# Supplementary material for: DeepSecMS Advances DIA‐Based Selenoproteome Profiling Through Cys‐to‐Sec Proxy Training
Source: Adv Sci (Weinh). 2025 Jul 22;12(38):e04109. doi: 10.1002/advs.202504109 (PMC12520545; doi:10.1002/advs.202504109)
Supplement: Supplementary file 2 — Supplementary Table 1 [file ADVS-12-e04109-s007.xlsx]

## Sheet: Sheet1
Table S1: Candidate selenoproteins in the refined SCoSS library.
Protein Name	Gene Symbol
aladin WD repeat nucleoporin	AAAS
aralkylamine N-acetyltransferase	AANAT
alanine and arginine rich domain containing protein	C8ORF85
ATP binding cassette subfamily B member 10	ABCB10
ATP binding cassette subfamily C member 2	ABCC2
ATP binding cassette subfamily D member 4	ABCD4
ATP binding cassette subfamily G member 1	ABCG1
abhydrolase domain containing 12, lysophospholipase	ABHD12
abhydrolase domain containing 17B, depalmitoylase	FAM108B1
abhydrolase domain containing 6, acylglycerol lipase	ABHD6
actin binding transcription modulator	FAM206A
ankyrin repeat and BTB domain containing 1	ABTB1
acyl-CoA dehydrogenase family member 8	ACAD8
acyl-CoA binding domain containing 6	ACBD6
angiotensin I converting enzyme	ACE
acyl-CoA oxidase 3, pristanoyl	ACOX3
acid phosphatase 6, lysophosphatidic	ACP6
actin related protein 5	ACTR5
ADAM metallopeptidase with thrombospondin type 1 motif 6	ADAMTS6
ArfGAP with dual PH domains 2	ADAP2
aarF domain containing kinase 1	ADCK1
adenylate cyclase 7	ADCY7
ADP dependent glucokinase	ADPGK
apoptosis enhancing nuclease	AEN
actin filament associated protein 1 like 1	AFAP1L1
adenosylhomocysteinase like 2	AHCYL2
activator of HSP90 ATPase activity 1	AHSA1
adenylate kinase 5	AK5
aldo-keto reductase family 1 member A1	AKR1A1
aldo-keto reductase family 1 member B	AKR1B1
5'-aminolevulinate synthase 1	ALAS1
aldehyde dehydrogenase 1 family member L1	ALDH1L1
aldehyde dehydrogenase 3 family member A1	ALDH3A1
ALS2 C-terminal like	ALS2CL
alpha-methylacyl-CoA racemase	AMACR
adenosine monophosphate deaminase 1	AMPD1
anaphase promoting complex subunit 5	ANAPC5
ankyrin repeat and EF-hand domain containing 1	ANKRD5
ankyrin repeat family A member 2	ANKRA2
ankyrin repeat domain 24	ANKRD24
ankyrin repeat domain 36	ANKRD36
annexin A1	ANXA1
annexin A11	ANXA11
annexin A3	ANXA3
annexin A4	ANXA4
adaptor related protein complex 2 subunit beta 1	AP2B1
adaptor related protein complex 2 subunit mu 1	AP2M1
acylaminoacyl-peptide hydrolase	APEH
apelin	APLN
apolipoprotein E	APOE
aquaporin 3 (Gill blood group)	AQP3
amphiregulin	AREG
ARF GTPase 3	ARF3
Rho GTPase activating protein 1	ARHGAP1
Rho GTPase activating protein 17	ARHGAP17
Rho GTPase activating protein 24	ARHGAP24
Rho guanine nucleotide exchange factor 19	ARHGEF19
Rho guanine nucleotide exchange factor 3	ARHGEF3
Rho guanine nucleotide exchange factor 39	C9ORF100
ARF like GTPase 16	ARL16
armadillo repeat containing 7	ARMC7
actin related protein 2/3 complex subunit 1B	ARPC1B
actin related protein 2/3 complex subunit 5	ARPC5
arrestin domain containing 3	ARRDC3
arylsulfatase G	ARSG
activating signal cointegrator 1 complex subunit 1	ASCC1
activating signal cointegrator 1 complex subunit 2	ASCC2
asparaginase	ASPG
aspartate beta-hydroxylase	ASPH
aspartic peptidase retroviral like 1	ASPRV1
ASXL transcriptional regulator 3	ASXL3
ATPase family AAA domain containing 3A	ATAD3A
autophagy related 13	ATG13
autophagy related 16 like 1	ATG16L1
autophagy related 5	ATG5
autophagy related 9B	ATG9B
ATM interactor	ATMIN
atonal bHLH transcription factor 8	ATOH8
ATP synthase F1 subunit beta	ATP5B
ATP synthase membrane subunit j	C14ORF2
ATPase H+ transporting V0 subunit a1	ATP6V0A1
ATPase H+ transporting V1 subunit A	ATP6V1A
ATR interacting protein	ATRIP
beta-1,3-glucuronyltransferase 1	B3GAT1
beta-1,4-galactosyltransferase 1	B4GALT1
beta-1,4-galactosyltransferase 3	B4GALT3
BAG cochaperone 1	BAG1
BCL2 associated X, apoptosis regulator	BAX
Bardet-Biedl syndrome 7	BBS7
B cell receptor associated protein 31	BCAP31
BCL2L2-PABPN1 readthrough	BCL2L2-PABPN1
3-hydroxybutyrate dehydrogenase 1	BDH1
BDNF antisense RNA	BDNF
bestrophin 1	BEST1
bestrophin 2	BEST2
beaded filament structural protein 1	BFSP1
basic helix-loop-helix family member e40	BHLHE40
bleomycin hydrolase	BLMH
biogenesis of lysosomal organelles complex 1 subunit 2	BLOC1S2
biliverdin reductase A	BLVRA
bMERB domain containing 1	C16ORF45
3'(2'), 5'-bisphosphate nucleotidase 2	IMPAD1
BR serine/threonine kinase 2	BRSK2
BSD domain containing 1	BSDC1
B-box and SPRY domain containing	BSPRY
BTB domain containing 6	BTBD6
BTG anti-proliferation factor 2	BTG2
BUB1 mitotic checkpoint serine/threonine kinase	BUB1
BUD23 rRNA methyltransferase and ribosome maturation factor	WBSCR22
chromosome 10 open reading frame 88	C10ORF88
chromosome 14 open reading frame 93	C14ORF93
chromosome 1 open reading frame 174	C1ORF174
chromosome 1 open reading frame 226	C1ORF226
complement C4A (Chido/Rodgers blood group)	C4A
chromosome 4 open reading frame 33	C4ORF33
chromosome 5 open reading frame 34	C5ORF34
chromosome 6 open reading frame 120	C6ORF120
carbonic anhydrase 12	CA12
calcium voltage-gated channel subunit alpha1 B	CACNA1B
calcium voltage-gated channel auxiliary subunit beta 3	CACNB3
calreticulin	CALR
calcium modulating ligand	CAMLG
calpain 9	CAPN9
calpain small subunit 1	CAPNS1
caspase recruitment domain family member 6	CARD6
caspase recruitment domain family member 8	CARD8
carnosine N-methyltransferase 1	C9ORF41
caspase 7	CASP7
caspase 9	CASP9
cerebellin 3 precursor	CBLN3
coiled-coil and C2 domain containing 1B	CC2D1B
coiled-coil domain containing 106	ZNF581
coiled-coil domain containing 136	CCDC136
coiled-coil domain containing 28A	CCDC28A
coiled-coil domain containing 28B	CCDC28B
coiled-coil domain containing 74A	CCDC74A
coiled-coil domain containing 74B	CCDC74B
coiled-coil domain containing 81	CCDC81
CCM2 like scaffold protein	C20ORF160
cellular communication network factor 2	CTGF
cyclin B1	CCNB1
cyclin H	CCNH
cyclin I family member 2	CCNI2
chaperonin containing TCP1 subunit 3	CCT3
CD24 molecule	CD24
CD55 molecule (Cromer blood group)	CD55
CD9 molecule	CD9
cytidine and dCMP deaminase domain containing 1	CDADC1
cell division cycle 123	CDC123
CDC42 small effector 1	CDC42SE1
cell division cycle 45	CDC45
cell division cycle associated 4	CDCA4
cell division cycle associated 7 like	CDCA7L
cadherin 26	CDH26
cyclin dependent kinase 2 associated protein 2	CDK2AP2
cyclin dependent kinase inhibitor 2C	CDKN2C
centromere protein A	CENPA
CENPB DNA-binding domain containing 1, pseudogene	CENPBD1
centromere protein C	CENPC1
centromere protein K	CENPK
centrosomal protein 131	AZI1
centrosomal protein 76	CEP76
centrosomal protein 95	CEP95
ceramide synthase 4	CERS4
centrin 2	CETN2
cilia and flagella associated protein 141	C1ORF189
cilia and flagella associated protein 157	C9ORF117
cilia and flagella associated protein 43	WDR96
cilia and flagella associated protein 70	TTC18
checkpoint kinase 2	CHEK2
chromogranin A	CHGA
charged multivesicular body protein 7	CHMP7
calcineurin like EF-hand protein 1	CHP
cholinergic receptor nicotinic alpha 10 subunit	CHRNA10
carbohydrate sulfotransferase 1	CHST1
carbohydrate sulfotransferase 14	CHST14
cold inducible RNA binding protein	CIRBP
creatine kinase, mitochondrial 1B	CKMT1B
CLK4 associating serine/arginine rich protein	CLASRP
chloride voltage-gated channel 4	CLCN4
C-type lectin domain family 18 member B	CLEC18B
chloride intracellular channel 2	CLIC2
CLN5 intracellular trafficking protein	CLN5
CKLF like MARVEL transmembrane domain containing 6	CMTM6
cap methyltransferase 2	FTSJD1
cardiomyopathy associated 5	CMYA5
calponin 2	CNN2
cyclin Pas1/PHO80 domain containing 1	CNPPD1
cordon-bleu WH2 repeat protein	COBL
component of oligomeric golgi complex 1	COG1
component of oligomeric golgi complex 8	COG8
collagen type XV alpha 1 chain	COL15A1
collagen beta(1-O)galactosyltransferase 1	GLT25D1
COMM domain containing 8	COMMD8
COMM domain containing 9	COMMD9
COPI coat complex subunit gamma 1	COPG
COPI coat complex subunit gamma 2	COPG2
coronin 2B	CORO2B
coronin 6	CORO6
cytochrome c oxidase copper chaperone COX11	COX11
copine 2	CPNE2
cAMP responsive element binding protein 5	CREB5
cellular repressor of E1A stimulated genes 1	CREG1
cysteine rich protein 2	CRIP2
crystallin beta B3	CRYBB3
C-terminal Src kinase	CSK
centrosome and spindle pole associated protein 1	CSPP1
cysteine and serine rich nuclear protein 2	CSRNP2
cleavage stimulation factor subunit 2	CSTF2
catenin alpha like 1	CTNNAL1
CTP synthase 2	CTPS2
CWC25 spliceosome associated protein homolog	CWC25
CXXC finger protein 5	CXXC5
cytochrome P450 family 20 subfamily A member 1	CYP20A1
cytochrome P450 family 26 subfamily A member 1	CYP26A1
cytochrome P450 family 27 subfamily A member 1	CYP27A1
cytochrome P450 family 2 subfamily D member 7 (gene/pseudogene)	CYP2D6
cytochrome P450 family 3 subfamily A member 5	CYP3A5
cytochrome P450 family 4 subfamily F member 2	CYP4F2
cytochrome P450 family 51 subfamily A member 1	CYP51A1
cytohesin 1	CYTH1
CXXC motif containing zinc binding protein	C1ORF123
DDB1 and CUL4 associated factor 13	DCAF13
dachsous cadherin-related 2	DCHS2
deoxycytidine kinase	DCK
dynactin subunit 2	DCTN2
DEAD-box helicase 28	DDX28
delta 4-desaturase, sphingolipid 1	DEGS1
24-dehydrocholesterol reductase	DHCR24
dihydroorotate dehydrogenase (quinone)	DHODH
dehydrogenase/reductase 13	DHRS13
DExH-box helicase 29	DHX29
DEAH-box helicase 32 (putative)	DHX32
death inducer-obliterator 1	DIO1
iodothyronine deiodinase 2	DIO2
iodothyronine deiodinase 3	DIO3
dickkopf WNT signaling pathway inhibitor 3	DKK3
dihydrolipoamide S-succinyltransferase	DLST
dimethylglycine dehydrogenase	DMGDH
dynein axonemal assembly factor 10	WDR92
dynein axonemal heavy chain 1	DNAH1
dynein axonemal heavy chain 2	DNAH2
dynein axonemal heavy chain 5	DNAH5
DnaJ heat shock protein family (Hsp40) member A1	DNAJA1
DnaJ heat shock protein family (Hsp40) member A4	DNAJA4
DnaJ heat shock protein family (Hsp40) member C11	DNAJC11
DnaJ heat shock protein family (Hsp40) member C17	DNAJC17
DnaJ heat shock protein family (Hsp40) member C7	DNAJC7
DnaJ heat shock protein family (Hsp40) member C9	DNAJC9
DOCK8 antisense RNA 1	C9ORF66
dolichol kinase	DOLK
double PHD fingers 1	DPF1
diphthamide biosynthesis 7	WDR85
dipeptidyl peptidase 4	DPP4
DSN1 component of MIS12 kinetochore complex	DSN1
dystrobrevin alpha	DTNA
dynein cytoplasmic 1 intermediate chain 1	DYNC1I1
dynein 2 intermediate chain 2	WDR34
dynein cytoplasmic 2 light intermediate chain 1	DYNC2LI1
dual specificity tyrosine phosphorylation regulated kinase 3	DYRK3
double zinc ribbon and ankyrin repeat domains 1	DZANK1
E2F transcription factor 2	E2F2
E2F transcription factor 7	E2F7
epithelial cell transforming 2	ECT2
eukaryotic translation elongation factor 1 beta 2	EEF1B2
eukaryotic translation elongation factor 1 delta	EEF1D
EEIG family member 2	FAM102B
EF-hand domain containing 1	EFHC1
ephrin A1	EFNA1
euchromatic histone lysine methyltransferase 2	EHMT2
eukaryotic translation initiation factor 2 alpha kinase 3	EIF2AK3
eukaryotic translation initiation factor 2B subunit gamma	EIF2B3
eukaryotic translation initiation factor 2B subunit delta	EIF2B4
eukaryotic translation initiation factor 3 subunit C	EIF3C
eukaryotic translation initiation factor 3 subunit C like	EIF3CL
eukaryotic translation initiation factor 3 subunit F	EIF3F
eukaryotic translation initiation factor 3 subunit I	EIF3I
eukaryotic translation initiation factor 3 subunit M	EIF3M
EARP complex and GARP complex interacting protein 1	TSSC1
elaC ribonuclease Z 1	ELAC1
elaC ribonuclease Z 2	ELAC2
elongin A	TCEB3
ELOVL fatty acid elongase 6	ELOVL6
ER membrane protein complex subunit 7	C15ORF24
elastin microfibril interfacer 1	EMILIN1
enolase 2	ENO2
ectonucleotide pyrophosphatase/phosphodiesterase family member 5	ENPP5
endosulfine alpha	ENSA
endosome associated trafficking regulator 1	SDCCAG3
erythrocyte membrane protein band 4.1 like 2	EPB41L2
epithelial cell adhesion molecule	EPCAM
epoxide hydrolase 1	EPHX1
erythropoietin receptor	EPOR
epidermal growth factor receptor pathway substrate 15	EPS15
endoplasmic reticulum aminopeptidase 2	ERAP2
ERCC excision repair 6, chromatin remodeling factor	ERCC6
ERGIC and golgi 3	ERGIC3
endoplasmic reticulum metallopeptidase 1	ERMP1
endoplasmic reticulum oxidoreductase 1 beta	ERO1LB
electron transfer flavoprotein dehydrogenase	ETFDH
EvC ciliary complex subunit 1	EVC
Enah/Vasp-like	EVL
exosome component 7	EXOSC7
exostosin like glycosyltransferase 2	EXTL2
EYA transcriptional coactivator and phosphatase 2	EYA2
enhancer of zeste 2 polycomb repressive complex 2 subunit	EZH2
fumarylacetoacetate hydrolase domain containing 2B	FAHD2B
family with sequence similarity 117 member A	FAM117A
family with sequence similarity 118 member B	FAM118B
family with sequence similarity 200 member C	C5ORF54
family with sequence similarity 24 member B	FAM24B
family with sequence similarity 81 member A	FAM81A
family with sequence similarity 83 member D	FAM83D
family with sequence similarity 86, member C	FAM86C1
fibrillarin	FBL
fibulin 7	FBLN7
F-box protein 17	FBXO17
F-box protein 4	FBXO4
farnesyl-diphosphate farnesyltransferase 1	FDFT1
flap structure-specific endonuclease 1	FEN1
fer-1 like family member 5	FER1L5
FHF complex subunit HOOK interacting protein 1B	FAM160A2
fin bud initiation factor homolog	FIBIN
FIC domain protein adenylyltransferase	FICD
FKBP prolyl isomerase 4	FKBP4
flagellum associated containing coiled-coil domains 1	ALS2CR12
fms related receptor tyrosine kinase 4	FLT4
folate hydrolase 1	FOLH1
FOS like 1, AP-1 transcription factor subunit	FOSL1
forkhead box J3	FOXJ3
Frey regulator of sperm-oocyte fusion 1	C11ORF94
FERM and PDZ domain containing 2	FRMPD2
follistatin	FST
G3BP stress granule assembly factor 2	G3BP2
gamma-aminobutyric acid type A receptor subunit beta3	GABRB3
galactosamine (N-acetyl)-6-sulfatase	GALNS
polypeptide N-acetylgalactosaminyltransferase 18	GALNTL4
glucosidase alpha, neutral C	GANC
growth arrest specific 8	GAS8
GATA binding protein 5	GATA5
GTP cyclohydrolase 1	GCH1
GID complex subunit 8 homolog	C20ORF11
gap junction protein alpha 5	GJA5
gap junction protein beta 7	GJB7
glyoxalase domain containing 4	GLOD4
glutaredoxin 3	GLRX3
ganglioside GM2 activator	GM2A
GDP-mannose 4,6-dehydratase	GMDS
GDP-mannose pyrophosphorylase B	GMPPB
G protein subunit alpha L	GNAL
golgi membrane protein 2	CASC4
golgin, RAB6 interacting	GORAB
G-patch domain containing 3	GPATCH3
G-patch domain containing 4 (gene/pseudogene)	GPATCH4
glypican 3	GPC3
G protein-coupled receptor 156	GPR156
G protein-coupled receptor 162	GPR162
G protein-coupled receptor 89A	GPR89B
G protein-coupled receptor 89B	GPR89C
glutathione peroxidase 1	GPX1
glutathione peroxidase 2	GPX2
glutathione peroxidase 3	GPX3
glutathione peroxidase 4	GPX4
glutathione peroxidase 7	GPX6
grainyhead like transcription factor 3	GRHL3
G protein-coupled receptor kinase 3	ADRBK2
growth hormone regulated TBC protein 1	GRTP1
gasdermin E	DFNA5
glutathione S-transferase omega 1	GSTO1
glycosyltransferase like domain containing 1	GTDC1
general transcription factor IIH subunit 3	GTF2H3
general transcription factor IIIA	GTF3A
glucuronidase beta	GUSB
glucoside xylosyltransferase 2	GXYLT2
3-hydroxyacyl-CoA dehydratase 2	PTPLB
hyaluronan and proteoglycan link protein 3	HAPLN3
histone deacetylase 1	HDAC1
histone deacetylase 3	HDAC3
histone deacetylase 9	HDAC7
heparin binding growth factor	HDGF
HDGF like 3	HDGFRP3
hes family bHLH transcription factor 5	HES5
hexosaminidase subunit alpha	HEXA
hes related family bHLH transcription factor with YRPW motif like	HEYL
histidine triad nucleotide binding protein 1	HINT1
HIRA interacting protein 3	HIRIP3
major histocompatibility complex, class I, E	HLA-E
3-hydroxy-3-methylglutaryl-CoA lyase	HMGCL
HMG-box containing 4	HMGXB4
heterogeneous nuclear ribonucleoprotein U like 1	HNRNPUL1
homeobox A11	HOXA11
hydroxysteroid 17-beta dehydrogenase 12	HSD17B12
heat shock protein family A (Hsp70) member 14	HSPA14
heat shock protein family A (Hsp70) member 1 like	HSPA1L
heat shock protein family A (Hsp70) member 6	HSPA6
heat shock protein family B (small) member 9	HSPB9
HIV-1 Tat interactive protein 2	HTATIP2
HIV-1 Tat specific factor 1	HTATSF1
HtrA serine peptidase 2	HTRA2
isocitrate dehydrogenase (NAD(+)) 3 non-catalytic subunit beta	IDH3B
intermediate filament family orphan 1	IFFO1
intraflagellar transport 20	IFT20
intraflagellar transport 46	C11ORF2
intraflagellar transport 56	TTC26
immunoglobulin superfamily DCC subclass member 3	IGDCC3
IKAROS family zinc finger 4	IKZF4
interleukin 20 receptor subunit beta	IL20RB
interleukin 21 receptor	IL21R
interleukin 27 receptor subunit alpha	IL27RA
inhibitor of growth family member 4	ING4
inositol polyphosphate-5-phosphatase A	INPP5A
INSC spindle orientation adaptor protein	INSC
integrator complex subunit 10	INTS10
integrator complex subunit 9	INTS9
inositol hexakisphosphate kinase 1	IP6K1
importin 5	IPO5
IQ motif containing B1	IQCB1
IQ motif containing C	IQCC
IQCJ-SCHIP1 readthrough	IQCJ-SCHIP1
interleukin 1 receptor associated kinase 2	IRAK2
iroquois homeobox 6	IRX6
inositol-3-phosphate synthase 1	ISYNA1
isovaleryl-CoA dehydrogenase	IVD
jagunal homolog 1	JAGN1
JRK like	JRKL
KAT8 regulatory NSL complex subunit 1	NSL1
potassium channel modulatory factor 1	KCMF1
potassium voltage-gated channel subfamily H member 2	KCNH2
potassium channel tetramerization domain containing 11	REN
potassium channel tetramerization domain containing 16	KCTD16
potassium channel tetramerization domain containing 18	KCTD18
potassium channel tetramerization domain containing 5	KCTD5
lysine demethylase 4D	KDM4D
KH RNA binding domain containing, signal transduction associated 3	KHDRBS3
KH and NYN domain containing	KHNYN
kinesin family member 3C	KIF3C
kinesin light chain 4	KLC4
kelch like family member 10	KLHL10
kelch like family member 12	KLHL12
karyopherin subunit alpha 2	KPNA2
keratin 17	KRT17
keratin 222	KRT222
kynurenine aminotransferase 1	CCBL1
L3MBTL histone methyl-lysine binding protein 4	L3MBTL4
late endosomal/lysosomal adaptor, MAPK and MTOR activator 4	C7ORF59
lysosomal protein transmembrane 4 alpha	LAPTM4A
LAS1 like ribosome biogenesis factor	LAS1L
layilin	LAYN
lipocalin 15	LCN15
lipid droplet associated hydrolase	C2ORF43
left-right determination factor 1	LEFTY1
LEO1 homolog, Paf1/RNA polymerase II complex component	LEO1
legumain	LGMN
LIM domain containing 1	LIMD1
long intergenic non-protein coding RNA 1588	C14ORF182
lysophosphatidylcholine acyltransferase 1	LPCAT1
leucine rich repeat containing 39	LRRC39
leucine rich repeat containing 40	LRRC40
leucine rich repeat containing 42	LRRC42
leucine rich repeat containing 47	LRRC47
leucine rich repeat containing 59	LRRC59
LRR binding FLII interacting protein 1	LRRFIP1
leucine rich adaptor protein 1 like	C9ORF150
Ly1 antibody reactive	LYAR
leucine zipper and CTNNBIP1 domain containing	LZIC
leucine zipper like post translational regulator 1	LZTR1
macoilin 1	TMEM57
mono-ADP ribosylhydrolase 2	MACROD2
mitotic arrest deficient 2 like 2	MAD2L2
MAGE family member D2	MAGED2
mitogen-activated protein kinase 12	MAPK12
mitogen-activated protein kinase 8 interacting protein 1	MAPK8IP1
methionyl-tRNA synthetase 2, mitochondrial	MARS2
multiple coagulation factor deficiency 2, ER cargo receptor complex subunit	MCFD2
minichromosome maintenance complex component 7	MCM2
mucolipin TRP cation channel 3	MCOLN3
malate dehydrogenase 1	MDH1
mediator complex subunit 27	MED27
myocyte enhancer factor 2A	MEF2A
maternal embryonic leucine zipper kinase	MELK
mitochondrial calcium uptake 1	MICU1
MIS18 kinetochore protein A	MIS18A
melanocyte inducing transcription factor	MITF
muskelin 1	MKLN1
makorin ring finger protein 1	MKRN1
malectin	MLEC
monocyte to macrophage differentiation associated 2	MMD2
MOB family member 4, phocein	MOB4
molybdenum cofactor synthesis 3	MOCS3
metallophosphoesterase 1	MPPE1
myelin protein zero	MPZ
mitochondrial ribosomal protein L43	MRPL43
mitochondrial ribosomal protein L51	MRPL51
mitochondrial ribosomal protein L9	MRPL9
mitochondrial ribosomal protein S22	MRPS22
Myb/SANT DNA binding domain containing 1	C4ORF44
methionine sulfoxide reductase B1	SEPX1
metallothionein 1G	MT1G
metallothionein 1H	MT1H
mitochondrial transcription termination factor 1	MTERF
mitochondrial ribosome associated GTPase 2	GTPBP5
methylenetetrahydrofolate dehydrogenase (NADP+ dependent) 2, methenyltetrahydrofolate cyclohydrolase	MTHFD2
mitochondrial translational initiation factor 2	MTIF2
myotubularin related protein 10	MTMR10
myotubularin related protein 4	MTMR4
microtubule associated scaffold protein 2	MTUS2
mucin 20, cell surface associated	MUC20
myosin XIX	MYO19
myopalladin	MYPN
N-alpha-acetyltransferase 60, NatF catalytic subunit	NAA60
NAD kinase 2, mitochondrial	NADKD1
N-acetylglucosamine kinase	NAGK
N-acetyl-alpha-glucosaminidase	NAGLU
nucleosome assembly protein 1 like 1	NAP1L1
nucleosome assembly protein 1 like 4	NAP1L4
nuclear autoantigenic sperm protein	NASP
N-acetyltransferase domain containing 1	C17ORF103
nuclear cap binding protein subunit 1	NCBP1
neurochondrin	NCDN
NCK adaptor protein 1	NCK1
NADH:ubiquinone oxidoreductase complex assembly factor 5	C20ORF7
NADH:ubiquinone oxidoreductase complex assembly factor 7	C2ORF56
NADH:ubiquinone oxidoreductase core subunit S2	NDUFS2
nectin cell adhesion molecule 4	PVRL4
neurofilament light chain	NEFL
neurofascin	NFASC
NFKB inhibitor alpha	NFKBIA
neuroguidin	NGDN
N-glycanase 1	NGLY1
nischarin	NISCH
NFKB inhibitor interacting Ras like 2	NKIRAS2
NK1 homeobox 2	NKX1-2
NME1-NME2 readthrough	NME1-NME2
NME/NM23 nucleoside diphosphate kinase 6	NME6
NME/NM23 family member 7	NME7
NME/NM23 family member 9	NME9
non-POU domain containing octamer binding	NONO
nitric oxide synthase 1 adaptor protein	NOS1AP
notch receptor 4	NOTCH4
NADPH oxidase 1	NOX1
nephrocystin 1	NPHP1
natriuretic peptide C	CNP
neuroplastin	NPTN
nuclear receptor subfamily 2 group F member 6	NR2F6
nardilysin convertase	NRD1
NOP2/Sun RNA methyltransferase 4	NSUN4
5'-nucleotidase, cytosolic IIIB	NT5C3L
5'-nucleotidase domain containing 2	NT5DC2
nuclear distribution C, dynein complex regulator	NUDC
NUF2 component of NDC80 kinetochore complex	NUF2
nucleoporin 85	NUP85
occludin	OCLN
outer dynein arm docking complex subunit 4	TTC25
Opa interacting protein 5	OIP5
OMA1 zinc metallopeptidase	OMA1
origin recognition complex subunit 3	LAT
oxysterol binding protein 2	OSBP2
oxysterol binding protein like 2	OSBPL2
organic solute carrier partner 1	OSCP1
oxidative stress responsive serine rich 1	C20ORF111
oligosaccharyltransferase complex non-catalytic subunit	OSTC
osteoclast stimulating factor 1	OSTF1
otopetrin 2	OTOP2
OTU deubiquitinase, ubiquitin aldehyde binding 2	OTUB2
oviductal glycoprotein 1	OVGP1
prolyl 3-hydroxylase 1	LEPRE1
prolyl 4-hydroxylase subunit alpha 3	P4HA3
PABIR family member 2	FAM122B
poly(A) binding protein cytoplasmic 1	PABPC1
poly(A) binding protein cytoplasmic 3	PABPC3
peptidyl arginine deiminase 2	PADI2
peptidyl arginine deiminase 3	PADI3
peptidase domain containing associated with muscle regeneration 1	PAMR1
pantothenate kinase 2	PANK2
polyamine oxidase	PAOX
progestin and adipoQ receptor family member 8	PAQR8
par-6 family cell polarity regulator gamma	PARD6G
presenilin associated rhomboid like	PARL
parvin beta	PARVB
PCI domain containing 2	PCID2
protein-L-isoaspartate (D-aspartate) O-methyltransferase	PCMT1
proprotein convertase subtilisin/kexin type 6	PCSK6
programmed cell death 4	PDCD4
phosducin like	PDCL
phosphodiesterase 10A	PDE10A
phosphodiesterase 9A	PDE9A
pyruvate dehydrogenase E1 subunit beta	PDHB
p53 and DNA damage regulated 1	PDRG1
decaprenyl diphosphate synthase subunit 1	PDSS1
p53 apoptosis effector related to PMP22	PERP
6-phosphofructo-2-kinase/fructose-2,6-biphosphatase 3	PFKFB3
phosphoglucomutase 1	PGM1
phosphatase and actin regulator 1	PHACTR1
PHD finger protein 19	PHF19
phosphatidylinositol 4-kinase type 2 alpha	PI4K2A
phosphatidylinositol glycan anchor biosynthesis class B	PIGB
phosphoinositide-3-kinase interacting protein 1	PIK3IP1
Pim-2 proto-oncogene, serine/threonine kinase	PIM2
phosphatidylinositol-4,5-bisphosphate 4-phosphatase 1	TMEM55B
praja ring finger ubiquitin ligase 2	PJA2
cAMP-dependent protein kinase inhibitor beta	PKIB
phospholipase A2 group IVC	PLA2G4C
phospholipase A and acyltransferase 1	HRASLS
PLAC8 like 1	PLAC8L1
plasminogen activator, urokinase receptor	PLAUR
phospholipase C like 1 (inactive)	PLCL1
phospholipase D2	PLD2
phospholipid scramblase 1	PLSCR1
peripheral myelin protein 22	SP110
PNKD metallo-beta-lactamase domain containing	PDC
pogo transposable element derived with KRAB domain	POGK
RNA polymerase II, I and III subunit H	POLR2H
RNA polymerase II subunit M	POLR2M
RNA polymerase III subunit E	POLR3E
RNA polymerase III subunit H	POLR3H
POP5 homolog, ribonuclease P/MRP subunit	POP5
inorganic pyrophosphatase 2	PPA2
peroxisome proliferator activated receptor gamma	PPARG
PPFIA binding protein 2	PPFIBP2
protein phosphatase, Mg2+/Mn2+ dependent 1A	PPM1A
protein phosphatase 1 catalytic subunit beta	PPP1CB
protein phosphatase 2 regulatory subunit B''gamma	PPP2R3C
protein phosphatase 2 regulatory subunit B'alpha	PPP2R5A
protein phosphatase 2 regulatory subunit B'delta	PPP2R5D
protein phosphatase 3 catalytic subunit beta	PPP3CB
protein phosphatase 3 regulatory subunit B, alpha	PPP3R1
prolylcarboxypeptidase	PRCP
PR/SET domain 13	PRDM13
peroxiredoxin 5	PRDX6
PRELI domain containing 1	PRELID1
PRELI domain containing 3A	SLMO1
primase and DNA directed polymerase	CCDC111
protein arginine methyltransferase 2	PRMT2
pre-mRNA processing factor 18	PRPF18
phosphoribosyl pyrophosphate synthetase 2	PRPS2
phosphoribosyl pyrophosphate synthetase associated protein 2	PRPSAP2
serine protease 27	PRSS27
prosaposin like 1	PSAPL1
presenilin 1	PSEN1
proteasome 20S subunit alpha 5	PSMA5
proteasome 26S subunit, ATPase 5	PSMC5
proteasome 26S subunit, non-ATPase 6	PSMD6
proline-serine-threonine phosphatase interacting protein 2	PSTPIP2
platelet activating factor receptor	PTAFR
pentatricopeptide repeat domain 3	PTCD3
prostaglandin E receptor 2	PTGER2
prostaglandin E synthase 3	PTGES3
protein tyrosine phosphatase non-receptor type 2	PTPN2
protein tyrosine phosphatase receptor type H	PTPRH
protein tyrosine phosphatase receptor type N2	PTPRN2
protein tyrosine phosphatase receptor type U	PTPRU
pygopus family PHD finger 2	PYGO2
glutamine rich 1	QRICH1
RAB11A, member RAS oncogene family	RAB11A
RAB20, member RAS oncogene family	RAB20
RAB24, member RAS oncogene family	RAB24
RAB5B, member RAS oncogene family	RAB5B
rabaptin, RAB GTPase binding effector protein 1	RABEP1
Rab9 effector protein with kelch motifs	RABEPK
Rab geranylgeranyltransferase subunit beta	RABGGTB
RAB, member RAS oncogene family like 6	C9ORF86
RAD51 associated protein 1	RAD51AP1
RAS like proto-oncogene A	RALA
ral guanine nucleotide dissociation stimulator	RALGDS
RAP1A, member of RAS oncogene family	RAP1A
RAS protein activator like 1	RASAL1
RasGEF domain family member 1B	RASGEF1B
RAS like family 10 member B	RASL10B
RAS like family 11 member B	RASL11B
Ras association domain family member 1	RASSF1
Ras association domain family member 4	RASSF4
RNA binding motif protein 23	RBM23
RCC1 and BTB domain containing protein 2	RCBTB2
RAD52 motif containing 1	RDM1
RELT like 1	RELL1
renin binding protein	RENBP
retention in endoplasmic reticulum sorting receptor 1	RER1
ret finger protein like 2	RFPL2
regulatory factor X associated protein	RFXAP
ral guanine nucleotide dissociation stimulator like 2	RGL2
rhophilin Rho GTPase binding protein 2	RHPN2
Rab interacting lysosomal protein like 2	RILPL2
RIO kinase 2	RIOK2
RHO family interacting cell polarization regulator 1	FAM65A
RHO family interacting cell polarization regulator 2	FAM65B
required for meiotic nuclear division 1 homolog	RMND1
ribonuclease H1	RNH1
ring finger protein 114	RNF114
ring finger protein 123	RNF123
ring finger protein 141	RNF141
ring finger protein 145	RNF145
ring finger protein 146	RNF146
ring finger protein 167	RNF167
ring finger protein 34	RNF34
ring finger protein 43	RNF43
ribosomal protein L11	RPL11
ribosomal protein S6 kinase C1	RPS6KC1
RRAD, Ras related glycolysis inhibitor and calcium channel regulator	RRAD
ribosomal RNA processing 15 homolog	RRP15
rubicon autophagy regulator	KIAA0226
RUN domain containing 3B	RUNDC3B
RuvB like AAA ATPase 1	RUVBL1
RuvB like AAA ATPase 2	RUVBL2
RWD domain containing 2B	RWDD2B
ribitol xylosyltransferase 1	TMEM5
ryanodine receptor 2	RYR2
SUMO1 activating enzyme subunit 1	SAE1
sterile alpha motif domain containing 13	SAMD13
sterile alpha motif domain containing 4B	SAMD4B
SANT and BTB domain regulator of CSR	KIAA1841
secretion associated Ras related GTPase 1B	SAR1B
scavenger receptor class A member 5	SCARA5
scavenger receptor class B member 1	SCARB1
sec1 family domain containing 2	SCFD2
secretogranin V	SCG5
syndecan 2	SDC2
succinate dehydrogenase complex iron sulfur subunit B	SDHB
SEC31 homolog A, COPII coat complex component	SEC31A
SEC61 translocon subunit alpha 2	SEC61A2
SECIS binding protein 2	SECISBP2
selenoprotein F	SEP15
selenoprotein H	C11ORF31
selenoprotein I	SELI
selenoprotein K	SELK
selenoprotein M	SELM
selenoprotein N	SEPN1
selenoprotein O	SELO
selenoprotein P	SEPP1
selenoprotein S	SELS
selenoprotein T	SELT
selenoprotein V	SELV
selenoprotein W	SEPW1
semaphorin 3E	SEMA3E
semaphorin 4A	SEMA4A
ssemaphorin 4F	SEMA4F
selenophosphate synthetase 2	SEPHS2
septin 4	SEPT4
serpin family I member 1	SERPINI1
sestrin 1	SESN1
secreted frizzled related protein 4	SFRP4
sphingomyelin synthase 1	SGMS1
sphingosine-1-phosphate phosphatase 2	SPP2
SH3 domain binding glutamate rich protein like	SH3BGR
SH3 binding domain protein 5 like	SH3BP5L
SH3 domain containing GRB2 like 3, endophilin A3	SH3GL3
sex hormone binding globulin	SHBG
SUMO interacting motifs containing 1	C5ORF25
sirtuin 3	SIRT3
sirtuin 4	SIRT4
src kinase associated phosphoprotein 2	SKAP2
solute carrier family 12 member 4	SLC12A4
solute carrier family 13 member 4	SLC13A4
solute carrier family 18 member B1	C6ORF192
solute carrier family 25 member 15	ORC1
solute carrier family 25 member 19	SLC25A19
solute carrier family 25 member 24	SLC25A24
solute carrier family 25 member 36	SLC25A36
solute carrier family 25 member 38	SLC25A38
solute carrier family 25 member 4	SLC25A4
solute carrier family 2 member 8	SLC2A8
solute carrier family 31 member 1	SLC31A1
solute carrier family 35 member B1	SLC35B1
solute carrier family 35 member B3	SLC35B3
solute carrier family 35 member G2	TMEM22
solute carrier family 39 member 6	SLC39A6
solute carrier family 3 member 2	SLC3A2
solute carrier family 46 member 3	SLC46A3
solute carrier family 4 member 1 adaptor protein	SLC4A1AP
solute carrier organic anion transporter family member 6A1	SLCO6A1
small cell adhesion glycoprotein	SMAGP
SWI/SNF related BAF chromatin remodeling complex subunit D1	SMARCD1
single-pass membrane protein with coiled-coil domains 2	C12ORF70
single-pass membrane protein with coiled-coil domains 4	C11ORF75
small integral membrane protein 43	TMEM155
sphingomyelin phosphodiesterase 1	SMPD1
sphingomyelin phosphodiesterase acid like 3B	SMPDL3B
SET and MYND domain containing 2	SMYD2
synaptosome associated protein 91	SNAP91
small nuclear RNA activating complex polypeptide 2	SNAPC2
syntrophin gamma 2	SNTG2
snurportin 1	SNUPN
sorting nexin 1	SNX1
sorting nexin 14	SNX14
sorting nexin 3	SNX3
sorting nexin 33	SNX33
sorting nexin 5	SNX5
sorting nexin 7	SNX7
sorbin and SH3 domain containing 2	SORBS2
sorbitol dehydrogenase	SORD
sosondowah ankyrin repeat domain family member B	SOWAHB
sosondowah ankyrin repeat domain family member D	SOWAHD
sperm associated antigen 1	SPAG1
spermatogenesis associated 20	SPATA20
spermatogenesis associated serine rich 2	SPATS2
spermatogenesis associated serine rich 2 like	SPATS2L
spindle apparatus coiled-coil protein 1	CCDC99
sperm flagellar 1	SPEF1
sperm flagellar 2	SPEF2
sprouty RTK signaling antagonist 2	SPRY2
splA/ryanodine receptor domain and SOCS box containing 2	SPSB2
spectrin beta, non-erythrocytic 5	SPTBN5
sulfide quinone oxidoreductase	SQRDL
serine and arginine rich splicing factor 11	SRSF11
somatostatin receptor 3	SSTR3
suppressor of tumorigenicity 20	ST20
stabilin 1	STAB1
signal transducer and activator of transcription 4	STAT4
serine/threonine kinase 16	STK16
serine/threonine kinase 24	STK24
serine/threonine kinase 36	STK36
STN1 subunit of CST complex	OBFC1
stomatin like 1	STOML1
storkhead box 1	STOX1
striatin interacting protein 1	FAM40A
striatin 3	STRN3
striatin 4	STRN4
steroid sulfatase	STS
syntaxin 17	STX17
syntaxin 18	STX18
syntaxin 2	STX2
syntaxin 3	STX3
syntaxin 8	STX8
syntaxin binding protein 2	STXBP2
syntaxin binding protein 3	STXBP3
syntaxin binding protein 5L	STXBP5L
sulfotransferase family 1C member 2	SULT1C2
sulfatase modifying factor 1	SUMF1
surfeit 2	SURF2
sushi domain containing 1	SUSD1
SWIM-type zinc finger 7 associated protein 1	SWSAP1
synaptonemal complex protein 2 like	SYCP2L
synapsin III	SYN3
SYS1 golgi trafficking protein	SYS1
TATA-box binding protein associated factor 7 like	TAF7L
TATA-box binding protein associated factor 9	TAF9
transgelin	TAGLN
Tax1 binding protein 1	TAX1BP1
TBC1 domain family member 8	TBC1D8
T-box transcription factor 18	TBX18
transcription elongation factor A1	TCEA1
transcription elongation factor A N-terminal and central domain containing	TCEANC
TCF25 ribosome quality control complex subunit	TCF25
transcription factor like 5	TCFL5
tyrosyl-DNA phosphodiesterase 1	TDP1
TEA domain transcription factor 3	TEAD3
testis associated actin remodelling kinase 1	TESK1
transferrin	TF
transcription factor Dp-2	TFDP2
transcription factor binding to IGHM enhancer 3	TFE3
transforming growth factor beta receptor associated protein 1	TRAP1
THAP domain containing 11	THAP11
THAP domain containing 3	THAP3
THAP domain containing 6	THAP6
thymocyte selection associated family member 2	C1ORF38
tigger transposable element derived 2	TIGD2
tigger transposable element derived 3	TIGD3
tigger transposable element derived 6	TIGD6
translocase of inner mitochondrial membrane 44	TIMM44
TCDD inducible poly(ADP-ribose) polymerase	TIPARP
thymidine kinase 1	TK2
TLE family member 5, transcriptional modulator	AES
toll like receptor 1	TLR1
transmembrane channel like 7	TMC7
transmembrane and coiled-coil domain family 1	TMCC1
transmembrane p24 trafficking protein 9	TMED9
transmembrane protein 100	TMEM100
transmembrane protein 107	TMEM107
transmembrane protein 121B	CECR6
transmembrane protein 182	TMEM182
transmembrane protein 183B, pseudogene	TMEM183B
transmembrane protein 186	TMEM186
transmembrane protein 229B	TMEM229B
transmembrane protein 236	TMEM236
transmembrane protein 268	C9ORF91
transmembrane protein 50B	TMEM50B
transmembrane protein 51	TMEM51
transmembrane protein 63B	TMEM63B
TNF superfamily member 12	TNFSF12
target of EGR1, exonuclease	TOE1
target of myb1 membrane trafficking protein	TOM1
translocase of outer mitochondrial membrane 22	TOMM22
translocase of outer mitochondrial membrane 34	TOMM34
torsin family 3 member A	TOR3A
tryptophan hydroxylase 1	TPH1
TraB domain containing	TRABD
tripartite motif containing 59	TRIM59
transient receptor potential cation channel subfamily V member 4	TRPV4
tRNA splicing endonuclease subunit 2	TSEN2
translin associated factor X interacting protein 1	TSNAXIP1
tetraspanin 14	TSPAN14
tetratricopeptide repeat domain 17	TTC17
tetratricopeptide repeat domain 38	TTC38
tetratricopeptide repeat domain 4	TTC4
TTL family tubulin polyglutamylase complex subunit L1	TTLL1
tubulin tyrosine ligase like 6	TTLL6
trans-golgi network vesicle protein 23 homolog B	FAM18B1
thioredoxin like 4B	TXNL4B
thioredoxin reductase 1	TXNRD1
thioredoxin reductase 2	TXNRD2
thioredoxin reductase 3	TXNRD3NB
tRNA-yW synthesizing protein 1 homolog B	TYW1B
tRNA-yW synthesizing protein 3 homolog	TYW3
ubiquitin conjugating enzyme E2 L3	UBE2L3
ubiquitin protein ligase E3C	UBE3C
ubiquitination factor E4A	UBE4A
ubiquitin like 4A	G6PD
ubiquitin protein ligase E3 component n-recognin 7	UBR7
ubiquitin domain containing 2	UBTD2
upstream binding transcription factor	UBTF
UBX domain protein 2A	UBXN2A
UBX domain protein 2B	UBXN2B
ubiquitin C-terminal hydrolase L1	UCHL1
ubiquitin C-terminal hydrolase L3	UCHL3
uncoupling protein 3	UCP3
ubiquitin recognition factor in ER associated degradation 1	UFD1L
UDP glycosyltransferase 8	UGT8
ubiquitin like with PHD and ring finger domains 2	UHRF2
UL16 binding protein 3	ULBP3
upstream transcription factor 1	USF1
ubiquitin specific peptidase 18	USP18
ubiquitin specific peptidase 2	USP2
ubiquitin specific peptidase 39	USP39
VAMP associated protein A	VAPA
vasohibin 2	VASH2
vimentin	VIM
VPS33B interacting protein, apical-basolateral polarity regulator, spe-39 homolog	C14ORF133
VOPP1 WW domain binding protein	VOPP1
VPS16 core subunit of CORVET and HOPS complexes	VPS16
VPS33A core subunit of CORVET and HOPS complexes	VPS33A
VPS39 subunit of HOPS complex	VPS39
VRK serine/threonine kinase 3	VRK3
vesicle transport through interaction with t-SNAREs 1B	VTI1B
von Willebrand factor A domain containing 5A	VWA5A
WW domain binding protein 11	WBP11
WD repeat domain 24	WDR24
WD repeat domain 44	WDR44
WD repeat domain 55	WDR55
WD repeat domain 70	WDR70
WD repeat domain, phosphoinositide interacting 1	WIPI1
WD repeat containing, antisense to TP73	WRAP73
XPA binding protein 2	XAB2
X-ray repair cross complementing 6	XRCC6
X-ray radiation resistance associated 1	XRRA1
tyrosine 3-monooxygenase/tryptophan 5-monooxygenase activation protein beta	YWHAB
zinc finger and BTB domain containing 26	ZBTB26
zinc finger and BTB domain containing 42	ZBTB42
zinc finger CCCH-type containing 15	ZC3H15
zDHHC palmitoyltransferase 16	ZDHHC16
zinc finger FYVE-type containing 19	ZFYVE19
zinc finger FYVE-type containing 21	ZFYVE21
zinc finger with KRAB and SCAN domains 4	ZKSCAN4
zinc finger MYND-type containing 19	ZMYND19
zinc finger protein 155	ZNF155
zinc finger protein 16	ZNF16
zinc finger protein 174	ZNF174
zinc finger protein 22	ZNF22
zinc finger protein 226	ZNF226
zinc finger protein 25	ZNF25
zinc finger protein 273	ZNF273
zinc finger protein 285	ZNF285
zinc finger protein 300	ZNF300
zinc finger protein 322	ZNF322
zinc finger protein 34	ZNF34
zinc finger protein 358	ZNF358
zinc finger protein 436	ZNF436
zinc finger protein 438	ZNF438
zinc finger protein 460	ZNF460
zinc finger protein 469	ZNF469
zinc finger protein 484	ZNF484
zinc finger protein 488	ZNF488
zinc finger protein 530	ZNF530
zinc finger protein 561	ZNF561
zinc finger protein 568	ZNF568
zinc finger protein 572	ZNF572
zinc finger protein 582	ZNF582
zinc finger protein 586	ZNF586
zinc finger protein 75D	ZNF75D
zinc finger protein 764	ZNF764
zinc finger protein 773	ZNF773
zinc finger protein 776	ZNF776
zinc finger protein 792	ZNF792
zinc finger protein 829	ZNF829
zinc finger protein 853	ZNF853
Zn regulated GTPase metalloprotein activator 1F	CBWD6
zinc finger and SCAN domain containing 32	ZNF434
zyg-11 family member A, cell cycle regulator	ZYG11A
