# Supplementary material for: DeepSecMS Advances DIA‐Based Selenoproteome Profiling Through Cys‐to‐Sec Proxy Training
Source: Adv Sci (Weinh). 2025 Jul 22;12(38):e04109. doi: 10.1002/advs.202504109 (PMC12520545; doi:10.1002/advs.202504109)
Supplement: Supplementary file 3 — Supplementary Table 2 [file ADVS-12-e04109-s002.xlsx]

## Sheet: Sheet1
Table S2: Cys-containing peptides included under different buffering ratios.
Cys-to-Sec ratios	1:10		1:3		1:2		1:1.2		1:1		2:1
	Modified.Sequence	m/z	Modified.Sequence	m/z	Modified.Sequence	m/z	Modified.Sequence	m/z	Modified.Sequence	m/z	Modified.Sequence	m/z
	C(Iodo-APB)DVDIR	2	C(Iodo-APB)DVDIR	2	C(Iodo-APB)DVDIR	2	C(Iodo-APB)DVDIR	2	C(Iodo-APB)DVDIR	2	C(Iodo-APB)DVDIR	2
	VVEC(Iodo-APB)IK	2	VVEC(Iodo-APB)IK	2	VVEC(Iodo-APB)IK	2	VVEC(Iodo-APB)IK	2	VVEC(Iodo-APB)IK	2	VVEC(Iodo-APB)IK	2
	AC(Iodo-APB)SLAK	2	AC(Iodo-APB)SLAK	2	AC(Iodo-APB)SLAK	2	AC(Iodo-APB)SLAK	2	AC(Iodo-APB)SLAK	2	AC(Iodo-APB)SLAK	2
	AILPC(Iodo-APB)IK	2	AILPC(Iodo-APB)IK	2	AILPC(Iodo-APB)IK	2	AILPC(Iodo-APB)IK	2	AILPC(Iodo-APB)IK	2	AILPC(Iodo-APB)IK	2
	TGAPC(Iodo-APB)R	2	TGAPC(Iodo-APB)R	2	TGAPC(Iodo-APB)R	2	TGAPC(Iodo-APB)R	2	TGAPC(Iodo-APB)R	2	TGAPC(Iodo-APB)R	2
	IIPGFMC(Iodo-APB)QGGDFTR	2	IIPGFMC(Iodo-APB)QGGDFTR	2	IIPGFMC(Iodo-APB)QGGDFTR	2	IIPGFMC(Iodo-APB)QGGDFTR	2	IIPGFMC(Iodo-APB)QGGDFTR	2	IIPGFMC(Iodo-APB)QGGDFTR	2
	LFQC(Iodo-APB)LLHR	3	LFQC(Iodo-APB)LLHR	3	LFQC(Iodo-APB)LLHR	3	LFQC(Iodo-APB)LLHR	3	LFQC(Iodo-APB)LLHR	3	LFQC(Iodo-APB)LLHR	3
	NTGIIC(Iodo-APB)TIGPASR	2	NTGIIC(Iodo-APB)TIGPASR	2	NTGIIC(Iodo-APB)TIGPASR	2	NTGIIC(Iodo-APB)TIGPASR	2	NTGIIC(Iodo-APB)TIGPASR	2	NTGIIC(Iodo-APB)TIGPASR	2
	FENLC(Iodo-APB)K	2	FENLC(Iodo-APB)K	2	FENLC(Iodo-APB)K	2	FENLC(Iodo-APB)K	2	FENLC(Iodo-APB)K	2	FENLC(Iodo-APB)K	2
	SILC(Iodo-APB)C(Carbamidomethyl)LR	2	SILC(Iodo-APB)C(Carbamidomethyl)LR	2	SILC(Iodo-APB)C(Carbamidomethyl)LR	2	SILC(Iodo-APB)C(Carbamidomethyl)LR	2	SILC(Iodo-APB)C(Carbamidomethyl)LR	2	SILC(Iodo-APB)C(Carbamidomethyl)LR	2
	VC(Iodo-APB)NPIITK	2	VC(Iodo-APB)NPIITK	2	VC(Iodo-APB)NPIITK	2	VC(Iodo-APB)NPIITK	2	VC(Iodo-APB)NPIITK	2	VC(Iodo-APB)NPIITK	2
	C(Iodo-APB)NEIINWLDK	2	C(Iodo-APB)NEIINWLDK	2	C(Iodo-APB)NEIINWLDK	2	C(Iodo-APB)NEIINWLDK	2	C(Iodo-APB)NEIINWLDK	2	C(Iodo-APB)NEIINWLDK	2
	TFC(Iodo-APB)QLILDPIFK	2	TFC(Iodo-APB)QLILDPIFK	2	TFC(Iodo-APB)QLILDPIFK	2	TFC(Iodo-APB)QLILDPIFK	2	TFC(Iodo-APB)QLILDPIFK	2	TFC(Iodo-APB)QLILDPIFK	2
	APQC(Iodo-APB)LGK	2	APQC(Iodo-APB)LGK	2	APQC(Iodo-APB)LGK	2	APQC(Iodo-APB)LGK	2	APQC(Iodo-APB)LGK	2	APQC(Iodo-APB)LGK	2
	GSC(Iodo-APB)FHR	2	GSC(Iodo-APB)FHR	2	GSC(Iodo-APB)FHR	2	GSC(Iodo-APB)FHR	2	GSC(Iodo-APB)FHR	2	GSC(Iodo-APB)FHR	2
	C(Iodo-APB)SVLR	2	C(Iodo-APB)SVLR	2	C(Iodo-APB)SVLR	2	C(Iodo-APB)SVLR	2	C(Iodo-APB)SVLR	2	C(Iodo-APB)SVLR	2
	C(Iodo-APB)TGGEVGATSALAPK	2	C(Iodo-APB)TGGEVGATSALAPK	2	C(Iodo-APB)TGGEVGATSALAPK	2	C(Iodo-APB)TGGEVGATSALAPK	2	C(Iodo-APB)TGGEVGATSALAPK	2	C(Iodo-APB)TGGEVGATSALAPK	2
	DYC(Iodo-APB)TR	2	DYC(Iodo-APB)TR	2	DYC(Iodo-APB)TR	2	DYC(Iodo-APB)TR	2	DYC(Iodo-APB)TR	2	DYC(Iodo-APB)TR	2
	LIC(Iodo-APB)C(Carbamidomethyl)DILDVLDK	2	LIC(Iodo-APB)C(Carbamidomethyl)DILDVLDK	2	LIC(Iodo-APB)C(Carbamidomethyl)DILDVLDK	2	LIC(Iodo-APB)C(Carbamidomethyl)DILDVLDK	2	LIC(Iodo-APB)C(Carbamidomethyl)DILDVLDK	2	LIC(Iodo-APB)C(Carbamidomethyl)DILDVLDK	2
	LTDC(Iodo-APB)VVMR	2	LTDC(Iodo-APB)VVMR	2	LTDC(Iodo-APB)VVMR	2	LTDC(Iodo-APB)VVMR	2	LTDC(Iodo-APB)VVMR	2	LTDC(Iodo-APB)VVMR	2
	SILC(Carbamidomethyl)C(Iodo-APB)LR	2	SILC(Carbamidomethyl)C(Iodo-APB)LR	2	SILC(Carbamidomethyl)C(Iodo-APB)LR	2	SILC(Carbamidomethyl)C(Iodo-APB)LR	2	SILC(Carbamidomethyl)C(Iodo-APB)LR	2	SILC(Carbamidomethyl)C(Iodo-APB)LR	2
	DC(Iodo-APB)GATWVVLGHSER	3	DC(Iodo-APB)GATWVVLGHSER	3	DC(Iodo-APB)GATWVVLGHSER	3	DC(Iodo-APB)GATWVVLGHSER	3	DC(Iodo-APB)GATWVVLGHSER	3	DC(Iodo-APB)GATWVVLGHSER	3
	C(Iodo-APB)QYVTEK	2	C(Iodo-APB)QYVTEK	2	C(Iodo-APB)QYVTEK	2	C(Iodo-APB)QYVTEK	2	C(Iodo-APB)QYVTEK	2	C(Iodo-APB)QYVTEK	2
	C(Iodo-APB)ITLK	2	C(Iodo-APB)ITLK	2	C(Iodo-APB)ITLK	2	C(Iodo-APB)ITLK	2	C(Iodo-APB)ITLK	2	C(Iodo-APB)ITLK	2
	GC(Iodo-APB)TATLGNFAK	2	GC(Iodo-APB)TATLGNFAK	2	GC(Iodo-APB)TATLGNFAK	2	GC(Iodo-APB)TATLGNFAK	2	GC(Iodo-APB)TATLGNFAK	2	GC(Iodo-APB)TATLGNFAK	2
	LTEGC(Iodo-APB)SFR	2	LTEGC(Iodo-APB)SFR	2	LTEGC(Iodo-APB)SFR	2	LTEGC(Iodo-APB)SFR	2	LTEGC(Iodo-APB)SFR	2	LTEGC(Iodo-APB)SFR	2
	IVGC(Iodo-APB)SVHK	2	IVGC(Iodo-APB)SVHK	2	IVGC(Iodo-APB)SVHK	2	IVGC(Iodo-APB)SVHK	2	IVGC(Iodo-APB)SVHK	2	IVGC(Iodo-APB)SVHK	2
	VC(Iodo-APB)FEMK	2	VC(Iodo-APB)FEMK	2	VC(Iodo-APB)FEMK	2	VC(Iodo-APB)FEMK	2	VC(Iodo-APB)FEMK	2	VC(Iodo-APB)FEMK	2
	FGEVVDC(Iodo-APB)TLK	2	FGEVVDC(Iodo-APB)TLK	2	FGEVVDC(Iodo-APB)TLK	2	FGEVVDC(Iodo-APB)TLK	2	FGEVVDC(Iodo-APB)TLK	2	FGEVVDC(Iodo-APB)TLK	2
	LLAC(Iodo-APB)IASR	2	LLAC(Iodo-APB)IASR	2	LLAC(Iodo-APB)IASR	2	LLAC(Iodo-APB)IASR	2	LLAC(Iodo-APB)IASR	2	LLAC(Iodo-APB)IASR	2
	FEELC(Iodo-APB)SDLFR	2	FEELC(Iodo-APB)SDLFR	2	FEELC(Iodo-APB)SDLFR	2	FEELC(Iodo-APB)SDLFR	2	FEELC(Iodo-APB)SDLFR	2	FEELC(Iodo-APB)SDLFR	2
	VNQIGSVTESIQAC(Iodo-APB)K	3	VNQIGSVTESIQAC(Iodo-APB)K	3	VNQIGSVTESIQAC(Iodo-APB)K	3	VNQIGSVTESIQAC(Iodo-APB)K	3	VNQIGSVTESIQAC(Iodo-APB)K	3	VNQIGSVTESIQAC(Iodo-APB)K	3
	LAC(Iodo-APB)GVIGIAQ	2	LAC(Iodo-APB)GVIGIAQ	2	LAC(Iodo-APB)GVIGIAQ	2	LAC(Iodo-APB)GVIGIAQ	2	LAC(Iodo-APB)GVIGIAQ	2	LAC(Iodo-APB)GVIGIAQ	2
	C(Iodo-APB)VYYR	2	C(Iodo-APB)VYYR	2	C(Iodo-APB)VYYR	2	C(Iodo-APB)VYYR	2	C(Iodo-APB)VYYR	2	C(Iodo-APB)VYYR	2
	LIC(Carbamidomethyl)C(Iodo-APB)DILDVLDK	2	LIC(Carbamidomethyl)C(Iodo-APB)DILDVLDK	2	LIC(Carbamidomethyl)C(Iodo-APB)DILDVLDK	2	LIC(Carbamidomethyl)C(Iodo-APB)DILDVLDK	2	LIC(Carbamidomethyl)C(Iodo-APB)DILDVLDK	2	LIC(Carbamidomethyl)C(Iodo-APB)DILDVLDK	2
	STLTDSLVC(Iodo-APB)K	2	STLTDSLVC(Iodo-APB)K	2	STLTDSLVC(Iodo-APB)K	2	STLTDSLVC(Iodo-APB)K	2	STLTDSLVC(Iodo-APB)K	2	STLTDSLVC(Iodo-APB)K	2
	VC(Iodo-APB)ADLIR	2	VC(Iodo-APB)ADLIR	2	VC(Iodo-APB)ADLIR	2	VC(Iodo-APB)ADLIR	2	VC(Iodo-APB)ADLIR	2	VC(Iodo-APB)ADLIR	2
	C(Iodo-APB)LYASVLTAQPR	2	C(Iodo-APB)LYASVLTAQPR	2	C(Iodo-APB)LYASVLTAQPR	2	C(Iodo-APB)LYASVLTAQPR	2	C(Iodo-APB)LYASVLTAQPR	2	C(Iodo-APB)LYASVLTAQPR	2
	LTFSC(Iodo-APB)LGGSDNFK	2	LTFSC(Iodo-APB)LGGSDNFK	2	LTFSC(Iodo-APB)LGGSDNFK	2	LTFSC(Iodo-APB)LGGSDNFK	2	LTFSC(Iodo-APB)LGGSDNFK	2	LTFSC(Iodo-APB)LGGSDNFK	2
	EGALC(Iodo-APB)EENMR	2	EGALC(Iodo-APB)EENMR	2	EGALC(Iodo-APB)EENMR	2	EGALC(Iodo-APB)EENMR	2	EGALC(Iodo-APB)EENMR	2	EGALC(Iodo-APB)EENMR	2
	VPTANVSVVDLTC(Iodo-APB)R	2	VPTANVSVVDLTC(Iodo-APB)R	2	VPTANVSVVDLTC(Iodo-APB)R	2	VPTANVSVVDLTC(Iodo-APB)R	2	VPTANVSVVDLTC(Iodo-APB)R	2	VPTANVSVVDLTC(Iodo-APB)R	2
	MC(Iodo-APB)LFAGFQR	2	MC(Iodo-APB)LFAGFQR	2	MC(Iodo-APB)LFAGFQR	2	MC(Iodo-APB)LFAGFQR	2	MC(Iodo-APB)LFAGFQR	2	MC(Iodo-APB)LFAGFQR	2
	EALNSC(Iodo-APB)NK	2	EALNSC(Iodo-APB)NK	2	EALNSC(Iodo-APB)NK	2	EALNSC(Iodo-APB)NK	2	EALNSC(Iodo-APB)NK	2	EALNSC(Iodo-APB)NK	2
	HYC(Iodo-APB)GK	2	HYC(Iodo-APB)GK	2	HYC(Iodo-APB)GK	2	HYC(Iodo-APB)GK	2	HYC(Iodo-APB)GK	2	HYC(Iodo-APB)GK	2
	SYC(Iodo-APB)AEIAHNVSSK	3	SYC(Iodo-APB)AEIAHNVSSK	3	SYC(Iodo-APB)AEIAHNVSSK	3	SYC(Iodo-APB)AEIAHNVSSK	3	SYC(Iodo-APB)AEIAHNVSSK	3	SYC(Iodo-APB)AEIAHNVSSK	3
	ETVSEESNVLC(Iodo-APB)LSK	2	ETVSEESNVLC(Iodo-APB)LSK	2	ETVSEESNVLC(Iodo-APB)LSK	2	ETVSEESNVLC(Iodo-APB)LSK	2	ETVSEESNVLC(Iodo-APB)LSK	2	ETVSEESNVLC(Iodo-APB)LSK	2
	LC(Iodo-APB)YVALDFEQEMATAASSSSLEK	3	LC(Iodo-APB)YVALDFEQEMATAASSSSLEK	3	LC(Iodo-APB)YVALDFEQEMATAASSSSLEK	3	LC(Iodo-APB)YVALDFEQEMATAASSSSLEK	3	LC(Iodo-APB)YVALDFEQEMATAASSSSLEK	3	LC(Iodo-APB)YVALDFEQEMATAASSSSLEK	3
	GSDFDC(Iodo-APB)ELR	2	GSDFDC(Iodo-APB)ELR	2	GSDFDC(Iodo-APB)ELR	2	GSDFDC(Iodo-APB)ELR	2	GSDFDC(Iodo-APB)ELR	2	GSDFDC(Iodo-APB)ELR	2
	SIPIC(Iodo-APB)TLK	2	SIPIC(Iodo-APB)TLK	2	SIPIC(Iodo-APB)TLK	2	SIPIC(Iodo-APB)TLK	2	SIPIC(Iodo-APB)TLK	2	SIPIC(Iodo-APB)TLK	2
	VC(Iodo-APB)ENIPIVLC(Carbamidomethyl)GNK	2	VC(Iodo-APB)ENIPIVLC(Carbamidomethyl)GNK	2	VC(Iodo-APB)ENIPIVLC(Carbamidomethyl)GNK	2	VC(Iodo-APB)ENIPIVLC(Carbamidomethyl)GNK	2	VC(Iodo-APB)ENIPIVLC(Carbamidomethyl)GNK	2	VC(Iodo-APB)ENIPIVLC(Carbamidomethyl)GNK	2
	IGC(Iodo-APB)LLK	2	IGC(Iodo-APB)LLK	2	IGC(Iodo-APB)LLK	2	IGC(Iodo-APB)LLK	2	IGC(Iodo-APB)LLK	2	IGC(Iodo-APB)LLK	2
	GLGDC(Iodo-APB)LVK	2	GLGDC(Iodo-APB)LVK	2	GLGDC(Iodo-APB)LVK	2	GLGDC(Iodo-APB)LVK	2	GLGDC(Iodo-APB)LVK	2	GLGDC(Iodo-APB)LVK	2
	LEEC(Iodo-APB)VR	2	LEEC(Iodo-APB)VR	2	LEEC(Iodo-APB)VR	2	LEEC(Iodo-APB)VR	2	LEEC(Iodo-APB)VR	2	LEEC(Iodo-APB)VR	2
	AYC(Iodo-APB)ER	2	AYC(Iodo-APB)ER	2	AYC(Iodo-APB)ER	2	AYC(Iodo-APB)ER	2	AYC(Iodo-APB)ER	2	AYC(Iodo-APB)ER	2
	GFC(Iodo-APB)FITFK	2	GFC(Iodo-APB)FITFK	2	GFC(Iodo-APB)FITFK	2	GFC(Iodo-APB)FITFK	2	GFC(Iodo-APB)FITFK	2	GFC(Iodo-APB)FITFK	2
	AVLFC(Iodo-APB)LSEDKK	3	AVLFC(Iodo-APB)LSEDKK	3	AVLFC(Iodo-APB)LSEDKK	3	AVLFC(Iodo-APB)LSEDKK	3	AVLFC(Iodo-APB)LSEDKK	3	AVLFC(Iodo-APB)LSEDKK	3
	EGVVEC(Iodo-APB)SFVK	2	EGVVEC(Iodo-APB)SFVK	2	EGVVEC(Iodo-APB)SFVK	2	EGVVEC(Iodo-APB)SFVK	2	EGVVEC(Iodo-APB)SFVK	2	EGVVEC(Iodo-APB)SFVK	2
	VNQIGSVTESIQAC(Iodo-APB)K	2	VNQIGSVTESIQAC(Iodo-APB)K	2	VNQIGSVTESIQAC(Iodo-APB)K	2	VNQIGSVTESIQAC(Iodo-APB)K	2	VNQIGSVTESIQAC(Iodo-APB)K	2	VNQIGSVTESIQAC(Iodo-APB)K	2
	TIAPC(Iodo-APB)QK	2	TIAPC(Iodo-APB)QK	2	TIAPC(Iodo-APB)QK	2	TIAPC(Iodo-APB)QK	2	TIAPC(Iodo-APB)QK	2	TIAPC(Iodo-APB)QK	2
	GFC(Iodo-APB)FLEYEDHK	3	GFC(Iodo-APB)FLEYEDHK	3	GFC(Iodo-APB)FLEYEDHK	3	GFC(Iodo-APB)FLEYEDHK	3	GFC(Iodo-APB)FLEYEDHK	3	GFC(Iodo-APB)FLEYEDHK	3
	NC(Iodo-APB)LTNFHGMDLTR	3	NC(Iodo-APB)LTNFHGMDLTR	3	NC(Iodo-APB)LTNFHGMDLTR	3	NC(Iodo-APB)LTNFHGMDLTR	3	NC(Iodo-APB)LTNFHGMDLTR	3	NC(Iodo-APB)LTNFHGMDLTR	3
	ETIC(Iodo-APB)R	2	ETIC(Iodo-APB)R	2	ETIC(Iodo-APB)R	2	ETIC(Iodo-APB)R	2	ETIC(Iodo-APB)R	2	ETIC(Iodo-APB)R	2
	VC(Iodo-APB)TLAIIDPGDSDIIR	2	VC(Iodo-APB)TLAIIDPGDSDIIR	2	VC(Iodo-APB)TLAIIDPGDSDIIR	2	VC(Iodo-APB)TLAIIDPGDSDIIR	2	VC(Iodo-APB)TLAIIDPGDSDIIR	2	VC(Iodo-APB)TLAIIDPGDSDIIR	2
	GDFC(Iodo-APB)IQVGR	2	GDFC(Iodo-APB)IQVGR	2	GDFC(Iodo-APB)IQVGR	2	GDFC(Iodo-APB)IQVGR	2	GDFC(Iodo-APB)IQVGR	2	GDFC(Iodo-APB)IQVGR	2
	LNVC(Iodo-APB)VSK	2	LNVC(Iodo-APB)VSK	2	LNVC(Iodo-APB)VSK	2	LNVC(Iodo-APB)VSK	2	LNVC(Iodo-APB)VSK	2	LNVC(Iodo-APB)VSK	2
	AVVVC(Iodo-APB)PK	2	AVVVC(Iodo-APB)PK	2	AVVVC(Iodo-APB)PK	2	AVVVC(Iodo-APB)PK	2	AVVVC(Iodo-APB)PK	2	AVVVC(Iodo-APB)PK	2
	GLPFGC(Iodo-APB)SK	2	GLPFGC(Iodo-APB)SK	2	GLPFGC(Iodo-APB)SK	2	GLPFGC(Iodo-APB)SK	2	GLPFGC(Iodo-APB)SK	2	GLPFGC(Iodo-APB)SK	2
	HELQANC(Iodo-APB)YEEVKDR	3	HELQANC(Iodo-APB)YEEVKDR	3	HELQANC(Iodo-APB)YEEVKDR	3	HELQANC(Iodo-APB)YEEVKDR	3	HELQANC(Iodo-APB)YEEVKDR	3	HELQANC(Iodo-APB)YEEVKDR	3
	IVGC(Iodo-APB)SVHK	3	IVGC(Iodo-APB)SVHK	3	IVGC(Iodo-APB)SVHK	3	IVGC(Iodo-APB)SVHK	3	IVGC(Iodo-APB)SVHK	3	IVGC(Iodo-APB)SVHK	3
	C(Iodo-APB)TLAEK	2	C(Iodo-APB)TLAEK	2	C(Iodo-APB)TLAEK	2	C(Iodo-APB)TLAEK	2	C(Iodo-APB)TLAEK	2	C(Iodo-APB)TLAEK	2
	VPTANVSVVDLTC(Iodo-APB)R	3	VPTANVSVVDLTC(Iodo-APB)R	3	VPTANVSVVDLTC(Iodo-APB)R	3	VPTANVSVVDLTC(Iodo-APB)R	3	VPTANVSVVDLTC(Iodo-APB)R	3	VPTANVSVVDLTC(Iodo-APB)R	3
	QVQSLTC(Iodo-APB)EVDALK	2	QVQSLTC(Iodo-APB)EVDALK	2	QVQSLTC(Iodo-APB)EVDALK	2	QVQSLTC(Iodo-APB)EVDALK	2	QVQSLTC(Iodo-APB)EVDALK	2	QVQSLTC(Iodo-APB)EVDALK	2
	C(Iodo-APB)AGNEDIITLR	2	C(Iodo-APB)AGNEDIITLR	2	C(Iodo-APB)AGNEDIITLR	2	C(Iodo-APB)AGNEDIITLR	2	C(Iodo-APB)AGNEDIITLR	2	C(Iodo-APB)AGNEDIITLR	2
	C(Iodo-APB)MQLTDFILK	2	C(Iodo-APB)MQLTDFILK	2	C(Iodo-APB)MQLTDFILK	2	C(Iodo-APB)MQLTDFILK	2	C(Iodo-APB)MQLTDFILK	2	C(Iodo-APB)MQLTDFILK	2
	FC(Iodo-APB)IWTESAFR	2	FC(Iodo-APB)IWTESAFR	2	FC(Iodo-APB)IWTESAFR	2	FC(Iodo-APB)IWTESAFR	2	FC(Iodo-APB)IWTESAFR	2	FC(Iodo-APB)IWTESAFR	2
	LVILANNC(Iodo-APB)PALR	2	LVILANNC(Iodo-APB)PALR	2	LVILANNC(Iodo-APB)PALR	2	LVILANNC(Iodo-APB)PALR	2	LVILANNC(Iodo-APB)PALR	2	LVILANNC(Iodo-APB)PALR	2
	YSPNC(Iodo-APB)K	2	YSPNC(Iodo-APB)K	2	YSPNC(Iodo-APB)K	2	YSPNC(Iodo-APB)K	2	YSPNC(Iodo-APB)K	2	YSPNC(Iodo-APB)K	2
	C(Iodo-APB)PNLTHLNLSGNK	3	C(Iodo-APB)PNLTHLNLSGNK	3	C(Iodo-APB)PNLTHLNLSGNK	3	C(Iodo-APB)PNLTHLNLSGNK	3	C(Iodo-APB)PNLTHLNLSGNK	3	C(Iodo-APB)PNLTHLNLSGNK	3
	C(Iodo-APB)FIVGADNVGSK	2	C(Iodo-APB)FIVGADNVGSK	2	C(Iodo-APB)FIVGADNVGSK	2	C(Iodo-APB)FIVGADNVGSK	2	C(Iodo-APB)FIVGADNVGSK	2	C(Iodo-APB)FIVGADNVGSK	2
	LNISFPATGC(Iodo-APB)QK	2	LNISFPATGC(Iodo-APB)QK	2	LNISFPATGC(Iodo-APB)QK	2	LNISFPATGC(Iodo-APB)QK	2	LNISFPATGC(Iodo-APB)QK	2	LNISFPATGC(Iodo-APB)QK	2
	NC(Iodo-APB)PHIVVGTPGR	3	NC(Iodo-APB)PHIVVGTPGR	3	NC(Iodo-APB)PHIVVGTPGR	3	NC(Iodo-APB)PHIVVGTPGR	3	NC(Iodo-APB)PHIVVGTPGR	3	NC(Iodo-APB)PHIVVGTPGR	3
	TC(Iodo-APB)TFILR	2	TC(Iodo-APB)TFILR	2	TC(Iodo-APB)TFILR	2	TC(Iodo-APB)TFILR	2	TC(Iodo-APB)TFILR	2	TC(Iodo-APB)TFILR	2
	NEC(Iodo-APB)NQC(Carbamidomethyl)K	2	NEC(Iodo-APB)NQC(Carbamidomethyl)K	2	NEC(Iodo-APB)NQC(Carbamidomethyl)K	2	NEC(Iodo-APB)NQC(Carbamidomethyl)K	2	NEC(Iodo-APB)NQC(Carbamidomethyl)K	2	NEC(Iodo-APB)NQC(Carbamidomethyl)K	2
	STC(Iodo-APB)IYGGAPK	2	STC(Iodo-APB)IYGGAPK	2	STC(Iodo-APB)IYGGAPK	2	STC(Iodo-APB)IYGGAPK	2	STC(Iodo-APB)IYGGAPK	2	STC(Iodo-APB)IYGGAPK	2
	VAHALAEGLGVIAC(Iodo-APB)IGEK	3	VAHALAEGLGVIAC(Iodo-APB)IGEK	3	VAHALAEGLGVIAC(Iodo-APB)IGEK	3	VAHALAEGLGVIAC(Iodo-APB)IGEK	3	VAHALAEGLGVIAC(Iodo-APB)IGEK	3	VAHALAEGLGVIAC(Iodo-APB)IGEK	3
	C(Iodo-APB)LYASVLTAQPR	3	C(Iodo-APB)LYASVLTAQPR	3	C(Iodo-APB)LYASVLTAQPR	3	C(Iodo-APB)LYASVLTAQPR	3	C(Iodo-APB)LYASVLTAQPR	3	C(Iodo-APB)LYASVLTAQPR	3
	FGANAILGVSLAVC(Iodo-APB)K	2	FGANAILGVSLAVC(Iodo-APB)K	2	FGANAILGVSLAVC(Iodo-APB)K	2	FGANAILGVSLAVC(Iodo-APB)K	2	FGANAILGVSLAVC(Iodo-APB)K	2	FGANAILGVSLAVC(Iodo-APB)K	2
	C(Iodo-APB)IPALDSLTPANEDQK	2	C(Iodo-APB)IPALDSLTPANEDQK	2	C(Iodo-APB)IPALDSLTPANEDQK	2	C(Iodo-APB)IPALDSLTPANEDQK	2	C(Iodo-APB)IPALDSLTPANEDQK	2	C(Iodo-APB)IPALDSLTPANEDQK	2
	IAVAAQNC(Iodo-APB)YK	2	IAVAAQNC(Iodo-APB)YK	2	IAVAAQNC(Iodo-APB)YK	2	IAVAAQNC(Iodo-APB)YK	2	IAVAAQNC(Iodo-APB)YK	2	IAVAAQNC(Iodo-APB)YK	2
	YVDIAIPC(Iodo-APB)NNK	2	YVDIAIPC(Iodo-APB)NNK	2	YVDIAIPC(Iodo-APB)NNK	2	YVDIAIPC(Iodo-APB)NNK	2	YVDIAIPC(Iodo-APB)NNK	2	YVDIAIPC(Iodo-APB)NNK	2
	MLSC(Iodo-APB)AGADR	2	MLSC(Iodo-APB)AGADR	2	MLSC(Iodo-APB)AGADR	2	MLSC(Iodo-APB)AGADR	2	MLSC(Iodo-APB)AGADR	2	MLSC(Iodo-APB)AGADR	2
	IIYGGSVTGATC(Iodo-APB)K	2	IIYGGSVTGATC(Iodo-APB)K	2	IIYGGSVTGATC(Iodo-APB)K	2	IIYGGSVTGATC(Iodo-APB)K	2	IIYGGSVTGATC(Iodo-APB)K	2	IIYGGSVTGATC(Iodo-APB)K	2
	AC(Iodo-APB)GNFGIPC(Carbamidomethyl)ELR	2	AC(Iodo-APB)GNFGIPC(Carbamidomethyl)ELR	2	AC(Iodo-APB)GNFGIPC(Carbamidomethyl)ELR	2	AC(Iodo-APB)GNFGIPC(Carbamidomethyl)ELR	2	AC(Iodo-APB)GNFGIPC(Carbamidomethyl)ELR	2	AC(Iodo-APB)GNFGIPC(Carbamidomethyl)ELR	2
	C(Iodo-APB)AQIEAK	2	C(Iodo-APB)AQIEAK	2	C(Iodo-APB)AQIEAK	2	C(Iodo-APB)AQIEAK	2	C(Iodo-APB)AQIEAK	2	C(Iodo-APB)AQIEAK	2
	FFSDC(Iodo-APB)K	2	FFSDC(Iodo-APB)K	2	FFSDC(Iodo-APB)K	2	FFSDC(Iodo-APB)K	2	FFSDC(Iodo-APB)K	2	FFSDC(Iodo-APB)K	2
	C(Iodo-APB)GVISPR	2	C(Iodo-APB)GVISPR	2	C(Iodo-APB)GVISPR	2	C(Iodo-APB)GVISPR	2	C(Iodo-APB)GVISPR	2	C(Iodo-APB)GVISPR	2
	IISNASC(Iodo-APB)TTNC(Carbamidomethyl)LAPLAK	3	IISNASC(Iodo-APB)TTNC(Carbamidomethyl)LAPLAK	3	IISNASC(Iodo-APB)TTNC(Carbamidomethyl)LAPLAK	3	IISNASC(Iodo-APB)TTNC(Carbamidomethyl)LAPLAK	3	IISNASC(Iodo-APB)TTNC(Carbamidomethyl)LAPLAK	3	IISNASC(Iodo-APB)TTNC(Carbamidomethyl)LAPLAK	3
	LVVPASQC(Iodo-APB)GSLIGK	2	LVVPASQC(Iodo-APB)GSLIGK	2	LVVPASQC(Iodo-APB)GSLIGK	2	LVVPASQC(Iodo-APB)GSLIGK	2	LVVPASQC(Iodo-APB)GSLIGK	2	LVVPASQC(Iodo-APB)GSLIGK	2
	WFLTC(Iodo-APB)INQPQFR	2	WFLTC(Iodo-APB)INQPQFR	2	WFLTC(Iodo-APB)INQPQFR	2	WFLTC(Iodo-APB)INQPQFR	2	WFLTC(Iodo-APB)INQPQFR	2	WFLTC(Iodo-APB)INQPQFR	2
	C(Iodo-APB)MPTFQFFK	2	C(Iodo-APB)MPTFQFFK	2	C(Iodo-APB)MPTFQFFK	2	C(Iodo-APB)MPTFQFFK	2	C(Iodo-APB)MPTFQFFK	2	C(Iodo-APB)MPTFQFFK	2
	GPAVGIDLGTTYSC(Iodo-APB)VGVFQHGK	3	GPAVGIDLGTTYSC(Iodo-APB)VGVFQHGK	3	GPAVGIDLGTTYSC(Iodo-APB)VGVFQHGK	3	GPAVGIDLGTTYSC(Iodo-APB)VGVFQHGK	3	GPAVGIDLGTTYSC(Iodo-APB)VGVFQHGK	3	GPAVGIDLGTTYSC(Iodo-APB)VGVFQHGK	3
	GIC(Iodo-APB)FIR	2	GIC(Iodo-APB)FIR	2	GIC(Iodo-APB)FIR	2	GIC(Iodo-APB)FIR	2	GIC(Iodo-APB)FIR	2	GIC(Iodo-APB)FIR	2
	SFC(Iodo-APB)QR	2	SFC(Iodo-APB)QR	2	SFC(Iodo-APB)QR	2	SFC(Iodo-APB)QR	2	SFC(Iodo-APB)QR	2	SFC(Iodo-APB)QR	2
	NC(Iodo-APB)IVLIDSTPYR	2	NC(Iodo-APB)IVLIDSTPYR	2	NC(Iodo-APB)IVLIDSTPYR	2	NC(Iodo-APB)IVLIDSTPYR	2	NC(Iodo-APB)IVLIDSTPYR	2	NC(Iodo-APB)IVLIDSTPYR	2
	INISEGNC(Iodo-APB)PER	2	INISEGNC(Iodo-APB)PER	2	INISEGNC(Iodo-APB)PER	2	INISEGNC(Iodo-APB)PER	2	INISEGNC(Iodo-APB)PER	2	INISEGNC(Iodo-APB)PER	2
	TGSQGQC(Iodo-APB)TQVR	2	TGSQGQC(Iodo-APB)TQVR	2	TGSQGQC(Iodo-APB)TQVR	2	TGSQGQC(Iodo-APB)TQVR	2	TGSQGQC(Iodo-APB)TQVR	2	TGSQGQC(Iodo-APB)TQVR	2
	LFQEC(Iodo-APB)C(Carbamidomethyl)PHSTDR	3	LFQEC(Iodo-APB)C(Carbamidomethyl)PHSTDR	3	LFQEC(Iodo-APB)C(Carbamidomethyl)PHSTDR	3	LFQEC(Iodo-APB)C(Carbamidomethyl)PHSTDR	3	LFQEC(Iodo-APB)C(Carbamidomethyl)PHSTDR	3	LFQEC(Iodo-APB)C(Carbamidomethyl)PHSTDR	3
	MGVVEC(Iodo-APB)AK	2	MGVVEC(Iodo-APB)AK	2	MGVVEC(Iodo-APB)AK	2	MGVVEC(Iodo-APB)AK	2	MGVVEC(Iodo-APB)AK	2	MGVVEC(Iodo-APB)AK	2
	VC(Carbamidomethyl)ENIPIVLC(Iodo-APB)GNK	3	VC(Carbamidomethyl)ENIPIVLC(Iodo-APB)GNK	3	VC(Carbamidomethyl)ENIPIVLC(Iodo-APB)GNK	3	VC(Carbamidomethyl)ENIPIVLC(Iodo-APB)GNK	3	VC(Carbamidomethyl)ENIPIVLC(Iodo-APB)GNK	3	VC(Carbamidomethyl)ENIPIVLC(Iodo-APB)GNK	3
	HC(Iodo-APB)GALR	2	HC(Iodo-APB)GALR	2	HC(Iodo-APB)GALR	2	HC(Iodo-APB)GALR	2	HC(Iodo-APB)GALR	2	HC(Iodo-APB)GALR	2
	C(Iodo-APB)AYVYK	2	C(Iodo-APB)AYVYK	2	C(Iodo-APB)AYVYK	2	C(Iodo-APB)AYVYK	2	C(Iodo-APB)AYVYK	2	C(Iodo-APB)AYVYK	2
	VAC(Iodo-APB)IGAWHPAR	3	VAC(Iodo-APB)IGAWHPAR	3	VAC(Iodo-APB)IGAWHPAR	3	VAC(Iodo-APB)IGAWHPAR	3	VAC(Iodo-APB)IGAWHPAR	3	VAC(Iodo-APB)IGAWHPAR	3
	C(Iodo-APB)MMAQYNR	2	C(Iodo-APB)MMAQYNR	2	C(Iodo-APB)MMAQYNR	2	C(Iodo-APB)MMAQYNR	2	C(Iodo-APB)MMAQYNR	2	C(Iodo-APB)MMAQYNR	2
	LVEALC(Iodo-APB)AEHQINLIK	3	LVEALC(Iodo-APB)AEHQINLIK	3	LVEALC(Iodo-APB)AEHQINLIK	3	LVEALC(Iodo-APB)AEHQINLIK	3	LVEALC(Iodo-APB)AEHQINLIK	3	LVEALC(Iodo-APB)AEHQINLIK	3
	FAC(Iodo-APB)HSASLTVR	3	FAC(Iodo-APB)HSASLTVR	3	FAC(Iodo-APB)HSASLTVR	3	FAC(Iodo-APB)HSASLTVR	3	FAC(Iodo-APB)HSASLTVR	3	FAC(Iodo-APB)HSASLTVR	3
	C(Iodo-APB)EFQDAYVLLSEK	2	C(Iodo-APB)EFQDAYVLLSEK	2	C(Iodo-APB)EFQDAYVLLSEK	2	C(Iodo-APB)EFQDAYVLLSEK	2	C(Iodo-APB)EFQDAYVLLSEK	2	C(Iodo-APB)EFQDAYVLLSEK	2
	VC(Carbamidomethyl)ENIPIVLC(Iodo-APB)GNK	2	VC(Carbamidomethyl)ENIPIVLC(Iodo-APB)GNK	2	VC(Carbamidomethyl)ENIPIVLC(Iodo-APB)GNK	2	VC(Carbamidomethyl)ENIPIVLC(Iodo-APB)GNK	2	VC(Carbamidomethyl)ENIPIVLC(Iodo-APB)GNK	2	VC(Carbamidomethyl)ENIPIVLC(Iodo-APB)GNK	2
	VGEFC(Iodo-APB)HNR	3	VGEFC(Iodo-APB)HNR	3	VGEFC(Iodo-APB)HNR	3	VGEFC(Iodo-APB)HNR	3	VGEFC(Iodo-APB)HNR	3	VGEFC(Iodo-APB)HNR	3
	GC(Iodo-APB)ALQC(Carbamidomethyl)AILSPAFK	2	GC(Iodo-APB)ALQC(Carbamidomethyl)AILSPAFK	2	GC(Iodo-APB)ALQC(Carbamidomethyl)AILSPAFK	2	GC(Iodo-APB)ALQC(Carbamidomethyl)AILSPAFK	2	GC(Iodo-APB)ALQC(Carbamidomethyl)AILSPAFK	2	GC(Iodo-APB)ALQC(Carbamidomethyl)AILSPAFK	2
	C(Iodo-APB)LPTPK	2	C(Iodo-APB)LPTPK	2	C(Iodo-APB)LPTPK	2	C(Iodo-APB)LPTPK	2	C(Iodo-APB)LPTPK	2	C(Iodo-APB)LPTPK	2
	ALVDGPC(Iodo-APB)TQVR	2	ALVDGPC(Iodo-APB)TQVR	2	ALVDGPC(Iodo-APB)TQVR	2	ALVDGPC(Iodo-APB)TQVR	2	ALVDGPC(Iodo-APB)TQVR	2	ALVDGPC(Iodo-APB)TQVR	2
	LC(Iodo-APB)SLFYTNEEVAK	2	LC(Iodo-APB)SLFYTNEEVAK	2	LC(Iodo-APB)SLFYTNEEVAK	2	LC(Iodo-APB)SLFYTNEEVAK	2	LC(Iodo-APB)SLFYTNEEVAK	2	LC(Iodo-APB)SLFYTNEEVAK	2
	C(Iodo-APB)LAALASLR	2	C(Iodo-APB)LAALASLR	2	C(Iodo-APB)LAALASLR	2	C(Iodo-APB)LAALASLR	2	C(Iodo-APB)LAALASLR	2	C(Iodo-APB)LAALASLR	2
	AC(Iodo-APB)TILLR	2	AC(Iodo-APB)TILLR	2	AC(Iodo-APB)TILLR	2	AC(Iodo-APB)TILLR	2	AC(Iodo-APB)TILLR	2	AC(Iodo-APB)TILLR	2
	DLNYC(Iodo-APB)FSGMSDHR	3	DLNYC(Iodo-APB)FSGMSDHR	3	DLNYC(Iodo-APB)FSGMSDHR	3	DLNYC(Iodo-APB)FSGMSDHR	3	DLNYC(Iodo-APB)FSGMSDHR	3	DLNYC(Iodo-APB)FSGMSDHR	3
	YDDMAAC(Iodo-APB)MK	2	YDDMAAC(Iodo-APB)MK	2	YDDMAAC(Iodo-APB)MK	2	YDDMAAC(Iodo-APB)MK	2	YDDMAAC(Iodo-APB)MK	2	YDDMAAC(Iodo-APB)MK	2
	C(Iodo-APB)AMTALSSK	2	C(Iodo-APB)AMTALSSK	2	C(Iodo-APB)AMTALSSK	2	C(Iodo-APB)AMTALSSK	2	C(Iodo-APB)AMTALSSK	2	C(Iodo-APB)AMTALSSK	2
	LC(Iodo-APB)FSTAQHAS	2	LC(Iodo-APB)FSTAQHAS	2	LC(Iodo-APB)FSTAQHAS	2	LC(Iodo-APB)FSTAQHAS	2	LC(Iodo-APB)FSTAQHAS	2	LC(Iodo-APB)FSTAQHAS	2
	LFC(Iodo-APB)VGFTK	2	LFC(Iodo-APB)VGFTK	2	LFC(Iodo-APB)VGFTK	2	LFC(Iodo-APB)VGFTK	2	LFC(Iodo-APB)VGFTK	2	LFC(Iodo-APB)VGFTK	2
	DLSHIGDAVVISC(Iodo-APB)AK	3	DLSHIGDAVVISC(Iodo-APB)AK	3	DLSHIGDAVVISC(Iodo-APB)AK	3	DLSHIGDAVVISC(Iodo-APB)AK	3	DLSHIGDAVVISC(Iodo-APB)AK	3	DLSHIGDAVVISC(Iodo-APB)AK	3
	FC(Iodo-APB)LDNGAK	2	FC(Iodo-APB)LDNGAK	2	FC(Iodo-APB)LDNGAK	2	FC(Iodo-APB)LDNGAK	2	FC(Iodo-APB)LDNGAK	2	FC(Iodo-APB)LDNGAK	2
	LPC(Iodo-APB)VAAK	2	LPC(Iodo-APB)VAAK	2	LPC(Iodo-APB)VAAK	2	LPC(Iodo-APB)VAAK	2	LPC(Iodo-APB)VAAK	2	LPC(Iodo-APB)VAAK	2
	VC(Iodo-APB)QGER	2	VC(Iodo-APB)QGER	2	VC(Iodo-APB)QGER	2	VC(Iodo-APB)QGER	2	VC(Iodo-APB)QGER	2	VC(Iodo-APB)QGER	2
	GC(Iodo-APB)VVGTK	2	GC(Iodo-APB)VVGTK	2	GC(Iodo-APB)VVGTK	2	GC(Iodo-APB)VVGTK	2	GC(Iodo-APB)VVGTK	2	GC(Iodo-APB)VVGTK	2
	DLEEDHAC(Iodo-APB)IPIKK	3	DLEEDHAC(Iodo-APB)IPIKK	3	DLEEDHAC(Iodo-APB)IPIKK	3	DLEEDHAC(Iodo-APB)IPIKK	3	DLEEDHAC(Iodo-APB)IPIKK	3	DLEEDHAC(Iodo-APB)IPIKK	3
	C(Iodo-APB)AALR	2	C(Iodo-APB)AALR	2	C(Iodo-APB)AALR	2	C(Iodo-APB)AALR	2	C(Iodo-APB)AALR	2	C(Iodo-APB)AALR	2
	MLPDKDC(Iodo-APB)R	2	MLPDKDC(Iodo-APB)R	2	MLPDKDC(Iodo-APB)R	2	MLPDKDC(Iodo-APB)R	2	MLPDKDC(Iodo-APB)R	2	MLPDKDC(Iodo-APB)R	2
	AC(Iodo-APB)QIFVR	2	AC(Iodo-APB)QIFVR	2	AC(Iodo-APB)QIFVR	2	AC(Iodo-APB)QIFVR	2	AC(Iodo-APB)QIFVR	2	AC(Iodo-APB)QIFVR	2
	VVGC(Iodo-APB)SC(Carbamidomethyl)VVVK	2	VVGC(Iodo-APB)SC(Carbamidomethyl)VVVK	2	VVGC(Iodo-APB)SC(Carbamidomethyl)VVVK	2	VVGC(Iodo-APB)SC(Carbamidomethyl)VVVK	2	VVGC(Iodo-APB)SC(Carbamidomethyl)VVVK	2	VVGC(Iodo-APB)SC(Carbamidomethyl)VVVK	2
	AKFENLC(Iodo-APB)K	2	AKFENLC(Iodo-APB)K	2	AKFENLC(Iodo-APB)K	2	AKFENLC(Iodo-APB)K	2	AKFENLC(Iodo-APB)K	2	AKFENLC(Iodo-APB)K	2
	GISC(Iodo-APB)MNTTLSESPFK	2	GISC(Iodo-APB)MNTTLSESPFK	2	GISC(Iodo-APB)MNTTLSESPFK	2	GISC(Iodo-APB)MNTTLSESPFK	2	GISC(Iodo-APB)MNTTLSESPFK	2	GISC(Iodo-APB)MNTTLSESPFK	2
	IISNASC(Carbamidomethyl)TTNC(Iodo-APB)LAPLAK	2	IISNASC(Carbamidomethyl)TTNC(Iodo-APB)LAPLAK	2	IISNASC(Carbamidomethyl)TTNC(Iodo-APB)LAPLAK	2	IISNASC(Carbamidomethyl)TTNC(Iodo-APB)LAPLAK	2	IISNASC(Carbamidomethyl)TTNC(Iodo-APB)LAPLAK	2	IISNASC(Carbamidomethyl)TTNC(Iodo-APB)LAPLAK	2
	YHTINGHNC(Iodo-APB)EVK	3	YHTINGHNC(Iodo-APB)EVK	3	YHTINGHNC(Iodo-APB)EVK	3	YHTINGHNC(Iodo-APB)EVK	3	YHTINGHNC(Iodo-APB)EVK	3	YHTINGHNC(Iodo-APB)EVK	3
	NIQAC(Iodo-APB)K	2	NIQAC(Iodo-APB)K	2	NIQAC(Iodo-APB)K	2	NIQAC(Iodo-APB)K	2	NIQAC(Iodo-APB)K	2	NIQAC(Iodo-APB)K	2
	VAHSFNC(Iodo-APB)TPIEGMLSHQLK	4	VAHSFNC(Iodo-APB)TPIEGMLSHQLK	4	VAHSFNC(Iodo-APB)TPIEGMLSHQLK	4	VAHSFNC(Iodo-APB)TPIEGMLSHQLK	4	VAHSFNC(Iodo-APB)TPIEGMLSHQLK	4	VAHSFNC(Iodo-APB)TPIEGMLSHQLK	4
	WGTLTDC(Iodo-APB)VVMR	2	WGTLTDC(Iodo-APB)VVMR	2	WGTLTDC(Iodo-APB)VVMR	2	WGTLTDC(Iodo-APB)VVMR	2	WGTLTDC(Iodo-APB)VVMR	2	WGTLTDC(Iodo-APB)VVMR	2
	SAFLC(Iodo-APB)GVMK	2	SAFLC(Iodo-APB)GVMK	2	SAFLC(Iodo-APB)GVMK	2	SAFLC(Iodo-APB)GVMK	2	SAFLC(Iodo-APB)GVMK	2	SAFLC(Iodo-APB)GVMK	2
	YWLC(Iodo-APB)AATGPSIK	2	YWLC(Iodo-APB)AATGPSIK	2	YWLC(Iodo-APB)AATGPSIK	2	YWLC(Iodo-APB)AATGPSIK	2	YWLC(Iodo-APB)AATGPSIK	2	YWLC(Iodo-APB)AATGPSIK	2
	AC(Carbamidomethyl)GNFGIPC(Iodo-APB)ELR	2	AC(Carbamidomethyl)GNFGIPC(Iodo-APB)ELR	2	AC(Carbamidomethyl)GNFGIPC(Iodo-APB)ELR	2	AC(Carbamidomethyl)GNFGIPC(Iodo-APB)ELR	2	AC(Carbamidomethyl)GNFGIPC(Iodo-APB)ELR	2	AC(Carbamidomethyl)GNFGIPC(Iodo-APB)ELR	2
	TC(Iodo-APB)LGPK	2	TC(Iodo-APB)LGPK	2	TC(Iodo-APB)LGPK	2	TC(Iodo-APB)LGPK	2	TC(Iodo-APB)LGPK	2	TC(Iodo-APB)LGPK	2
	VELC(Iodo-APB)SFSGYK	2	VELC(Iodo-APB)SFSGYK	2	VELC(Iodo-APB)SFSGYK	2	VELC(Iodo-APB)SFSGYK	2	VELC(Iodo-APB)SFSGYK	2	VELC(Iodo-APB)SFSGYK	2
	GHYAYDC(Iodo-APB)HR	3	GHYAYDC(Iodo-APB)HR	3	GHYAYDC(Iodo-APB)HR	3	GHYAYDC(Iodo-APB)HR	3	GHYAYDC(Iodo-APB)HR	3	GHYAYDC(Iodo-APB)HR	3
	ITGC(Iodo-APB)ASPGK	2	ITGC(Iodo-APB)ASPGK	2	ITGC(Iodo-APB)ASPGK	2	ITGC(Iodo-APB)ASPGK	2	ITGC(Iodo-APB)ASPGK	2	ITGC(Iodo-APB)ASPGK	2
	TGC(Iodo-APB)IGAK	2	TGC(Iodo-APB)IGAK	2	TGC(Iodo-APB)IGAK	2	TGC(Iodo-APB)IGAK	2	TGC(Iodo-APB)IGAK	2	TGC(Iodo-APB)IGAK	2
	TGFYC(Iodo-APB)K	2	TGFYC(Iodo-APB)K	2	TGFYC(Iodo-APB)K	2	TGFYC(Iodo-APB)K	2	TGFYC(Iodo-APB)K	2	TGFYC(Iodo-APB)K	2
	PGHLQEGFGC(Iodo-APB)VVTNR	3	PGHLQEGFGC(Iodo-APB)VVTNR	3	PGHLQEGFGC(Iodo-APB)VVTNR	3	PGHLQEGFGC(Iodo-APB)VVTNR	3	PGHLQEGFGC(Iodo-APB)VVTNR	3	PGHLQEGFGC(Iodo-APB)VVTNR	3
	SLHDALC(Iodo-APB)VLAQTVK	3	SLHDALC(Iodo-APB)VLAQTVK	3	SLHDALC(Iodo-APB)VLAQTVK	3	SLHDALC(Iodo-APB)VLAQTVK	3	SLHDALC(Iodo-APB)VLAQTVK	3	SLHDALC(Iodo-APB)VLAQTVK	3
	C(Iodo-APB)IPALDSLTPANEDQK	3	C(Iodo-APB)IPALDSLTPANEDQK	3	C(Iodo-APB)IPALDSLTPANEDQK	3	C(Iodo-APB)IPALDSLTPANEDQK	3	C(Iodo-APB)IPALDSLTPANEDQK	3	C(Iodo-APB)IPALDSLTPANEDQK	3
	C(Carbamidomethyl)C(Iodo-APB)LTYC(Carbamidomethyl)FNKPEDK	3	C(Carbamidomethyl)C(Iodo-APB)LTYC(Carbamidomethyl)FNKPEDK	3	C(Carbamidomethyl)C(Iodo-APB)LTYC(Carbamidomethyl)FNKPEDK	3	C(Carbamidomethyl)C(Iodo-APB)LTYC(Carbamidomethyl)FNKPEDK	3	C(Carbamidomethyl)C(Iodo-APB)LTYC(Carbamidomethyl)FNKPEDK	3	C(Carbamidomethyl)C(Iodo-APB)LTYC(Carbamidomethyl)FNKPEDK	3
	C(Iodo-APB)SEGSFLLTTFPR	2	C(Iodo-APB)SEGSFLLTTFPR	2	C(Iodo-APB)SEGSFLLTTFPR	2	C(Iodo-APB)SEGSFLLTTFPR	2	C(Iodo-APB)SEGSFLLTTFPR	2	C(Iodo-APB)SEGSFLLTTFPR	2
	SIHDALC(Iodo-APB)VIR	3	SIHDALC(Iodo-APB)VIR	3	SIHDALC(Iodo-APB)VIR	3	SIHDALC(Iodo-APB)VIR	3	SIHDALC(Iodo-APB)VIR	3	SIHDALC(Iodo-APB)VIR	3
	LHYC(Iodo-APB)VSC(Carbamidomethyl)AIHSK	3	LHYC(Iodo-APB)VSC(Carbamidomethyl)AIHSK	3	LHYC(Iodo-APB)VSC(Carbamidomethyl)AIHSK	3	LHYC(Iodo-APB)VSC(Carbamidomethyl)AIHSK	3	LHYC(Iodo-APB)VSC(Carbamidomethyl)AIHSK	3	LHYC(Iodo-APB)VSC(Carbamidomethyl)AIHSK	3
	GLPWSC(Iodo-APB)SADEVQR	2	GLPWSC(Iodo-APB)SADEVQR	2	GLPWSC(Iodo-APB)SADEVQR	2	GLPWSC(Iodo-APB)SADEVQR	2	GLPWSC(Iodo-APB)SADEVQR	2	GLPWSC(Iodo-APB)SADEVQR	2
	HSIHWPC(Iodo-APB)R	3	HSIHWPC(Iodo-APB)R	3	HSIHWPC(Iodo-APB)R	3	HSIHWPC(Iodo-APB)R	3	HSIHWPC(Iodo-APB)R	3	HSIHWPC(Iodo-APB)R	3
	EIRPVC(Iodo-APB)R	3	EIRPVC(Iodo-APB)R	3	EIRPVC(Iodo-APB)R	3	EIRPVC(Iodo-APB)R	3	EIRPVC(Iodo-APB)R	3	EIRPVC(Iodo-APB)R	3
	GDGPIC(Iodo-APB)LVLAPTR	2	GDGPIC(Iodo-APB)LVLAPTR	2	GDGPIC(Iodo-APB)LVLAPTR	2	GDGPIC(Iodo-APB)LVLAPTR	2	GDGPIC(Iodo-APB)LVLAPTR	2	GDGPIC(Iodo-APB)LVLAPTR	2
	C(Iodo-APB)AGIHR	2	C(Iodo-APB)AGIHR	2	C(Iodo-APB)AGIHR	2	C(Iodo-APB)AGIHR	2	C(Iodo-APB)AGIHR	2	C(Iodo-APB)AGIHR	2
	SSVNC(Iodo-APB)PFSSQDMK	2	SSVNC(Iodo-APB)PFSSQDMK	2	SSVNC(Iodo-APB)PFSSQDMK	2	SSVNC(Iodo-APB)PFSSQDMK	2	SSVNC(Iodo-APB)PFSSQDMK	2	SSVNC(Iodo-APB)PFSSQDMK	2
	C(Iodo-APB)DFPIMK	2	C(Iodo-APB)DFPIMK	2	C(Iodo-APB)DFPIMK	2	C(Iodo-APB)DFPIMK	2	C(Iodo-APB)DFPIMK	2	C(Iodo-APB)DFPIMK	2
	IAVHC(Iodo-APB)TVR	3	IAVHC(Iodo-APB)TVR	3	IAVHC(Iodo-APB)TVR	3	IAVHC(Iodo-APB)TVR	3	IAVHC(Iodo-APB)TVR	3	IAVHC(Iodo-APB)TVR	3
	IISNASC(Carbamidomethyl)TTNC(Iodo-APB)LAPLAK	3	IISNASC(Carbamidomethyl)TTNC(Iodo-APB)LAPLAK	3	IISNASC(Carbamidomethyl)TTNC(Iodo-APB)LAPLAK	3	IISNASC(Carbamidomethyl)TTNC(Iodo-APB)LAPLAK	3	IISNASC(Carbamidomethyl)TTNC(Iodo-APB)LAPLAK	3	IISNASC(Carbamidomethyl)TTNC(Iodo-APB)LAPLAK	3
	NQSFC(Iodo-APB)PTVNLDK	2	NQSFC(Iodo-APB)PTVNLDK	2	NQSFC(Iodo-APB)PTVNLDK	2	NQSFC(Iodo-APB)PTVNLDK	2	NQSFC(Iodo-APB)PTVNLDK	2	NQSFC(Iodo-APB)PTVNLDK	2
	IISNASC(Iodo-APB)TTNC(Carbamidomethyl)LAPLAK	2	IISNASC(Iodo-APB)TTNC(Carbamidomethyl)LAPLAK	2	IISNASC(Iodo-APB)TTNC(Carbamidomethyl)LAPLAK	2	IISNASC(Iodo-APB)TTNC(Carbamidomethyl)LAPLAK	2	IISNASC(Iodo-APB)TTNC(Carbamidomethyl)LAPLAK	2	IISNASC(Iodo-APB)TTNC(Carbamidomethyl)LAPLAK	2
	TIC(Iodo-APB)SHVQNMIK	3	TIC(Iodo-APB)SHVQNMIK	3	TIC(Iodo-APB)SHVQNMIK	3	TIC(Iodo-APB)SHVQNMIK	3	TIC(Iodo-APB)SHVQNMIK	3	TIC(Iodo-APB)SHVQNMIK	3
	LGEWVGLC(Iodo-APB)K	2	LGEWVGLC(Iodo-APB)K	2	LGEWVGLC(Iodo-APB)K	2	LGEWVGLC(Iodo-APB)K	2	LGEWVGLC(Iodo-APB)K	2	LGEWVGLC(Iodo-APB)K	2
	TIQFVDWC(Iodo-APB)PTGFK	2	TIQFVDWC(Iodo-APB)PTGFK	2	TIQFVDWC(Iodo-APB)PTGFK	2	TIQFVDWC(Iodo-APB)PTGFK	2	TIQFVDWC(Iodo-APB)PTGFK	2	TIQFVDWC(Iodo-APB)PTGFK	2
	C(Carbamidomethyl)C(Carbamidomethyl)LTYC(Iodo-APB)FNKPEDK	3	C(Carbamidomethyl)C(Carbamidomethyl)LTYC(Iodo-APB)FNKPEDK	3	C(Carbamidomethyl)C(Carbamidomethyl)LTYC(Iodo-APB)FNKPEDK	3	C(Carbamidomethyl)C(Carbamidomethyl)LTYC(Iodo-APB)FNKPEDK	3	C(Carbamidomethyl)C(Carbamidomethyl)LTYC(Iodo-APB)FNKPEDK	3	C(Carbamidomethyl)C(Carbamidomethyl)LTYC(Iodo-APB)FNKPEDK	3
	C(Iodo-APB)AQAK	2	C(Iodo-APB)AQAK	2	C(Iodo-APB)AQAK	2	C(Iodo-APB)AQAK	2	C(Iodo-APB)AQAK	2	C(Iodo-APB)AQAK	2
	GC(Iodo-APB)AVVEFK	2	GC(Iodo-APB)AVVEFK	2	GC(Iodo-APB)AVVEFK	2	GC(Iodo-APB)AVVEFK	2	GC(Iodo-APB)AVVEFK	2	GC(Iodo-APB)AVVEFK	2
	TYAIC(Iodo-APB)GAIR	2	TYAIC(Iodo-APB)GAIR	2	TYAIC(Iodo-APB)GAIR	2	TYAIC(Iodo-APB)GAIR	2	TYAIC(Iodo-APB)GAIR	2	TYAIC(Iodo-APB)GAIR	2
	YC(Iodo-APB)QVIR	2	YC(Iodo-APB)QVIR	2	YC(Iodo-APB)QVIR	2	YC(Iodo-APB)QVIR	2	YC(Iodo-APB)QVIR	2	YC(Iodo-APB)QVIR	2
	(N-Acetyl)DDDIAALVVDNGSGMC(Iodo-APB)K	2	(N-Acetyl)DDDIAALVVDNGSGMC(Iodo-APB)K	2	(N-Acetyl)DDDIAALVVDNGSGMC(Iodo-APB)K	2	(N-Acetyl)DDDIAALVVDNGSGMC(Iodo-APB)K	2	(N-Acetyl)DDDIAALVVDNGSGMC(Iodo-APB)K	2	(N-Acetyl)DDDIAALVVDNGSGMC(Iodo-APB)K	2
	MMIPDC(Iodo-APB)QR	2	MMIPDC(Iodo-APB)QR	2	MMIPDC(Iodo-APB)QR	2	MMIPDC(Iodo-APB)QR	2	MMIPDC(Iodo-APB)QR	2	MMIPDC(Iodo-APB)QR	2
	WC(Iodo-APB)EYGLTFTEK	2	WC(Iodo-APB)EYGLTFTEK	2	WC(Iodo-APB)EYGLTFTEK	2	WC(Iodo-APB)EYGLTFTEK	2	WC(Iodo-APB)EYGLTFTEK	2	WC(Iodo-APB)EYGLTFTEK	2
	TIAEC(Iodo-APB)LADELINAAK	2	TIAEC(Iodo-APB)LADELINAAK	2	TIAEC(Iodo-APB)LADELINAAK	2	TIAEC(Iodo-APB)LADELINAAK	2	TIAEC(Iodo-APB)LADELINAAK	2	TIAEC(Iodo-APB)LADELINAAK	2
	NMSVHLSPC(Iodo-APB)FR	3	NMSVHLSPC(Iodo-APB)FR	3	NMSVHLSPC(Iodo-APB)FR	3	NMSVHLSPC(Iodo-APB)FR	3	NMSVHLSPC(Iodo-APB)FR	3	NMSVHLSPC(Iodo-APB)FR	3
	C(Iodo-APB)ESAFLSK	2	C(Iodo-APB)ESAFLSK	2	C(Iodo-APB)ESAFLSK	2	C(Iodo-APB)ESAFLSK	2	C(Iodo-APB)ESAFLSK	2	C(Iodo-APB)ESAFLSK	2
	QVLIRPC(Iodo-APB)SK	3	QVLIRPC(Iodo-APB)SK	3	QVLIRPC(Iodo-APB)SK	3	QVLIRPC(Iodo-APB)SK	3	QVLIRPC(Iodo-APB)SK	3	QVLIRPC(Iodo-APB)SK	3
	AVLFC(Iodo-APB)LSEDKK	2	AVLFC(Iodo-APB)LSEDKK	2	AVLFC(Iodo-APB)LSEDKK	2	AVLFC(Iodo-APB)LSEDKK	2	AVLFC(Iodo-APB)LSEDKK	2	AVLFC(Iodo-APB)LSEDKK	2
	YGDGGSTFQSTTGHC(Iodo-APB)VHMR	3	YGDGGSTFQSTTGHC(Iodo-APB)VHMR	3	YGDGGSTFQSTTGHC(Iodo-APB)VHMR	3	YGDGGSTFQSTTGHC(Iodo-APB)VHMR	3	YGDGGSTFQSTTGHC(Iodo-APB)VHMR	3	YGDGGSTFQSTTGHC(Iodo-APB)VHMR	3
	C(Iodo-APB)TGGC(Carbamidomethyl)AR	2	C(Iodo-APB)TGGC(Carbamidomethyl)AR	2	C(Iodo-APB)TGGC(Carbamidomethyl)AR	2	C(Iodo-APB)TGGC(Carbamidomethyl)AR	2	C(Iodo-APB)TGGC(Carbamidomethyl)AR	2	C(Iodo-APB)TGGC(Carbamidomethyl)AR	2
	C(Iodo-APB)GLVIGR	2	C(Iodo-APB)GLVIGR	2	C(Iodo-APB)GLVIGR	2	C(Iodo-APB)GLVIGR	2	C(Iodo-APB)GLVIGR	2	C(Iodo-APB)GLVIGR	2
	DPVQC(Iodo-APB)SR	2	DPVQC(Iodo-APB)SR	2	DPVQC(Iodo-APB)SR	2	DPVQC(Iodo-APB)SR	2	DPVQC(Iodo-APB)SR	2	DPVQC(Iodo-APB)SR	2
	IWC(Iodo-APB)FGPDGTGPNILTDITK	3	IWC(Iodo-APB)FGPDGTGPNILTDITK	3	IWC(Iodo-APB)FGPDGTGPNILTDITK	3	IWC(Iodo-APB)FGPDGTGPNILTDITK	3	IWC(Iodo-APB)FGPDGTGPNILTDITK	3	IWC(Iodo-APB)FGPDGTGPNILTDITK	3
	YAIC(Iodo-APB)SALAASALPALVMSK	3	YAIC(Iodo-APB)SALAASALPALVMSK	3	YAIC(Iodo-APB)SALAASALPALVMSK	3	YAIC(Iodo-APB)SALAASALPALVMSK	3	YAIC(Iodo-APB)SALAASALPALVMSK	3	YAIC(Iodo-APB)SALAASALPALVMSK	3
	C(Iodo-APB)DENILWLDYK	2	C(Iodo-APB)DENILWLDYK	2	C(Iodo-APB)DENILWLDYK	2	C(Iodo-APB)DENILWLDYK	2	C(Iodo-APB)DENILWLDYK	2	C(Iodo-APB)DENILWLDYK	2
	AAVEEGIVLGGGC(Iodo-APB)ALLR	3	AAVEEGIVLGGGC(Iodo-APB)ALLR	3	AAVEEGIVLGGGC(Iodo-APB)ALLR	3	AAVEEGIVLGGGC(Iodo-APB)ALLR	3	AAVEEGIVLGGGC(Iodo-APB)ALLR	3	AAVEEGIVLGGGC(Iodo-APB)ALLR	3
	C(Iodo-APB)LVFK	2	C(Iodo-APB)LVFK	2	C(Iodo-APB)LVFK	2	C(Iodo-APB)LVFK	2	C(Iodo-APB)LVFK	2	C(Iodo-APB)LVFK	2
	GVEIC(Iodo-APB)IATPGR	2	GVEIC(Iodo-APB)IATPGR	2	GVEIC(Iodo-APB)IATPGR	2	GVEIC(Iodo-APB)IATPGR	2	GVEIC(Iodo-APB)IATPGR	2	GVEIC(Iodo-APB)IATPGR	2
	DMFC(Iodo-APB)AGR	2	DMFC(Iodo-APB)AGR	2	DMFC(Iodo-APB)AGR	2	DMFC(Iodo-APB)AGR	2	DMFC(Iodo-APB)AGR	2	DMFC(Iodo-APB)AGR	2
	GC(Carbamidomethyl)ALQC(Iodo-APB)AILSPAFK	2	GC(Carbamidomethyl)ALQC(Iodo-APB)AILSPAFK	2	GC(Carbamidomethyl)ALQC(Iodo-APB)AILSPAFK	2	GC(Carbamidomethyl)ALQC(Iodo-APB)AILSPAFK	2	GC(Carbamidomethyl)ALQC(Iodo-APB)AILSPAFK	2	GC(Carbamidomethyl)ALQC(Iodo-APB)AILSPAFK	2
	C(Iodo-APB)ILQDGR	2	C(Iodo-APB)ILQDGR	2	C(Iodo-APB)ILQDGR	2	C(Iodo-APB)ILQDGR	2	C(Iodo-APB)ILQDGR	2	C(Iodo-APB)ILQDGR	2
	HTGPGILSMANAGPNTNGSQFFIC(Iodo-APB)TAK	3	HTGPGILSMANAGPNTNGSQFFIC(Iodo-APB)TAK	3	HTGPGILSMANAGPNTNGSQFFIC(Iodo-APB)TAK	3	HTGPGILSMANAGPNTNGSQFFIC(Iodo-APB)TAK	3	HTGPGILSMANAGPNTNGSQFFIC(Iodo-APB)TAK	3	HTGPGILSMANAGPNTNGSQFFIC(Iodo-APB)TAK	3
	VLISDSLDPC(Carbamidomethyl)C(Iodo-APB)R	2	VLISDSLDPC(Carbamidomethyl)C(Iodo-APB)R	2	VLISDSLDPC(Carbamidomethyl)C(Iodo-APB)R	2	VLISDSLDPC(Carbamidomethyl)C(Iodo-APB)R	2	VLISDSLDPC(Carbamidomethyl)C(Iodo-APB)R	2	VLISDSLDPC(Carbamidomethyl)C(Iodo-APB)R	2
	IPGGIIEDSC(Iodo-APB)VLR	2	IPGGIIEDSC(Iodo-APB)VLR	2	IPGGIIEDSC(Iodo-APB)VLR	2	IPGGIIEDSC(Iodo-APB)VLR	2	IPGGIIEDSC(Iodo-APB)VLR	2	IPGGIIEDSC(Iodo-APB)VLR	2
	SAC(Carbamidomethyl)GVC(Iodo-APB)PGR	2	SAC(Carbamidomethyl)GVC(Iodo-APB)PGR	2	SAC(Carbamidomethyl)GVC(Iodo-APB)PGR	2	SAC(Carbamidomethyl)GVC(Iodo-APB)PGR	2	SAC(Carbamidomethyl)GVC(Iodo-APB)PGR	2	SAC(Carbamidomethyl)GVC(Iodo-APB)PGR	2
	IIC(Iodo-APB)GK	2	IIC(Iodo-APB)GK	2	IIC(Iodo-APB)GK	2	IIC(Iodo-APB)GK	2	IIC(Iodo-APB)GK	2	IIC(Iodo-APB)GK	2
	IC(Iodo-APB)ANHYITPMMELKPNAGSDR	4	IC(Iodo-APB)ANHYITPMMELKPNAGSDR	4	IC(Iodo-APB)ANHYITPMMELKPNAGSDR	4	IC(Iodo-APB)ANHYITPMMELKPNAGSDR	4	IC(Iodo-APB)ANHYITPMMELKPNAGSDR	4	IC(Iodo-APB)ANHYITPMMELKPNAGSDR	4
	DGNASGTTLLEALDC(Iodo-APB)ILPPTRPTDKPLR	3	DGNASGTTLLEALDC(Iodo-APB)ILPPTRPTDKPLR	3	DGNASGTTLLEALDC(Iodo-APB)ILPPTRPTDKPLR	3	DGNASGTTLLEALDC(Iodo-APB)ILPPTRPTDKPLR	3	DGNASGTTLLEALDC(Iodo-APB)ILPPTRPTDKPLR	3	DGNASGTTLLEALDC(Iodo-APB)ILPPTRPTDKPLR	3
	LVVVDFSATWC(Carbamidomethyl)GPC(Iodo-APB)K	2	LVVVDFSATWC(Carbamidomethyl)GPC(Iodo-APB)K	2	LVVVDFSATWC(Carbamidomethyl)GPC(Iodo-APB)K	2	LVVVDFSATWC(Carbamidomethyl)GPC(Iodo-APB)K	2	LVVVDFSATWC(Carbamidomethyl)GPC(Iodo-APB)K	2	LVVVDFSATWC(Carbamidomethyl)GPC(Iodo-APB)K	2
	AQC(Iodo-APB)PIVER	2	AQC(Iodo-APB)PIVER	2	AQC(Iodo-APB)PIVER	2	AQC(Iodo-APB)PIVER	2	AQC(Iodo-APB)PIVER	2	AQC(Iodo-APB)PIVER	2
	GC(Iodo-APB)GTVLLSGPR	2	GC(Iodo-APB)GTVLLSGPR	2	GC(Iodo-APB)GTVLLSGPR	2	GC(Iodo-APB)GTVLLSGPR	2	GC(Iodo-APB)GTVLLSGPR	2	GC(Iodo-APB)GTVLLSGPR	2
	LIPDGC(Iodo-APB)GVK	2	LIPDGC(Iodo-APB)GVK	2	LIPDGC(Iodo-APB)GVK	2	LIPDGC(Iodo-APB)GVK	2	LIPDGC(Iodo-APB)GVK	2	LIPDGC(Iodo-APB)GVK	2
	DFTPVC(Iodo-APB)TTELGR	2	DFTPVC(Iodo-APB)TTELGR	2	DFTPVC(Iodo-APB)TTELGR	2	DFTPVC(Iodo-APB)TTELGR	2	DFTPVC(Iodo-APB)TTELGR	2	DFTPVC(Iodo-APB)TTELGR	2
	SC(Carbamidomethyl)NC(Iodo-APB)LLLK	2	SC(Carbamidomethyl)NC(Iodo-APB)LLLK	2	SC(Carbamidomethyl)NC(Iodo-APB)LLLK	2	SC(Carbamidomethyl)NC(Iodo-APB)LLLK	2	SC(Carbamidomethyl)NC(Iodo-APB)LLLK	2	SC(Carbamidomethyl)NC(Iodo-APB)LLLK	2
	PGQC(Iodo-APB)GR	2	PGQC(Iodo-APB)GR	2	PGQC(Iodo-APB)GR	2	PGQC(Iodo-APB)GR	2	PGQC(Iodo-APB)GR	2	PGQC(Iodo-APB)GR	2
	C(Iodo-APB)GFSK	2	C(Iodo-APB)GFSK	2	C(Iodo-APB)GFSK	2	C(Iodo-APB)GFSK	2	C(Iodo-APB)GFSK	2	C(Iodo-APB)GFSK	2
	GC(Iodo-APB)GVVK	2	GC(Iodo-APB)GVVK	2	GC(Iodo-APB)GVVK	2	GC(Iodo-APB)GVVK	2	GC(Iodo-APB)GVVK	2	GC(Iodo-APB)GVVK	2
	ENFSC(Iodo-APB)LTR	2	ENFSC(Iodo-APB)LTR	2	ENFSC(Iodo-APB)LTR	2	ENFSC(Iodo-APB)LTR	2	ENFSC(Iodo-APB)LTR	2	ENFSC(Iodo-APB)LTR	2
	AC(Iodo-APB)AAQTK	2	AC(Iodo-APB)AAQTK	2	AC(Iodo-APB)AAQTK	2	AC(Iodo-APB)AAQTK	2	AC(Iodo-APB)AAQTK	2	AC(Iodo-APB)AAQTK	2
	C(Iodo-APB)YEMASHLR	3	C(Iodo-APB)YEMASHLR	3	C(Iodo-APB)YEMASHLR	3	C(Iodo-APB)YEMASHLR	3	C(Iodo-APB)YEMASHLR	3	C(Iodo-APB)YEMASHLR	3
	LASHLNLAMC(Iodo-APB)HLK	3	LASHLNLAMC(Iodo-APB)HLK	3	LASHLNLAMC(Iodo-APB)HLK	3	LASHLNLAMC(Iodo-APB)HLK	3	LASHLNLAMC(Iodo-APB)HLK	3	LASHLNLAMC(Iodo-APB)HLK	3
	VFNVFC(Iodo-APB)LYGNVEK	2	VFNVFC(Iodo-APB)LYGNVEK	2	VFNVFC(Iodo-APB)LYGNVEK	2	VFNVFC(Iodo-APB)LYGNVEK	2	VFNVFC(Iodo-APB)LYGNVEK	2	VFNVFC(Iodo-APB)LYGNVEK	2
	VVGC(Carbamidomethyl)SC(Iodo-APB)VVVK	2	VVGC(Carbamidomethyl)SC(Iodo-APB)VVVK	2	VVGC(Carbamidomethyl)SC(Iodo-APB)VVVK	2	VVGC(Carbamidomethyl)SC(Iodo-APB)VVVK	2	VVGC(Carbamidomethyl)SC(Iodo-APB)VVVK	2	VVGC(Carbamidomethyl)SC(Iodo-APB)VVVK	2
	ELC(Iodo-APB)EK	2	ELC(Iodo-APB)EK	2	ELC(Iodo-APB)EK	2	ELC(Iodo-APB)EK	2	ELC(Iodo-APB)EK	2	ELC(Iodo-APB)EK	2
	THTLC(Iodo-APB)R	2	THTLC(Iodo-APB)R	2	THTLC(Iodo-APB)R	2	THTLC(Iodo-APB)R	2	THTLC(Iodo-APB)R	2	THTLC(Iodo-APB)R	2
	MNC(Iodo-APB)DR	2	MNC(Iodo-APB)DR	2	MNC(Iodo-APB)DR	2	MNC(Iodo-APB)DR	2	MNC(Iodo-APB)DR	2	MNC(Iodo-APB)DR	2
	FDTGNLC(Iodo-APB)MVTGGANLGR	2	FDTGNLC(Iodo-APB)MVTGGANLGR	2	FDTGNLC(Iodo-APB)MVTGGANLGR	2	FDTGNLC(Iodo-APB)MVTGGANLGR	2	FDTGNLC(Iodo-APB)MVTGGANLGR	2	FDTGNLC(Iodo-APB)MVTGGANLGR	2
	VGAFTMVC(Iodo-APB)K	2	VGAFTMVC(Iodo-APB)K	2	VGAFTMVC(Iodo-APB)K	2	VGAFTMVC(Iodo-APB)K	2	VGAFTMVC(Iodo-APB)K	2	VGAFTMVC(Iodo-APB)K	2
	IVSC(Iodo-APB)R	2	IVSC(Iodo-APB)R	2	IVSC(Iodo-APB)R	2	IVSC(Iodo-APB)R	2	IVSC(Iodo-APB)R	2	IVSC(Iodo-APB)R	2
	FIC(Iodo-APB)TTSAIQNR	2	FIC(Iodo-APB)TTSAIQNR	2	FIC(Iodo-APB)TTSAIQNR	2	FIC(Iodo-APB)TTSAIQNR	2	FIC(Iodo-APB)TTSAIQNR	2	FIC(Iodo-APB)TTSAIQNR	2
	GIFPVLC(Iodo-APB)K	2	GIFPVLC(Iodo-APB)K	2	GIFPVLC(Iodo-APB)K	2	GIFPVLC(Iodo-APB)K	2	GIFPVLC(Iodo-APB)K	2	GIFPVLC(Iodo-APB)K	2
	C(Iodo-APB)LVGR	2	C(Iodo-APB)LVGR	2	C(Iodo-APB)LVGR	2	C(Iodo-APB)LVGR	2	C(Iodo-APB)LVGR	2	C(Iodo-APB)LVGR	2
	AC(Iodo-APB)YGVLR	2	AC(Iodo-APB)YGVLR	2	AC(Iodo-APB)YGVLR	2	AC(Iodo-APB)YGVLR	2	AC(Iodo-APB)YGVLR	2	AC(Iodo-APB)YGVLR	2
	ELTSTC(Iodo-APB)SPIISK	2	ELTSTC(Iodo-APB)SPIISK	2	ELTSTC(Iodo-APB)SPIISK	2	ELTSTC(Iodo-APB)SPIISK	2	ELTSTC(Iodo-APB)SPIISK	2	ELTSTC(Iodo-APB)SPIISK	2
	LASHLNLAMC(Iodo-APB)HLK	4	LASHLNLAMC(Iodo-APB)HLK	4	LASHLNLAMC(Iodo-APB)HLK	4	LASHLNLAMC(Iodo-APB)HLK	4	LASHLNLAMC(Iodo-APB)HLK	4	LASHLNLAMC(Iodo-APB)HLK	4
	MSSYAFFVQTC(Iodo-APB)R	2	MSSYAFFVQTC(Iodo-APB)R	2	MSSYAFFVQTC(Iodo-APB)R	2	MSSYAFFVQTC(Iodo-APB)R	2	MSSYAFFVQTC(Iodo-APB)R	2	MSSYAFFVQTC(Iodo-APB)R	2
	ISLGLPVGAVINC(Iodo-APB)ADNTGAK	3	ISLGLPVGAVINC(Iodo-APB)ADNTGAK	3	ISLGLPVGAVINC(Iodo-APB)ADNTGAK	3	ISLGLPVGAVINC(Iodo-APB)ADNTGAK	3	ISLGLPVGAVINC(Iodo-APB)ADNTGAK	3	ISLGLPVGAVINC(Iodo-APB)ADNTGAK	3
	C(Iodo-APB)PNPTC(Carbamidomethyl)ENMNFSWR	2	C(Iodo-APB)PNPTC(Carbamidomethyl)ENMNFSWR	2	C(Iodo-APB)PNPTC(Carbamidomethyl)ENMNFSWR	2	C(Iodo-APB)PNPTC(Carbamidomethyl)ENMNFSWR	2	C(Iodo-APB)PNPTC(Carbamidomethyl)ENMNFSWR	2	C(Iodo-APB)PNPTC(Carbamidomethyl)ENMNFSWR	2
	AAC(Iodo-APB)YTK	2	AAC(Iodo-APB)YTK	2	AAC(Iodo-APB)YTK	2	AAC(Iodo-APB)YTK	2	AAC(Iodo-APB)YTK	2	AAC(Iodo-APB)YTK	2
	TATAVAHC(Iodo-APB)K	2	TATAVAHC(Iodo-APB)K	2	TATAVAHC(Iodo-APB)K	2	TATAVAHC(Iodo-APB)K	2	TATAVAHC(Iodo-APB)K	2	TATAVAHC(Iodo-APB)K	2
	KYEDIC(Iodo-APB)PSTHNMDVPNIK	4	KYEDIC(Iodo-APB)PSTHNMDVPNIK	4	KYEDIC(Iodo-APB)PSTHNMDVPNIK	4	KYEDIC(Iodo-APB)PSTHNMDVPNIK	4	KYEDIC(Iodo-APB)PSTHNMDVPNIK	4	KYEDIC(Iodo-APB)PSTHNMDVPNIK	4
	C(Iodo-APB)VMLK	2	C(Iodo-APB)VMLK	2	C(Iodo-APB)VMLK	2	C(Iodo-APB)VMLK	2	C(Iodo-APB)VMLK	2	C(Iodo-APB)VMLK	2
	TLC(Carbamidomethyl)GC(Iodo-APB)R	2	TLC(Carbamidomethyl)GC(Iodo-APB)R	2	TLC(Carbamidomethyl)GC(Iodo-APB)R	2	TLC(Carbamidomethyl)GC(Iodo-APB)R	2	TLC(Carbamidomethyl)GC(Iodo-APB)R	2	TLC(Carbamidomethyl)GC(Iodo-APB)R	2
	FSAVALC(Iodo-APB)K	2	FSAVALC(Iodo-APB)K	2	FSAVALC(Iodo-APB)K	2	FSAVALC(Iodo-APB)K	2	FSAVALC(Iodo-APB)K	2	FSAVALC(Iodo-APB)K	2
	(N-Acetyl)ADDLDFETGDAGASATFPMQC(Iodo-APB)SALR	3	(N-Acetyl)ADDLDFETGDAGASATFPMQC(Iodo-APB)SALR	3	(N-Acetyl)ADDLDFETGDAGASATFPMQC(Iodo-APB)SALR	3	(N-Acetyl)ADDLDFETGDAGASATFPMQC(Iodo-APB)SALR	3	(N-Acetyl)ADDLDFETGDAGASATFPMQC(Iodo-APB)SALR	3	(N-Acetyl)ADDLDFETGDAGASATFPMQC(Iodo-APB)SALR	3
	VC(Iodo-APB)ENIPIVLC(Carbamidomethyl)GNK	3	VC(Iodo-APB)ENIPIVLC(Carbamidomethyl)GNK	3	VC(Iodo-APB)ENIPIVLC(Carbamidomethyl)GNK	3	VC(Iodo-APB)ENIPIVLC(Carbamidomethyl)GNK	3	VC(Iodo-APB)ENIPIVLC(Carbamidomethyl)GNK	3	VC(Iodo-APB)ENIPIVLC(Carbamidomethyl)GNK	3
	GIAFPTSISVNNC(Carbamidomethyl)VC(Iodo-APB)HFSPLK	3	GIAFPTSISVNNC(Carbamidomethyl)VC(Iodo-APB)HFSPLK	3	GIAFPTSISVNNC(Carbamidomethyl)VC(Iodo-APB)HFSPLK	3	GIAFPTSISVNNC(Carbamidomethyl)VC(Iodo-APB)HFSPLK	3	GIAFPTSISVNNC(Carbamidomethyl)VC(Iodo-APB)HFSPLK	3	GIAFPTSISVNNC(Carbamidomethyl)VC(Iodo-APB)HFSPLK	3
	LEC(Iodo-APB)VEPNC(Carbamidomethyl)R	2	LEC(Iodo-APB)VEPNC(Carbamidomethyl)R	2	LEC(Iodo-APB)VEPNC(Carbamidomethyl)R	2	LEC(Iodo-APB)VEPNC(Carbamidomethyl)R	2	LEC(Iodo-APB)VEPNC(Carbamidomethyl)R	2	LEC(Iodo-APB)VEPNC(Carbamidomethyl)R	2
	LNC(Carbamidomethyl)QVIGASVDSHFC(Iodo-APB)HLAWVNTPK	4	LNC(Carbamidomethyl)QVIGASVDSHFC(Iodo-APB)HLAWVNTPK	4	LNC(Carbamidomethyl)QVIGASVDSHFC(Iodo-APB)HLAWVNTPK	4	LNC(Carbamidomethyl)QVIGASVDSHFC(Iodo-APB)HLAWVNTPK	4	LNC(Carbamidomethyl)QVIGASVDSHFC(Iodo-APB)HLAWVNTPK	4	LNC(Carbamidomethyl)QVIGASVDSHFC(Iodo-APB)HLAWVNTPK	4
	YM(Oxidation)AC(Iodo-APB)C(Carbamidomethyl)LLYR	2	YM(Oxidation)AC(Iodo-APB)C(Carbamidomethyl)LLYR	2	YM(Oxidation)AC(Iodo-APB)C(Carbamidomethyl)LLYR	2	YM(Oxidation)AC(Iodo-APB)C(Carbamidomethyl)LLYR	2	YM(Oxidation)AC(Iodo-APB)C(Carbamidomethyl)LLYR	2	YM(Oxidation)AC(Iodo-APB)C(Carbamidomethyl)LLYR	2
	C(Iodo-APB)PLLKPWALTFSYGR	3	C(Iodo-APB)PLLKPWALTFSYGR	3	C(Iodo-APB)PLLKPWALTFSYGR	3	C(Iodo-APB)PLLKPWALTFSYGR	3	C(Iodo-APB)PLLKPWALTFSYGR	3	C(Iodo-APB)PLLKPWALTFSYGR	3
	VVNSC(Iodo-APB)HR	2	VVNSC(Iodo-APB)HR	2	VVNSC(Iodo-APB)HR	2	VVNSC(Iodo-APB)HR	2	VVNSC(Iodo-APB)HR	2	VVNSC(Iodo-APB)HR	2
	C(Iodo-APB)EGINISGNFYR	2	C(Iodo-APB)EGINISGNFYR	2	C(Iodo-APB)EGINISGNFYR	2	C(Iodo-APB)EGINISGNFYR	2	C(Iodo-APB)EGINISGNFYR	2	C(Iodo-APB)EGINISGNFYR	2
	TLC(Iodo-APB)GC(Carbamidomethyl)R	2	TLC(Iodo-APB)GC(Carbamidomethyl)R	2	TLC(Iodo-APB)GC(Carbamidomethyl)R	2	TLC(Iodo-APB)GC(Carbamidomethyl)R	2	TLC(Iodo-APB)GC(Carbamidomethyl)R	2	TLC(Iodo-APB)GC(Carbamidomethyl)R	2
	HC(Iodo-APB)GALR	3	HC(Iodo-APB)GALR	3	HC(Iodo-APB)GALR	3	HC(Iodo-APB)GALR	3	HC(Iodo-APB)GALR	3	HC(Iodo-APB)GALR	3
	GC(Iodo-APB)DVVVIPAGVPR	2	GC(Iodo-APB)DVVVIPAGVPR	2	GC(Iodo-APB)DVVVIPAGVPR	2	GC(Iodo-APB)DVVVIPAGVPR	2	GC(Iodo-APB)DVVVIPAGVPR	2	GC(Iodo-APB)DVVVIPAGVPR	2
	VVVLMGSTSDLGHC(Iodo-APB)EK	3	VVVLMGSTSDLGHC(Iodo-APB)EK	3	VVVLMGSTSDLGHC(Iodo-APB)EK	3	VVVLMGSTSDLGHC(Iodo-APB)EK	3	VVVLMGSTSDLGHC(Iodo-APB)EK	3	VVVLMGSTSDLGHC(Iodo-APB)EK	3
	GC(Iodo-APB)AQALR	2	GC(Iodo-APB)AQALR	2	GC(Iodo-APB)AQALR	2	GC(Iodo-APB)AQALR	2	GC(Iodo-APB)AQALR	2	GC(Iodo-APB)AQALR	2
	QAHLC(Iodo-APB)VLASNC(Carbamidomethyl)DEPMYVK	3	QAHLC(Iodo-APB)VLASNC(Carbamidomethyl)DEPMYVK	3	QAHLC(Iodo-APB)VLASNC(Carbamidomethyl)DEPMYVK	3	QAHLC(Iodo-APB)VLASNC(Carbamidomethyl)DEPMYVK	3	QAHLC(Iodo-APB)VLASNC(Carbamidomethyl)DEPMYVK	3	QAHLC(Iodo-APB)VLASNC(Carbamidomethyl)DEPMYVK	3
	TC(Iodo-APB)GFDFTGAVEDISK	2	TC(Iodo-APB)GFDFTGAVEDISK	2	TC(Iodo-APB)GFDFTGAVEDISK	2	TC(Iodo-APB)GFDFTGAVEDISK	2	TC(Iodo-APB)GFDFTGAVEDISK	2	TC(Iodo-APB)GFDFTGAVEDISK	2
	NC(Iodo-APB)TIVSPDAGGAK	2	NC(Iodo-APB)TIVSPDAGGAK	2	NC(Iodo-APB)TIVSPDAGGAK	2	NC(Iodo-APB)TIVSPDAGGAK	2	NC(Iodo-APB)TIVSPDAGGAK	2	NC(Iodo-APB)TIVSPDAGGAK	2
	VPADTEVVC(Iodo-APB)APPTAYIDFAR	3	VPADTEVVC(Iodo-APB)APPTAYIDFAR	3	VPADTEVVC(Iodo-APB)APPTAYIDFAR	3	VPADTEVVC(Iodo-APB)APPTAYIDFAR	3	VPADTEVVC(Iodo-APB)APPTAYIDFAR	3	VPADTEVVC(Iodo-APB)APPTAYIDFAR	3
	SIDC(Iodo-APB)IR	2	SIDC(Iodo-APB)IR	2	SIDC(Iodo-APB)IR	2	SIDC(Iodo-APB)IR	2	SIDC(Iodo-APB)IR	2	SIDC(Iodo-APB)IR	2
	LGDVISIQPC(Iodo-APB)PDVK	2	LGDVISIQPC(Iodo-APB)PDVK	2	LGDVISIQPC(Iodo-APB)PDVK	2	LGDVISIQPC(Iodo-APB)PDVK	2	LGDVISIQPC(Iodo-APB)PDVK	2	LGDVISIQPC(Iodo-APB)PDVK	2
	MIPC(Iodo-APB)DFLIPVQTQHPIR	3	MIPC(Iodo-APB)DFLIPVQTQHPIR	3	MIPC(Iodo-APB)DFLIPVQTQHPIR	3	MIPC(Iodo-APB)DFLIPVQTQHPIR	3	MIPC(Iodo-APB)DFLIPVQTQHPIR	3	MIPC(Iodo-APB)DFLIPVQTQHPIR	3
	YDDMATC(Iodo-APB)MK	2	YDDMATC(Iodo-APB)MK	2	YDDMATC(Iodo-APB)MK	2	YDDMATC(Iodo-APB)MK	2	YDDMATC(Iodo-APB)MK	2	YDDMATC(Iodo-APB)MK	2
	C(Iodo-APB)AQYK	2	C(Iodo-APB)AQYK	2	C(Iodo-APB)AQYK	2	C(Iodo-APB)AQYK	2	C(Iodo-APB)AQYK	2	C(Iodo-APB)AQYK	2
	C(Iodo-APB)EFQDAYVLLSEK	3	C(Iodo-APB)EFQDAYVLLSEK	3	C(Iodo-APB)EFQDAYVLLSEK	3	C(Iodo-APB)EFQDAYVLLSEK	3	C(Iodo-APB)EFQDAYVLLSEK	3	C(Iodo-APB)EFQDAYVLLSEK	3
	GC(Iodo-APB)EVVVSGK	2	GC(Iodo-APB)EVVVSGK	2	GC(Iodo-APB)EVVVSGK	2	GC(Iodo-APB)EVVVSGK	2	GC(Iodo-APB)EVVVSGK	2	GC(Iodo-APB)EVVVSGK	2
	YNC(Iodo-APB)DK	2	YNC(Iodo-APB)DK	2	YNC(Iodo-APB)DK	2	YNC(Iodo-APB)DK	2	YNC(Iodo-APB)DK	2	YNC(Iodo-APB)DK	2
	AAVEEGIVLGGGC(Iodo-APB)ALLR	2	AAVEEGIVLGGGC(Iodo-APB)ALLR	2	AAVEEGIVLGGGC(Iodo-APB)ALLR	2	AAVEEGIVLGGGC(Iodo-APB)ALLR	2	AAVEEGIVLGGGC(Iodo-APB)ALLR	2	AAVEEGIVLGGGC(Iodo-APB)ALLR	2
	FSVC(Iodo-APB)VLGDQQHC(Carbamidomethyl)DEAK	3	FSVC(Iodo-APB)VLGDQQHC(Carbamidomethyl)DEAK	3	FSVC(Iodo-APB)VLGDQQHC(Carbamidomethyl)DEAK	3	FSVC(Iodo-APB)VLGDQQHC(Carbamidomethyl)DEAK	3	FSVC(Iodo-APB)VLGDQQHC(Carbamidomethyl)DEAK	3	FSVC(Iodo-APB)VLGDQQHC(Carbamidomethyl)DEAK	3
	SGQGAFGNMC(Iodo-APB)R	2	SGQGAFGNMC(Iodo-APB)R	2	SGQGAFGNMC(Iodo-APB)R	2	SGQGAFGNMC(Iodo-APB)R	2	SGQGAFGNMC(Iodo-APB)R	2	SGQGAFGNMC(Iodo-APB)R	2
	SC(Iodo-APB)AHDWVYE	2	SC(Iodo-APB)AHDWVYE	2	SC(Iodo-APB)AHDWVYE	2	SC(Iodo-APB)AHDWVYE	2	SC(Iodo-APB)AHDWVYE	2	SC(Iodo-APB)AHDWVYE	2
	HGINC(Iodo-APB)FINR	3	HGINC(Iodo-APB)FINR	3	HGINC(Iodo-APB)FINR	3	HGINC(Iodo-APB)FINR	3	HGINC(Iodo-APB)FINR	3	HGINC(Iodo-APB)FINR	3
	SWVC(Iodo-APB)R	2	SWVC(Iodo-APB)R	2	SWVC(Iodo-APB)R	2	SWVC(Iodo-APB)R	2	SWVC(Iodo-APB)R	2	SWVC(Iodo-APB)R	2
	ASLNGADIYSGC(Iodo-APB)C(Carbamidomethyl)TLK	2	ASLNGADIYSGC(Iodo-APB)C(Carbamidomethyl)TLK	2	ASLNGADIYSGC(Iodo-APB)C(Carbamidomethyl)TLK	2	ASLNGADIYSGC(Iodo-APB)C(Carbamidomethyl)TLK	2	ASLNGADIYSGC(Iodo-APB)C(Carbamidomethyl)TLK	2	ASLNGADIYSGC(Iodo-APB)C(Carbamidomethyl)TLK	2
	VIGSGC(Iodo-APB)NLDSAR	3	VIGSGC(Iodo-APB)NLDSAR	3	VIGSGC(Iodo-APB)NLDSAR	3	VIGSGC(Iodo-APB)NLDSAR	3	VIGSGC(Iodo-APB)NLDSAR	3	VIGSGC(Iodo-APB)NLDSAR	3
	VVMALGDYMGASC(Carbamidomethyl)HAC(Iodo-APB)IGGTNVR	3	VVMALGDYMGASC(Carbamidomethyl)HAC(Iodo-APB)IGGTNVR	3	VVMALGDYMGASC(Carbamidomethyl)HAC(Iodo-APB)IGGTNVR	3	VVMALGDYMGASC(Carbamidomethyl)HAC(Iodo-APB)IGGTNVR	3	VVMALGDYMGASC(Carbamidomethyl)HAC(Iodo-APB)IGGTNVR	3	VVMALGDYMGASC(Carbamidomethyl)HAC(Iodo-APB)IGGTNVR	3
	VVMALGDYMGASC(Iodo-APB)HAC(Carbamidomethyl)IGGTNVR	3	VVMALGDYMGASC(Iodo-APB)HAC(Carbamidomethyl)IGGTNVR	3	VVMALGDYMGASC(Iodo-APB)HAC(Carbamidomethyl)IGGTNVR	3	VVMALGDYMGASC(Iodo-APB)HAC(Carbamidomethyl)IGGTNVR	3	VVMALGDYMGASC(Iodo-APB)HAC(Carbamidomethyl)IGGTNVR	3	VVMALGDYMGASC(Iodo-APB)HAC(Carbamidomethyl)IGGTNVR	3
	LVVPATQC(Iodo-APB)GSLIGK	2	LVVPATQC(Iodo-APB)GSLIGK	2	LVVPATQC(Iodo-APB)GSLIGK	2	LVVPATQC(Iodo-APB)GSLIGK	2	LVVPATQC(Iodo-APB)GSLIGK	2	LVVPATQC(Iodo-APB)GSLIGK	2
	WYHPGC(Iodo-APB)FVK	3	WYHPGC(Iodo-APB)FVK	3	WYHPGC(Iodo-APB)FVK	3	WYHPGC(Iodo-APB)FVK	3	WYHPGC(Iodo-APB)FVK	3	WYHPGC(Iodo-APB)FVK	3
	VC(Iodo-APB)STNDLK	2	VC(Iodo-APB)STNDLK	2	VC(Iodo-APB)STNDLK	2	VC(Iodo-APB)STNDLK	2	VC(Iodo-APB)STNDLK	2	VC(Iodo-APB)STNDLK	2
	HHC(Iodo-APB)PNTPIILVGTK	3	HHC(Iodo-APB)PNTPIILVGTK	3	HHC(Iodo-APB)PNTPIILVGTK	3	HHC(Iodo-APB)PNTPIILVGTK	3	HHC(Iodo-APB)PNTPIILVGTK	3	HHC(Iodo-APB)PNTPIILVGTK	3
	YLEC(Iodo-APB)SALTQR	2	YLEC(Iodo-APB)SALTQR	2	YLEC(Iodo-APB)SALTQR	2	YLEC(Iodo-APB)SALTQR	2	YLEC(Iodo-APB)SALTQR	2	YLEC(Iodo-APB)SALTQR	2
	NLQDAMQVC(Iodo-APB)R	2	NLQDAMQVC(Iodo-APB)R	2	NLQDAMQVC(Iodo-APB)R	2	NLQDAMQVC(Iodo-APB)R	2	NLQDAMQVC(Iodo-APB)R	2	NLQDAMQVC(Iodo-APB)R	2
	LIHFSGVALGEAC(Iodo-APB)TIVLR	3	LIHFSGVALGEAC(Iodo-APB)TIVLR	3	LIHFSGVALGEAC(Iodo-APB)TIVLR	3	LIHFSGVALGEAC(Iodo-APB)TIVLR	3	LIHFSGVALGEAC(Iodo-APB)TIVLR	3	LIHFSGVALGEAC(Iodo-APB)TIVLR	3
	SAC(Iodo-APB)GVC(Carbamidomethyl)PGR	2	SAC(Iodo-APB)GVC(Carbamidomethyl)PGR	2	SAC(Iodo-APB)GVC(Carbamidomethyl)PGR	2	SAC(Iodo-APB)GVC(Carbamidomethyl)PGR	2	SAC(Iodo-APB)GVC(Carbamidomethyl)PGR	2	SAC(Iodo-APB)GVC(Carbamidomethyl)PGR	2
	GNEC(Iodo-APB)FQK	2	GNEC(Iodo-APB)FQK	2	GNEC(Iodo-APB)FQK	2	GNEC(Iodo-APB)FQK	2	GNEC(Iodo-APB)FQK	2	GNEC(Iodo-APB)FQK	2
	EIRPVC(Iodo-APB)R	2	EIRPVC(Iodo-APB)R	2	EIRPVC(Iodo-APB)R	2	EIRPVC(Iodo-APB)R	2	EIRPVC(Iodo-APB)R	2	EIRPVC(Iodo-APB)R	2
	AYGGSMC(Iodo-APB)AK	2	AYGGSMC(Iodo-APB)AK	2	AYGGSMC(Iodo-APB)AK	2	AYGGSMC(Iodo-APB)AK	2	AYGGSMC(Iodo-APB)AK	2	AYGGSMC(Iodo-APB)AK	2
	YNPTWHC(Iodo-APB)IVGR	3	YNPTWHC(Iodo-APB)IVGR	3	YNPTWHC(Iodo-APB)IVGR	3	YNPTWHC(Iodo-APB)IVGR	3	YNPTWHC(Iodo-APB)IVGR	3	YNPTWHC(Iodo-APB)IVGR	3
	GLC(Iodo-APB)AIAQAESLR	2	GLC(Iodo-APB)AIAQAESLR	2	GLC(Iodo-APB)AIAQAESLR	2	GLC(Iodo-APB)AIAQAESLR	2	GLC(Iodo-APB)AIAQAESLR	2	GLC(Iodo-APB)AIAQAESLR	2
	C(Iodo-APB)SWQDLK	2	C(Iodo-APB)SWQDLK	2	C(Iodo-APB)SWQDLK	2	C(Iodo-APB)SWQDLK	2	C(Iodo-APB)SWQDLK	2	C(Iodo-APB)SWQDLK	2
	YFLVGAGAIGC(Iodo-APB)ELLK	2	YFLVGAGAIGC(Iodo-APB)ELLK	2	YFLVGAGAIGC(Iodo-APB)ELLK	2	YFLVGAGAIGC(Iodo-APB)ELLK	2	YFLVGAGAIGC(Iodo-APB)ELLK	2	YFLVGAGAIGC(Iodo-APB)ELLK	2
	VTAVIPC(Iodo-APB)FPYAR	2	VTAVIPC(Iodo-APB)FPYAR	2	VTAVIPC(Iodo-APB)FPYAR	2	VTAVIPC(Iodo-APB)FPYAR	2	VTAVIPC(Iodo-APB)FPYAR	2	VTAVIPC(Iodo-APB)FPYAR	2
	GLATFC(Iodo-APB)LDK	2	GLATFC(Iodo-APB)LDK	2	GLATFC(Iodo-APB)LDK	2	GLATFC(Iodo-APB)LDK	2	GLATFC(Iodo-APB)LDK	2	GLATFC(Iodo-APB)LDK	2
	C(Iodo-APB)C(Carbamidomethyl)SGAIIVLTK	2	C(Iodo-APB)C(Carbamidomethyl)SGAIIVLTK	2	C(Iodo-APB)C(Carbamidomethyl)SGAIIVLTK	2	C(Iodo-APB)C(Carbamidomethyl)SGAIIVLTK	2	C(Iodo-APB)C(Carbamidomethyl)SGAIIVLTK	2	C(Iodo-APB)C(Carbamidomethyl)SGAIIVLTK	2
	C(Iodo-APB)GETGHVAINC(Carbamidomethyl)SK	3	C(Iodo-APB)GETGHVAINC(Carbamidomethyl)SK	3	C(Iodo-APB)GETGHVAINC(Carbamidomethyl)SK	3	C(Iodo-APB)GETGHVAINC(Carbamidomethyl)SK	3	C(Iodo-APB)GETGHVAINC(Carbamidomethyl)SK	3	C(Iodo-APB)GETGHVAINC(Carbamidomethyl)SK	3
	EVC(Iodo-APB)GFAPYER	2	EVC(Iodo-APB)GFAPYER	2	EVC(Iodo-APB)GFAPYER	2	EVC(Iodo-APB)GFAPYER	2	EVC(Iodo-APB)GFAPYER	2	EVC(Iodo-APB)GFAPYER	2
	SC(Iodo-APB)LLLR	2	SC(Iodo-APB)LLLR	2	SC(Iodo-APB)LLLR	2	SC(Iodo-APB)LLLR	2	SC(Iodo-APB)LLLR	2	SC(Iodo-APB)LLLR	2
	LLSAAC(Iodo-APB)R	2	LLSAAC(Iodo-APB)R	2	LLSAAC(Iodo-APB)R	2	LLSAAC(Iodo-APB)R	2	LLSAAC(Iodo-APB)R	2	LLSAAC(Iodo-APB)R	2
	VC(Iodo-APB)EEIAIIPSK	2	VC(Iodo-APB)EEIAIIPSK	2	VC(Iodo-APB)EEIAIIPSK	2	VC(Iodo-APB)EEIAIIPSK	2	VC(Iodo-APB)EEIAIIPSK	2	VC(Iodo-APB)EEIAIIPSK	2
	LEAMC(Iodo-APB)FDGVK	2	LEAMC(Iodo-APB)FDGVK	2	LEAMC(Iodo-APB)FDGVK	2	LEAMC(Iodo-APB)FDGVK	2	LEAMC(Iodo-APB)FDGVK	2	LEAMC(Iodo-APB)FDGVK	2
	LEC(Carbamidomethyl)VEPNC(Iodo-APB)R	2	LEC(Carbamidomethyl)VEPNC(Iodo-APB)R	2	LEC(Carbamidomethyl)VEPNC(Iodo-APB)R	2	LEC(Carbamidomethyl)VEPNC(Iodo-APB)R	2	LEC(Carbamidomethyl)VEPNC(Iodo-APB)R	2	LEC(Carbamidomethyl)VEPNC(Iodo-APB)R	2
	EVAALC(Iodo-APB)R	2	EVAALC(Iodo-APB)R	2	EVAALC(Iodo-APB)R	2	EVAALC(Iodo-APB)R	2	EVAALC(Iodo-APB)R	2	EVAALC(Iodo-APB)R	2
	C(Iodo-APB)GESGHLAR	3	C(Iodo-APB)GESGHLAR	3	C(Iodo-APB)GESGHLAR	3	C(Iodo-APB)GESGHLAR	3	C(Iodo-APB)GESGHLAR	3	C(Iodo-APB)GESGHLAR	3
	PMC(Iodo-APB)VESFSDYPPLGR	2	PMC(Iodo-APB)VESFSDYPPLGR	2	PMC(Iodo-APB)VESFSDYPPLGR	2	PMC(Iodo-APB)VESFSDYPPLGR	2	PMC(Iodo-APB)VESFSDYPPLGR	2	PMC(Iodo-APB)VESFSDYPPLGR	2
	LVVEC(Iodo-APB)VMNNVTC(Carbamidomethyl)TR	2	LVVEC(Iodo-APB)VMNNVTC(Carbamidomethyl)TR	2	LVVEC(Iodo-APB)VMNNVTC(Carbamidomethyl)TR	2	LVVEC(Iodo-APB)VMNNVTC(Carbamidomethyl)TR	2	LVVEC(Iodo-APB)VMNNVTC(Carbamidomethyl)TR	2	LVVEC(Iodo-APB)VMNNVTC(Carbamidomethyl)TR	2
	C(Iodo-APB)NNVLYIR	2	C(Iodo-APB)NNVLYIR	2	C(Iodo-APB)NNVLYIR	2	C(Iodo-APB)NNVLYIR	2	C(Iodo-APB)NNVLYIR	2	C(Iodo-APB)NNVLYIR	2
	HC(Iodo-APB)NMVLENVK	2	HC(Iodo-APB)NMVLENVK	2	HC(Iodo-APB)NMVLENVK	2	HC(Iodo-APB)NMVLENVK	2	HC(Iodo-APB)NMVLENVK	2	HC(Iodo-APB)NMVLENVK	2
	DLC(Iodo-APB)TR	2	DLC(Iodo-APB)TR	2	DLC(Iodo-APB)TR	2	DLC(Iodo-APB)TR	2	DLC(Iodo-APB)TR	2	DLC(Iodo-APB)TR	2
	KVVGC(Iodo-APB)SC(Carbamidomethyl)VVVK	3	KVVGC(Iodo-APB)SC(Carbamidomethyl)VVVK	3	KVVGC(Iodo-APB)SC(Carbamidomethyl)VVVK	3	KVVGC(Iodo-APB)SC(Carbamidomethyl)VVVK	3	KVVGC(Iodo-APB)SC(Carbamidomethyl)VVVK	3	KVVGC(Iodo-APB)SC(Carbamidomethyl)VVVK	3
	GLPFGC(Iodo-APB)TK	2	GLPFGC(Iodo-APB)TK	2	GLPFGC(Iodo-APB)TK	2	GLPFGC(Iodo-APB)TK	2	GLPFGC(Iodo-APB)TK	2	GLPFGC(Iodo-APB)TK	2
	LGMLSPEGTC(Iodo-APB)K	2	LGMLSPEGTC(Iodo-APB)K	2	LGMLSPEGTC(Iodo-APB)K	2	LGMLSPEGTC(Iodo-APB)K	2	LGMLSPEGTC(Iodo-APB)K	2	LGMLSPEGTC(Iodo-APB)K	2
	SLHDALC(Iodo-APB)VVK	3	SLHDALC(Iodo-APB)VVK	3	SLHDALC(Iodo-APB)VVK	3	SLHDALC(Iodo-APB)VVK	3	SLHDALC(Iodo-APB)VVK	3	SLHDALC(Iodo-APB)VVK	3
	VDC(Iodo-APB)TANTNTC(Carbamidomethyl)NK	2	VDC(Iodo-APB)TANTNTC(Carbamidomethyl)NK	2	VDC(Iodo-APB)TANTNTC(Carbamidomethyl)NK	2	VDC(Iodo-APB)TANTNTC(Carbamidomethyl)NK	2	VDC(Iodo-APB)TANTNTC(Carbamidomethyl)NK	2	VDC(Iodo-APB)TANTNTC(Carbamidomethyl)NK	2
	KAC(Iodo-APB)QIFVR	3	KAC(Iodo-APB)QIFVR	3	KAC(Iodo-APB)QIFVR	3	KAC(Iodo-APB)QIFVR	3	KAC(Iodo-APB)QIFVR	3	KAC(Iodo-APB)QIFVR	3
	GQC(Iodo-APB)IK	2	GQC(Iodo-APB)IK	2	GQC(Iodo-APB)IK	2	GQC(Iodo-APB)IK	2	GQC(Iodo-APB)IK	2	GQC(Iodo-APB)IK	2
	GGC(Iodo-APB)GGPR	2	GGC(Iodo-APB)GGPR	2	GGC(Iodo-APB)GGPR	2	GGC(Iodo-APB)GGPR	2	GGC(Iodo-APB)GGPR	2	GGC(Iodo-APB)GGPR	2
	VNQAIWLLC(Iodo-APB)TGAR	2	VNQAIWLLC(Iodo-APB)TGAR	2	VNQAIWLLC(Iodo-APB)TGAR	2	VNQAIWLLC(Iodo-APB)TGAR	2	VNQAIWLLC(Iodo-APB)TGAR	2	VNQAIWLLC(Iodo-APB)TGAR	2
	GHFGPIHC(Iodo-APB)VR	3	GHFGPIHC(Iodo-APB)VR	3	GHFGPIHC(Iodo-APB)VR	3	GHFGPIHC(Iodo-APB)VR	3	GHFGPIHC(Iodo-APB)VR	3	GHFGPIHC(Iodo-APB)VR	3
	LHYC(Carbamidomethyl)VSC(Iodo-APB)AIHSK	3	LHYC(Carbamidomethyl)VSC(Iodo-APB)AIHSK	3	LHYC(Carbamidomethyl)VSC(Iodo-APB)AIHSK	3	LHYC(Carbamidomethyl)VSC(Iodo-APB)AIHSK	3	LHYC(Carbamidomethyl)VSC(Iodo-APB)AIHSK	3	LHYC(Carbamidomethyl)VSC(Iodo-APB)AIHSK	3
	EAGDVC(Iodo-APB)YADVYR	2	EAGDVC(Iodo-APB)YADVYR	2	EAGDVC(Iodo-APB)YADVYR	2	EAGDVC(Iodo-APB)YADVYR	2	EAGDVC(Iodo-APB)YADVYR	2	EAGDVC(Iodo-APB)YADVYR	2
	TDTVLILC(Iodo-APB)R	2	TDTVLILC(Iodo-APB)R	2	TDTVLILC(Iodo-APB)R	2	TDTVLILC(Iodo-APB)R	2	TDTVLILC(Iodo-APB)R	2	TDTVLILC(Iodo-APB)R	2
	C(Iodo-APB)YSC(Carbamidomethyl)GEFGHIQK	3	C(Iodo-APB)YSC(Carbamidomethyl)GEFGHIQK	3	C(Iodo-APB)YSC(Carbamidomethyl)GEFGHIQK	3	C(Iodo-APB)YSC(Carbamidomethyl)GEFGHIQK	3	C(Iodo-APB)YSC(Carbamidomethyl)GEFGHIQK	3	C(Iodo-APB)YSC(Carbamidomethyl)GEFGHIQK	3
	LSTAC(Iodo-APB)PGR	2	LSTAC(Iodo-APB)PGR	2	LSTAC(Iodo-APB)PGR	2	LSTAC(Iodo-APB)PGR	2	LSTAC(Iodo-APB)PGR	2	LSTAC(Iodo-APB)PGR	2
	DGNASGTTLLEALDC(Iodo-APB)ILPPTRPTDKPLR	4	DGNASGTTLLEALDC(Iodo-APB)ILPPTRPTDKPLR	4	DGNASGTTLLEALDC(Iodo-APB)ILPPTRPTDKPLR	4	DGNASGTTLLEALDC(Iodo-APB)ILPPTRPTDKPLR	4	DGNASGTTLLEALDC(Iodo-APB)ILPPTRPTDKPLR	4	DGNASGTTLLEALDC(Iodo-APB)ILPPTRPTDKPLR	4
	AVGIWHC(Iodo-APB)GSC(Carbamidomethyl)MK	3	AVGIWHC(Iodo-APB)GSC(Carbamidomethyl)MK	3	AVGIWHC(Iodo-APB)GSC(Carbamidomethyl)MK	3	AVGIWHC(Iodo-APB)GSC(Carbamidomethyl)MK	3	AVGIWHC(Iodo-APB)GSC(Carbamidomethyl)MK	3	AVGIWHC(Iodo-APB)GSC(Carbamidomethyl)MK	3
	VIC(Iodo-APB)GSR	2	VIC(Iodo-APB)GSR	2	VIC(Iodo-APB)GSR	2	VIC(Iodo-APB)GSR	2	VIC(Iodo-APB)GSR	2	VIC(Iodo-APB)GSR	2
	NC(Iodo-APB)SSFLIK	2	NC(Iodo-APB)SSFLIK	2	NC(Iodo-APB)SSFLIK	2	NC(Iodo-APB)SSFLIK	2	NC(Iodo-APB)SSFLIK	2	NC(Iodo-APB)SSFLIK	2
	ALVDHENVISC(Iodo-APB)PHLGASTK	4	ALVDHENVISC(Iodo-APB)PHLGASTK	4	ALVDHENVISC(Iodo-APB)PHLGASTK	4	ALVDHENVISC(Iodo-APB)PHLGASTK	4	ALVDHENVISC(Iodo-APB)PHLGASTK	4	ALVDHENVISC(Iodo-APB)PHLGASTK	4
	AHEILPNLVC(Iodo-APB)C(Carbamidomethyl)SAK	3	AHEILPNLVC(Iodo-APB)C(Carbamidomethyl)SAK	3	AHEILPNLVC(Iodo-APB)C(Carbamidomethyl)SAK	3	AHEILPNLVC(Iodo-APB)C(Carbamidomethyl)SAK	3	AHEILPNLVC(Iodo-APB)C(Carbamidomethyl)SAK	3	AHEILPNLVC(Iodo-APB)C(Carbamidomethyl)SAK	3
	HILC(Iodo-APB)EK	2	HILC(Iodo-APB)EK	2	HILC(Iodo-APB)EK	2	HILC(Iodo-APB)EK	2	HILC(Iodo-APB)EK	2	HILC(Iodo-APB)EK	2
	IIPGFMC(Iodo-APB)QGGDFTR	3	IIPGFMC(Iodo-APB)QGGDFTR	3	IIPGFMC(Iodo-APB)QGGDFTR	3	IIPGFMC(Iodo-APB)QGGDFTR	3	IIPGFMC(Iodo-APB)QGGDFTR	3	IIPGFMC(Iodo-APB)QGGDFTR	3
	YNFFTGC(Iodo-APB)PK	2	YNFFTGC(Iodo-APB)PK	2	YNFFTGC(Iodo-APB)PK	2	YNFFTGC(Iodo-APB)PK	2	YNFFTGC(Iodo-APB)PK	2	YNFFTGC(Iodo-APB)PK	2
	C(Iodo-APB)TVFHGAQVEDAFR	3	C(Iodo-APB)TVFHGAQVEDAFR	3	C(Iodo-APB)TVFHGAQVEDAFR	3	C(Iodo-APB)TVFHGAQVEDAFR	3	C(Iodo-APB)TVFHGAQVEDAFR	3	C(Iodo-APB)TVFHGAQVEDAFR	3
	LVVEC(Carbamidomethyl)VMNNVTC(Iodo-APB)TR	2	LVVEC(Carbamidomethyl)VMNNVTC(Iodo-APB)TR	2	LVVEC(Carbamidomethyl)VMNNVTC(Iodo-APB)TR	2	LVVEC(Carbamidomethyl)VMNNVTC(Iodo-APB)TR	2	LVVEC(Carbamidomethyl)VMNNVTC(Iodo-APB)TR	2	LVVEC(Carbamidomethyl)VMNNVTC(Iodo-APB)TR	2
	ELEVLLMC(Iodo-APB)NK	2	ELEVLLMC(Iodo-APB)NK	2	ELEVLLMC(Iodo-APB)NK	2	ELEVLLMC(Iodo-APB)NK	2	ELEVLLMC(Iodo-APB)NK	2	ELEVLLMC(Iodo-APB)NK	2
	DVVIC(Iodo-APB)PDASLEDAKK	3	DVVIC(Iodo-APB)PDASLEDAKK	3	DVVIC(Iodo-APB)PDASLEDAKK	3	DVVIC(Iodo-APB)PDASLEDAKK	3	DVVIC(Iodo-APB)PDASLEDAKK	3	DVVIC(Iodo-APB)PDASLEDAKK	3
	C(Iodo-APB)VNTTLQIK	2	C(Iodo-APB)VNTTLQIK	2	C(Iodo-APB)VNTTLQIK	2	C(Iodo-APB)VNTTLQIK	2	C(Iodo-APB)VNTTLQIK	2	C(Iodo-APB)VNTTLQIK	2
	YVEC(Iodo-APB)SALTQK	2	YVEC(Iodo-APB)SALTQK	2	YVEC(Iodo-APB)SALTQK	2	YVEC(Iodo-APB)SALTQK	2	YVEC(Iodo-APB)SALTQK	2	YVEC(Iodo-APB)SALTQK	2
	ILYSQC(Iodo-APB)GDVMR	2	ILYSQC(Iodo-APB)GDVMR	2	ILYSQC(Iodo-APB)GDVMR	2	ILYSQC(Iodo-APB)GDVMR	2	ILYSQC(Iodo-APB)GDVMR	2	ILYSQC(Iodo-APB)GDVMR	2
	GLC(Iodo-APB)LK	2	GLC(Iodo-APB)LK	2	GLC(Iodo-APB)LK	2	GLC(Iodo-APB)LK	2	GLC(Iodo-APB)LK	2	GLC(Iodo-APB)LK	2
	YMPQNPC(Iodo-APB)IIATK	2	YMPQNPC(Iodo-APB)IIATK	2	YMPQNPC(Iodo-APB)IIATK	2	YMPQNPC(Iodo-APB)IIATK	2	YMPQNPC(Iodo-APB)IIATK	2	YMPQNPC(Iodo-APB)IIATK	2
	C(Iodo-APB)DELTR	2	C(Iodo-APB)DELTR	2	C(Iodo-APB)DELTR	2	C(Iodo-APB)DELTR	2	C(Iodo-APB)DELTR	2	C(Iodo-APB)DELTR	2
	HLNEIDLFHC(Iodo-APB)IDPNDSK	3	HLNEIDLFHC(Iodo-APB)IDPNDSK	3	HLNEIDLFHC(Iodo-APB)IDPNDSK	3	HLNEIDLFHC(Iodo-APB)IDPNDSK	3	HLNEIDLFHC(Iodo-APB)IDPNDSK	3	HLNEIDLFHC(Iodo-APB)IDPNDSK	3
	C(Iodo-APB)QVFEETQIGGER	2	C(Iodo-APB)QVFEETQIGGER	2	C(Iodo-APB)QVFEETQIGGER	2	C(Iodo-APB)QVFEETQIGGER	2	C(Iodo-APB)QVFEETQIGGER	2	C(Iodo-APB)QVFEETQIGGER	2
	VTILC(Iodo-APB)DK	2	VTILC(Iodo-APB)DK	2	VTILC(Iodo-APB)DK	2	VTILC(Iodo-APB)DK	2	VTILC(Iodo-APB)DK	2	VTILC(Iodo-APB)DK	2
	GNHEC(Iodo-APB)ASINR	3	GNHEC(Iodo-APB)ASINR	3	GNHEC(Iodo-APB)ASINR	3	GNHEC(Iodo-APB)ASINR	3	GNHEC(Iodo-APB)ASINR	3	GNHEC(Iodo-APB)ASINR	3
	IC(Iodo-APB)DDELILIK	2	IC(Iodo-APB)DDELILIK	2	IC(Iodo-APB)DDELILIK	2	IC(Iodo-APB)DDELILIK	2	IC(Iodo-APB)DDELILIK	2	IC(Iodo-APB)DDELILIK	2
	VIC(Iodo-APB)ILSHPIK	3	VIC(Iodo-APB)ILSHPIK	3	VIC(Iodo-APB)ILSHPIK	3	VIC(Iodo-APB)ILSHPIK	3	VIC(Iodo-APB)ILSHPIK	3	VIC(Iodo-APB)ILSHPIK	3
	MC(Iodo-APB)TAMK	2	MC(Iodo-APB)TAMK	2	MC(Iodo-APB)TAMK	2	MC(Iodo-APB)TAMK	2	MC(Iodo-APB)TAMK	2	MC(Iodo-APB)TAMK	2
	ALAGC(Iodo-APB)DFLTISPK	2	ALAGC(Iodo-APB)DFLTISPK	2	ALAGC(Iodo-APB)DFLTISPK	2	ALAGC(Iodo-APB)DFLTISPK	2	ALAGC(Iodo-APB)DFLTISPK	2	ALAGC(Iodo-APB)DFLTISPK	2
	TFTAWC(Iodo-APB)NSHLR	3	TFTAWC(Iodo-APB)NSHLR	3	TFTAWC(Iodo-APB)NSHLR	3	TFTAWC(Iodo-APB)NSHLR	3	TFTAWC(Iodo-APB)NSHLR	3	TFTAWC(Iodo-APB)NSHLR	3
	C(Iodo-APB)LELFSELAEDKENYKK	4	C(Iodo-APB)LELFSELAEDKENYKK	4	C(Iodo-APB)LELFSELAEDKENYKK	4	C(Iodo-APB)LELFSELAEDKENYKK	4	C(Iodo-APB)LELFSELAEDKENYKK	4	C(Iodo-APB)LELFSELAEDKENYKK	4
	C(Iodo-APB)LELFTELAEDKENYKK	4	C(Iodo-APB)LELFTELAEDKENYKK	4	C(Iodo-APB)LELFTELAEDKENYKK	4	C(Iodo-APB)LELFTELAEDKENYKK	4	C(Iodo-APB)LELFTELAEDKENYKK	4	C(Iodo-APB)LELFTELAEDKENYKK	4
	AAC(Iodo-APB)DLVR	2	AAC(Iodo-APB)DLVR	2	AAC(Iodo-APB)DLVR	2	AAC(Iodo-APB)DLVR	2	AAC(Iodo-APB)DLVR	2	AAC(Iodo-APB)DLVR	2
	GYLGPEQLPDC(Iodo-APB)LK	2	GYLGPEQLPDC(Iodo-APB)LK	2	GYLGPEQLPDC(Iodo-APB)LK	2	GYLGPEQLPDC(Iodo-APB)LK	2	GYLGPEQLPDC(Iodo-APB)LK	2	GYLGPEQLPDC(Iodo-APB)LK	2
	IAILTC(Iodo-APB)PFEPPKPK	3	IAILTC(Iodo-APB)PFEPPKPK	3	IAILTC(Iodo-APB)PFEPPKPK	3	IAILTC(Iodo-APB)PFEPPKPK	3	IAILTC(Iodo-APB)PFEPPKPK	3	IAILTC(Iodo-APB)PFEPPKPK	3
	HGINC(Iodo-APB)FINR	2	HGINC(Iodo-APB)FINR	2	HGINC(Iodo-APB)FINR	2	HGINC(Iodo-APB)FINR	2	HGINC(Iodo-APB)FINR	2	HGINC(Iodo-APB)FINR	2
	KLEC(Iodo-APB)LK	2	KLEC(Iodo-APB)LK	2	KLEC(Iodo-APB)LK	2	KLEC(Iodo-APB)LK	2	KLEC(Iodo-APB)LK	2	KLEC(Iodo-APB)LK	2
	VVC(Iodo-APB)DENGSK	2	VVC(Iodo-APB)DENGSK	2	VVC(Iodo-APB)DENGSK	2	VVC(Iodo-APB)DENGSK	2	VVC(Iodo-APB)DENGSK	2	VVC(Iodo-APB)DENGSK	2
	GC(Carbamidomethyl)ITIIGGGDTATC(Carbamidomethyl)C(Iodo-APB)AK	2	GC(Carbamidomethyl)ITIIGGGDTATC(Carbamidomethyl)C(Iodo-APB)AK	2	GC(Carbamidomethyl)ITIIGGGDTATC(Carbamidomethyl)C(Iodo-APB)AK	2	GC(Carbamidomethyl)ITIIGGGDTATC(Carbamidomethyl)C(Iodo-APB)AK	2	GC(Carbamidomethyl)ITIIGGGDTATC(Carbamidomethyl)C(Iodo-APB)AK	2	GC(Carbamidomethyl)ITIIGGGDTATC(Carbamidomethyl)C(Iodo-APB)AK	2
	AGAIAPC(Iodo-APB)EVTVPAQNTGLGPEK	3	AGAIAPC(Iodo-APB)EVTVPAQNTGLGPEK	3	AGAIAPC(Iodo-APB)EVTVPAQNTGLGPEK	3	AGAIAPC(Iodo-APB)EVTVPAQNTGLGPEK	3	AGAIAPC(Iodo-APB)EVTVPAQNTGLGPEK	3	AGAIAPC(Iodo-APB)EVTVPAQNTGLGPEK	3
	DC(Iodo-APB)LINAAK	2	DC(Iodo-APB)LINAAK	2	DC(Iodo-APB)LINAAK	2	DC(Iodo-APB)LINAAK	2	DC(Iodo-APB)LINAAK	2	DC(Iodo-APB)LINAAK	2
	AVGDGIVLC(Iodo-APB)K	2	AVGDGIVLC(Iodo-APB)K	2	AVGDGIVLC(Iodo-APB)K	2	AVGDGIVLC(Iodo-APB)K	2	AVGDGIVLC(Iodo-APB)K	2	AVGDGIVLC(Iodo-APB)K	2
	GC(Iodo-APB)HLLVATPGR	3	GC(Iodo-APB)HLLVATPGR	3	GC(Iodo-APB)HLLVATPGR	3	GC(Iodo-APB)HLLVATPGR	3	GC(Iodo-APB)HLLVATPGR	3	GC(Iodo-APB)HLLVATPGR	3
	TLIQNC(Iodo-APB)GASTIR	2	TLIQNC(Iodo-APB)GASTIR	2	TLIQNC(Iodo-APB)GASTIR	2	TLIQNC(Iodo-APB)GASTIR	2	TLIQNC(Iodo-APB)GASTIR	2	TLIQNC(Iodo-APB)GASTIR	2
	TLSGMESYC(Iodo-APB)VR	2	TLSGMESYC(Iodo-APB)VR	2	TLSGMESYC(Iodo-APB)VR	2	TLSGMESYC(Iodo-APB)VR	2	TLSGMESYC(Iodo-APB)VR	2	TLSGMESYC(Iodo-APB)VR	2
	C(Iodo-APB)GDLVFAK	2	C(Iodo-APB)GDLVFAK	2	C(Iodo-APB)GDLVFAK	2	C(Iodo-APB)GDLVFAK	2	C(Iodo-APB)GDLVFAK	2	C(Iodo-APB)GDLVFAK	2
	C(Iodo-APB)PQIVIAFYEER	2	C(Iodo-APB)PQIVIAFYEER	2	C(Iodo-APB)PQIVIAFYEER	2	C(Iodo-APB)PQIVIAFYEER	2	C(Iodo-APB)PQIVIAFYEER	2	C(Iodo-APB)PQIVIAFYEER	2
	C(Iodo-APB)LELFSELAEDKENYK	3	C(Iodo-APB)LELFSELAEDKENYK	3	C(Iodo-APB)LELFSELAEDKENYK	3	C(Iodo-APB)LELFSELAEDKENYK	3	C(Iodo-APB)LELFSELAEDKENYK	3	C(Iodo-APB)LELFSELAEDKENYK	3
	AITIAGVPQSVTEC(Iodo-APB)VK	2	AITIAGVPQSVTEC(Iodo-APB)VK	2	AITIAGVPQSVTEC(Iodo-APB)VK	2	AITIAGVPQSVTEC(Iodo-APB)VK	2	AITIAGVPQSVTEC(Iodo-APB)VK	2	AITIAGVPQSVTEC(Iodo-APB)VK	2
	VC(Iodo-APB)NYGLTFTQK	2	VC(Iodo-APB)NYGLTFTQK	2	VC(Iodo-APB)NYGLTFTQK	2	VC(Iodo-APB)NYGLTFTQK	2	VC(Iodo-APB)NYGLTFTQK	2	VC(Iodo-APB)NYGLTFTQK	2
	LSIPTYGLQC(Iodo-APB)TR	2	LSIPTYGLQC(Iodo-APB)TR	2	LSIPTYGLQC(Iodo-APB)TR	2	LSIPTYGLQC(Iodo-APB)TR	2	LSIPTYGLQC(Iodo-APB)TR	2	LSIPTYGLQC(Iodo-APB)TR	2
	EQC(Carbamidomethyl)C(Carbamidomethyl)YNC(Iodo-APB)GKPGHLAR	4	EQC(Carbamidomethyl)C(Carbamidomethyl)YNC(Iodo-APB)GKPGHLAR	4	EQC(Carbamidomethyl)C(Carbamidomethyl)YNC(Iodo-APB)GKPGHLAR	4	EQC(Carbamidomethyl)C(Carbamidomethyl)YNC(Iodo-APB)GKPGHLAR	4	EQC(Carbamidomethyl)C(Carbamidomethyl)YNC(Iodo-APB)GKPGHLAR	4	EQC(Carbamidomethyl)C(Carbamidomethyl)YNC(Iodo-APB)GKPGHLAR	4
	C(Iodo-APB)QHAAEIITDLLR	3	C(Iodo-APB)QHAAEIITDLLR	3	C(Iodo-APB)QHAAEIITDLLR	3	C(Iodo-APB)QHAAEIITDLLR	3	C(Iodo-APB)QHAAEIITDLLR	3	C(Iodo-APB)QHAAEIITDLLR	3
	AITIAGIPQSIIEC(Iodo-APB)VK	2	AITIAGIPQSIIEC(Iodo-APB)VK	2	AITIAGIPQSIIEC(Iodo-APB)VK	2	AITIAGIPQSIIEC(Iodo-APB)VK	2	AITIAGIPQSIIEC(Iodo-APB)VK	2	AITIAGIPQSIIEC(Iodo-APB)VK	2
	C(Iodo-APB)TYLVLDEADR	2	C(Iodo-APB)TYLVLDEADR	2	C(Iodo-APB)TYLVLDEADR	2	C(Iodo-APB)TYLVLDEADR	2	C(Iodo-APB)TYLVLDEADR	2	C(Iodo-APB)TYLVLDEADR	2
	DC(Iodo-APB)VGPEVEK	2	DC(Iodo-APB)VGPEVEK	2	DC(Iodo-APB)VGPEVEK	2	DC(Iodo-APB)VGPEVEK	2	DC(Iodo-APB)VGPEVEK	2	DC(Iodo-APB)VGPEVEK	2
	HFC(Iodo-APB)PNVPIILVGNK	3	HFC(Iodo-APB)PNVPIILVGNK	3	HFC(Iodo-APB)PNVPIILVGNK	3	HFC(Iodo-APB)PNVPIILVGNK	3	HFC(Iodo-APB)PNVPIILVGNK	3	HFC(Iodo-APB)PNVPIILVGNK	3
	C(Iodo-APB)LELFTELAEDKENYK	3	C(Iodo-APB)LELFTELAEDKENYK	3	C(Iodo-APB)LELFTELAEDKENYK	3	C(Iodo-APB)LELFTELAEDKENYK	3	C(Iodo-APB)LELFTELAEDKENYK	3	C(Iodo-APB)LELFTELAEDKENYK	3
	DNPGVVTC(Iodo-APB)LDEAR	2	DNPGVVTC(Iodo-APB)LDEAR	2	DNPGVVTC(Iodo-APB)LDEAR	2	DNPGVVTC(Iodo-APB)LDEAR	2	DNPGVVTC(Iodo-APB)LDEAR	2	DNPGVVTC(Iodo-APB)LDEAR	2
	AGKPVIC(Iodo-APB)ATQMLESMIK	3	AGKPVIC(Iodo-APB)ATQMLESMIK	3	AGKPVIC(Iodo-APB)ATQMLESMIK	3	AGKPVIC(Iodo-APB)ATQMLESMIK	3	AGKPVIC(Iodo-APB)ATQMLESMIK	3	AGKPVIC(Iodo-APB)ATQMLESMIK	3
	EMNPALGIDC(Iodo-APB)LHK	2	EMNPALGIDC(Iodo-APB)LHK	2	EMNPALGIDC(Iodo-APB)LHK	2	EMNPALGIDC(Iodo-APB)LHK	2	EMNPALGIDC(Iodo-APB)LHK	2	EMNPALGIDC(Iodo-APB)LHK	2
	RPPSAFFLFC(Iodo-APB)SEHRPK	4	RPPSAFFLFC(Iodo-APB)SEHRPK	4	RPPSAFFLFC(Iodo-APB)SEHRPK	4	RPPSAFFLFC(Iodo-APB)SEHRPK	4	RPPSAFFLFC(Iodo-APB)SEHRPK	4	RPPSAFFLFC(Iodo-APB)SEHRPK	4
	C(Iodo-APB)YHGK	2	C(Iodo-APB)YHGK	2	C(Iodo-APB)YHGK	2	C(Iodo-APB)YHGK	2	C(Iodo-APB)YHGK	2	C(Iodo-APB)YHGK	2
	LVVVDFSATWC(Iodo-APB)GPC(Carbamidomethyl)K	2	LVVVDFSATWC(Iodo-APB)GPC(Carbamidomethyl)K	2	LVVVDFSATWC(Iodo-APB)GPC(Carbamidomethyl)K	2	LVVVDFSATWC(Iodo-APB)GPC(Carbamidomethyl)K	2	LVVVDFSATWC(Iodo-APB)GPC(Carbamidomethyl)K	2	LVVVDFSATWC(Iodo-APB)GPC(Carbamidomethyl)K	2
	GVTIIGPATVGGIKPGC(Iodo-APB)FK	3	GVTIIGPATVGGIKPGC(Iodo-APB)FK	3	GVTIIGPATVGGIKPGC(Iodo-APB)FK	3	GVTIIGPATVGGIKPGC(Iodo-APB)FK	3	GVTIIGPATVGGIKPGC(Iodo-APB)FK	3	GVTIIGPATVGGIKPGC(Iodo-APB)FK	3
	NTGIIC(Iodo-APB)TIGPASR	3	NTGIIC(Iodo-APB)TIGPASR	3	NTGIIC(Iodo-APB)TIGPASR	3	NTGIIC(Iodo-APB)TIGPASR	3	NTGIIC(Iodo-APB)TIGPASR	3	NTGIIC(Iodo-APB)TIGPASR	3
	SITNTTVC(Iodo-APB)TK	2	SITNTTVC(Iodo-APB)TK	2	SITNTTVC(Iodo-APB)TK	2	SITNTTVC(Iodo-APB)TK	2	SITNTTVC(Iodo-APB)TK	2	SITNTTVC(Iodo-APB)TK	2
	IAC(Iodo-APB)LDFSLQK	2	IAC(Iodo-APB)LDFSLQK	2	IAC(Iodo-APB)LDFSLQK	2	IAC(Iodo-APB)LDFSLQK	2	IAC(Iodo-APB)LDFSLQK	2	IAC(Iodo-APB)LDFSLQK	2
	TGC(Iodo-APB)NVLLIQK	2	TGC(Iodo-APB)NVLLIQK	2	TGC(Iodo-APB)NVLLIQK	2	TGC(Iodo-APB)NVLLIQK	2	TGC(Iodo-APB)NVLLIQK	2	TGC(Iodo-APB)NVLLIQK	2
	C(Carbamidomethyl)TNC(Iodo-APB)AR	2	C(Carbamidomethyl)TNC(Iodo-APB)AR	2	C(Carbamidomethyl)TNC(Iodo-APB)AR	2	C(Carbamidomethyl)TNC(Iodo-APB)AR	2	C(Carbamidomethyl)TNC(Iodo-APB)AR	2	C(Carbamidomethyl)TNC(Iodo-APB)AR	2
	TC(Iodo-APB)EESSFC(Carbamidomethyl)K	2	TC(Iodo-APB)EESSFC(Carbamidomethyl)K	2	TC(Iodo-APB)EESSFC(Carbamidomethyl)K	2	TC(Iodo-APB)EESSFC(Carbamidomethyl)K	2	TC(Iodo-APB)EESSFC(Carbamidomethyl)K	2	TC(Iodo-APB)EESSFC(Carbamidomethyl)K	2
	AVGIWHC(Carbamidomethyl)GSC(Iodo-APB)MK	3	AVGIWHC(Carbamidomethyl)GSC(Iodo-APB)MK	3	AVGIWHC(Carbamidomethyl)GSC(Iodo-APB)MK	3	AVGIWHC(Carbamidomethyl)GSC(Iodo-APB)MK	3	AVGIWHC(Carbamidomethyl)GSC(Iodo-APB)MK	3	AVGIWHC(Carbamidomethyl)GSC(Iodo-APB)MK	3
	IC(Iodo-APB)SWNVDGLR	2	IC(Iodo-APB)SWNVDGLR	2	IC(Iodo-APB)SWNVDGLR	2	IC(Iodo-APB)SWNVDGLR	2	IC(Iodo-APB)SWNVDGLR	2	IC(Iodo-APB)SWNVDGLR	2
	C(Iodo-APB)DPDAAR	2	C(Iodo-APB)DPDAAR	2	C(Iodo-APB)DPDAAR	2	C(Iodo-APB)DPDAAR	2	C(Iodo-APB)DPDAAR	2	C(Iodo-APB)DPDAAR	2
	C(Carbamidomethyl)YSC(Iodo-APB)GEFGHIQK	3	C(Carbamidomethyl)YSC(Iodo-APB)GEFGHIQK	3	C(Carbamidomethyl)YSC(Iodo-APB)GEFGHIQK	3	C(Carbamidomethyl)YSC(Iodo-APB)GEFGHIQK	3	C(Carbamidomethyl)YSC(Iodo-APB)GEFGHIQK	3	C(Carbamidomethyl)YSC(Iodo-APB)GEFGHIQK	3
	C(Iodo-APB)TWQLGR	2	C(Iodo-APB)TWQLGR	2	C(Iodo-APB)TWQLGR	2	C(Iodo-APB)TWQLGR	2	C(Iodo-APB)TWQLGR	2	C(Iodo-APB)TWQLGR	2
	WVC(Iodo-APB)SSLR	2	WVC(Iodo-APB)SSLR	2	WVC(Iodo-APB)SSLR	2	WVC(Iodo-APB)SSLR	2	WVC(Iodo-APB)SSLR	2	WVC(Iodo-APB)SSLR	2
	IGAFGYMEC(Iodo-APB)SAK	2	IGAFGYMEC(Iodo-APB)SAK	2	IGAFGYMEC(Iodo-APB)SAK	2	IGAFGYMEC(Iodo-APB)SAK	2	IGAFGYMEC(Iodo-APB)SAK	2	IGAFGYMEC(Iodo-APB)SAK	2
	YTC(Carbamidomethyl)SFC(Iodo-APB)GK	2	YTC(Carbamidomethyl)SFC(Iodo-APB)GK	2	YTC(Carbamidomethyl)SFC(Iodo-APB)GK	2	YTC(Carbamidomethyl)SFC(Iodo-APB)GK	2	YTC(Carbamidomethyl)SFC(Iodo-APB)GK	2	YTC(Carbamidomethyl)SFC(Iodo-APB)GK	2
	VVNSC(Iodo-APB)HR	3	VVNSC(Iodo-APB)HR	3	VVNSC(Iodo-APB)HR	3	VVNSC(Iodo-APB)HR	3	VVNSC(Iodo-APB)HR	3	VVNSC(Iodo-APB)HR	3
	LLC(Iodo-APB)GLLAER	2	LLC(Iodo-APB)GLLAER	2	LLC(Iodo-APB)GLLAER	2	LLC(Iodo-APB)GLLAER	2	LLC(Iodo-APB)GLLAER	2	LLC(Iodo-APB)GLLAER	2
	NTHC(Iodo-APB)SSLPHYQK	3	NTHC(Iodo-APB)SSLPHYQK	3	NTHC(Iodo-APB)SSLPHYQK	3	NTHC(Iodo-APB)SSLPHYQK	3	NTHC(Iodo-APB)SSLPHYQK	3	NTHC(Iodo-APB)SSLPHYQK	3
	GC(Iodo-APB)MEK	2	GC(Iodo-APB)MEK	2	GC(Iodo-APB)MEK	2	GC(Iodo-APB)MEK	2	GC(Iodo-APB)MEK	2	GC(Iodo-APB)MEK	2
	TIAEC(Iodo-APB)LADELINAAK	3	TIAEC(Iodo-APB)LADELINAAK	3	TIAEC(Iodo-APB)LADELINAAK	3	TIAEC(Iodo-APB)LADELINAAK	3	TIAEC(Iodo-APB)LADELINAAK	3	TIAEC(Iodo-APB)LADELINAAK	3
	YM(Oxidation)AC(Carbamidomethyl)C(Iodo-APB)LLYR	2	YM(Oxidation)AC(Carbamidomethyl)C(Iodo-APB)LLYR	2	YM(Oxidation)AC(Carbamidomethyl)C(Iodo-APB)LLYR	2	YM(Oxidation)AC(Carbamidomethyl)C(Iodo-APB)LLYR	2	YM(Oxidation)AC(Carbamidomethyl)C(Iodo-APB)LLYR	2	YM(Oxidation)AC(Carbamidomethyl)C(Iodo-APB)LLYR	2
	DLSYC(Iodo-APB)LSGMYDHR	3	DLSYC(Iodo-APB)LSGMYDHR	3	DLSYC(Iodo-APB)LSGMYDHR	3	DLSYC(Iodo-APB)LSGMYDHR	3	DLSYC(Iodo-APB)LSGMYDHR	3	DLSYC(Iodo-APB)LSGMYDHR	3
	C(Iodo-APB)LGPLVSK	2	C(Iodo-APB)LGPLVSK	2	C(Iodo-APB)LGPLVSK	2	C(Iodo-APB)LGPLVSK	2	C(Iodo-APB)LGPLVSK	2	C(Iodo-APB)LGPLVSK	2
	HC(Iodo-APB)NMVLENVK	3	HC(Iodo-APB)NMVLENVK	3	HC(Iodo-APB)NMVLENVK	3	HC(Iodo-APB)NMVLENVK	3	HC(Iodo-APB)NMVLENVK	3	HC(Iodo-APB)NMVLENVK	3
	WSSLAC(Iodo-APB)NIALDAVK	2	WSSLAC(Iodo-APB)NIALDAVK	2	WSSLAC(Iodo-APB)NIALDAVK	2	WSSLAC(Iodo-APB)NIALDAVK	2	WSSLAC(Iodo-APB)NIALDAVK	2	WSSLAC(Iodo-APB)NIALDAVK	2
	LIIVEGC(Iodo-APB)QR	2	LIIVEGC(Iodo-APB)QR	2	LIIVEGC(Iodo-APB)QR	2	LIIVEGC(Iodo-APB)QR	2	LIIVEGC(Iodo-APB)QR	2	LIIVEGC(Iodo-APB)QR	2
	LGPGMADIC(Iodo-APB)K	2	LGPGMADIC(Iodo-APB)K	2	LGPGMADIC(Iodo-APB)K	2	LGPGMADIC(Iodo-APB)K	2	LGPGMADIC(Iodo-APB)K	2	LGPGMADIC(Iodo-APB)K	2
	C(Iodo-APB)DDLTR	2	C(Iodo-APB)DDLTR	2	C(Iodo-APB)DDLTR	2	C(Iodo-APB)DDLTR	2	C(Iodo-APB)DDLTR	2	C(Iodo-APB)DDLTR	2
	IC(Iodo-APB)AVGITK	2	IC(Iodo-APB)AVGITK	2	IC(Iodo-APB)AVGITK	2	IC(Iodo-APB)AVGITK	2	IC(Iodo-APB)AVGITK	2	IC(Iodo-APB)AVGITK	2
	MLPDKDC(Iodo-APB)R	3	MLPDKDC(Iodo-APB)R	3	MLPDKDC(Iodo-APB)R	3	MLPDKDC(Iodo-APB)R	3	MLPDKDC(Iodo-APB)R	3	MLPDKDC(Iodo-APB)R	3
	SHFEQWGTLTDC(Iodo-APB)VVMR	3	SHFEQWGTLTDC(Iodo-APB)VVMR	3	SHFEQWGTLTDC(Iodo-APB)VVMR	3	SHFEQWGTLTDC(Iodo-APB)VVMR	3	SHFEQWGTLTDC(Iodo-APB)VVMR	3	SHFEQWGTLTDC(Iodo-APB)VVMR	3
	LC(Iodo-APB)DFNPK	2	LC(Iodo-APB)DFNPK	2	LC(Iodo-APB)DFNPK	2	LC(Iodo-APB)DFNPK	2	LC(Iodo-APB)DFNPK	2	LC(Iodo-APB)DFNPK	2
	GFC(Iodo-APB)FITYTDEEPVKK	3	GFC(Iodo-APB)FITYTDEEPVKK	3	GFC(Iodo-APB)FITYTDEEPVKK	3	GFC(Iodo-APB)FITYTDEEPVKK	3	GFC(Iodo-APB)FITYTDEEPVKK	3	GFC(Iodo-APB)FITYTDEEPVKK	3
	YHTVNGHNC(Iodo-APB)EVR	3	YHTVNGHNC(Iodo-APB)EVR	3	YHTVNGHNC(Iodo-APB)EVR	3	YHTVNGHNC(Iodo-APB)EVR	3	YHTVNGHNC(Iodo-APB)EVR	3	YHTVNGHNC(Iodo-APB)EVR	3
	NMAC(Iodo-APB)VQR	2	NMAC(Iodo-APB)VQR	2	NMAC(Iodo-APB)VQR	2	NMAC(Iodo-APB)VQR	2	NMAC(Iodo-APB)VQR	2	NMAC(Iodo-APB)VQR	2
	QIC(Iodo-APB)VVMLESPPK	2	QIC(Iodo-APB)VVMLESPPK	2	QIC(Iodo-APB)VVMLESPPK	2	QIC(Iodo-APB)VVMLESPPK	2	QIC(Iodo-APB)VVMLESPPK	2	QIC(Iodo-APB)VVMLESPPK	2
	TLKPC(Iodo-APB)LLR	3	TLKPC(Iodo-APB)LLR	3	TLKPC(Iodo-APB)LLR	3	TLKPC(Iodo-APB)LLR	3	TLKPC(Iodo-APB)LLR	3	TLKPC(Iodo-APB)LLR	3
	FLEMC(Iodo-APB)NDLLAR	2	FLEMC(Iodo-APB)NDLLAR	2	FLEMC(Iodo-APB)NDLLAR	2	FLEMC(Iodo-APB)NDLLAR	2	FLEMC(Iodo-APB)NDLLAR	2	FLEMC(Iodo-APB)NDLLAR	2
	NTHC(Iodo-APB)SSLPHYQK	4	NTHC(Iodo-APB)SSLPHYQK	4	NTHC(Iodo-APB)SSLPHYQK	4	NTHC(Iodo-APB)SSLPHYQK	4	NTHC(Iodo-APB)SSLPHYQK	4	NTHC(Iodo-APB)SSLPHYQK	4
	TKFENLC(Iodo-APB)K	2	TKFENLC(Iodo-APB)K	2	TKFENLC(Iodo-APB)K	2	TKFENLC(Iodo-APB)K	2	TKFENLC(Iodo-APB)K	2	TKFENLC(Iodo-APB)K	2
	TTQFSC(Iodo-APB)TLGEK	2	TTQFSC(Iodo-APB)TLGEK	2	TTQFSC(Iodo-APB)TLGEK	2	TTQFSC(Iodo-APB)TLGEK	2	TTQFSC(Iodo-APB)TLGEK	2	TTQFSC(Iodo-APB)TLGEK	2
	IAGLC(Iodo-APB)NR	2	IAGLC(Iodo-APB)NR	2	IAGLC(Iodo-APB)NR	2	IAGLC(Iodo-APB)NR	2	IAGLC(Iodo-APB)NR	2	IAGLC(Iodo-APB)NR	2
	GLIAAIC(Iodo-APB)AGPTALLAHEIGFGSK	3	GLIAAIC(Iodo-APB)AGPTALLAHEIGFGSK	3	GLIAAIC(Iodo-APB)AGPTALLAHEIGFGSK	3	GLIAAIC(Iodo-APB)AGPTALLAHEIGFGSK	3	GLIAAIC(Iodo-APB)AGPTALLAHEIGFGSK	3	GLIAAIC(Iodo-APB)AGPTALLAHEIGFGSK	3
	GDLNDC(Carbamidomethyl)FIPC(Iodo-APB)TPK	2	GDLNDC(Carbamidomethyl)FIPC(Iodo-APB)TPK	2	GDLNDC(Carbamidomethyl)FIPC(Iodo-APB)TPK	2	GDLNDC(Carbamidomethyl)FIPC(Iodo-APB)TPK	2	GDLNDC(Carbamidomethyl)FIPC(Iodo-APB)TPK	2	GDLNDC(Carbamidomethyl)FIPC(Iodo-APB)TPK	2
	SLHDALC(Iodo-APB)VLAQTVK	2	SLHDALC(Iodo-APB)VLAQTVK	2	SLHDALC(Iodo-APB)VLAQTVK	2	SLHDALC(Iodo-APB)VLAQTVK	2	SLHDALC(Iodo-APB)VLAQTVK	2	SLHDALC(Iodo-APB)VLAQTVK	2
	C(Iodo-APB)LLDR	2	C(Iodo-APB)LLDR	2	C(Iodo-APB)LLDR	2	C(Iodo-APB)LLDR	2	C(Iodo-APB)LLDR	2	C(Iodo-APB)LLDR	2
	KTPC(Iodo-APB)GEGSK	2	KTPC(Iodo-APB)GEGSK	2	KTPC(Iodo-APB)GEGSK	2	KTPC(Iodo-APB)GEGSK	2	KTPC(Iodo-APB)GEGSK	2	KTPC(Iodo-APB)GEGSK	2
	QC(Iodo-APB)PIK	2	QC(Iodo-APB)PIK	2	QC(Iodo-APB)PIK	2	QC(Iodo-APB)PIK	2	QC(Iodo-APB)PIK	2	QC(Iodo-APB)PIK	2
	LSQEC(Iodo-APB)EK	2	LSQEC(Iodo-APB)EK	2	LSQEC(Iodo-APB)EK	2	LSQEC(Iodo-APB)EK	2	LSQEC(Iodo-APB)EK	2	LSQEC(Iodo-APB)EK	2
	AC(Iodo-APB)VMMQGR	2	AC(Iodo-APB)VMMQGR	2	AC(Iodo-APB)VMMQGR	2	AC(Iodo-APB)VMMQGR	2	AC(Iodo-APB)VMMQGR	2	AC(Iodo-APB)VMMQGR	2
	KAVVVC(Iodo-APB)PK	2	KAVVVC(Iodo-APB)PK	2	KAVVVC(Iodo-APB)PK	2	KAVVVC(Iodo-APB)PK	2	KAVVVC(Iodo-APB)PK	2	KAVVVC(Iodo-APB)PK	2
	C(Iodo-APB)DEPILSNR	2	C(Iodo-APB)DEPILSNR	2	C(Iodo-APB)DEPILSNR	2	C(Iodo-APB)DEPILSNR	2	C(Iodo-APB)DEPILSNR	2	C(Iodo-APB)DEPILSNR	2
	LYQEC(Iodo-APB)EK	2	LYQEC(Iodo-APB)EK	2	LYQEC(Iodo-APB)EK	2	LYQEC(Iodo-APB)EK	2	LYQEC(Iodo-APB)EK	2	LYQEC(Iodo-APB)EK	2
	ATC(Iodo-APB)IGNNSAAAVSMLK	2	ATC(Iodo-APB)IGNNSAAAVSMLK	2	ATC(Iodo-APB)IGNNSAAAVSMLK	2	ATC(Iodo-APB)IGNNSAAAVSMLK	2	ATC(Iodo-APB)IGNNSAAAVSMLK	2	ATC(Iodo-APB)IGNNSAAAVSMLK	2
	HYAHTDC(Iodo-APB)PGHADYVK	4	HYAHTDC(Iodo-APB)PGHADYVK	4	HYAHTDC(Iodo-APB)PGHADYVK	4	HYAHTDC(Iodo-APB)PGHADYVK	4	HYAHTDC(Iodo-APB)PGHADYVK	4	HYAHTDC(Iodo-APB)PGHADYVK	4
	C(Iodo-APB)NEPAVWSQLAK	2	C(Iodo-APB)NEPAVWSQLAK	2	C(Iodo-APB)NEPAVWSQLAK	2	C(Iodo-APB)NEPAVWSQLAK	2	C(Iodo-APB)NEPAVWSQLAK	2	C(Iodo-APB)NEPAVWSQLAK	2
	C(Iodo-APB)SLLR	2	C(Iodo-APB)SLLR	2	C(Iodo-APB)SLLR	2	C(Iodo-APB)SLLR	2	C(Iodo-APB)SLLR	2	C(Iodo-APB)SLLR	2
	YEDIC(Iodo-APB)PSTHNMDVPNIK	3	YEDIC(Iodo-APB)PSTHNMDVPNIK	3	YEDIC(Iodo-APB)PSTHNMDVPNIK	3	YEDIC(Iodo-APB)PSTHNMDVPNIK	3	YEDIC(Iodo-APB)PSTHNMDVPNIK	3	YEDIC(Iodo-APB)PSTHNMDVPNIK	3
	GANDFMC(Iodo-APB)DEMER	2	GANDFMC(Iodo-APB)DEMER	2	GANDFMC(Iodo-APB)DEMER	2	GANDFMC(Iodo-APB)DEMER	2	GANDFMC(Iodo-APB)DEMER	2	GANDFMC(Iodo-APB)DEMER	2
	LC(Iodo-APB)DSYEIRPGK	3	LC(Iodo-APB)DSYEIRPGK	3	LC(Iodo-APB)DSYEIRPGK	3	LC(Iodo-APB)DSYEIRPGK	3	LC(Iodo-APB)DSYEIRPGK	3	LC(Iodo-APB)DSYEIRPGK	3
	LQSGIC(Iodo-APB)HLFR	3	LQSGIC(Iodo-APB)HLFR	3	LQSGIC(Iodo-APB)HLFR	3	LQSGIC(Iodo-APB)HLFR	3	LQSGIC(Iodo-APB)HLFR	3	LQSGIC(Iodo-APB)HLFR	3
	IEGDMIVC(Iodo-APB)AAYAHELPK	3	IEGDMIVC(Iodo-APB)AAYAHELPK	3	IEGDMIVC(Iodo-APB)AAYAHELPK	3	IEGDMIVC(Iodo-APB)AAYAHELPK	3	IEGDMIVC(Iodo-APB)AAYAHELPK	3	IEGDMIVC(Iodo-APB)AAYAHELPK	3
	INPYMSSPC(Iodo-APB)HIEMILTEK	3	INPYMSSPC(Iodo-APB)HIEMILTEK	3	INPYMSSPC(Iodo-APB)HIEMILTEK	3	INPYMSSPC(Iodo-APB)HIEMILTEK	3	INPYMSSPC(Iodo-APB)HIEMILTEK	3	INPYMSSPC(Iodo-APB)HIEMILTEK	3
	VC(Iodo-APB)HAHPTLSEAFR	3	VC(Iodo-APB)HAHPTLSEAFR	3	VC(Iodo-APB)HAHPTLSEAFR	3	VC(Iodo-APB)HAHPTLSEAFR	3	VC(Iodo-APB)HAHPTLSEAFR	3	VC(Iodo-APB)HAHPTLSEAFR	3
	AATEC(Carbamidomethyl)MC(Iodo-APB)NLAMSK	2	AATEC(Carbamidomethyl)MC(Iodo-APB)NLAMSK	2	AATEC(Carbamidomethyl)MC(Iodo-APB)NLAMSK	2	AATEC(Carbamidomethyl)MC(Iodo-APB)NLAMSK	2	AATEC(Carbamidomethyl)MC(Iodo-APB)NLAMSK	2	AATEC(Carbamidomethyl)MC(Iodo-APB)NLAMSK	2
	DVQIGDIVTVGEC(Iodo-APB)RPLSK	3	DVQIGDIVTVGEC(Iodo-APB)RPLSK	3	DVQIGDIVTVGEC(Iodo-APB)RPLSK	3	DVQIGDIVTVGEC(Iodo-APB)RPLSK	3	DVQIGDIVTVGEC(Iodo-APB)RPLSK	3	DVQIGDIVTVGEC(Iodo-APB)RPLSK	3
	AC(Iodo-APB)ANPAAGSVILLENLR	3	AC(Iodo-APB)ANPAAGSVILLENLR	3	AC(Iodo-APB)ANPAAGSVILLENLR	3	AC(Iodo-APB)ANPAAGSVILLENLR	3	AC(Iodo-APB)ANPAAGSVILLENLR	3	AC(Iodo-APB)ANPAAGSVILLENLR	3
	IEC(Iodo-APB)EIK	2	IEC(Iodo-APB)EIK	2	IEC(Iodo-APB)EIK	2	IEC(Iodo-APB)EIK	2	IEC(Iodo-APB)EIK	2	IEC(Iodo-APB)EIK	2
	GTDIMYTGTLDC(Iodo-APB)WR	2	GTDIMYTGTLDC(Iodo-APB)WR	2	GTDIMYTGTLDC(Iodo-APB)WR	2	GTDIMYTGTLDC(Iodo-APB)WR	2	GTDIMYTGTLDC(Iodo-APB)WR	2	GTDIMYTGTLDC(Iodo-APB)WR	2
	LFC(Iodo-APB)C(Carbamidomethyl)R	2	LFC(Iodo-APB)C(Carbamidomethyl)R	2	LFC(Iodo-APB)C(Carbamidomethyl)R	2	LFC(Iodo-APB)C(Carbamidomethyl)R	2	LFC(Iodo-APB)C(Carbamidomethyl)R	2	LFC(Iodo-APB)C(Carbamidomethyl)R	2
	NC(Iodo-APB)PHVVVGTPGR	3	NC(Iodo-APB)PHVVVGTPGR	3	NC(Iodo-APB)PHVVVGTPGR	3	NC(Iodo-APB)PHVVVGTPGR	3	NC(Iodo-APB)PHVVVGTPGR	3	NC(Iodo-APB)PHVVVGTPGR	3
	FC(Iodo-APB)EHK	2	FC(Iodo-APB)EHK	2	FC(Iodo-APB)EHK	2	FC(Iodo-APB)EHK	2	FC(Iodo-APB)EHK	2	FC(Iodo-APB)EHK	2
	SIC(Iodo-APB)TTVLELLDK	2	SIC(Iodo-APB)TTVLELLDK	2	SIC(Iodo-APB)TTVLELLDK	2	SIC(Iodo-APB)TTVLELLDK	2	SIC(Iodo-APB)TTVLELLDK	2	SIC(Iodo-APB)TTVLELLDK	2
	YC(Iodo-APB)ANAFK	2	YC(Iodo-APB)ANAFK	2	YC(Iodo-APB)ANAFK	2	YC(Iodo-APB)ANAFK	2	YC(Iodo-APB)ANAFK	2	YC(Iodo-APB)ANAFK	2
	GLC(Iodo-APB)GAIHSSIAK	3	GLC(Iodo-APB)GAIHSSIAK	3	GLC(Iodo-APB)GAIHSSIAK	3	GLC(Iodo-APB)GAIHSSIAK	3	GLC(Iodo-APB)GAIHSSIAK	3	GLC(Iodo-APB)GAIHSSIAK	3
	C(Iodo-APB)IADLK	2	C(Iodo-APB)IADLK	2	C(Iodo-APB)IADLK	2	C(Iodo-APB)IADLK	2	C(Iodo-APB)IADLK	2	C(Iodo-APB)IADLK	2
	DSC(Iodo-APB)PLDC(Carbamidomethyl)K	2	DSC(Iodo-APB)PLDC(Carbamidomethyl)K	2	DSC(Iodo-APB)PLDC(Carbamidomethyl)K	2	DSC(Iodo-APB)PLDC(Carbamidomethyl)K	2	DSC(Iodo-APB)PLDC(Carbamidomethyl)K	2	DSC(Iodo-APB)PLDC(Carbamidomethyl)K	2
	C(Iodo-APB)PNLTYLNLSGNK	2	C(Iodo-APB)PNLTYLNLSGNK	2	C(Iodo-APB)PNLTYLNLSGNK	2	C(Iodo-APB)PNLTYLNLSGNK	2	C(Iodo-APB)PNLTYLNLSGNK	2	C(Iodo-APB)PNLTYLNLSGNK	2
	C(Iodo-APB)GEDYK	2	C(Iodo-APB)GEDYK	2	C(Iodo-APB)GEDYK	2	C(Iodo-APB)GEDYK	2	C(Iodo-APB)GEDYK	2	C(Iodo-APB)GEDYK	2
	FLC(Iodo-APB)LR	2	FLC(Iodo-APB)LR	2	FLC(Iodo-APB)LR	2	FLC(Iodo-APB)LR	2	FLC(Iodo-APB)LR	2	FLC(Iodo-APB)LR	2
	LGSISC(Iodo-APB)K	2	LGSISC(Iodo-APB)K	2	LGSISC(Iodo-APB)K	2	LGSISC(Iodo-APB)K	2	LGSISC(Iodo-APB)K	2	LGSISC(Iodo-APB)K	2
	LTTLPSDFC(Iodo-APB)GLTHLVK	3	LTTLPSDFC(Iodo-APB)GLTHLVK	3	LTTLPSDFC(Iodo-APB)GLTHLVK	3	LTTLPSDFC(Iodo-APB)GLTHLVK	3	LTTLPSDFC(Iodo-APB)GLTHLVK	3	LTTLPSDFC(Iodo-APB)GLTHLVK	3
	PSETPQAEVGPTGC(Iodo-APB)PHR	3	PSETPQAEVGPTGC(Iodo-APB)PHR	3	PSETPQAEVGPTGC(Iodo-APB)PHR	3	PSETPQAEVGPTGC(Iodo-APB)PHR	3	PSETPQAEVGPTGC(Iodo-APB)PHR	3	PSETPQAEVGPTGC(Iodo-APB)PHR	3
	GYPHLC(Iodo-APB)SIC(Carbamidomethyl)DLPVHSNK	3	GYPHLC(Iodo-APB)SIC(Carbamidomethyl)DLPVHSNK	3	GYPHLC(Iodo-APB)SIC(Carbamidomethyl)DLPVHSNK	3	GYPHLC(Iodo-APB)SIC(Carbamidomethyl)DLPVHSNK	3	GYPHLC(Iodo-APB)SIC(Carbamidomethyl)DLPVHSNK	3	GYPHLC(Iodo-APB)SIC(Carbamidomethyl)DLPVHSNK	3
	VDC(Carbamidomethyl)TANTNTC(Iodo-APB)NK	2	VDC(Carbamidomethyl)TANTNTC(Iodo-APB)NK	2	VDC(Carbamidomethyl)TANTNTC(Iodo-APB)NK	2	VDC(Carbamidomethyl)TANTNTC(Iodo-APB)NK	2	VDC(Carbamidomethyl)TANTNTC(Iodo-APB)NK	2	VDC(Carbamidomethyl)TANTNTC(Iodo-APB)NK	2
	GC(Iodo-APB)LELIK	2	GC(Iodo-APB)LELIK	2	GC(Iodo-APB)LELIK	2	GC(Iodo-APB)LELIK	2	GC(Iodo-APB)LELIK	2	GC(Iodo-APB)LELIK	2
	QVLIRPC(Iodo-APB)SK	2	QVLIRPC(Iodo-APB)SK	2	QVLIRPC(Iodo-APB)SK	2	QVLIRPC(Iodo-APB)SK	2	QVLIRPC(Iodo-APB)SK	2	QVLIRPC(Iodo-APB)SK	2
	AC(Iodo-APB)LDTAVENMPSLK	2	AC(Iodo-APB)LDTAVENMPSLK	2	AC(Iodo-APB)LDTAVENMPSLK	2	AC(Iodo-APB)LDTAVENMPSLK	2	AC(Iodo-APB)LDTAVENMPSLK	2	AC(Iodo-APB)LDTAVENMPSLK	2
	SC(Iodo-APB)MLTGTPESVQSAK	2	SC(Iodo-APB)MLTGTPESVQSAK	2	SC(Iodo-APB)MLTGTPESVQSAK	2	SC(Iodo-APB)MLTGTPESVQSAK	2	SC(Iodo-APB)MLTGTPESVQSAK	2	SC(Iodo-APB)MLTGTPESVQSAK	2
	AILPC(Iodo-APB)QDTPSVK	2	AILPC(Iodo-APB)QDTPSVK	2	AILPC(Iodo-APB)QDTPSVK	2	AILPC(Iodo-APB)QDTPSVK	2	AILPC(Iodo-APB)QDTPSVK	2	AILPC(Iodo-APB)QDTPSVK	2
	ALYDTFSAFGNILSC(Iodo-APB)K	2	ALYDTFSAFGNILSC(Iodo-APB)K	2	ALYDTFSAFGNILSC(Iodo-APB)K	2	ALYDTFSAFGNILSC(Iodo-APB)K	2	ALYDTFSAFGNILSC(Iodo-APB)K	2	ALYDTFSAFGNILSC(Iodo-APB)K	2
	LIDFLEC(Iodo-APB)GK	2	LIDFLEC(Iodo-APB)GK	2	LIDFLEC(Iodo-APB)GK	2	LIDFLEC(Iodo-APB)GK	2	LIDFLEC(Iodo-APB)GK	2	LIDFLEC(Iodo-APB)GK	2
	C(Carbamidomethyl)YEC(Iodo-APB)GEK	2	C(Carbamidomethyl)YEC(Iodo-APB)GEK	2	C(Carbamidomethyl)YEC(Iodo-APB)GEK	2	C(Carbamidomethyl)YEC(Iodo-APB)GEK	2	C(Carbamidomethyl)YEC(Iodo-APB)GEK	2	C(Carbamidomethyl)YEC(Iodo-APB)GEK	2
	C(Iodo-APB)IELC(Carbamidomethyl)C(Carbamidomethyl)GSVK	2	C(Iodo-APB)IELC(Carbamidomethyl)C(Carbamidomethyl)GSVK	2	C(Iodo-APB)IELC(Carbamidomethyl)C(Carbamidomethyl)GSVK	2	C(Iodo-APB)IELC(Carbamidomethyl)C(Carbamidomethyl)GSVK	2	C(Iodo-APB)IELC(Carbamidomethyl)C(Carbamidomethyl)GSVK	2	C(Iodo-APB)IELC(Carbamidomethyl)C(Carbamidomethyl)GSVK	2
	EMNPALGIDC(Iodo-APB)LHK	3	EMNPALGIDC(Iodo-APB)LHK	3	EMNPALGIDC(Iodo-APB)LHK	3	EMNPALGIDC(Iodo-APB)LHK	3	EMNPALGIDC(Iodo-APB)LHK	3	EMNPALGIDC(Iodo-APB)LHK	3
	GFGFVC(Iodo-APB)FSSPEEATK	2	GFGFVC(Iodo-APB)FSSPEEATK	2	GFGFVC(Iodo-APB)FSSPEEATK	2	GFGFVC(Iodo-APB)FSSPEEATK	2	GFGFVC(Iodo-APB)FSSPEEATK	2	GFGFVC(Iodo-APB)FSSPEEATK	2
	LFC(Carbamidomethyl)C(Iodo-APB)R	2	LFC(Carbamidomethyl)C(Iodo-APB)R	2	LFC(Carbamidomethyl)C(Iodo-APB)R	2	LFC(Carbamidomethyl)C(Iodo-APB)R	2	LFC(Carbamidomethyl)C(Iodo-APB)R	2	LFC(Carbamidomethyl)C(Iodo-APB)R	2
	KITIADC(Iodo-APB)GQLE	2	KITIADC(Iodo-APB)GQLE	2	KITIADC(Iodo-APB)GQLE	2	KITIADC(Iodo-APB)GQLE	2	KITIADC(Iodo-APB)GQLE	2	KITIADC(Iodo-APB)GQLE	2
	C(Iodo-APB)QLEINFNTLQTK	2	C(Iodo-APB)QLEINFNTLQTK	2	C(Iodo-APB)QLEINFNTLQTK	2	C(Iodo-APB)QLEINFNTLQTK	2	C(Iodo-APB)QLEINFNTLQTK	2	C(Iodo-APB)QLEINFNTLQTK	2
	MC(Iodo-APB)VGNR	2	MC(Iodo-APB)VGNR	2	MC(Iodo-APB)VGNR	2	MC(Iodo-APB)VGNR	2	MC(Iodo-APB)VGNR	2	MC(Iodo-APB)VGNR	2
	AALEALGSC(Iodo-APB)LNNK	2	AALEALGSC(Iodo-APB)LNNK	2	AALEALGSC(Iodo-APB)LNNK	2	AALEALGSC(Iodo-APB)LNNK	2	AALEALGSC(Iodo-APB)LNNK	2	AALEALGSC(Iodo-APB)LNNK	2
	C(Iodo-APB)PFTGNVSIR	2	C(Iodo-APB)PFTGNVSIR	2	C(Iodo-APB)PFTGNVSIR	2	C(Iodo-APB)PFTGNVSIR	2	C(Iodo-APB)PFTGNVSIR	2	C(Iodo-APB)PFTGNVSIR	2
	NLADC(Iodo-APB)LR	2	NLADC(Iodo-APB)LR	2	NLADC(Iodo-APB)LR	2	NLADC(Iodo-APB)LR	2	NLADC(Iodo-APB)LR	2	NLADC(Iodo-APB)LR	2
	GHSC(Iodo-APB)YRPR	3	GHSC(Iodo-APB)YRPR	3	GHSC(Iodo-APB)YRPR	3	GHSC(Iodo-APB)YRPR	3	GHSC(Iodo-APB)YRPR	3	GHSC(Iodo-APB)YRPR	3
	LC(Iodo-APB)LNIC(Carbamidomethyl)VGESGDR	2	LC(Iodo-APB)LNIC(Carbamidomethyl)VGESGDR	2	LC(Iodo-APB)LNIC(Carbamidomethyl)VGESGDR	2	LC(Iodo-APB)LNIC(Carbamidomethyl)VGESGDR	2	LC(Iodo-APB)LNIC(Carbamidomethyl)VGESGDR	2	LC(Iodo-APB)LNIC(Carbamidomethyl)VGESGDR	2
	C(Iodo-APB)QSLTEDLEFR	2	C(Iodo-APB)QSLTEDLEFR	2	C(Iodo-APB)QSLTEDLEFR	2	C(Iodo-APB)QSLTEDLEFR	2	C(Iodo-APB)QSLTEDLEFR	2	C(Iodo-APB)QSLTEDLEFR	2
	TSEVNC(Iodo-APB)YR	2	TSEVNC(Iodo-APB)YR	2	TSEVNC(Iodo-APB)YR	2	TSEVNC(Iodo-APB)YR	2	TSEVNC(Iodo-APB)YR	2	TSEVNC(Iodo-APB)YR	2
	EILGTAQSVGC(Iodo-APB)NVDGR	2	EILGTAQSVGC(Iodo-APB)NVDGR	2	EILGTAQSVGC(Iodo-APB)NVDGR	2	EILGTAQSVGC(Iodo-APB)NVDGR	2	EILGTAQSVGC(Iodo-APB)NVDGR	2	EILGTAQSVGC(Iodo-APB)NVDGR	2
	GFSIPEC(Iodo-APB)QK	2	GFSIPEC(Iodo-APB)QK	2	GFSIPEC(Iodo-APB)QK	2	GFSIPEC(Iodo-APB)QK	2	GFSIPEC(Iodo-APB)QK	2	GFSIPEC(Iodo-APB)QK	2
	EC(Iodo-APB)PSDEC(Carbamidomethyl)GAGVFMASHFDR	3	EC(Iodo-APB)PSDEC(Carbamidomethyl)GAGVFMASHFDR	3	EC(Iodo-APB)PSDEC(Carbamidomethyl)GAGVFMASHFDR	3	EC(Iodo-APB)PSDEC(Carbamidomethyl)GAGVFMASHFDR	3	EC(Iodo-APB)PSDEC(Carbamidomethyl)GAGVFMASHFDR	3	EC(Iodo-APB)PSDEC(Carbamidomethyl)GAGVFMASHFDR	3
	VC(Iodo-APB)TLAIIDPGDSDIIR	3	VC(Iodo-APB)TLAIIDPGDSDIIR	3	VC(Iodo-APB)TLAIIDPGDSDIIR	3	VC(Iodo-APB)TLAIIDPGDSDIIR	3	VC(Iodo-APB)TLAIIDPGDSDIIR	3	VC(Iodo-APB)TLAIIDPGDSDIIR	3
	C(Iodo-APB)ADYVVTGAWSAK	2	C(Iodo-APB)ADYVVTGAWSAK	2	C(Iodo-APB)ADYVVTGAWSAK	2	C(Iodo-APB)ADYVVTGAWSAK	2	C(Iodo-APB)ADYVVTGAWSAK	2	C(Iodo-APB)ADYVVTGAWSAK	2
	AC(Iodo-APB)ANPAAGSVILLENLR	2	AC(Iodo-APB)ANPAAGSVILLENLR	2	AC(Iodo-APB)ANPAAGSVILLENLR	2	AC(Iodo-APB)ANPAAGSVILLENLR	2	AC(Iodo-APB)ANPAAGSVILLENLR	2	AC(Iodo-APB)ANPAAGSVILLENLR	2
	SC(Iodo-APB)TLAR	2	SC(Iodo-APB)TLAR	2	SC(Iodo-APB)TLAR	2	SC(Iodo-APB)TLAR	2	SC(Iodo-APB)TLAR	2	SC(Iodo-APB)TLAR	2
	LTWHSC(Iodo-APB)PEDEAQ	2	LTWHSC(Iodo-APB)PEDEAQ	2	LTWHSC(Iodo-APB)PEDEAQ	2	LTWHSC(Iodo-APB)PEDEAQ	2	LTWHSC(Iodo-APB)PEDEAQ	2	LTWHSC(Iodo-APB)PEDEAQ	2
	FSVC(Carbamidomethyl)VLGDQQHC(Iodo-APB)DEAK	3	FSVC(Carbamidomethyl)VLGDQQHC(Iodo-APB)DEAK	3	FSVC(Carbamidomethyl)VLGDQQHC(Iodo-APB)DEAK	3	FSVC(Carbamidomethyl)VLGDQQHC(Iodo-APB)DEAK	3	FSVC(Carbamidomethyl)VLGDQQHC(Iodo-APB)DEAK	3	FSVC(Carbamidomethyl)VLGDQQHC(Iodo-APB)DEAK	3
	DKFNEC(Iodo-APB)GHVLYADIK	3	DKFNEC(Iodo-APB)GHVLYADIK	3	DKFNEC(Iodo-APB)GHVLYADIK	3	DKFNEC(Iodo-APB)GHVLYADIK	3	DKFNEC(Iodo-APB)GHVLYADIK	3	DKFNEC(Iodo-APB)GHVLYADIK	3
	ILAAALTEC(Iodo-APB)HR	2	ILAAALTEC(Iodo-APB)HR	2	ILAAALTEC(Iodo-APB)HR	2	ILAAALTEC(Iodo-APB)HR	2	ILAAALTEC(Iodo-APB)HR	2	ILAAALTEC(Iodo-APB)HR	2
	VIQC(Iodo-APB)FAETGQVQK	2	VIQC(Iodo-APB)FAETGQVQK	2	VIQC(Iodo-APB)FAETGQVQK	2	VIQC(Iodo-APB)FAETGQVQK	2	VIQC(Iodo-APB)FAETGQVQK	2	VIQC(Iodo-APB)FAETGQVQK	2
	QGFGNLPIC(Iodo-APB)MAK	2	QGFGNLPIC(Iodo-APB)MAK	2	QGFGNLPIC(Iodo-APB)MAK	2	QGFGNLPIC(Iodo-APB)MAK	2	QGFGNLPIC(Iodo-APB)MAK	2	QGFGNLPIC(Iodo-APB)MAK	2
	TKFEEC(Iodo-APB)R	2	TKFEEC(Iodo-APB)R	2	TKFEEC(Iodo-APB)R	2	TKFEEC(Iodo-APB)R	2	TKFEEC(Iodo-APB)R	2	TKFEEC(Iodo-APB)R	2
	LDVGNFSWGSEC(Carbamidomethyl)C(Iodo-APB)TR	2	LDVGNFSWGSEC(Carbamidomethyl)C(Iodo-APB)TR	2	LDVGNFSWGSEC(Carbamidomethyl)C(Iodo-APB)TR	2	LDVGNFSWGSEC(Carbamidomethyl)C(Iodo-APB)TR	2	LDVGNFSWGSEC(Carbamidomethyl)C(Iodo-APB)TR	2	LDVGNFSWGSEC(Carbamidomethyl)C(Iodo-APB)TR	2
	IAQLIC(Iodo-APB)ER	2	IAQLIC(Iodo-APB)ER	2	IAQLIC(Iodo-APB)ER	2	IAQLIC(Iodo-APB)ER	2	IAQLIC(Iodo-APB)ER	2	IAQLIC(Iodo-APB)ER	2
	GSC(Iodo-APB)FHR	3	GSC(Iodo-APB)FHR	3	GSC(Iodo-APB)FHR	3	GSC(Iodo-APB)FHR	3	GSC(Iodo-APB)FHR	3	GSC(Iodo-APB)FHR	3
	EGEC(Iodo-APB)QR	2	EGEC(Iodo-APB)QR	2	EGEC(Iodo-APB)QR	2	EGEC(Iodo-APB)QR	2	EGEC(Iodo-APB)QR	2	EGEC(Iodo-APB)QR	2
	FVQC(Iodo-APB)PDGELQK	2	FVQC(Iodo-APB)PDGELQK	2	FVQC(Iodo-APB)PDGELQK	2	FVQC(Iodo-APB)PDGELQK	2	FVQC(Iodo-APB)PDGELQK	2	FVQC(Iodo-APB)PDGELQK	2
	TVC(Iodo-APB)IEK	2	TVC(Iodo-APB)IEK	2	TVC(Iodo-APB)IEK	2	TVC(Iodo-APB)IEK	2	TVC(Iodo-APB)IEK	2	TVC(Iodo-APB)IEK	2
	IC(Iodo-APB)IVTK	2	IC(Iodo-APB)IVTK	2	IC(Iodo-APB)IVTK	2	IC(Iodo-APB)IVTK	2	IC(Iodo-APB)IVTK	2	IC(Iodo-APB)IVTK	2
	AALQEELQLC(Iodo-APB)K	2	AALQEELQLC(Iodo-APB)K	2	AALQEELQLC(Iodo-APB)K	2	AALQEELQLC(Iodo-APB)K	2	AALQEELQLC(Iodo-APB)K	2	AALQEELQLC(Iodo-APB)K	2
	C(Iodo-APB)NQVAAC(Carbamidomethyl)LPEK	2	C(Iodo-APB)NQVAAC(Carbamidomethyl)LPEK	2	C(Iodo-APB)NQVAAC(Carbamidomethyl)LPEK	2	C(Iodo-APB)NQVAAC(Carbamidomethyl)LPEK	2	C(Iodo-APB)NQVAAC(Carbamidomethyl)LPEK	2	C(Iodo-APB)NQVAAC(Carbamidomethyl)LPEK	2
	C(Iodo-APB)VLNEGMPIYR	2	C(Iodo-APB)VLNEGMPIYR	2	C(Iodo-APB)VLNEGMPIYR	2	C(Iodo-APB)VLNEGMPIYR	2	C(Iodo-APB)VLNEGMPIYR	2	C(Iodo-APB)VLNEGMPIYR	2
	LLQC(Iodo-APB)TR	2	LLQC(Iodo-APB)TR	2	LLQC(Iodo-APB)TR	2	LLQC(Iodo-APB)TR	2	LLQC(Iodo-APB)TR	2	LLQC(Iodo-APB)TR	2
	YAIC(Iodo-APB)SALAASALPALVMSK	2	YAIC(Iodo-APB)SALAASALPALVMSK	2	YAIC(Iodo-APB)SALAASALPALVMSK	2	YAIC(Iodo-APB)SALAASALPALVMSK	2	YAIC(Iodo-APB)SALAASALPALVMSK	2	YAIC(Iodo-APB)SALAASALPALVMSK	2
	NC(Iodo-APB)VAIAADR	2	NC(Iodo-APB)VAIAADR	2	NC(Iodo-APB)VAIAADR	2	NC(Iodo-APB)VAIAADR	2	NC(Iodo-APB)VAIAADR	2	NC(Iodo-APB)VAIAADR	2
	ALDLDSSC(Iodo-APB)K	2	ALDLDSSC(Iodo-APB)K	2	ALDLDSSC(Iodo-APB)K	2	ALDLDSSC(Iodo-APB)K	2	ALDLDSSC(Iodo-APB)K	2	ALDLDSSC(Iodo-APB)K	2
	TLHYEC(Iodo-APB)IVLVK	3	TLHYEC(Iodo-APB)IVLVK	3	TLHYEC(Iodo-APB)IVLVK	3	TLHYEC(Iodo-APB)IVLVK	3	TLHYEC(Iodo-APB)IVLVK	3	TLHYEC(Iodo-APB)IVLVK	3
	AHAAQVTC(Iodo-APB)VAASPHK	3	AHAAQVTC(Iodo-APB)VAASPHK	3	AHAAQVTC(Iodo-APB)VAASPHK	3	AHAAQVTC(Iodo-APB)VAASPHK	3	AHAAQVTC(Iodo-APB)VAASPHK	3	AHAAQVTC(Iodo-APB)VAASPHK	3
	C(Iodo-APB)DLTTK	2	C(Iodo-APB)DLTTK	2	C(Iodo-APB)DLTTK	2	C(Iodo-APB)DLTTK	2	C(Iodo-APB)DLTTK	2	C(Iodo-APB)DLTTK	2
	VGLTNYAAAYC(Iodo-APB)TGLLLAR	3	VGLTNYAAAYC(Iodo-APB)TGLLLAR	3	VGLTNYAAAYC(Iodo-APB)TGLLLAR	3	VGLTNYAAAYC(Iodo-APB)TGLLLAR	3	VGLTNYAAAYC(Iodo-APB)TGLLLAR	3	VGLTNYAAAYC(Iodo-APB)TGLLLAR	3
	MC(Iodo-APB)MYK	2	MC(Iodo-APB)MYK	2	MC(Iodo-APB)MYK	2	MC(Iodo-APB)MYK	2	MC(Iodo-APB)MYK	2	MC(Iodo-APB)MYK	2
	TFNC(Iodo-APB)GVGAVLVVSK	2	TFNC(Iodo-APB)GVGAVLVVSK	2	TFNC(Iodo-APB)GVGAVLVVSK	2	TFNC(Iodo-APB)GVGAVLVVSK	2	TFNC(Iodo-APB)GVGAVLVVSK	2	TFNC(Iodo-APB)GVGAVLVVSK	2
	TC(Iodo-APB)NC(Carbamidomethyl)ETEDYGEK	2	TC(Iodo-APB)NC(Carbamidomethyl)ETEDYGEK	2	TC(Iodo-APB)NC(Carbamidomethyl)ETEDYGEK	2	TC(Iodo-APB)NC(Carbamidomethyl)ETEDYGEK	2	TC(Iodo-APB)NC(Carbamidomethyl)ETEDYGEK	2	TC(Iodo-APB)NC(Carbamidomethyl)ETEDYGEK	2
	FLMEC(Iodo-APB)R	2	FLMEC(Iodo-APB)R	2	FLMEC(Iodo-APB)R	2	FLMEC(Iodo-APB)R	2	FLMEC(Iodo-APB)R	2	FLMEC(Iodo-APB)R	2
	EEHLC(Iodo-APB)TQR	3	EEHLC(Iodo-APB)TQR	3	EEHLC(Iodo-APB)TQR	3	EEHLC(Iodo-APB)TQR	3	EEHLC(Iodo-APB)TQR	3	EEHLC(Iodo-APB)TQR	3
	DLTTAGAVTQC(Iodo-APB)YR	2	DLTTAGAVTQC(Iodo-APB)YR	2	DLTTAGAVTQC(Iodo-APB)YR	2	DLTTAGAVTQC(Iodo-APB)YR	2	DLTTAGAVTQC(Iodo-APB)YR	2	DLTTAGAVTQC(Iodo-APB)YR	2
	C(Iodo-APB)SESIPK	2	C(Iodo-APB)SESIPK	2	C(Iodo-APB)SESIPK	2	C(Iodo-APB)SESIPK	2	C(Iodo-APB)SESIPK	2	C(Iodo-APB)SESIPK	2
	AIC(Iodo-APB)DHVR	2	AIC(Iodo-APB)DHVR	2	AIC(Iodo-APB)DHVR	2	AIC(Iodo-APB)DHVR	2	AIC(Iodo-APB)DHVR	2	AIC(Iodo-APB)DHVR	2
	ASC(Iodo-APB)LYGQLPK	2	ASC(Iodo-APB)LYGQLPK	2	ASC(Iodo-APB)LYGQLPK	2	ASC(Iodo-APB)LYGQLPK	2	ASC(Iodo-APB)LYGQLPK	2	ASC(Iodo-APB)LYGQLPK	2
	C(Iodo-APB)VANNQVETLEK	2	C(Iodo-APB)VANNQVETLEK	2	C(Iodo-APB)VANNQVETLEK	2	C(Iodo-APB)VANNQVETLEK	2	C(Iodo-APB)VANNQVETLEK	2	C(Iodo-APB)VANNQVETLEK	2
	C(Iodo-APB)ELAR	2	C(Iodo-APB)ELAR	2	C(Iodo-APB)ELAR	2	C(Iodo-APB)ELAR	2	C(Iodo-APB)ELAR	2	C(Iodo-APB)ELAR	2
	GC(Iodo-APB)ITIIGGGDTATC(Carbamidomethyl)C(Carbamidomethyl)AK	2	GC(Iodo-APB)ITIIGGGDTATC(Carbamidomethyl)C(Carbamidomethyl)AK	2	GC(Iodo-APB)ITIIGGGDTATC(Carbamidomethyl)C(Carbamidomethyl)AK	2	GC(Iodo-APB)ITIIGGGDTATC(Carbamidomethyl)C(Carbamidomethyl)AK	2	GC(Iodo-APB)ITIIGGGDTATC(Carbamidomethyl)C(Carbamidomethyl)AK	2	GC(Iodo-APB)ITIIGGGDTATC(Carbamidomethyl)C(Carbamidomethyl)AK	2
	SLPC(Iodo-APB)DIC(Carbamidomethyl)K	2	SLPC(Iodo-APB)DIC(Carbamidomethyl)K	2	SLPC(Iodo-APB)DIC(Carbamidomethyl)K	2	SLPC(Iodo-APB)DIC(Carbamidomethyl)K	2	SLPC(Iodo-APB)DIC(Carbamidomethyl)K	2	SLPC(Iodo-APB)DIC(Carbamidomethyl)K	2
	SC(Iodo-APB)VIVIR	2	SC(Iodo-APB)VIVIR	2	SC(Iodo-APB)VIVIR	2	SC(Iodo-APB)VIVIR	2	SC(Iodo-APB)VIVIR	2	SC(Iodo-APB)VIVIR	2
	YTC(Iodo-APB)QR	2	YTC(Iodo-APB)QR	2	YTC(Iodo-APB)QR	2	YTC(Iodo-APB)QR	2	YTC(Iodo-APB)QR	2	YTC(Iodo-APB)QR	2
	C(Iodo-APB)LATHGR	3	C(Iodo-APB)LATHGR	3	C(Iodo-APB)LATHGR	3	C(Iodo-APB)LATHGR	3	C(Iodo-APB)LATHGR	3	C(Iodo-APB)LATHGR	3
	TEC(Iodo-APB)NQC(Carbamidomethyl)K	2	TEC(Iodo-APB)NQC(Carbamidomethyl)K	2	TEC(Iodo-APB)NQC(Carbamidomethyl)K	2	TEC(Iodo-APB)NQC(Carbamidomethyl)K	2	TEC(Iodo-APB)NQC(Carbamidomethyl)K	2	TEC(Iodo-APB)NQC(Carbamidomethyl)K	2
	ARFEELC(Iodo-APB)SDLFR	3	ARFEELC(Iodo-APB)SDLFR	3	ARFEELC(Iodo-APB)SDLFR	3	ARFEELC(Iodo-APB)SDLFR	3	ARFEELC(Iodo-APB)SDLFR	3	ARFEELC(Iodo-APB)SDLFR	3
	VAEC(Iodo-APB)QR	2	VAEC(Iodo-APB)QR	2	VAEC(Iodo-APB)QR	2	VAEC(Iodo-APB)QR	2	VAEC(Iodo-APB)QR	2	VAEC(Iodo-APB)QR	2
	NSLDC(Iodo-APB)EIVSAK	2	NSLDC(Iodo-APB)EIVSAK	2	NSLDC(Iodo-APB)EIVSAK	2	NSLDC(Iodo-APB)EIVSAK	2	NSLDC(Iodo-APB)EIVSAK	2	NSLDC(Iodo-APB)EIVSAK	2
	KIWC(Iodo-APB)FGPDGTGPNILTDITK	3	KIWC(Iodo-APB)FGPDGTGPNILTDITK	3	KIWC(Iodo-APB)FGPDGTGPNILTDITK	3	KIWC(Iodo-APB)FGPDGTGPNILTDITK	3	KIWC(Iodo-APB)FGPDGTGPNILTDITK	3	KIWC(Iodo-APB)FGPDGTGPNILTDITK	3
	FIC(Iodo-APB)EQDHQNFLR	3	FIC(Iodo-APB)EQDHQNFLR	3	FIC(Iodo-APB)EQDHQNFLR	3	FIC(Iodo-APB)EQDHQNFLR	3	FIC(Iodo-APB)EQDHQNFLR	3	FIC(Iodo-APB)EQDHQNFLR	3
	C(Iodo-APB)PTVR	2	C(Iodo-APB)PTVR	2	C(Iodo-APB)PTVR	2	C(Iodo-APB)PTVR	2	C(Iodo-APB)PTVR	2	C(Iodo-APB)PTVR	2
	EC(Iodo-APB)ADLWPR	2	EC(Iodo-APB)ADLWPR	2	EC(Iodo-APB)ADLWPR	2	EC(Iodo-APB)ADLWPR	2	EC(Iodo-APB)ADLWPR	2	EC(Iodo-APB)ADLWPR	2
	NVLC(Iodo-APB)SAC(Carbamidomethyl)SGQGGK	2	NVLC(Iodo-APB)SAC(Carbamidomethyl)SGQGGK	2	NVLC(Iodo-APB)SAC(Carbamidomethyl)SGQGGK	2	NVLC(Iodo-APB)SAC(Carbamidomethyl)SGQGGK	2	NVLC(Iodo-APB)SAC(Carbamidomethyl)SGQGGK	2	NVLC(Iodo-APB)SAC(Carbamidomethyl)SGQGGK	2
	ELC(Iodo-APB)ELKPK	3	ELC(Iodo-APB)ELKPK	3	ELC(Iodo-APB)ELKPK	3	ELC(Iodo-APB)ELKPK	3	ELC(Iodo-APB)ELKPK	3	ELC(Iodo-APB)ELKPK	3
	VLC(Iodo-APB)ELADLQDK	2	VLC(Iodo-APB)ELADLQDK	2	VLC(Iodo-APB)ELADLQDK	2	VLC(Iodo-APB)ELADLQDK	2	VLC(Iodo-APB)ELADLQDK	2	VLC(Iodo-APB)ELADLQDK	2
	YGDSEFTVQSTTGHC(Iodo-APB)VHMR	3	YGDSEFTVQSTTGHC(Iodo-APB)VHMR	3	YGDSEFTVQSTTGHC(Iodo-APB)VHMR	3	YGDSEFTVQSTTGHC(Iodo-APB)VHMR	3	YGDSEFTVQSTTGHC(Iodo-APB)VHMR	3	YGDSEFTVQSTTGHC(Iodo-APB)VHMR	3
	SC(Iodo-APB)QFVAVR	2	SC(Iodo-APB)QFVAVR	2	SC(Iodo-APB)QFVAVR	2	SC(Iodo-APB)QFVAVR	2	SC(Iodo-APB)QFVAVR	2	SC(Iodo-APB)QFVAVR	2
	IFC(Carbamidomethyl)C(Iodo-APB)HGGLSPDLQSMEQIR	3	IFC(Carbamidomethyl)C(Iodo-APB)HGGLSPDLQSMEQIR	3	IFC(Carbamidomethyl)C(Iodo-APB)HGGLSPDLQSMEQIR	3	IFC(Carbamidomethyl)C(Iodo-APB)HGGLSPDLQSMEQIR	3	IFC(Carbamidomethyl)C(Iodo-APB)HGGLSPDLQSMEQIR	3	IFC(Carbamidomethyl)C(Iodo-APB)HGGLSPDLQSMEQIR	3
	TLISEPC(Iodo-APB)GIK	2	TLISEPC(Iodo-APB)GIK	2	TLISEPC(Iodo-APB)GIK	2	TLISEPC(Iodo-APB)GIK	2	TLISEPC(Iodo-APB)GIK	2	TLISEPC(Iodo-APB)GIK	2
	VWNLANC(Iodo-APB)K	2	VWNLANC(Iodo-APB)K	2	VWNLANC(Iodo-APB)K	2	VWNLANC(Iodo-APB)K	2	VWNLANC(Iodo-APB)K	2	VWNLANC(Iodo-APB)K	2
	HLGVC(Iodo-APB)ISVANNR	3	HLGVC(Iodo-APB)ISVANNR	3	HLGVC(Iodo-APB)ISVANNR	3	HLGVC(Iodo-APB)ISVANNR	3	HLGVC(Iodo-APB)ISVANNR	3	HLGVC(Iodo-APB)ISVANNR	3
	TNLC(Iodo-APB)QK	2	TNLC(Iodo-APB)QK	2	TNLC(Iodo-APB)QK	2	TNLC(Iodo-APB)QK	2	TNLC(Iodo-APB)QK	2	TNLC(Iodo-APB)QK	2
	LTTPTYGDLNHLVSATMSGVTTC(Iodo-APB)LR	4	LTTPTYGDLNHLVSATMSGVTTC(Iodo-APB)LR	4	LTTPTYGDLNHLVSATMSGVTTC(Iodo-APB)LR	4	LTTPTYGDLNHLVSATMSGVTTC(Iodo-APB)LR	4	LTTPTYGDLNHLVSATMSGVTTC(Iodo-APB)LR	4	LTTPTYGDLNHLVSATMSGVTTC(Iodo-APB)LR	4
	VC(Iodo-APB)FVK	2	VC(Iodo-APB)FVK	2	VC(Iodo-APB)FVK	2	VC(Iodo-APB)FVK	2	VC(Iodo-APB)FVK	2	VC(Iodo-APB)FVK	2
	RPPSAFFLFC(Iodo-APB)SEYRPK	3	RPPSAFFLFC(Iodo-APB)SEYRPK	3	RPPSAFFLFC(Iodo-APB)SEYRPK	3	RPPSAFFLFC(Iodo-APB)SEYRPK	3	RPPSAFFLFC(Iodo-APB)SEYRPK	3	RPPSAFFLFC(Iodo-APB)SEYRPK	3
	PLFPHVLC(Carbamidomethyl)HNC(Iodo-APB)AVEFNFGQK	4	PLFPHVLC(Carbamidomethyl)HNC(Iodo-APB)AVEFNFGQK	4	PLFPHVLC(Carbamidomethyl)HNC(Iodo-APB)AVEFNFGQK	4	PLFPHVLC(Carbamidomethyl)HNC(Iodo-APB)AVEFNFGQK	4	PLFPHVLC(Carbamidomethyl)HNC(Iodo-APB)AVEFNFGQK	4	PLFPHVLC(Carbamidomethyl)HNC(Iodo-APB)AVEFNFGQK	4
	LC(Iodo-APB)SGVLGTVVHGK	3	LC(Iodo-APB)SGVLGTVVHGK	3	LC(Iodo-APB)SGVLGTVVHGK	3	LC(Iodo-APB)SGVLGTVVHGK	3	LC(Iodo-APB)SGVLGTVVHGK	3	LC(Iodo-APB)SGVLGTVVHGK	3
	LTHAAPC(Iodo-APB)MLFMK	3	LTHAAPC(Iodo-APB)MLFMK	3	LTHAAPC(Iodo-APB)MLFMK	3	LTHAAPC(Iodo-APB)MLFMK	3	LTHAAPC(Iodo-APB)MLFMK	3	LTHAAPC(Iodo-APB)MLFMK	3
	YGDGGSTFQSTTGHC(Iodo-APB)VHMR	4	YGDGGSTFQSTTGHC(Iodo-APB)VHMR	4	YGDGGSTFQSTTGHC(Iodo-APB)VHMR	4	YGDGGSTFQSTTGHC(Iodo-APB)VHMR	4	YGDGGSTFQSTTGHC(Iodo-APB)VHMR	4	YGDGGSTFQSTTGHC(Iodo-APB)VHMR	4
	LLMMAGIDDC(Iodo-APB)YTSAR	2	LLMMAGIDDC(Iodo-APB)YTSAR	2	LLMMAGIDDC(Iodo-APB)YTSAR	2	LLMMAGIDDC(Iodo-APB)YTSAR	2	LLMMAGIDDC(Iodo-APB)YTSAR	2	LLMMAGIDDC(Iodo-APB)YTSAR	2
	VVPC(Iodo-APB)R	2	VVPC(Iodo-APB)R	2	VVPC(Iodo-APB)R	2	VVPC(Iodo-APB)R	2	VVPC(Iodo-APB)R	2	VVPC(Iodo-APB)R	2
	HSSLAGC(Iodo-APB)QIINYR	3	HSSLAGC(Iodo-APB)QIINYR	3	HSSLAGC(Iodo-APB)QIINYR	3	HSSLAGC(Iodo-APB)QIINYR	3	HSSLAGC(Iodo-APB)QIINYR	3	HSSLAGC(Iodo-APB)QIINYR	3
	DLNHVC(Iodo-APB)VISETGK	3	DLNHVC(Iodo-APB)VISETGK	3	DLNHVC(Iodo-APB)VISETGK	3	DLNHVC(Iodo-APB)VISETGK	3	DLNHVC(Iodo-APB)VISETGK	3	DLNHVC(Iodo-APB)VISETGK	3
	C(Iodo-APB)TPAC(Carbamidomethyl)ISFGPK	2	C(Iodo-APB)TPAC(Carbamidomethyl)ISFGPK	2	C(Iodo-APB)TPAC(Carbamidomethyl)ISFGPK	2	C(Iodo-APB)TPAC(Carbamidomethyl)ISFGPK	2	C(Iodo-APB)TPAC(Carbamidomethyl)ISFGPK	2	C(Iodo-APB)TPAC(Carbamidomethyl)ISFGPK	2
	C(Iodo-APB)VLLSNLSSTSHVPEVDPGSAELQK	3	C(Iodo-APB)VLLSNLSSTSHVPEVDPGSAELQK	3	C(Iodo-APB)VLLSNLSSTSHVPEVDPGSAELQK	3	C(Iodo-APB)VLLSNLSSTSHVPEVDPGSAELQK	3	C(Iodo-APB)VLLSNLSSTSHVPEVDPGSAELQK	3	C(Iodo-APB)VLLSNLSSTSHVPEVDPGSAELQK	3
	QC(Iodo-APB)GVVK	2	QC(Iodo-APB)GVVK	2	QC(Iodo-APB)GVVK	2	QC(Iodo-APB)GVVK	2	QC(Iodo-APB)GVVK	2	QC(Iodo-APB)GVVK	2
	IGLDFC(Iodo-APB)K	2	IGLDFC(Iodo-APB)K	2	IGLDFC(Iodo-APB)K	2	IGLDFC(Iodo-APB)K	2	IGLDFC(Iodo-APB)K	2	IGLDFC(Iodo-APB)K	2
	LFQEC(Iodo-APB)C(Carbamidomethyl)PHSTDR	2	LFQEC(Iodo-APB)C(Carbamidomethyl)PHSTDR	2	LFQEC(Iodo-APB)C(Carbamidomethyl)PHSTDR	2	LFQEC(Iodo-APB)C(Carbamidomethyl)PHSTDR	2	LFQEC(Iodo-APB)C(Carbamidomethyl)PHSTDR	2	LFQEC(Iodo-APB)C(Carbamidomethyl)PHSTDR	2
	KGDEC(Iodo-APB)ELLGHSK	3	KGDEC(Iodo-APB)ELLGHSK	3	KGDEC(Iodo-APB)ELLGHSK	3	KGDEC(Iodo-APB)ELLGHSK	3	KGDEC(Iodo-APB)ELLGHSK	3	KGDEC(Iodo-APB)ELLGHSK	3
	LC(Iodo-APB)EIER	2	LC(Iodo-APB)EIER	2	LC(Iodo-APB)EIER	2	LC(Iodo-APB)EIER	2	LC(Iodo-APB)EIER	2	LC(Iodo-APB)EIER	2
	NC(Iodo-APB)SETQYESK	2	NC(Iodo-APB)SETQYESK	2	NC(Iodo-APB)SETQYESK	2	NC(Iodo-APB)SETQYESK	2	NC(Iodo-APB)SETQYESK	2	NC(Iodo-APB)SETQYESK	2
	C(Iodo-APB)VLPEEDSGELAKPK	3	C(Iodo-APB)VLPEEDSGELAKPK	3	C(Iodo-APB)VLPEEDSGELAKPK	3	C(Iodo-APB)VLPEEDSGELAKPK	3	C(Iodo-APB)VLPEEDSGELAKPK	3	C(Iodo-APB)VLPEEDSGELAKPK	3
	IISANGC(Iodo-APB)K	2	IISANGC(Iodo-APB)K	2	IISANGC(Iodo-APB)K	2	IISANGC(Iodo-APB)K	2	IISANGC(Iodo-APB)K	2	IISANGC(Iodo-APB)K	2
	HYYEVSC(Carbamidomethyl)HDQGLC(Iodo-APB)R	3	HYYEVSC(Carbamidomethyl)HDQGLC(Iodo-APB)R	3	HYYEVSC(Carbamidomethyl)HDQGLC(Iodo-APB)R	3	HYYEVSC(Carbamidomethyl)HDQGLC(Iodo-APB)R	3	HYYEVSC(Carbamidomethyl)HDQGLC(Iodo-APB)R	3	HYYEVSC(Carbamidomethyl)HDQGLC(Iodo-APB)R	3
	VC(Iodo-APB)ALLSC(Carbamidomethyl)TSHK	3	VC(Iodo-APB)ALLSC(Carbamidomethyl)TSHK	3	VC(Iodo-APB)ALLSC(Carbamidomethyl)TSHK	3	VC(Iodo-APB)ALLSC(Carbamidomethyl)TSHK	3	VC(Iodo-APB)ALLSC(Carbamidomethyl)TSHK	3	VC(Iodo-APB)ALLSC(Carbamidomethyl)TSHK	3
	NVIC(Iodo-APB)DK	2	NVIC(Iodo-APB)DK	2	NVIC(Iodo-APB)DK	2	NVIC(Iodo-APB)DK	2	NVIC(Iodo-APB)DK	2	NVIC(Iodo-APB)DK	2
	TGVC(Carbamidomethyl)IC(Iodo-APB)FYQHK	3	TGVC(Carbamidomethyl)IC(Iodo-APB)FYQHK	3	TGVC(Carbamidomethyl)IC(Iodo-APB)FYQHK	3	TGVC(Carbamidomethyl)IC(Iodo-APB)FYQHK	3	TGVC(Carbamidomethyl)IC(Iodo-APB)FYQHK	3	TGVC(Carbamidomethyl)IC(Iodo-APB)FYQHK	3
	C(Iodo-APB)LSAAEEK	2	C(Iodo-APB)LSAAEEK	2	C(Iodo-APB)LSAAEEK	2	C(Iodo-APB)LSAAEEK	2	C(Iodo-APB)LSAAEEK	2	C(Iodo-APB)LSAAEEK	2
	PGLSC(Iodo-APB)R	2	PGLSC(Iodo-APB)R	2	PGLSC(Iodo-APB)R	2	PGLSC(Iodo-APB)R	2	PGLSC(Iodo-APB)R	2	PGLSC(Iodo-APB)R	2
	VC(Carbamidomethyl)AC(Iodo-APB)NTVR	2	VC(Carbamidomethyl)AC(Iodo-APB)NTVR	2	VC(Carbamidomethyl)AC(Iodo-APB)NTVR	2	VC(Carbamidomethyl)AC(Iodo-APB)NTVR	2	VC(Carbamidomethyl)AC(Iodo-APB)NTVR	2	VC(Carbamidomethyl)AC(Iodo-APB)NTVR	2
	C(Iodo-APB)LATHGR	2	C(Iodo-APB)LATHGR	2	C(Iodo-APB)LATHGR	2	C(Iodo-APB)LATHGR	2	C(Iodo-APB)LATHGR	2	C(Iodo-APB)LATHGR	2
	C(Iodo-APB)SASNR	2	C(Iodo-APB)SASNR	2	C(Iodo-APB)SASNR	2	C(Iodo-APB)SASNR	2	C(Iodo-APB)SASNR	2	C(Iodo-APB)SASNR	2
	HGLEVIYMIEPIDEYC(Iodo-APB)VQQLK	3	HGLEVIYMIEPIDEYC(Iodo-APB)VQQLK	3	HGLEVIYMIEPIDEYC(Iodo-APB)VQQLK	3	HGLEVIYMIEPIDEYC(Iodo-APB)VQQLK	3	HGLEVIYMIEPIDEYC(Iodo-APB)VQQLK	3	HGLEVIYMIEPIDEYC(Iodo-APB)VQQLK	3
	INEAVEC(Iodo-APB)LLSLK	2	INEAVEC(Iodo-APB)LLSLK	2	INEAVEC(Iodo-APB)LLSLK	2	INEAVEC(Iodo-APB)LLSLK	2	INEAVEC(Iodo-APB)LLSLK	2	INEAVEC(Iodo-APB)LLSLK	2
	GNC(Iodo-APB)VIR	2	GNC(Iodo-APB)VIR	2	GNC(Iodo-APB)VIR	2	GNC(Iodo-APB)VIR	2	GNC(Iodo-APB)VIR	2	GNC(Iodo-APB)VIR	2
	VC(Iodo-APB)EEIAIIPSKK	3	VC(Iodo-APB)EEIAIIPSKK	3	VC(Iodo-APB)EEIAIIPSKK	3	VC(Iodo-APB)EEIAIIPSKK	3	VC(Iodo-APB)EEIAIIPSKK	3	VC(Iodo-APB)EEIAIIPSKK	3
	C(Iodo-APB)EFFNAGGSVK	2	C(Iodo-APB)EFFNAGGSVK	2	C(Iodo-APB)EFFNAGGSVK	2	C(Iodo-APB)EFFNAGGSVK	2	C(Iodo-APB)EFFNAGGSVK	2	C(Iodo-APB)EFFNAGGSVK	2
	TC(Carbamidomethyl)EESSFC(Iodo-APB)K	2	TC(Carbamidomethyl)EESSFC(Iodo-APB)K	2	TC(Carbamidomethyl)EESSFC(Iodo-APB)K	2	TC(Carbamidomethyl)EESSFC(Iodo-APB)K	2	TC(Carbamidomethyl)EESSFC(Iodo-APB)K	2	TC(Carbamidomethyl)EESSFC(Iodo-APB)K	2
	ELC(Iodo-APB)TR	2	ELC(Iodo-APB)TR	2	ELC(Iodo-APB)TR	2	ELC(Iodo-APB)TR	2	ELC(Iodo-APB)TR	2	ELC(Iodo-APB)TR	2
	VC(Iodo-APB)ASGMK	2	VC(Iodo-APB)ASGMK	2	VC(Iodo-APB)ASGMK	2	VC(Iodo-APB)ASGMK	2	VC(Iodo-APB)ASGMK	2	VC(Iodo-APB)ASGMK	2
	AC(Iodo-APB)TYIR	2	AC(Iodo-APB)TYIR	2	AC(Iodo-APB)TYIR	2	AC(Iodo-APB)TYIR	2	AC(Iodo-APB)TYIR	2	AC(Iodo-APB)TYIR	2
	SC(Iodo-APB)GYSVR	2	SC(Iodo-APB)GYSVR	2	SC(Iodo-APB)GYSVR	2	SC(Iodo-APB)GYSVR	2	SC(Iodo-APB)GYSVR	2	SC(Iodo-APB)GYSVR	2
	C(Iodo-APB)ELLYEGPPDDEAAMGIK	2	C(Iodo-APB)ELLYEGPPDDEAAMGIK	2	C(Iodo-APB)ELLYEGPPDDEAAMGIK	2	C(Iodo-APB)ELLYEGPPDDEAAMGIK	2	C(Iodo-APB)ELLYEGPPDDEAAMGIK	2	C(Iodo-APB)ELLYEGPPDDEAAMGIK	2
	IVLTNPVC(Iodo-APB)TEVGEK	2	IVLTNPVC(Iodo-APB)TEVGEK	2	IVLTNPVC(Iodo-APB)TEVGEK	2	IVLTNPVC(Iodo-APB)TEVGEK	2	IVLTNPVC(Iodo-APB)TEVGEK	2	IVLTNPVC(Iodo-APB)TEVGEK	2
	GVSC(Iodo-APB)QFGPDVTK	2	GVSC(Iodo-APB)QFGPDVTK	2	GVSC(Iodo-APB)QFGPDVTK	2	GVSC(Iodo-APB)QFGPDVTK	2	GVSC(Iodo-APB)QFGPDVTK	2	GVSC(Iodo-APB)QFGPDVTK	2
	VIVVGNPANTNC(Iodo-APB)LTASK	2	VIVVGNPANTNC(Iodo-APB)LTASK	2	VIVVGNPANTNC(Iodo-APB)LTASK	2	VIVVGNPANTNC(Iodo-APB)LTASK	2	VIVVGNPANTNC(Iodo-APB)LTASK	2	VIVVGNPANTNC(Iodo-APB)LTASK	2
	HMNLILC(Carbamidomethyl)DC(Iodo-APB)DEFRK	3	HMNLILC(Carbamidomethyl)DC(Iodo-APB)DEFRK	3	HMNLILC(Carbamidomethyl)DC(Iodo-APB)DEFRK	3	HMNLILC(Carbamidomethyl)DC(Iodo-APB)DEFRK	3	HMNLILC(Carbamidomethyl)DC(Iodo-APB)DEFRK	3	HMNLILC(Carbamidomethyl)DC(Iodo-APB)DEFRK	3
	C(Iodo-APB)NGVLEGIR	2	C(Iodo-APB)NGVLEGIR	2	C(Iodo-APB)NGVLEGIR	2	C(Iodo-APB)NGVLEGIR	2	C(Iodo-APB)NGVLEGIR	2	C(Iodo-APB)NGVLEGIR	2
	QEC(Iodo-APB)LAR	2	QEC(Iodo-APB)LAR	2	QEC(Iodo-APB)LAR	2	QEC(Iodo-APB)LAR	2	QEC(Iodo-APB)LAR	2	QEC(Iodo-APB)LAR	2
	C(Iodo-APB)HWSDMFTGR	3	C(Iodo-APB)HWSDMFTGR	3	C(Iodo-APB)HWSDMFTGR	3	C(Iodo-APB)HWSDMFTGR	3	C(Iodo-APB)HWSDMFTGR	3	C(Iodo-APB)HWSDMFTGR	3
	GC(Iodo-APB)ILTLVER	2	GC(Iodo-APB)ILTLVER	2	GC(Iodo-APB)ILTLVER	2	GC(Iodo-APB)ILTLVER	2	GC(Iodo-APB)ILTLVER	2	GC(Iodo-APB)ILTLVER	2
	C(Iodo-APB)VAALAR	2	C(Iodo-APB)VAALAR	2	C(Iodo-APB)VAALAR	2	C(Iodo-APB)VAALAR	2	C(Iodo-APB)VAALAR	2	C(Iodo-APB)VAALAR	2
	EAC(Carbamidomethyl)C(Iodo-APB)R	2	EAC(Carbamidomethyl)C(Iodo-APB)R	2	EAC(Carbamidomethyl)C(Iodo-APB)R	2	EAC(Carbamidomethyl)C(Iodo-APB)R	2	EAC(Carbamidomethyl)C(Iodo-APB)R	2	EAC(Carbamidomethyl)C(Iodo-APB)R	2
	TAAVC(Iodo-APB)VAK	2	TAAVC(Iodo-APB)VAK	2	TAAVC(Iodo-APB)VAK	2	TAAVC(Iodo-APB)VAK	2	TAAVC(Iodo-APB)VAK	2	TAAVC(Iodo-APB)VAK	2
	GFC(Iodo-APB)LPPHC(Carbamidomethyl)SR	3	GFC(Iodo-APB)LPPHC(Carbamidomethyl)SR	3	GFC(Iodo-APB)LPPHC(Carbamidomethyl)SR	3	GFC(Iodo-APB)LPPHC(Carbamidomethyl)SR	3	GFC(Iodo-APB)LPPHC(Carbamidomethyl)SR	3	GFC(Iodo-APB)LPPHC(Carbamidomethyl)SR	3
	TC(Iodo-APB)HSFIINEK	3	TC(Iodo-APB)HSFIINEK	3	TC(Iodo-APB)HSFIINEK	3	TC(Iodo-APB)HSFIINEK	3	TC(Iodo-APB)HSFIINEK	3	TC(Iodo-APB)HSFIINEK	3
	TIC(Iodo-APB)SHVQNMIK	2	TIC(Iodo-APB)SHVQNMIK	2	TIC(Iodo-APB)SHVQNMIK	2	TIC(Iodo-APB)SHVQNMIK	2	TIC(Iodo-APB)SHVQNMIK	2	TIC(Iodo-APB)SHVQNMIK	2
	AVYTQDC(Iodo-APB)PLAAAK	2	AVYTQDC(Iodo-APB)PLAAAK	2	AVYTQDC(Iodo-APB)PLAAAK	2	AVYTQDC(Iodo-APB)PLAAAK	2	AVYTQDC(Iodo-APB)PLAAAK	2	AVYTQDC(Iodo-APB)PLAAAK	2
	IGTSC(Iodo-APB)K	2	IGTSC(Iodo-APB)K	2	IGTSC(Iodo-APB)K	2	IGTSC(Iodo-APB)K	2	IGTSC(Iodo-APB)K	2	IGTSC(Iodo-APB)K	2
	VC(Iodo-APB)GDSDK	2	VC(Iodo-APB)GDSDK	2	VC(Iodo-APB)GDSDK	2	VC(Iodo-APB)GDSDK	2	VC(Iodo-APB)GDSDK	2	VC(Iodo-APB)GDSDK	2
	NMMAAC(Iodo-APB)DPR	2	NMMAAC(Iodo-APB)DPR	2	NMMAAC(Iodo-APB)DPR	2	NMMAAC(Iodo-APB)DPR	2	NMMAAC(Iodo-APB)DPR	2	NMMAAC(Iodo-APB)DPR	2
	GVLFYGPPGC(Iodo-APB)GK	2	GVLFYGPPGC(Iodo-APB)GK	2	GVLFYGPPGC(Iodo-APB)GK	2	GVLFYGPPGC(Iodo-APB)GK	2	GVLFYGPPGC(Iodo-APB)GK	2	GVLFYGPPGC(Iodo-APB)GK	2
	GQLC(Iodo-APB)ELSC(Carbamidomethyl)STDYR	2	GQLC(Iodo-APB)ELSC(Carbamidomethyl)STDYR	2	GQLC(Iodo-APB)ELSC(Carbamidomethyl)STDYR	2	GQLC(Iodo-APB)ELSC(Carbamidomethyl)STDYR	2	GQLC(Iodo-APB)ELSC(Carbamidomethyl)STDYR	2	GQLC(Iodo-APB)ELSC(Carbamidomethyl)STDYR	2
	SVTC(Iodo-APB)TYSPALNK	2	SVTC(Iodo-APB)TYSPALNK	2	SVTC(Iodo-APB)TYSPALNK	2	SVTC(Iodo-APB)TYSPALNK	2	SVTC(Iodo-APB)TYSPALNK	2	SVTC(Iodo-APB)TYSPALNK	2
	AHEILPNLVC(Carbamidomethyl)C(Iodo-APB)SAK	3	AHEILPNLVC(Carbamidomethyl)C(Iodo-APB)SAK	3	AHEILPNLVC(Carbamidomethyl)C(Iodo-APB)SAK	3	AHEILPNLVC(Carbamidomethyl)C(Iodo-APB)SAK	3	AHEILPNLVC(Carbamidomethyl)C(Iodo-APB)SAK	3	AHEILPNLVC(Carbamidomethyl)C(Iodo-APB)SAK	3
	LVIVGDGAC(Iodo-APB)GK	2	LVIVGDGAC(Iodo-APB)GK	2	LVIVGDGAC(Iodo-APB)GK	2	LVIVGDGAC(Iodo-APB)GK	2	LVIVGDGAC(Iodo-APB)GK	2	LVIVGDGAC(Iodo-APB)GK	2
	TQAIVC(Iodo-APB)QQLDLTHLK	3	TQAIVC(Iodo-APB)QQLDLTHLK	3	TQAIVC(Iodo-APB)QQLDLTHLK	3	TQAIVC(Iodo-APB)QQLDLTHLK	3	TQAIVC(Iodo-APB)QQLDLTHLK	3	TQAIVC(Iodo-APB)QQLDLTHLK	3
	GPAGNNDC(Iodo-APB)R	2	GPAGNNDC(Iodo-APB)R	2	GPAGNNDC(Iodo-APB)R	2	GPAGNNDC(Iodo-APB)R	2	GPAGNNDC(Iodo-APB)R	2	GPAGNNDC(Iodo-APB)R	2
	C(Iodo-APB)VVVGDGAVGK	2	C(Iodo-APB)VVVGDGAVGK	2	C(Iodo-APB)VVVGDGAVGK	2	C(Iodo-APB)VVVGDGAVGK	2	C(Iodo-APB)VVVGDGAVGK	2	C(Iodo-APB)VVVGDGAVGK	2
	IC(Iodo-APB)DVYNAVMDVVK	2	IC(Iodo-APB)DVYNAVMDVVK	2	IC(Iodo-APB)DVYNAVMDVVK	2	IC(Iodo-APB)DVYNAVMDVVK	2	IC(Iodo-APB)DVYNAVMDVVK	2	IC(Iodo-APB)DVYNAVMDVVK	2
	ITEFC(Iodo-APB)HR	2	ITEFC(Iodo-APB)HR	2	ITEFC(Iodo-APB)HR	2	ITEFC(Iodo-APB)HR	2	ITEFC(Iodo-APB)HR	2	ITEFC(Iodo-APB)HR	2
	TC(Iodo-APB)PLLLR	2	TC(Iodo-APB)PLLLR	2	TC(Iodo-APB)PLLLR	2	TC(Iodo-APB)PLLLR	2	TC(Iodo-APB)PLLLR	2	TC(Iodo-APB)PLLLR	2
	ADFC(Iodo-APB)IIHYAGK	3	ADFC(Iodo-APB)IIHYAGK	3	ADFC(Iodo-APB)IIHYAGK	3	ADFC(Iodo-APB)IIHYAGK	3	ADFC(Iodo-APB)IIHYAGK	3	ADFC(Iodo-APB)IIHYAGK	3
	NTC(Iodo-APB)PGDR	2	NTC(Iodo-APB)PGDR	2	NTC(Iodo-APB)PGDR	2	NTC(Iodo-APB)PGDR	2	NTC(Iodo-APB)PGDR	2	NTC(Iodo-APB)PGDR	2
	ALSDHHIYLEGTLLKPNMVTPGHAC(Iodo-APB)TQK	5	ALSDHHIYLEGTLLKPNMVTPGHAC(Iodo-APB)TQK	5	ALSDHHIYLEGTLLKPNMVTPGHAC(Iodo-APB)TQK	5	ALSDHHIYLEGTLLKPNMVTPGHAC(Iodo-APB)TQK	5	ALSDHHIYLEGTLLKPNMVTPGHAC(Iodo-APB)TQK	5	ALSDHHIYLEGTLLKPNMVTPGHAC(Iodo-APB)TQK	5
	C(Iodo-APB)HTPPLYR	3	C(Iodo-APB)HTPPLYR	3	C(Iodo-APB)HTPPLYR	3	C(Iodo-APB)HTPPLYR	3	C(Iodo-APB)HTPPLYR	3	C(Iodo-APB)HTPPLYR	3
	KPTDGASSSNC(Iodo-APB)VTDISHLVR	4	KPTDGASSSNC(Iodo-APB)VTDISHLVR	4	KPTDGASSSNC(Iodo-APB)VTDISHLVR	4	KPTDGASSSNC(Iodo-APB)VTDISHLVR	4	KPTDGASSSNC(Iodo-APB)VTDISHLVR	4	KPTDGASSSNC(Iodo-APB)VTDISHLVR	4
	VGEFC(Iodo-APB)HNR	2	VGEFC(Iodo-APB)HNR	2	VGEFC(Iodo-APB)HNR	2	VGEFC(Iodo-APB)HNR	2	VGEFC(Iodo-APB)HNR	2	VGEFC(Iodo-APB)HNR	2
	EGLLLWC(Iodo-APB)QR	2	EGLLLWC(Iodo-APB)QR	2	EGLLLWC(Iodo-APB)QR	2	EGLLLWC(Iodo-APB)QR	2	EGLLLWC(Iodo-APB)QR	2	EGLLLWC(Iodo-APB)QR	2
	EMC(Iodo-APB)YR	2	EMC(Iodo-APB)YR	2	EMC(Iodo-APB)YR	2	EMC(Iodo-APB)YR	2	EMC(Iodo-APB)YR	2	EMC(Iodo-APB)YR	2
	KVVGC(Iodo-APB)SC(Carbamidomethyl)VVVK	2	KVVGC(Iodo-APB)SC(Carbamidomethyl)VVVK	2	KVVGC(Iodo-APB)SC(Carbamidomethyl)VVVK	2	KVVGC(Iodo-APB)SC(Carbamidomethyl)VVVK	2	KVVGC(Iodo-APB)SC(Carbamidomethyl)VVVK	2	KVVGC(Iodo-APB)SC(Carbamidomethyl)VVVK	2
	VAC(Iodo-APB)ETVAK	2	VAC(Iodo-APB)ETVAK	2	VAC(Iodo-APB)ETVAK	2	VAC(Iodo-APB)ETVAK	2	VAC(Iodo-APB)ETVAK	2	VAC(Iodo-APB)ETVAK	2
	C(Iodo-APB)GYPAK	2	C(Iodo-APB)GYPAK	2	C(Iodo-APB)GYPAK	2	C(Iodo-APB)GYPAK	2	C(Iodo-APB)GYPAK	2	C(Iodo-APB)GYPAK	2
	ARFEELC(Iodo-APB)SDLFR	2	ARFEELC(Iodo-APB)SDLFR	2	ARFEELC(Iodo-APB)SDLFR	2	ARFEELC(Iodo-APB)SDLFR	2	ARFEELC(Iodo-APB)SDLFR	2	ARFEELC(Iodo-APB)SDLFR	2
	HC(Iodo-APB)GLR	2	HC(Iodo-APB)GLR	2	HC(Iodo-APB)GLR	2	HC(Iodo-APB)GLR	2	HC(Iodo-APB)GLR	2	HC(Iodo-APB)GLR	2
	SSEHINEGETAMLVC(Iodo-APB)K	3	SSEHINEGETAMLVC(Iodo-APB)K	3	SSEHINEGETAMLVC(Iodo-APB)K	3	SSEHINEGETAMLVC(Iodo-APB)K	3	SSEHINEGETAMLVC(Iodo-APB)K	3	SSEHINEGETAMLVC(Iodo-APB)K	3
	DSC(Carbamidomethyl)PLDC(Iodo-APB)K	2	DSC(Carbamidomethyl)PLDC(Iodo-APB)K	2	DSC(Carbamidomethyl)PLDC(Iodo-APB)K	2	DSC(Carbamidomethyl)PLDC(Iodo-APB)K	2	DSC(Carbamidomethyl)PLDC(Iodo-APB)K	2	DSC(Carbamidomethyl)PLDC(Iodo-APB)K	2
	HDLDLIC(Iodo-APB)R	3	HDLDLIC(Iodo-APB)R	3	HDLDLIC(Iodo-APB)R	3	HDLDLIC(Iodo-APB)R	3	HDLDLIC(Iodo-APB)R	3	HDLDLIC(Iodo-APB)R	3
	LC(Iodo-APB)QDLPC(Carbamidomethyl)FSR	2	LC(Iodo-APB)QDLPC(Carbamidomethyl)FSR	2	LC(Iodo-APB)QDLPC(Carbamidomethyl)FSR	2	LC(Iodo-APB)QDLPC(Carbamidomethyl)FSR	2	LC(Iodo-APB)QDLPC(Carbamidomethyl)FSR	2	LC(Iodo-APB)QDLPC(Carbamidomethyl)FSR	2
	QLIC(Iodo-APB)DPSYVK	2	QLIC(Iodo-APB)DPSYVK	2	QLIC(Iodo-APB)DPSYVK	2	QLIC(Iodo-APB)DPSYVK	2	QLIC(Iodo-APB)DPSYVK	2	QLIC(Iodo-APB)DPSYVK	2
	SC(Iodo-APB)AGISGK	2	SC(Iodo-APB)AGISGK	2	SC(Iodo-APB)AGISGK	2	SC(Iodo-APB)AGISGK	2	SC(Iodo-APB)AGISGK	2	SC(Iodo-APB)AGISGK	2
	C(Iodo-APB)WQYR	2	C(Iodo-APB)WQYR	2	C(Iodo-APB)WQYR	2	C(Iodo-APB)WQYR	2	C(Iodo-APB)WQYR	2	C(Iodo-APB)WQYR	2
	DLC(Iodo-APB)VK	2	DLC(Iodo-APB)VK	2	DLC(Iodo-APB)VK	2	DLC(Iodo-APB)VK	2	DLC(Iodo-APB)VK	2	DLC(Iodo-APB)VK	2
	ITIADC(Iodo-APB)GQLE	2	ITIADC(Iodo-APB)GQLE	2	ITIADC(Iodo-APB)GQLE	2	ITIADC(Iodo-APB)GQLE	2	ITIADC(Iodo-APB)GQLE	2	ITIADC(Iodo-APB)GQLE	2
	NLETPLC(Iodo-APB)K	2	NLETPLC(Iodo-APB)K	2	NLETPLC(Iodo-APB)K	2	NLETPLC(Iodo-APB)K	2	NLETPLC(Iodo-APB)K	2	NLETPLC(Iodo-APB)K	2
	LDVGNFSWGSEC(Iodo-APB)C(Carbamidomethyl)TR	2	LDVGNFSWGSEC(Iodo-APB)C(Carbamidomethyl)TR	2	LDVGNFSWGSEC(Iodo-APB)C(Carbamidomethyl)TR	2	LDVGNFSWGSEC(Iodo-APB)C(Carbamidomethyl)TR	2	LDVGNFSWGSEC(Iodo-APB)C(Carbamidomethyl)TR	2	LDVGNFSWGSEC(Iodo-APB)C(Carbamidomethyl)TR	2
	LEC(Iodo-APB)LK	2	LEC(Iodo-APB)LK	2	LEC(Iodo-APB)LK	2	LEC(Iodo-APB)LK	2	LEC(Iodo-APB)LK	2	LEC(Iodo-APB)LK	2
	VGLTNYAAAYC(Iodo-APB)TGLLLAR	2	VGLTNYAAAYC(Iodo-APB)TGLLLAR	2	VGLTNYAAAYC(Iodo-APB)TGLLLAR	2	VGLTNYAAAYC(Iodo-APB)TGLLLAR	2	VGLTNYAAAYC(Iodo-APB)TGLLLAR	2	VGLTNYAAAYC(Iodo-APB)TGLLLAR	2
	GC(Iodo-APB)GQR	2	GC(Iodo-APB)GQR	2	GC(Iodo-APB)GQR	2	GC(Iodo-APB)GQR	2	GC(Iodo-APB)GQR	2	GC(Iodo-APB)GQR	2
	EALNSC(Iodo-APB)NKR	3	EALNSC(Iodo-APB)NKR	3	EALNSC(Iodo-APB)NKR	3	EALNSC(Iodo-APB)NKR	3	EALNSC(Iodo-APB)NKR	3	EALNSC(Iodo-APB)NKR	3
	THTLC(Iodo-APB)R	3	THTLC(Iodo-APB)R	3	THTLC(Iodo-APB)R	3	THTLC(Iodo-APB)R	3	THTLC(Iodo-APB)R	3	THTLC(Iodo-APB)R	3
	IPTC(Iodo-APB)K	2	IPTC(Iodo-APB)K	2	IPTC(Iodo-APB)K	2	IPTC(Iodo-APB)K	2	IPTC(Iodo-APB)K	2	IPTC(Iodo-APB)K	2
	GLKPSC(Iodo-APB)TIIPLMK	3	GLKPSC(Iodo-APB)TIIPLMK	3	GLKPSC(Iodo-APB)TIIPLMK	3	GLKPSC(Iodo-APB)TIIPLMK	3	GLKPSC(Iodo-APB)TIIPLMK	3	GLKPSC(Iodo-APB)TIIPLMK	3
	AITIAGIPQSIIEC(Iodo-APB)VK	3	AITIAGIPQSIIEC(Iodo-APB)VK	3	AITIAGIPQSIIEC(Iodo-APB)VK	3	AITIAGIPQSIIEC(Iodo-APB)VK	3	AITIAGIPQSIIEC(Iodo-APB)VK	3	AITIAGIPQSIIEC(Iodo-APB)VK	3
	YC(Iodo-APB)DPDSYHR	3	YC(Iodo-APB)DPDSYHR	3	YC(Iodo-APB)DPDSYHR	3	YC(Iodo-APB)DPDSYHR	3	YC(Iodo-APB)DPDSYHR	3	YC(Iodo-APB)DPDSYHR	3
	EMGGHHIVALC(Iodo-APB)VLK	3	EMGGHHIVALC(Iodo-APB)VLK	3	EMGGHHIVALC(Iodo-APB)VLK	3	EMGGHHIVALC(Iodo-APB)VLK	3	EMGGHHIVALC(Iodo-APB)VLK	3	EMGGHHIVALC(Iodo-APB)VLK	3
	FGANAILGVSLAVC(Iodo-APB)K	3	FGANAILGVSLAVC(Iodo-APB)K	3	FGANAILGVSLAVC(Iodo-APB)K	3	FGANAILGVSLAVC(Iodo-APB)K	3	FGANAILGVSLAVC(Iodo-APB)K	3	FGANAILGVSLAVC(Iodo-APB)K	3
	YGTC(Iodo-APB)PHGGYGLGLER	3	YGTC(Iodo-APB)PHGGYGLGLER	3	YGTC(Iodo-APB)PHGGYGLGLER	3	YGTC(Iodo-APB)PHGGYGLGLER	3	YGTC(Iodo-APB)PHGGYGLGLER	3	YGTC(Iodo-APB)PHGGYGLGLER	3
	LWNTLGVC(Iodo-APB)K	2	LWNTLGVC(Iodo-APB)K	2	LWNTLGVC(Iodo-APB)K	2	LWNTLGVC(Iodo-APB)K	2	LWNTLGVC(Iodo-APB)K	2	LWNTLGVC(Iodo-APB)K	2
	GGFC(Iodo-APB)NFMHLKPISR	4	GGFC(Iodo-APB)NFMHLKPISR	4	GGFC(Iodo-APB)NFMHLKPISR	4	GGFC(Iodo-APB)NFMHLKPISR	4	GGFC(Iodo-APB)NFMHLKPISR	4	GGFC(Iodo-APB)NFMHLKPISR	4
	TGVHHYSGNNIELGTAC(Iodo-APB)GK	3	TGVHHYSGNNIELGTAC(Iodo-APB)GK	3	TGVHHYSGNNIELGTAC(Iodo-APB)GK	3	TGVHHYSGNNIELGTAC(Iodo-APB)GK	3	TGVHHYSGNNIELGTAC(Iodo-APB)GK	3	TGVHHYSGNNIELGTAC(Iodo-APB)GK	3
	C(Iodo-APB)AADLGLNK	2	C(Iodo-APB)AADLGLNK	2	C(Iodo-APB)AADLGLNK	2	C(Iodo-APB)AADLGLNK	2	C(Iodo-APB)AADLGLNK	2	C(Iodo-APB)AADLGLNK	2
	LPAC(Iodo-APB)VVDC(Carbamidomethyl)GTGYTK	2	LPAC(Iodo-APB)VVDC(Carbamidomethyl)GTGYTK	2	LPAC(Iodo-APB)VVDC(Carbamidomethyl)GTGYTK	2	LPAC(Iodo-APB)VVDC(Carbamidomethyl)GTGYTK	2	LPAC(Iodo-APB)VVDC(Carbamidomethyl)GTGYTK	2	LPAC(Iodo-APB)VVDC(Carbamidomethyl)GTGYTK	2
	C(Iodo-APB)FDVK	2	C(Iodo-APB)FDVK	2	C(Iodo-APB)FDVK	2	C(Iodo-APB)FDVK	2	C(Iodo-APB)FDVK	2	C(Iodo-APB)FDVK	2
	YLAEVAC(Iodo-APB)GDDR	2	YLAEVAC(Iodo-APB)GDDR	2	YLAEVAC(Iodo-APB)GDDR	2	YLAEVAC(Iodo-APB)GDDR	2	YLAEVAC(Iodo-APB)GDDR	2	YLAEVAC(Iodo-APB)GDDR	2
	YSYVC(Iodo-APB)PDLVK	2	YSYVC(Iodo-APB)PDLVK	2	YSYVC(Iodo-APB)PDLVK	2	YSYVC(Iodo-APB)PDLVK	2	YSYVC(Iodo-APB)PDLVK	2	YSYVC(Iodo-APB)PDLVK	2
	TGVHHYSGNNIELGTAC(Iodo-APB)GK	4	TGVHHYSGNNIELGTAC(Iodo-APB)GK	4	TGVHHYSGNNIELGTAC(Iodo-APB)GK	4	TGVHHYSGNNIELGTAC(Iodo-APB)GK	4	TGVHHYSGNNIELGTAC(Iodo-APB)GK	4	TGVHHYSGNNIELGTAC(Iodo-APB)GK	4
	YWSC(Iodo-APB)C(Carbamidomethyl)R	2	YWSC(Iodo-APB)C(Carbamidomethyl)R	2	YWSC(Iodo-APB)C(Carbamidomethyl)R	2	YWSC(Iodo-APB)C(Carbamidomethyl)R	2	YWSC(Iodo-APB)C(Carbamidomethyl)R	2	YWSC(Iodo-APB)C(Carbamidomethyl)R	2
	SYC(Iodo-APB)NDQSTGDIK	2	SYC(Iodo-APB)NDQSTGDIK	2	SYC(Iodo-APB)NDQSTGDIK	2	SYC(Iodo-APB)NDQSTGDIK	2	SYC(Iodo-APB)NDQSTGDIK	2	SYC(Iodo-APB)NDQSTGDIK	2
	ILALC(Iodo-APB)MGNHELYMR	3	ILALC(Iodo-APB)MGNHELYMR	3	ILALC(Iodo-APB)MGNHELYMR	3	ILALC(Iodo-APB)MGNHELYMR	3	ILALC(Iodo-APB)MGNHELYMR	3	ILALC(Iodo-APB)MGNHELYMR	3
	VGEVC(Carbamidomethyl)HITC(Iodo-APB)KPEYAYGSAGSPPK	4	VGEVC(Carbamidomethyl)HITC(Iodo-APB)KPEYAYGSAGSPPK	4	VGEVC(Carbamidomethyl)HITC(Iodo-APB)KPEYAYGSAGSPPK	4	VGEVC(Carbamidomethyl)HITC(Iodo-APB)KPEYAYGSAGSPPK	4	VGEVC(Carbamidomethyl)HITC(Iodo-APB)KPEYAYGSAGSPPK	4	VGEVC(Carbamidomethyl)HITC(Iodo-APB)KPEYAYGSAGSPPK	4
	C(Iodo-APB)SC(Carbamidomethyl)SFR	2	C(Iodo-APB)SC(Carbamidomethyl)SFR	2	C(Iodo-APB)SC(Carbamidomethyl)SFR	2	C(Iodo-APB)SC(Carbamidomethyl)SFR	2	C(Iodo-APB)SC(Carbamidomethyl)SFR	2	C(Iodo-APB)SC(Carbamidomethyl)SFR	2
	C(Iodo-APB)SWLVVQC(Carbamidomethyl)LQR	2	C(Iodo-APB)SWLVVQC(Carbamidomethyl)LQR	2	C(Iodo-APB)SWLVVQC(Carbamidomethyl)LQR	2	C(Iodo-APB)SWLVVQC(Carbamidomethyl)LQR	2	C(Iodo-APB)SWLVVQC(Carbamidomethyl)LQR	2	C(Iodo-APB)SWLVVQC(Carbamidomethyl)LQR	2
	SQETEC(Iodo-APB)TYFSTPLLLGK	2	SQETEC(Iodo-APB)TYFSTPLLLGK	2	SQETEC(Iodo-APB)TYFSTPLLLGK	2	SQETEC(Iodo-APB)TYFSTPLLLGK	2	SQETEC(Iodo-APB)TYFSTPLLLGK	2	SQETEC(Iodo-APB)TYFSTPLLLGK	2
	HPAKPDPSGEC(Iodo-APB)NPDLR	3	HPAKPDPSGEC(Iodo-APB)NPDLR	3	HPAKPDPSGEC(Iodo-APB)NPDLR	3	HPAKPDPSGEC(Iodo-APB)NPDLR	3	HPAKPDPSGEC(Iodo-APB)NPDLR	3	HPAKPDPSGEC(Iodo-APB)NPDLR	3
	QSLETIC(Iodo-APB)LLLAYK	2	QSLETIC(Iodo-APB)LLLAYK	2	QSLETIC(Iodo-APB)LLLAYK	2	QSLETIC(Iodo-APB)LLLAYK	2	QSLETIC(Iodo-APB)LLLAYK	2	QSLETIC(Iodo-APB)LLLAYK	2
	C(Iodo-APB)SVDFTR	2	C(Iodo-APB)SVDFTR	2	C(Iodo-APB)SVDFTR	2	C(Iodo-APB)SVDFTR	2	C(Iodo-APB)SVDFTR	2	C(Iodo-APB)SVDFTR	2
	LHYC(Iodo-APB)VSC(Carbamidomethyl)AIHSK	4	LHYC(Iodo-APB)VSC(Carbamidomethyl)AIHSK	4	LHYC(Iodo-APB)VSC(Carbamidomethyl)AIHSK	4	LHYC(Iodo-APB)VSC(Carbamidomethyl)AIHSK	4	LHYC(Iodo-APB)VSC(Carbamidomethyl)AIHSK	4	LHYC(Iodo-APB)VSC(Carbamidomethyl)AIHSK	4
	MGVPYC(Iodo-APB)IIK	2	MGVPYC(Iodo-APB)IIK	2	MGVPYC(Iodo-APB)IIK	2	MGVPYC(Iodo-APB)IIK	2	MGVPYC(Iodo-APB)IIK	2	MGVPYC(Iodo-APB)IIK	2
	C(Iodo-APB)SHLLVK	2	C(Iodo-APB)SHLLVK	2	C(Iodo-APB)SHLLVK	2	C(Iodo-APB)SHLLVK	2	C(Iodo-APB)SHLLVK	2	C(Iodo-APB)SHLLVK	2
	C(Iodo-APB)FSVLGFC(Carbamidomethyl)K	2	C(Iodo-APB)FSVLGFC(Carbamidomethyl)K	2	C(Iodo-APB)FSVLGFC(Carbamidomethyl)K	2	C(Iodo-APB)FSVLGFC(Carbamidomethyl)K	2	C(Iodo-APB)FSVLGFC(Carbamidomethyl)K	2	C(Iodo-APB)FSVLGFC(Carbamidomethyl)K	2
	C(Iodo-APB)NSLSTLEK	2	C(Iodo-APB)NSLSTLEK	2	C(Iodo-APB)NSLSTLEK	2	C(Iodo-APB)NSLSTLEK	2	C(Iodo-APB)NSLSTLEK	2	C(Iodo-APB)NSLSTLEK	2
	IC(Iodo-APB)GDIHGQYYDLLR	3	IC(Iodo-APB)GDIHGQYYDLLR	3	IC(Iodo-APB)GDIHGQYYDLLR	3	IC(Iodo-APB)GDIHGQYYDLLR	3	IC(Iodo-APB)GDIHGQYYDLLR	3	IC(Iodo-APB)GDIHGQYYDLLR	3
	YGDGGSSFQSTTGHC(Iodo-APB)VHMR	3	YGDGGSSFQSTTGHC(Iodo-APB)VHMR	3	YGDGGSSFQSTTGHC(Iodo-APB)VHMR	3	YGDGGSSFQSTTGHC(Iodo-APB)VHMR	3	YGDGGSSFQSTTGHC(Iodo-APB)VHMR	3	YGDGGSSFQSTTGHC(Iodo-APB)VHMR	3
	GLLDVTC(Iodo-APB)K	2	GLLDVTC(Iodo-APB)K	2	GLLDVTC(Iodo-APB)K	2	GLLDVTC(Iodo-APB)K	2	GLLDVTC(Iodo-APB)K	2	GLLDVTC(Iodo-APB)K	2
	TGVC(Iodo-APB)IC(Carbamidomethyl)FYQHK	3	TGVC(Iodo-APB)IC(Carbamidomethyl)FYQHK	3	TGVC(Iodo-APB)IC(Carbamidomethyl)FYQHK	3	TGVC(Iodo-APB)IC(Carbamidomethyl)FYQHK	3	TGVC(Iodo-APB)IC(Carbamidomethyl)FYQHK	3	TGVC(Iodo-APB)IC(Carbamidomethyl)FYQHK	3
	SQIC(Iodo-APB)DNAALYAQK	2	SQIC(Iodo-APB)DNAALYAQK	2	SQIC(Iodo-APB)DNAALYAQK	2	SQIC(Iodo-APB)DNAALYAQK	2	SQIC(Iodo-APB)DNAALYAQK	2	SQIC(Iodo-APB)DNAALYAQK	2
	ILC(Iodo-APB)NK	2	ILC(Iodo-APB)NK	2	ILC(Iodo-APB)NK	2	ILC(Iodo-APB)NK	2	ILC(Iodo-APB)NK	2	ILC(Iodo-APB)NK	2
	HEPLVLFC(Carbamidomethyl)ESC(Carbamidomethyl)DTLTC(Iodo-APB)R	3	HEPLVLFC(Carbamidomethyl)ESC(Carbamidomethyl)DTLTC(Iodo-APB)R	3	HEPLVLFC(Carbamidomethyl)ESC(Carbamidomethyl)DTLTC(Iodo-APB)R	3	HEPLVLFC(Carbamidomethyl)ESC(Carbamidomethyl)DTLTC(Iodo-APB)R	3	HEPLVLFC(Carbamidomethyl)ESC(Carbamidomethyl)DTLTC(Iodo-APB)R	3	HEPLVLFC(Carbamidomethyl)ESC(Carbamidomethyl)DTLTC(Iodo-APB)R	3
	LC(Iodo-APB)VFK	2	LC(Iodo-APB)VFK	2	LC(Iodo-APB)VFK	2	LC(Iodo-APB)VFK	2	LC(Iodo-APB)VFK	2	LC(Iodo-APB)VFK	2
	HPSKPDPSGEC(Iodo-APB)NPDLR	3	HPSKPDPSGEC(Iodo-APB)NPDLR	3	HPSKPDPSGEC(Iodo-APB)NPDLR	3	HPSKPDPSGEC(Iodo-APB)NPDLR	3	HPSKPDPSGEC(Iodo-APB)NPDLR	3	HPSKPDPSGEC(Iodo-APB)NPDLR	3
	C(Iodo-APB)IATVNTK	2	C(Iodo-APB)IATVNTK	2	C(Iodo-APB)IATVNTK	2	C(Iodo-APB)IATVNTK	2	C(Iodo-APB)IATVNTK	2	C(Iodo-APB)IATVNTK	2
	C(Iodo-APB)AHIEAK	3	C(Iodo-APB)AHIEAK	3	C(Iodo-APB)AHIEAK	3	C(Iodo-APB)AHIEAK	3	C(Iodo-APB)AHIEAK	3	C(Iodo-APB)AHIEAK	3
	EMTC(Iodo-APB)R	2	EMTC(Iodo-APB)R	2	EMTC(Iodo-APB)R	2	EMTC(Iodo-APB)R	2	EMTC(Iodo-APB)R	2	EMTC(Iodo-APB)R	2
	C(Iodo-APB)LLLK	2	C(Iodo-APB)LLLK	2	C(Iodo-APB)LLLK	2	C(Iodo-APB)LLLK	2	C(Iodo-APB)LLLK	2	C(Iodo-APB)LLLK	2
	LC(Iodo-APB)VQNSPQEAR	2	LC(Iodo-APB)VQNSPQEAR	2	LC(Iodo-APB)VQNSPQEAR	2	LC(Iodo-APB)VQNSPQEAR	2	LC(Iodo-APB)VQNSPQEAR	2	LC(Iodo-APB)VQNSPQEAR	2
	QYEMGEC(Iodo-APB)TR	2	QYEMGEC(Iodo-APB)TR	2	QYEMGEC(Iodo-APB)TR	2	QYEMGEC(Iodo-APB)TR	2	QYEMGEC(Iodo-APB)TR	2	QYEMGEC(Iodo-APB)TR	2
	C(Iodo-APB)SEGVFLLTTTPR	3	C(Iodo-APB)SEGVFLLTTTPR	3	C(Iodo-APB)SEGVFLLTTTPR	3	C(Iodo-APB)SEGVFLLTTTPR	3	C(Iodo-APB)SEGVFLLTTTPR	3	C(Iodo-APB)SEGVFLLTTTPR	3
	C(Carbamidomethyl)SWLVVQC(Iodo-APB)LQR	2	C(Carbamidomethyl)SWLVVQC(Iodo-APB)LQR	2	C(Carbamidomethyl)SWLVVQC(Iodo-APB)LQR	2	C(Carbamidomethyl)SWLVVQC(Iodo-APB)LQR	2	C(Carbamidomethyl)SWLVVQC(Iodo-APB)LQR	2	C(Carbamidomethyl)SWLVVQC(Iodo-APB)LQR	2
	C(Iodo-APB)NTNTAIELK	2	C(Iodo-APB)NTNTAIELK	2	C(Iodo-APB)NTNTAIELK	2	C(Iodo-APB)NTNTAIELK	2	C(Iodo-APB)NTNTAIELK	2	C(Iodo-APB)NTNTAIELK	2
	EALNSC(Iodo-APB)NKR	2	EALNSC(Iodo-APB)NKR	2	EALNSC(Iodo-APB)NKR	2	EALNSC(Iodo-APB)NKR	2	EALNSC(Iodo-APB)NKR	2	EALNSC(Iodo-APB)NKR	2
	C(Iodo-APB)ESAPGC(Carbamidomethyl)GVWQR	2	C(Iodo-APB)ESAPGC(Carbamidomethyl)GVWQR	2	C(Iodo-APB)ESAPGC(Carbamidomethyl)GVWQR	2	C(Iodo-APB)ESAPGC(Carbamidomethyl)GVWQR	2	C(Iodo-APB)ESAPGC(Carbamidomethyl)GVWQR	2	C(Iodo-APB)ESAPGC(Carbamidomethyl)GVWQR	2
	GC(Iodo-APB)SFLPDPYQK	2	GC(Iodo-APB)SFLPDPYQK	2	GC(Iodo-APB)SFLPDPYQK	2	GC(Iodo-APB)SFLPDPYQK	2	GC(Iodo-APB)SFLPDPYQK	2	GC(Iodo-APB)SFLPDPYQK	2
	VAILVDDMADTC(Carbamidomethyl)GTIC(Iodo-APB)HAADK	3	VAILVDDMADTC(Carbamidomethyl)GTIC(Iodo-APB)HAADK	3	VAILVDDMADTC(Carbamidomethyl)GTIC(Iodo-APB)HAADK	3	VAILVDDMADTC(Carbamidomethyl)GTIC(Iodo-APB)HAADK	3	VAILVDDMADTC(Carbamidomethyl)GTIC(Iodo-APB)HAADK	3	VAILVDDMADTC(Carbamidomethyl)GTIC(Iodo-APB)HAADK	3
	QSTIVC(Iodo-APB)HNR	3	QSTIVC(Iodo-APB)HNR	3	QSTIVC(Iodo-APB)HNR	3	QSTIVC(Iodo-APB)HNR	3	QSTIVC(Iodo-APB)HNR	3	QSTIVC(Iodo-APB)HNR	3
	SLVEASSSGVSVLSLC(Iodo-APB)EK	2	SLVEASSSGVSVLSLC(Iodo-APB)EK	2	SLVEASSSGVSVLSLC(Iodo-APB)EK	2	SLVEASSSGVSVLSLC(Iodo-APB)EK	2	SLVEASSSGVSVLSLC(Iodo-APB)EK	2	SLVEASSSGVSVLSLC(Iodo-APB)EK	2
	IFVEFTSVFDC(Iodo-APB)QK	2	IFVEFTSVFDC(Iodo-APB)QK	2	IFVEFTSVFDC(Iodo-APB)QK	2	IFVEFTSVFDC(Iodo-APB)QK	2	IFVEFTSVFDC(Iodo-APB)QK	2	IFVEFTSVFDC(Iodo-APB)QK	2
	C(Iodo-APB)QGVVC(Carbamidomethyl)AMK	2	C(Iodo-APB)QGVVC(Carbamidomethyl)AMK	2	C(Iodo-APB)QGVVC(Carbamidomethyl)AMK	2	C(Iodo-APB)QGVVC(Carbamidomethyl)AMK	2	C(Iodo-APB)QGVVC(Carbamidomethyl)AMK	2	C(Iodo-APB)QGVVC(Carbamidomethyl)AMK	2
	MFC(Iodo-APB)QLAK	2	MFC(Iodo-APB)QLAK	2	MFC(Iodo-APB)QLAK	2	MFC(Iodo-APB)QLAK	2	MFC(Iodo-APB)QLAK	2	MFC(Iodo-APB)QLAK	2
	DVIIADC(Iodo-APB)GK	2	DVIIADC(Iodo-APB)GK	2	DVIIADC(Iodo-APB)GK	2	DVIIADC(Iodo-APB)GK	2	DVIIADC(Iodo-APB)GK	2	DVIIADC(Iodo-APB)GK	2
	ETVSEESNVLC(Iodo-APB)LSK	3	ETVSEESNVLC(Iodo-APB)LSK	3	ETVSEESNVLC(Iodo-APB)LSK	3	ETVSEESNVLC(Iodo-APB)LSK	3	ETVSEESNVLC(Iodo-APB)LSK	3	ETVSEESNVLC(Iodo-APB)LSK	3
	SYC(Iodo-APB)SNLVR	2	SYC(Iodo-APB)SNLVR	2	SYC(Iodo-APB)SNLVR	2	SYC(Iodo-APB)SNLVR	2	SYC(Iodo-APB)SNLVR	2	SYC(Iodo-APB)SNLVR	2
	C(Iodo-APB)QQAEK	2	C(Iodo-APB)QQAEK	2	C(Iodo-APB)QQAEK	2	C(Iodo-APB)QQAEK	2	C(Iodo-APB)QQAEK	2	C(Iodo-APB)QQAEK	2
	(N-Acetyl)STVHEILC(Iodo-APB)K	2	(N-Acetyl)STVHEILC(Iodo-APB)K	2	(N-Acetyl)STVHEILC(Iodo-APB)K	2	(N-Acetyl)STVHEILC(Iodo-APB)K	2	(N-Acetyl)STVHEILC(Iodo-APB)K	2	(N-Acetyl)STVHEILC(Iodo-APB)K	2
	HEPLVLFC(Carbamidomethyl)ESC(Iodo-APB)DTLTC(Carbamidomethyl)R	3	HEPLVLFC(Carbamidomethyl)ESC(Iodo-APB)DTLTC(Carbamidomethyl)R	3	HEPLVLFC(Carbamidomethyl)ESC(Iodo-APB)DTLTC(Carbamidomethyl)R	3	HEPLVLFC(Carbamidomethyl)ESC(Iodo-APB)DTLTC(Carbamidomethyl)R	3	HEPLVLFC(Carbamidomethyl)ESC(Iodo-APB)DTLTC(Carbamidomethyl)R	3	HEPLVLFC(Carbamidomethyl)ESC(Iodo-APB)DTLTC(Carbamidomethyl)R	3
	HIC(Iodo-APB)GR	2	HIC(Iodo-APB)GR	2	HIC(Iodo-APB)GR	2	HIC(Iodo-APB)GR	2	HIC(Iodo-APB)GR	2	HIC(Iodo-APB)GR	2
	TELFIAAEGIHTGQFVYC(Iodo-APB)GK	3	TELFIAAEGIHTGQFVYC(Iodo-APB)GK	3	TELFIAAEGIHTGQFVYC(Iodo-APB)GK	3	TELFIAAEGIHTGQFVYC(Iodo-APB)GK	3	TELFIAAEGIHTGQFVYC(Iodo-APB)GK	3	TELFIAAEGIHTGQFVYC(Iodo-APB)GK	3
	KLENC(Iodo-APB)NYAVELGK	3	KLENC(Iodo-APB)NYAVELGK	3	KLENC(Iodo-APB)NYAVELGK	3	KLENC(Iodo-APB)NYAVELGK	3	KLENC(Iodo-APB)NYAVELGK	3	KLENC(Iodo-APB)NYAVELGK	3
	SDAYYC(Iodo-APB)TGDVTAWTK	2	SDAYYC(Iodo-APB)TGDVTAWTK	2	SDAYYC(Iodo-APB)TGDVTAWTK	2	SDAYYC(Iodo-APB)TGDVTAWTK	2	SDAYYC(Iodo-APB)TGDVTAWTK	2	SDAYYC(Iodo-APB)TGDVTAWTK	2
	EEC(Iodo-APB)MK	2	EEC(Iodo-APB)MK	2	EEC(Iodo-APB)MK	2	EEC(Iodo-APB)MK	2	EEC(Iodo-APB)MK	2	EEC(Iodo-APB)MK	2
	EIADGLC(Iodo-APB)LEVEGK	2	EIADGLC(Iodo-APB)LEVEGK	2	EIADGLC(Iodo-APB)LEVEGK	2	EIADGLC(Iodo-APB)LEVEGK	2	EIADGLC(Iodo-APB)LEVEGK	2	EIADGLC(Iodo-APB)LEVEGK	2
	IAALC(Iodo-APB)K	2	IAALC(Iodo-APB)K	2	IAALC(Iodo-APB)K	2	IAALC(Iodo-APB)K	2	IAALC(Iodo-APB)K	2	IAALC(Iodo-APB)K	2
	LVSSPC(Carbamidomethyl)C(Iodo-APB)IVTSTYGWTANMER	3	LVSSPC(Carbamidomethyl)C(Iodo-APB)IVTSTYGWTANMER	3	LVSSPC(Carbamidomethyl)C(Iodo-APB)IVTSTYGWTANMER	3	LVSSPC(Carbamidomethyl)C(Iodo-APB)IVTSTYGWTANMER	3	LVSSPC(Carbamidomethyl)C(Iodo-APB)IVTSTYGWTANMER	3	LVSSPC(Carbamidomethyl)C(Iodo-APB)IVTSTYGWTANMER	3
	SLDLFNC(Iodo-APB)EVTNLNDYR	2	SLDLFNC(Iodo-APB)EVTNLNDYR	2	SLDLFNC(Iodo-APB)EVTNLNDYR	2	SLDLFNC(Iodo-APB)EVTNLNDYR	2	SLDLFNC(Iodo-APB)EVTNLNDYR	2	SLDLFNC(Iodo-APB)EVTNLNDYR	2
	QC(Iodo-APB)ALISK	2	QC(Iodo-APB)ALISK	2	QC(Iodo-APB)ALISK	2	QC(Iodo-APB)ALISK	2	QC(Iodo-APB)ALISK	2	QC(Iodo-APB)ALISK	2
	GAIENC(Iodo-APB)C(Carbamidomethyl)R	2	GAIENC(Iodo-APB)C(Carbamidomethyl)R	2	GAIENC(Iodo-APB)C(Carbamidomethyl)R	2	GAIENC(Iodo-APB)C(Carbamidomethyl)R	2	GAIENC(Iodo-APB)C(Carbamidomethyl)R	2	GAIENC(Iodo-APB)C(Carbamidomethyl)R	2
	GYPHLC(Carbamidomethyl)SIC(Iodo-APB)DLPVHSNK	3	GYPHLC(Carbamidomethyl)SIC(Iodo-APB)DLPVHSNK	3	GYPHLC(Carbamidomethyl)SIC(Iodo-APB)DLPVHSNK	3	GYPHLC(Carbamidomethyl)SIC(Iodo-APB)DLPVHSNK	3	GYPHLC(Carbamidomethyl)SIC(Iodo-APB)DLPVHSNK	3	GYPHLC(Carbamidomethyl)SIC(Iodo-APB)DLPVHSNK	3
	GWSC(Iodo-APB)C(Carbamidomethyl)K	2	GWSC(Iodo-APB)C(Carbamidomethyl)K	2	GWSC(Iodo-APB)C(Carbamidomethyl)K	2	GWSC(Iodo-APB)C(Carbamidomethyl)K	2	GWSC(Iodo-APB)C(Carbamidomethyl)K	2	GWSC(Iodo-APB)C(Carbamidomethyl)K	2
	LVTSPC(Iodo-APB)C(Carbamidomethyl)IVTSTYGWTANMER	3	LVTSPC(Iodo-APB)C(Carbamidomethyl)IVTSTYGWTANMER	3	LVTSPC(Iodo-APB)C(Carbamidomethyl)IVTSTYGWTANMER	3	LVTSPC(Iodo-APB)C(Carbamidomethyl)IVTSTYGWTANMER	3	LVTSPC(Iodo-APB)C(Carbamidomethyl)IVTSTYGWTANMER	3	LVTSPC(Iodo-APB)C(Carbamidomethyl)IVTSTYGWTANMER	3
	EVLDQVC(Iodo-APB)YR	2	EVLDQVC(Iodo-APB)YR	2	EVLDQVC(Iodo-APB)YR	2	EVLDQVC(Iodo-APB)YR	2	EVLDQVC(Iodo-APB)YR	2	EVLDQVC(Iodo-APB)YR	2
	DLFTC(Iodo-APB)TIK	2	DLFTC(Iodo-APB)TIK	2	DLFTC(Iodo-APB)TIK	2	DLFTC(Iodo-APB)TIK	2	DLFTC(Iodo-APB)TIK	2	DLFTC(Iodo-APB)TIK	2
	YGC(Iodo-APB)LAGVR	2	YGC(Iodo-APB)LAGVR	2	YGC(Iodo-APB)LAGVR	2	YGC(Iodo-APB)LAGVR	2	YGC(Iodo-APB)LAGVR	2	YGC(Iodo-APB)LAGVR	2
	TLGEC(Iodo-APB)GFTSQTAR	2	TLGEC(Iodo-APB)GFTSQTAR	2	TLGEC(Iodo-APB)GFTSQTAR	2	TLGEC(Iodo-APB)GFTSQTAR	2	TLGEC(Iodo-APB)GFTSQTAR	2	TLGEC(Iodo-APB)GFTSQTAR	2
	LPMC(Iodo-APB)DK	2	LPMC(Iodo-APB)DK	2	LPMC(Iodo-APB)DK	2	LPMC(Iodo-APB)DK	2	LPMC(Iodo-APB)DK	2	LPMC(Iodo-APB)DK	2
	LLEC(Iodo-APB)PHLNVR	3	LLEC(Iodo-APB)PHLNVR	3	LLEC(Iodo-APB)PHLNVR	3	LLEC(Iodo-APB)PHLNVR	3	LLEC(Iodo-APB)PHLNVR	3	LLEC(Iodo-APB)PHLNVR	3
	NEAIQAAHDAVAQEGQC(Iodo-APB)R	3	NEAIQAAHDAVAQEGQC(Iodo-APB)R	3	NEAIQAAHDAVAQEGQC(Iodo-APB)R	3	NEAIQAAHDAVAQEGQC(Iodo-APB)R	3	NEAIQAAHDAVAQEGQC(Iodo-APB)R	3	NEAIQAAHDAVAQEGQC(Iodo-APB)R	3
	NIC(Iodo-APB)QQVNIK	2	NIC(Iodo-APB)QQVNIK	2	NIC(Iodo-APB)QQVNIK	2	NIC(Iodo-APB)QQVNIK	2	NIC(Iodo-APB)QQVNIK	2	NIC(Iodo-APB)QQVNIK	2
	PLFPHVLC(Iodo-APB)HNC(Carbamidomethyl)AVEFNFGQK	4	PLFPHVLC(Iodo-APB)HNC(Carbamidomethyl)AVEFNFGQK	4	PLFPHVLC(Iodo-APB)HNC(Carbamidomethyl)AVEFNFGQK	4	PLFPHVLC(Iodo-APB)HNC(Carbamidomethyl)AVEFNFGQK	4	PLFPHVLC(Iodo-APB)HNC(Carbamidomethyl)AVEFNFGQK	4	PLFPHVLC(Iodo-APB)HNC(Carbamidomethyl)AVEFNFGQK	4
	GADIMYTGTVDC(Iodo-APB)WR	2	GADIMYTGTVDC(Iodo-APB)WR	2	GADIMYTGTVDC(Iodo-APB)WR	2	GADIMYTGTVDC(Iodo-APB)WR	2	GADIMYTGTVDC(Iodo-APB)WR	2	GADIMYTGTVDC(Iodo-APB)WR	2
	STAC(Iodo-APB)QMLVC(Carbamidomethyl)YAK	2	STAC(Iodo-APB)QMLVC(Carbamidomethyl)YAK	2	STAC(Iodo-APB)QMLVC(Carbamidomethyl)YAK	2	STAC(Iodo-APB)QMLVC(Carbamidomethyl)YAK	2	STAC(Iodo-APB)QMLVC(Carbamidomethyl)YAK	2	STAC(Iodo-APB)QMLVC(Carbamidomethyl)YAK	2
	IGKPHTVPC(Iodo-APB)K	3	IGKPHTVPC(Iodo-APB)K	3	IGKPHTVPC(Iodo-APB)K	3	IGKPHTVPC(Iodo-APB)K	3	IGKPHTVPC(Iodo-APB)K	3	IGKPHTVPC(Iodo-APB)K	3
	VDC(Carbamidomethyl)TQHYELC(Iodo-APB)SGNQVR	3	VDC(Carbamidomethyl)TQHYELC(Iodo-APB)SGNQVR	3	VDC(Carbamidomethyl)TQHYELC(Iodo-APB)SGNQVR	3	VDC(Carbamidomethyl)TQHYELC(Iodo-APB)SGNQVR	3	VDC(Carbamidomethyl)TQHYELC(Iodo-APB)SGNQVR	3	VDC(Carbamidomethyl)TQHYELC(Iodo-APB)SGNQVR	3
	ILQC(Iodo-APB)YR	2	ILQC(Iodo-APB)YR	2	ILQC(Iodo-APB)YR	2	ILQC(Iodo-APB)YR	2	ILQC(Iodo-APB)YR	2	ILQC(Iodo-APB)YR	2
	NLC(Iodo-APB)SDDTPMVR	2	NLC(Iodo-APB)SDDTPMVR	2	NLC(Iodo-APB)SDDTPMVR	2	NLC(Iodo-APB)SDDTPMVR	2	NLC(Iodo-APB)SDDTPMVR	2	NLC(Iodo-APB)SDDTPMVR	2
	IGNC(Iodo-APB)PFSQR	2	IGNC(Iodo-APB)PFSQR	2	IGNC(Iodo-APB)PFSQR	2	IGNC(Iodo-APB)PFSQR	2	IGNC(Iodo-APB)PFSQR	2	IGNC(Iodo-APB)PFSQR	2
	VLTMPETC(Iodo-APB)R	2	VLTMPETC(Iodo-APB)R	2	VLTMPETC(Iodo-APB)R	2	VLTMPETC(Iodo-APB)R	2	VLTMPETC(Iodo-APB)R	2	VLTMPETC(Iodo-APB)R	2
	C(Iodo-APB)AVLK	2	C(Iodo-APB)AVLK	2	C(Iodo-APB)AVLK	2	C(Iodo-APB)AVLK	2	C(Iodo-APB)AVLK	2	C(Iodo-APB)AVLK	2
	NMM(Oxidation)AAC(Iodo-APB)DPR	2	NMM(Oxidation)AAC(Iodo-APB)DPR	2	NMM(Oxidation)AAC(Iodo-APB)DPR	2	NMM(Oxidation)AAC(Iodo-APB)DPR	2	NMM(Oxidation)AAC(Iodo-APB)DPR	2	NMM(Oxidation)AAC(Iodo-APB)DPR	2
	LVVVLC(Iodo-APB)NLKPQK	3	LVVVLC(Iodo-APB)NLKPQK	3	LVVVLC(Iodo-APB)NLKPQK	3	LVVVLC(Iodo-APB)NLKPQK	3	LVVVLC(Iodo-APB)NLKPQK	3	LVVVLC(Iodo-APB)NLKPQK	3
	C(Iodo-APB)VAQASK	2	C(Iodo-APB)VAQASK	2	C(Iodo-APB)VAQASK	2	C(Iodo-APB)VAQASK	2	C(Iodo-APB)VAQASK	2	C(Iodo-APB)VAQASK	2
	C(Iodo-APB)DLEDER	2	C(Iodo-APB)DLEDER	2	C(Iodo-APB)DLEDER	2	C(Iodo-APB)DLEDER	2	C(Iodo-APB)DLEDER	2	C(Iodo-APB)DLEDER	2
	KPVVDC(Carbamidomethyl)VVSVPC(Iodo-APB)FYTDAER	3	KPVVDC(Carbamidomethyl)VVSVPC(Iodo-APB)FYTDAER	3	KPVVDC(Carbamidomethyl)VVSVPC(Iodo-APB)FYTDAER	3	KPVVDC(Carbamidomethyl)VVSVPC(Iodo-APB)FYTDAER	3	KPVVDC(Carbamidomethyl)VVSVPC(Iodo-APB)FYTDAER	3	KPVVDC(Carbamidomethyl)VVSVPC(Iodo-APB)FYTDAER	3
	EEHLC(Iodo-APB)TQR	2	EEHLC(Iodo-APB)TQR	2	EEHLC(Iodo-APB)TQR	2	EEHLC(Iodo-APB)TQR	2	EEHLC(Iodo-APB)TQR	2	EEHLC(Iodo-APB)TQR	2
	VVFC(Iodo-APB)PVK	2	VVFC(Iodo-APB)PVK	2	VVFC(Iodo-APB)PVK	2	VVFC(Iodo-APB)PVK	2	VVFC(Iodo-APB)PVK	2	VVFC(Iodo-APB)PVK	2
	KDC(Iodo-APB)EVVMMIGLPGAGK	3	KDC(Iodo-APB)EVVMMIGLPGAGK	3	KDC(Iodo-APB)EVVMMIGLPGAGK	3	KDC(Iodo-APB)EVVMMIGLPGAGK	3	KDC(Iodo-APB)EVVMMIGLPGAGK	3	KDC(Iodo-APB)EVVMMIGLPGAGK	3
	SSPVEFEC(Iodo-APB)INEK	2	SSPVEFEC(Iodo-APB)INEK	2	SSPVEFEC(Iodo-APB)INEK	2	SSPVEFEC(Iodo-APB)INEK	2	SSPVEFEC(Iodo-APB)INEK	2	SSPVEFEC(Iodo-APB)INEK	2
	IVFVPGC(Iodo-APB)SIPLTIVK	2	IVFVPGC(Iodo-APB)SIPLTIVK	2	IVFVPGC(Iodo-APB)SIPLTIVK	2	IVFVPGC(Iodo-APB)SIPLTIVK	2	IVFVPGC(Iodo-APB)SIPLTIVK	2	IVFVPGC(Iodo-APB)SIPLTIVK	2
	VC(Iodo-APB)ASVTFK	2	VC(Iodo-APB)ASVTFK	2	VC(Iodo-APB)ASVTFK	2	VC(Iodo-APB)ASVTFK	2	VC(Iodo-APB)ASVTFK	2	VC(Iodo-APB)ASVTFK	2
	VDATADYIC(Iodo-APB)K	2	VDATADYIC(Iodo-APB)K	2	VDATADYIC(Iodo-APB)K	2	VDATADYIC(Iodo-APB)K	2	VDATADYIC(Iodo-APB)K	2	VDATADYIC(Iodo-APB)K	2
	VGEVC(Iodo-APB)HITC(Carbamidomethyl)KPEYAYGSAGSPPK	4	VGEVC(Iodo-APB)HITC(Carbamidomethyl)KPEYAYGSAGSPPK	4	VGEVC(Iodo-APB)HITC(Carbamidomethyl)KPEYAYGSAGSPPK	4	VGEVC(Iodo-APB)HITC(Carbamidomethyl)KPEYAYGSAGSPPK	4	VGEVC(Iodo-APB)HITC(Carbamidomethyl)KPEYAYGSAGSPPK	4	VGEVC(Iodo-APB)HITC(Carbamidomethyl)KPEYAYGSAGSPPK	4
	GGDVC(Iodo-APB)PK	2	GGDVC(Iodo-APB)PK	2	GGDVC(Iodo-APB)PK	2	GGDVC(Iodo-APB)PK	2	GGDVC(Iodo-APB)PK	2	GGDVC(Iodo-APB)PK	2
	ALC(Iodo-APB)TGEK	2	ALC(Iodo-APB)TGEK	2	ALC(Iodo-APB)TGEK	2	ALC(Iodo-APB)TGEK	2	ALC(Iodo-APB)TGEK	2	ALC(Iodo-APB)TGEK	2
	DINAYNC(Iodo-APB)EEPTEK	2	DINAYNC(Iodo-APB)EEPTEK	2	DINAYNC(Iodo-APB)EEPTEK	2	DINAYNC(Iodo-APB)EEPTEK	2	DINAYNC(Iodo-APB)EEPTEK	2	DINAYNC(Iodo-APB)EEPTEK	2
	DPHLAC(Iodo-APB)VAYER	3	DPHLAC(Iodo-APB)VAYER	3	DPHLAC(Iodo-APB)VAYER	3	DPHLAC(Iodo-APB)VAYER	3	DPHLAC(Iodo-APB)VAYER	3	DPHLAC(Iodo-APB)VAYER	3
	LLC(Iodo-APB)NFMR	2	LLC(Iodo-APB)NFMR	2	LLC(Iodo-APB)NFMR	2	LLC(Iodo-APB)NFMR	2	LLC(Iodo-APB)NFMR	2	LLC(Iodo-APB)NFMR	2
	LC(Iodo-APB)TSATESEVAR	2	LC(Iodo-APB)TSATESEVAR	2	LC(Iodo-APB)TSATESEVAR	2	LC(Iodo-APB)TSATESEVAR	2	LC(Iodo-APB)TSATESEVAR	2	LC(Iodo-APB)TSATESEVAR	2
	C(Iodo-APB)GHTNNLRPK	3	C(Iodo-APB)GHTNNLRPK	3	C(Iodo-APB)GHTNNLRPK	3	C(Iodo-APB)GHTNNLRPK	3	C(Iodo-APB)GHTNNLRPK	3	C(Iodo-APB)GHTNNLRPK	3
	EDQSILC(Iodo-APB)TGESGAGK	2	EDQSILC(Iodo-APB)TGESGAGK	2	EDQSILC(Iodo-APB)TGESGAGK	2	EDQSILC(Iodo-APB)TGESGAGK	2	EDQSILC(Iodo-APB)TGESGAGK	2	EDQSILC(Iodo-APB)TGESGAGK	2
	TFC(Iodo-APB)PAHK	2	TFC(Iodo-APB)PAHK	2	TFC(Iodo-APB)PAHK	2	TFC(Iodo-APB)PAHK	2	TFC(Iodo-APB)PAHK	2	TFC(Iodo-APB)PAHK	2
	QQC(Iodo-APB)FSK	2	QQC(Iodo-APB)FSK	2	QQC(Iodo-APB)FSK	2	QQC(Iodo-APB)FSK	2	QQC(Iodo-APB)FSK	2	QQC(Iodo-APB)FSK	2
	C(Iodo-APB)PSIAAAIAAVNALHGR	3	C(Iodo-APB)PSIAAAIAAVNALHGR	3	C(Iodo-APB)PSIAAAIAAVNALHGR	3	C(Iodo-APB)PSIAAAIAAVNALHGR	3	C(Iodo-APB)PSIAAAIAAVNALHGR	3	C(Iodo-APB)PSIAAAIAAVNALHGR	3
	FC(Iodo-APB)LNPK	2	FC(Iodo-APB)LNPK	2	FC(Iodo-APB)LNPK	2	FC(Iodo-APB)LNPK	2	FC(Iodo-APB)LNPK	2	FC(Iodo-APB)LNPK	2
	QELSHALYQHDAAC(Iodo-APB)R	3	QELSHALYQHDAAC(Iodo-APB)R	3	QELSHALYQHDAAC(Iodo-APB)R	3	QELSHALYQHDAAC(Iodo-APB)R	3	QELSHALYQHDAAC(Iodo-APB)R	3	QELSHALYQHDAAC(Iodo-APB)R	3
	QLC(Iodo-APB)DNAGFDATNILNK	3	QLC(Iodo-APB)DNAGFDATNILNK	3	QLC(Iodo-APB)DNAGFDATNILNK	3	QLC(Iodo-APB)DNAGFDATNILNK	3	QLC(Iodo-APB)DNAGFDATNILNK	3	QLC(Iodo-APB)DNAGFDATNILNK	3
	IAVHC(Iodo-APB)TVR	2	IAVHC(Iodo-APB)TVR	2	IAVHC(Iodo-APB)TVR	2	IAVHC(Iodo-APB)TVR	2	IAVHC(Iodo-APB)TVR	2	IAVHC(Iodo-APB)TVR	2
	AINC(Carbamidomethyl)ATSGVVGLVNC(Iodo-APB)LR	3	AINC(Carbamidomethyl)ATSGVVGLVNC(Iodo-APB)LR	3	AINC(Carbamidomethyl)ATSGVVGLVNC(Iodo-APB)LR	3	AINC(Carbamidomethyl)ATSGVVGLVNC(Iodo-APB)LR	3	AINC(Carbamidomethyl)ATSGVVGLVNC(Iodo-APB)LR	3	AINC(Carbamidomethyl)ATSGVVGLVNC(Iodo-APB)LR	3
	FDTGNLC(Iodo-APB)MVTGGANLGR	3	FDTGNLC(Iodo-APB)MVTGGANLGR	3	FDTGNLC(Iodo-APB)MVTGGANLGR	3	FDTGNLC(Iodo-APB)MVTGGANLGR	3	FDTGNLC(Iodo-APB)MVTGGANLGR	3	FDTGNLC(Iodo-APB)MVTGGANLGR	3
	VC(Iodo-APB)EGPK	2	VC(Iodo-APB)EGPK	2	VC(Iodo-APB)EGPK	2	VC(Iodo-APB)EGPK	2	VC(Iodo-APB)EGPK	2	VC(Iodo-APB)EGPK	2
	C(Iodo-APB)LIATGGTPR	2	C(Iodo-APB)LIATGGTPR	2	C(Iodo-APB)LIATGGTPR	2	C(Iodo-APB)LIATGGTPR	2	C(Iodo-APB)LIATGGTPR	2	C(Iodo-APB)LIATGGTPR	2
	NNTQVLINC(Iodo-APB)R	2	NNTQVLINC(Iodo-APB)R	2	NNTQVLINC(Iodo-APB)R	2	NNTQVLINC(Iodo-APB)R	2	NNTQVLINC(Iodo-APB)R	2	NNTQVLINC(Iodo-APB)R	2
	AISVHSTPEGC(Carbamidomethyl)SSAC(Iodo-APB)K	3	AISVHSTPEGC(Carbamidomethyl)SSAC(Iodo-APB)K	3	AISVHSTPEGC(Carbamidomethyl)SSAC(Iodo-APB)K	3	AISVHSTPEGC(Carbamidomethyl)SSAC(Iodo-APB)K	3	AISVHSTPEGC(Carbamidomethyl)SSAC(Iodo-APB)K	3	AISVHSTPEGC(Carbamidomethyl)SSAC(Iodo-APB)K	3
	VLC(Iodo-APB)QGLK	2	VLC(Iodo-APB)QGLK	2	VLC(Iodo-APB)QGLK	2	VLC(Iodo-APB)QGLK	2	VLC(Iodo-APB)QGLK	2	VLC(Iodo-APB)QGLK	2
	LVVEC(Carbamidomethyl)VMNNVTC(Iodo-APB)TR	3	LVVEC(Carbamidomethyl)VMNNVTC(Iodo-APB)TR	3	LVVEC(Carbamidomethyl)VMNNVTC(Iodo-APB)TR	3	LVVEC(Carbamidomethyl)VMNNVTC(Iodo-APB)TR	3	LVVEC(Carbamidomethyl)VMNNVTC(Iodo-APB)TR	3	LVVEC(Carbamidomethyl)VMNNVTC(Iodo-APB)TR	3
	YFEC(Iodo-APB)QAK	2	YFEC(Iodo-APB)QAK	2	YFEC(Iodo-APB)QAK	2	YFEC(Iodo-APB)QAK	2	YFEC(Iodo-APB)QAK	2	YFEC(Iodo-APB)QAK	2
	HEGVFIC(Iodo-APB)R	2	HEGVFIC(Iodo-APB)R	2	HEGVFIC(Iodo-APB)R	2	HEGVFIC(Iodo-APB)R	2	HEGVFIC(Iodo-APB)R	2	HEGVFIC(Iodo-APB)R	2
	AHIAQLC(Iodo-APB)EK	2	AHIAQLC(Iodo-APB)EK	2	AHIAQLC(Iodo-APB)EK	2	AHIAQLC(Iodo-APB)EK	2	AHIAQLC(Iodo-APB)EK	2	AHIAQLC(Iodo-APB)EK	2
	GYAFVTFC(Iodo-APB)TK	2	GYAFVTFC(Iodo-APB)TK	2	GYAFVTFC(Iodo-APB)TK	2	GYAFVTFC(Iodo-APB)TK	2	GYAFVTFC(Iodo-APB)TK	2	GYAFVTFC(Iodo-APB)TK	2
	LVVEC(Iodo-APB)VMNNVTC(Carbamidomethyl)TR	3	LVVEC(Iodo-APB)VMNNVTC(Carbamidomethyl)TR	3	LVVEC(Iodo-APB)VMNNVTC(Carbamidomethyl)TR	3	LVVEC(Iodo-APB)VMNNVTC(Carbamidomethyl)TR	3	LVVEC(Iodo-APB)VMNNVTC(Carbamidomethyl)TR	3	LVVEC(Iodo-APB)VMNNVTC(Carbamidomethyl)TR	3
	C(Iodo-APB)PQVVISFYEER	2	C(Iodo-APB)PQVVISFYEER	2	C(Iodo-APB)PQVVISFYEER	2	C(Iodo-APB)PQVVISFYEER	2	C(Iodo-APB)PQVVISFYEER	2	C(Iodo-APB)PQVVISFYEER	2
	LC(Carbamidomethyl)QDLPC(Iodo-APB)FSR	2	LC(Carbamidomethyl)QDLPC(Iodo-APB)FSR	2	LC(Carbamidomethyl)QDLPC(Iodo-APB)FSR	2	LC(Carbamidomethyl)QDLPC(Iodo-APB)FSR	2	LC(Carbamidomethyl)QDLPC(Iodo-APB)FSR	2	LC(Carbamidomethyl)QDLPC(Iodo-APB)FSR	2
	YIQAAC(Iodo-APB)K	2	YIQAAC(Iodo-APB)K	2	YIQAAC(Iodo-APB)K	2	YIQAAC(Iodo-APB)K	2	YIQAAC(Iodo-APB)K	2	YIQAAC(Iodo-APB)K	2
	C(Iodo-APB)GEEIAVQFVDMVK	2	C(Iodo-APB)GEEIAVQFVDMVK	2	C(Iodo-APB)GEEIAVQFVDMVK	2	C(Iodo-APB)GEEIAVQFVDMVK	2	C(Iodo-APB)GEEIAVQFVDMVK	2	C(Iodo-APB)GEEIAVQFVDMVK	2
	LVNAC(Iodo-APB)LAEELPHIHAFEQK	4	LVNAC(Iodo-APB)LAEELPHIHAFEQK	4	LVNAC(Iodo-APB)LAEELPHIHAFEQK	4	LVNAC(Iodo-APB)LAEELPHIHAFEQK	4	LVNAC(Iodo-APB)LAEELPHIHAFEQK	4	LVNAC(Iodo-APB)LAEELPHIHAFEQK	4
	TVIGC(Iodo-APB)SGFHGDC(Carbamidomethyl)LTLTK	3	TVIGC(Iodo-APB)SGFHGDC(Carbamidomethyl)LTLTK	3	TVIGC(Iodo-APB)SGFHGDC(Carbamidomethyl)LTLTK	3	TVIGC(Iodo-APB)SGFHGDC(Carbamidomethyl)LTLTK	3	TVIGC(Iodo-APB)SGFHGDC(Carbamidomethyl)LTLTK	3	TVIGC(Iodo-APB)SGFHGDC(Carbamidomethyl)LTLTK	3
	TATAVAHC(Iodo-APB)K	3	TATAVAHC(Iodo-APB)K	3	TATAVAHC(Iodo-APB)K	3	TATAVAHC(Iodo-APB)K	3	TATAVAHC(Iodo-APB)K	3	TATAVAHC(Iodo-APB)K	3
	C(Iodo-APB)THWAEGGK	3	C(Iodo-APB)THWAEGGK	3	C(Iodo-APB)THWAEGGK	3	C(Iodo-APB)THWAEGGK	3	C(Iodo-APB)THWAEGGK	3	C(Iodo-APB)THWAEGGK	3
	YEQGTGC(Iodo-APB)WQGPNR	2	YEQGTGC(Iodo-APB)WQGPNR	2	YEQGTGC(Iodo-APB)WQGPNR	2	YEQGTGC(Iodo-APB)WQGPNR	2	YEQGTGC(Iodo-APB)WQGPNR	2	YEQGTGC(Iodo-APB)WQGPNR	2
	DLMAC(Iodo-APB)AQTGSGK	2	DLMAC(Iodo-APB)AQTGSGK	2	DLMAC(Iodo-APB)AQTGSGK	2	DLMAC(Iodo-APB)AQTGSGK	2	DLMAC(Iodo-APB)AQTGSGK	2	DLMAC(Iodo-APB)AQTGSGK	2
	C(Iodo-APB)PEALFQPSFLGMESC(Carbamidomethyl)GIHETTFNSIMK	4	C(Iodo-APB)PEALFQPSFLGMESC(Carbamidomethyl)GIHETTFNSIMK	4	C(Iodo-APB)PEALFQPSFLGMESC(Carbamidomethyl)GIHETTFNSIMK	4	C(Iodo-APB)PEALFQPSFLGMESC(Carbamidomethyl)GIHETTFNSIMK	4	C(Iodo-APB)PEALFQPSFLGMESC(Carbamidomethyl)GIHETTFNSIMK	4	C(Iodo-APB)PEALFQPSFLGMESC(Carbamidomethyl)GIHETTFNSIMK	4
	YGYEIPVDMLC(Iodo-APB)K	2	YGYEIPVDMLC(Iodo-APB)K	2	YGYEIPVDMLC(Iodo-APB)K	2	YGYEIPVDMLC(Iodo-APB)K	2	YGYEIPVDMLC(Iodo-APB)K	2	YGYEIPVDMLC(Iodo-APB)K	2
	VMSQNFTNC(Iodo-APB)HTK	3	VMSQNFTNC(Iodo-APB)HTK	3	VMSQNFTNC(Iodo-APB)HTK	3	VMSQNFTNC(Iodo-APB)HTK	3	VMSQNFTNC(Iodo-APB)HTK	3	VMSQNFTNC(Iodo-APB)HTK	3
	NPVC(Iodo-APB)ANR	2	NPVC(Iodo-APB)ANR	2	NPVC(Iodo-APB)ANR	2	NPVC(Iodo-APB)ANR	2	NPVC(Iodo-APB)ANR	2	NPVC(Iodo-APB)ANR	2
	GATGC(Iodo-APB)GK	2	GATGC(Iodo-APB)GK	2	GATGC(Iodo-APB)GK	2	GATGC(Iodo-APB)GK	2	GATGC(Iodo-APB)GK	2	GATGC(Iodo-APB)GK	2
	VAIGPC(Iodo-APB)R	2	VAIGPC(Iodo-APB)R	2	VAIGPC(Iodo-APB)R	2	VAIGPC(Iodo-APB)R	2	VAIGPC(Iodo-APB)R	2	VAIGPC(Iodo-APB)R	2
	AVLFC(Iodo-APB)LSEDK	2	AVLFC(Iodo-APB)LSEDK	2	AVLFC(Iodo-APB)LSEDK	2	AVLFC(Iodo-APB)LSEDK	2	AVLFC(Iodo-APB)LSEDK	2	AVLFC(Iodo-APB)LSEDK	2
	NTC(Iodo-APB)TSVYTK	2	NTC(Iodo-APB)TSVYTK	2	NTC(Iodo-APB)TSVYTK	2	NTC(Iodo-APB)TSVYTK	2	NTC(Iodo-APB)TSVYTK	2	NTC(Iodo-APB)TSVYTK	2
	TQC(Iodo-APB)ALAASK	2	TQC(Iodo-APB)ALAASK	2	TQC(Iodo-APB)ALAASK	2	TQC(Iodo-APB)ALAASK	2	TQC(Iodo-APB)ALAASK	2	TQC(Iodo-APB)ALAASK	2
	SFAFLHC(Iodo-APB)K	2	SFAFLHC(Iodo-APB)K	2	SFAFLHC(Iodo-APB)K	2	SFAFLHC(Iodo-APB)K	2	SFAFLHC(Iodo-APB)K	2	SFAFLHC(Iodo-APB)K	2
	QLVTNAC(Iodo-APB)LIK	2	QLVTNAC(Iodo-APB)LIK	2	QLVTNAC(Iodo-APB)LIK	2	QLVTNAC(Iodo-APB)LIK	2	QLVTNAC(Iodo-APB)LIK	2	QLVTNAC(Iodo-APB)LIK	2
	FC(Iodo-APB)PFAER	2	FC(Iodo-APB)PFAER	2	FC(Iodo-APB)PFAER	2	FC(Iodo-APB)PFAER	2	FC(Iodo-APB)PFAER	2	FC(Iodo-APB)PFAER	2
	C(Carbamidomethyl)SAC(Iodo-APB)R	2	C(Carbamidomethyl)SAC(Iodo-APB)R	2	C(Carbamidomethyl)SAC(Iodo-APB)R	2	C(Carbamidomethyl)SAC(Iodo-APB)R	2	C(Carbamidomethyl)SAC(Iodo-APB)R	2	C(Carbamidomethyl)SAC(Iodo-APB)R	2
	C(Iodo-APB)SAC(Carbamidomethyl)R	2	C(Iodo-APB)SAC(Carbamidomethyl)R	2	C(Iodo-APB)SAC(Carbamidomethyl)R	2	C(Iodo-APB)SAC(Carbamidomethyl)R	2	C(Iodo-APB)SAC(Carbamidomethyl)R	2	C(Iodo-APB)SAC(Carbamidomethyl)R	2
	LQAQQDAVNIVC(Iodo-APB)HSK	3	LQAQQDAVNIVC(Iodo-APB)HSK	3	LQAQQDAVNIVC(Iodo-APB)HSK	3	LQAQQDAVNIVC(Iodo-APB)HSK	3	LQAQQDAVNIVC(Iodo-APB)HSK	3	LQAQQDAVNIVC(Iodo-APB)HSK	3
	EHPYLFSQC(Iodo-APB)QAIHC(Carbamidomethyl)R	3	EHPYLFSQC(Iodo-APB)QAIHC(Carbamidomethyl)R	3	EHPYLFSQC(Iodo-APB)QAIHC(Carbamidomethyl)R	3	EHPYLFSQC(Iodo-APB)QAIHC(Carbamidomethyl)R	3	EHPYLFSQC(Iodo-APB)QAIHC(Carbamidomethyl)R	3	EHPYLFSQC(Iodo-APB)QAIHC(Carbamidomethyl)R	3
	QIC(Iodo-APB)LVMLETLSQSPQGR	3	QIC(Iodo-APB)LVMLETLSQSPQGR	3	QIC(Iodo-APB)LVMLETLSQSPQGR	3	QIC(Iodo-APB)LVMLETLSQSPQGR	3	QIC(Iodo-APB)LVMLETLSQSPQGR	3	QIC(Iodo-APB)LVMLETLSQSPQGR	3
	SC(Carbamidomethyl)YDLSC(Iodo-APB)HAR	3	SC(Carbamidomethyl)YDLSC(Iodo-APB)HAR	3	SC(Carbamidomethyl)YDLSC(Iodo-APB)HAR	3	SC(Carbamidomethyl)YDLSC(Iodo-APB)HAR	3	SC(Carbamidomethyl)YDLSC(Iodo-APB)HAR	3	SC(Carbamidomethyl)YDLSC(Iodo-APB)HAR	3
	LPLVTPHTQC(Iodo-APB)R	3	LPLVTPHTQC(Iodo-APB)R	3	LPLVTPHTQC(Iodo-APB)R	3	LPLVTPHTQC(Iodo-APB)R	3	LPLVTPHTQC(Iodo-APB)R	3	LPLVTPHTQC(Iodo-APB)R	3
	AKFENLC(Iodo-APB)K	3	AKFENLC(Iodo-APB)K	3	AKFENLC(Iodo-APB)K	3	AKFENLC(Iodo-APB)K	3	AKFENLC(Iodo-APB)K	3	AKFENLC(Iodo-APB)K	3
	QSVELC(Iodo-APB)K	2	QSVELC(Iodo-APB)K	2	QSVELC(Iodo-APB)K	2	QSVELC(Iodo-APB)K	2	QSVELC(Iodo-APB)K	2	QSVELC(Iodo-APB)K	2
	C(Iodo-APB)LALATHDNPLR	3	C(Iodo-APB)LALATHDNPLR	3	C(Iodo-APB)LALATHDNPLR	3	C(Iodo-APB)LALATHDNPLR	3	C(Iodo-APB)LALATHDNPLR	3	C(Iodo-APB)LALATHDNPLR	3
	C(Iodo-APB)AHIEAK	2	C(Iodo-APB)AHIEAK	2	C(Iodo-APB)AHIEAK	2	C(Iodo-APB)AHIEAK	2	C(Iodo-APB)AHIEAK	2	C(Iodo-APB)AHIEAK	2
	VQQAC(Iodo-APB)EMVMDILR	2	VQQAC(Iodo-APB)EMVMDILR	2	VQQAC(Iodo-APB)EMVMDILR	2	VQQAC(Iodo-APB)EMVMDILR	2	VQQAC(Iodo-APB)EMVMDILR	2	VQQAC(Iodo-APB)EMVMDILR	2
	TEC(Carbamidomethyl)NQC(Iodo-APB)K	2	TEC(Carbamidomethyl)NQC(Iodo-APB)K	2	TEC(Carbamidomethyl)NQC(Iodo-APB)K	2	TEC(Carbamidomethyl)NQC(Iodo-APB)K	2	TEC(Carbamidomethyl)NQC(Iodo-APB)K	2	TEC(Carbamidomethyl)NQC(Iodo-APB)K	2
	HTGC(Iodo-APB)C(Carbamidomethyl)GDNDPIDVC(Carbamidomethyl)EIGSK	3	HTGC(Iodo-APB)C(Carbamidomethyl)GDNDPIDVC(Carbamidomethyl)EIGSK	3	HTGC(Iodo-APB)C(Carbamidomethyl)GDNDPIDVC(Carbamidomethyl)EIGSK	3	HTGC(Iodo-APB)C(Carbamidomethyl)GDNDPIDVC(Carbamidomethyl)EIGSK	3	HTGC(Iodo-APB)C(Carbamidomethyl)GDNDPIDVC(Carbamidomethyl)EIGSK	3	HTGC(Iodo-APB)C(Carbamidomethyl)GDNDPIDVC(Carbamidomethyl)EIGSK	3
	SAVENC(Iodo-APB)QDSWR	2	SAVENC(Iodo-APB)QDSWR	2	SAVENC(Iodo-APB)QDSWR	2	SAVENC(Iodo-APB)QDSWR	2	SAVENC(Iodo-APB)QDSWR	2	SAVENC(Iodo-APB)QDSWR	2
	ELAQQVQQVAAEYC(Iodo-APB)R	3	ELAQQVQQVAAEYC(Iodo-APB)R	3	ELAQQVQQVAAEYC(Iodo-APB)R	3	ELAQQVQQVAAEYC(Iodo-APB)R	3	ELAQQVQQVAAEYC(Iodo-APB)R	3	ELAQQVQQVAAEYC(Iodo-APB)R	3
	ADMTC(Iodo-APB)R	2	ADMTC(Iodo-APB)R	2	ADMTC(Iodo-APB)R	2	ADMTC(Iodo-APB)R	2	ADMTC(Iodo-APB)R	2	ADMTC(Iodo-APB)R	2
	TVFAEHISDEC(Iodo-APB)K	3	TVFAEHISDEC(Iodo-APB)K	3	TVFAEHISDEC(Iodo-APB)K	3	TVFAEHISDEC(Iodo-APB)K	3	TVFAEHISDEC(Iodo-APB)K	3	TVFAEHISDEC(Iodo-APB)K	3
	IPGGIIEDSC(Iodo-APB)VLR	3	IPGGIIEDSC(Iodo-APB)VLR	3	IPGGIIEDSC(Iodo-APB)VLR	3	IPGGIIEDSC(Iodo-APB)VLR	3	IPGGIIEDSC(Iodo-APB)VLR	3	IPGGIIEDSC(Iodo-APB)VLR	3
	C(Iodo-APB)PLPR	2	C(Iodo-APB)PLPR	2	C(Iodo-APB)PLPR	2	C(Iodo-APB)PLPR	2	C(Iodo-APB)PLPR	2	C(Iodo-APB)PLPR	2
	EQC(Iodo-APB)C(Carbamidomethyl)YNC(Carbamidomethyl)GKPGHLAR	4	EQC(Iodo-APB)C(Carbamidomethyl)YNC(Carbamidomethyl)GKPGHLAR	4	EQC(Iodo-APB)C(Carbamidomethyl)YNC(Carbamidomethyl)GKPGHLAR	4	EQC(Iodo-APB)C(Carbamidomethyl)YNC(Carbamidomethyl)GKPGHLAR	4	EQC(Iodo-APB)C(Carbamidomethyl)YNC(Carbamidomethyl)GKPGHLAR	4	EQC(Iodo-APB)C(Carbamidomethyl)YNC(Carbamidomethyl)GKPGHLAR	4
	FDFLC(Iodo-APB)QYHKPASK	3	FDFLC(Iodo-APB)QYHKPASK	3	FDFLC(Iodo-APB)QYHKPASK	3	FDFLC(Iodo-APB)QYHKPASK	3	FDFLC(Iodo-APB)QYHKPASK	3	FDFLC(Iodo-APB)QYHKPASK	3
	HELQANC(Iodo-APB)YEEVK	3	HELQANC(Iodo-APB)YEEVK	3	HELQANC(Iodo-APB)YEEVK	3	HELQANC(Iodo-APB)YEEVK	3	HELQANC(Iodo-APB)YEEVK	3	HELQANC(Iodo-APB)YEEVK	3
	IC(Iodo-APB)QFK	2	IC(Iodo-APB)QFK	2	IC(Iodo-APB)QFK	2	IC(Iodo-APB)QFK	2	IC(Iodo-APB)QFK	2	IC(Iodo-APB)QFK	2
	DHVFLC(Iodo-APB)EGEEPK	3	DHVFLC(Iodo-APB)EGEEPK	3	DHVFLC(Iodo-APB)EGEEPK	3	DHVFLC(Iodo-APB)EGEEPK	3	DHVFLC(Iodo-APB)EGEEPK	3	DHVFLC(Iodo-APB)EGEEPK	3
	FC(Iodo-APB)FTPHTEEGC(Carbamidomethyl)LSER	3	FC(Iodo-APB)FTPHTEEGC(Carbamidomethyl)LSER	3	FC(Iodo-APB)FTPHTEEGC(Carbamidomethyl)LSER	3	FC(Iodo-APB)FTPHTEEGC(Carbamidomethyl)LSER	3	FC(Iodo-APB)FTPHTEEGC(Carbamidomethyl)LSER	3	FC(Iodo-APB)FTPHTEEGC(Carbamidomethyl)LSER	3
	DGIILC(Iodo-APB)ELINK	2	DGIILC(Iodo-APB)ELINK	2	DGIILC(Iodo-APB)ELINK	2	DGIILC(Iodo-APB)ELINK	2	DGIILC(Iodo-APB)ELINK	2	DGIILC(Iodo-APB)ELINK	2
	GC(Iodo-APB)SKPLC(Carbamidomethyl)C(Carbamidomethyl)SC(Carbamidomethyl)ALLDSSHSELK	4	GC(Iodo-APB)SKPLC(Carbamidomethyl)C(Carbamidomethyl)SC(Carbamidomethyl)ALLDSSHSELK	4	GC(Iodo-APB)SKPLC(Carbamidomethyl)C(Carbamidomethyl)SC(Carbamidomethyl)ALLDSSHSELK	4	GC(Iodo-APB)SKPLC(Carbamidomethyl)C(Carbamidomethyl)SC(Carbamidomethyl)ALLDSSHSELK	4	GC(Iodo-APB)SKPLC(Carbamidomethyl)C(Carbamidomethyl)SC(Carbamidomethyl)ALLDSSHSELK	4	GC(Iodo-APB)SKPLC(Carbamidomethyl)C(Carbamidomethyl)SC(Carbamidomethyl)ALLDSSHSELK	4
	C(Carbamidomethyl)GETGHVAINC(Iodo-APB)SK	3	C(Carbamidomethyl)GETGHVAINC(Iodo-APB)SK	3	C(Carbamidomethyl)GETGHVAINC(Iodo-APB)SK	3	C(Carbamidomethyl)GETGHVAINC(Iodo-APB)SK	3	C(Carbamidomethyl)GETGHVAINC(Iodo-APB)SK	3	C(Carbamidomethyl)GETGHVAINC(Iodo-APB)SK	3
	C(Iodo-APB)ASQAGMTAYGTR	2	C(Iodo-APB)ASQAGMTAYGTR	2	C(Iodo-APB)ASQAGMTAYGTR	2	C(Iodo-APB)ASQAGMTAYGTR	2	C(Iodo-APB)ASQAGMTAYGTR	2	C(Iodo-APB)ASQAGMTAYGTR	2
	C(Iodo-APB)ELLYEGPPDDEAAMGIK	3	C(Iodo-APB)ELLYEGPPDDEAAMGIK	3	C(Iodo-APB)ELLYEGPPDDEAAMGIK	3	C(Iodo-APB)ELLYEGPPDDEAAMGIK	3	C(Iodo-APB)ELLYEGPPDDEAAMGIK	3	C(Iodo-APB)ELLYEGPPDDEAAMGIK	3
	AYQC(Iodo-APB)VVLLQGK	2	AYQC(Iodo-APB)VVLLQGK	2	AYQC(Iodo-APB)VVLLQGK	2	AYQC(Iodo-APB)VVLLQGK	2	AYQC(Iodo-APB)VVLLQGK	2	AYQC(Iodo-APB)VVLLQGK	2
	SLC(Iodo-APB)EK	2	SLC(Iodo-APB)EK	2	SLC(Iodo-APB)EK	2	SLC(Iodo-APB)EK	2	SLC(Iodo-APB)EK	2	SLC(Iodo-APB)EK	2
	AVC(Iodo-APB)MLSNTTAVAEAWAR	3	AVC(Iodo-APB)MLSNTTAVAEAWAR	3	AVC(Iodo-APB)MLSNTTAVAEAWAR	3	AVC(Iodo-APB)MLSNTTAVAEAWAR	3	AVC(Iodo-APB)MLSNTTAVAEAWAR	3	AVC(Iodo-APB)MLSNTTAVAEAWAR	3
	TFC(Iodo-APB)QLILDPIFK	3	TFC(Iodo-APB)QLILDPIFK	3	TFC(Iodo-APB)QLILDPIFK	3	TFC(Iodo-APB)QLILDPIFK	3	TFC(Iodo-APB)QLILDPIFK	3	TFC(Iodo-APB)QLILDPIFK	3
	C(Carbamidomethyl)SC(Iodo-APB)SFR	2	C(Carbamidomethyl)SC(Iodo-APB)SFR	2	C(Carbamidomethyl)SC(Iodo-APB)SFR	2	C(Carbamidomethyl)SC(Iodo-APB)SFR	2	C(Carbamidomethyl)SC(Iodo-APB)SFR	2	C(Carbamidomethyl)SC(Iodo-APB)SFR	2
	EVIC(Iodo-APB)TSR	2	EVIC(Iodo-APB)TSR	2	EVIC(Iodo-APB)TSR	2	EVIC(Iodo-APB)TSR	2	EVIC(Iodo-APB)TSR	2	EVIC(Iodo-APB)TSR	2
	ALEFAPAC(Iodo-APB)HR	3	ALEFAPAC(Iodo-APB)HR	3	ALEFAPAC(Iodo-APB)HR	3	ALEFAPAC(Iodo-APB)HR	3	ALEFAPAC(Iodo-APB)HR	3	ALEFAPAC(Iodo-APB)HR	3
	IGC(Iodo-APB)IITAR	2	IGC(Iodo-APB)IITAR	2	IGC(Iodo-APB)IITAR	2	IGC(Iodo-APB)IITAR	2	IGC(Iodo-APB)IITAR	2	IGC(Iodo-APB)IITAR	2
	TC(Iodo-APB)TDIKPEWLVK	3	TC(Iodo-APB)TDIKPEWLVK	3	TC(Iodo-APB)TDIKPEWLVK	3	TC(Iodo-APB)TDIKPEWLVK	3	TC(Iodo-APB)TDIKPEWLVK	3	TC(Iodo-APB)TDIKPEWLVK	3
	IC(Iodo-APB)LDILK	2	IC(Iodo-APB)LDILK	2	IC(Iodo-APB)LDILK	2	IC(Iodo-APB)LDILK	2	IC(Iodo-APB)LDILK	2	IC(Iodo-APB)LDILK	2
	PMEVFMC(Iodo-APB)SVLK	2	PMEVFMC(Iodo-APB)SVLK	2	PMEVFMC(Iodo-APB)SVLK	2	PMEVFMC(Iodo-APB)SVLK	2	PMEVFMC(Iodo-APB)SVLK	2	PMEVFMC(Iodo-APB)SVLK	2
	YASIC(Iodo-APB)QQNGIVPIVEPEILPDGDHDLKR	4	YASIC(Iodo-APB)QQNGIVPIVEPEILPDGDHDLKR	4	YASIC(Iodo-APB)QQNGIVPIVEPEILPDGDHDLKR	4	YASIC(Iodo-APB)QQNGIVPIVEPEILPDGDHDLKR	4	YASIC(Iodo-APB)QQNGIVPIVEPEILPDGDHDLKR	4	YASIC(Iodo-APB)QQNGIVPIVEPEILPDGDHDLKR	4
	AITIAGVPQSVTEC(Iodo-APB)VK	3	AITIAGVPQSVTEC(Iodo-APB)VK	3	AITIAGVPQSVTEC(Iodo-APB)VK	3	AITIAGVPQSVTEC(Iodo-APB)VK	3	AITIAGVPQSVTEC(Iodo-APB)VK	3	AITIAGVPQSVTEC(Iodo-APB)VK	3
	WVPEITHHC(Iodo-APB)PK	3	WVPEITHHC(Iodo-APB)PK	3	WVPEITHHC(Iodo-APB)PK	3	WVPEITHHC(Iodo-APB)PK	3	WVPEITHHC(Iodo-APB)PK	3	WVPEITHHC(Iodo-APB)PK	3
	C(Carbamidomethyl)TPAC(Iodo-APB)ISFGPK	2	C(Carbamidomethyl)TPAC(Iodo-APB)ISFGPK	2	C(Carbamidomethyl)TPAC(Iodo-APB)ISFGPK	2	C(Carbamidomethyl)TPAC(Iodo-APB)ISFGPK	2	C(Carbamidomethyl)TPAC(Iodo-APB)ISFGPK	2	C(Carbamidomethyl)TPAC(Iodo-APB)ISFGPK	2
	DIRPVC(Iodo-APB)R	2	DIRPVC(Iodo-APB)R	2	DIRPVC(Iodo-APB)R	2	DIRPVC(Iodo-APB)R	2	DIRPVC(Iodo-APB)R	2	DIRPVC(Iodo-APB)R	2
	MAC(Iodo-APB)GLGGK	2	MAC(Iodo-APB)GLGGK	2	MAC(Iodo-APB)GLGGK	2	MAC(Iodo-APB)GLGGK	2	MAC(Iodo-APB)GLGGK	2	MAC(Iodo-APB)GLGGK	2
	EDAMAMVDHC(Iodo-APB)LK	3	EDAMAMVDHC(Iodo-APB)LK	3	EDAMAMVDHC(Iodo-APB)LK	3	EDAMAMVDHC(Iodo-APB)LK	3	EDAMAMVDHC(Iodo-APB)LK	3	EDAMAMVDHC(Iodo-APB)LK	3
	LESGSIC(Iodo-APB)K	2	LESGSIC(Iodo-APB)K	2	LESGSIC(Iodo-APB)K	2	LESGSIC(Iodo-APB)K	2	LESGSIC(Iodo-APB)K	2	LESGSIC(Iodo-APB)K	2
	NVTLC(Iodo-APB)GHLHHGK	3	NVTLC(Iodo-APB)GHLHHGK	3	NVTLC(Iodo-APB)GHLHHGK	3	NVTLC(Iodo-APB)GHLHHGK	3	NVTLC(Iodo-APB)GHLHHGK	3	NVTLC(Iodo-APB)GHLHHGK	3
	C(Iodo-APB)IIVMPEK	2	C(Iodo-APB)IIVMPEK	2	C(Iodo-APB)IIVMPEK	2	C(Iodo-APB)IIVMPEK	2	C(Iodo-APB)IIVMPEK	2	C(Iodo-APB)IIVMPEK	2
	FSGDLDDQTC(Iodo-APB)R	2	FSGDLDDQTC(Iodo-APB)R	2	FSGDLDDQTC(Iodo-APB)R	2	FSGDLDDQTC(Iodo-APB)R	2	FSGDLDDQTC(Iodo-APB)R	2	FSGDLDDQTC(Iodo-APB)R	2
	DC(Iodo-APB)EAEVR	2	DC(Iodo-APB)EAEVR	2	DC(Iodo-APB)EAEVR	2	DC(Iodo-APB)EAEVR	2	DC(Iodo-APB)EAEVR	2	DC(Iodo-APB)EAEVR	2
	GMIFVC(Iodo-APB)SATHK	3	GMIFVC(Iodo-APB)SATHK	3	GMIFVC(Iodo-APB)SATHK	3	GMIFVC(Iodo-APB)SATHK	3	GMIFVC(Iodo-APB)SATHK	3	GMIFVC(Iodo-APB)SATHK	3
	LATC(Iodo-APB)SSDR	2	LATC(Iodo-APB)SSDR	2	LATC(Iodo-APB)SSDR	2	LATC(Iodo-APB)SSDR	2	LATC(Iodo-APB)SSDR	2	LATC(Iodo-APB)SSDR	2
	(N-Acetyl)AKPC(Iodo-APB)GVR	2	(N-Acetyl)AKPC(Iodo-APB)GVR	2	(N-Acetyl)AKPC(Iodo-APB)GVR	2	(N-Acetyl)AKPC(Iodo-APB)GVR	2	(N-Acetyl)AKPC(Iodo-APB)GVR	2	(N-Acetyl)AKPC(Iodo-APB)GVR	2
	MVILLC(Iodo-APB)NLKPAK	3	MVILLC(Iodo-APB)NLKPAK	3	MVILLC(Iodo-APB)NLKPAK	3	MVILLC(Iodo-APB)NLKPAK	3	MVILLC(Iodo-APB)NLKPAK	3	MVILLC(Iodo-APB)NLKPAK	3
	C(Iodo-APB)SVEK	2	C(Iodo-APB)SVEK	2	C(Iodo-APB)SVEK	2	C(Iodo-APB)SVEK	2	C(Iodo-APB)SVEK	2	C(Iodo-APB)SVEK	2
	AVNC(Iodo-APB)R	2	AVNC(Iodo-APB)R	2	AVNC(Iodo-APB)R	2	AVNC(Iodo-APB)R	2	AVNC(Iodo-APB)R	2	AVNC(Iodo-APB)R	2
	LLTSYGFIQC(Iodo-APB)SER	2	LLTSYGFIQC(Iodo-APB)SER	2	LLTSYGFIQC(Iodo-APB)SER	2	LLTSYGFIQC(Iodo-APB)SER	2	LLTSYGFIQC(Iodo-APB)SER	2	LLTSYGFIQC(Iodo-APB)SER	2
	C(Iodo-APB)SVNLANK	2	C(Iodo-APB)SVNLANK	2	C(Iodo-APB)SVNLANK	2	C(Iodo-APB)SVNLANK	2	C(Iodo-APB)SVNLANK	2	C(Iodo-APB)SVNLANK	2
	HTGC(Carbamidomethyl)C(Iodo-APB)GDNDPIDVC(Carbamidomethyl)EIGSK	3	HTGC(Carbamidomethyl)C(Iodo-APB)GDNDPIDVC(Carbamidomethyl)EIGSK	3	HTGC(Carbamidomethyl)C(Iodo-APB)GDNDPIDVC(Carbamidomethyl)EIGSK	3	HTGC(Carbamidomethyl)C(Iodo-APB)GDNDPIDVC(Carbamidomethyl)EIGSK	3	HTGC(Carbamidomethyl)C(Iodo-APB)GDNDPIDVC(Carbamidomethyl)EIGSK	3	HTGC(Carbamidomethyl)C(Iodo-APB)GDNDPIDVC(Carbamidomethyl)EIGSK	3
	AVC(Iodo-APB)MLSNTTAVAEAWAR	2	AVC(Iodo-APB)MLSNTTAVAEAWAR	2	AVC(Iodo-APB)MLSNTTAVAEAWAR	2	AVC(Iodo-APB)MLSNTTAVAEAWAR	2	AVC(Iodo-APB)MLSNTTAVAEAWAR	2	AVC(Iodo-APB)MLSNTTAVAEAWAR	2
	ESYC(Iodo-APB)QR	2	ESYC(Iodo-APB)QR	2	ESYC(Iodo-APB)QR	2	ESYC(Iodo-APB)QR	2	ESYC(Iodo-APB)QR	2	ESYC(Iodo-APB)QR	2
	C(Iodo-APB)SEGSFLLTTFPR	3	C(Iodo-APB)SEGSFLLTTFPR	3	C(Iodo-APB)SEGSFLLTTFPR	3	C(Iodo-APB)SEGSFLLTTFPR	3	C(Iodo-APB)SEGSFLLTTFPR	3	C(Iodo-APB)SEGSFLLTTFPR	3
	FDC(Iodo-APB)HYC(Carbamidomethyl)R	3	FDC(Iodo-APB)HYC(Carbamidomethyl)R	3	FDC(Iodo-APB)HYC(Carbamidomethyl)R	3	FDC(Iodo-APB)HYC(Carbamidomethyl)R	3	FDC(Iodo-APB)HYC(Carbamidomethyl)R	3	FDC(Iodo-APB)HYC(Carbamidomethyl)R	3
	C(Iodo-APB)GNVNFAR	2	C(Iodo-APB)GNVNFAR	2	C(Iodo-APB)GNVNFAR	2	C(Iodo-APB)GNVNFAR	2	C(Iodo-APB)GNVNFAR	2	C(Iodo-APB)GNVNFAR	2
	YADLTEDQLPSC(Iodo-APB)ESLK	2	YADLTEDQLPSC(Iodo-APB)ESLK	2	YADLTEDQLPSC(Iodo-APB)ESLK	2	YADLTEDQLPSC(Iodo-APB)ESLK	2	YADLTEDQLPSC(Iodo-APB)ESLK	2	YADLTEDQLPSC(Iodo-APB)ESLK	2
	C(Iodo-APB)LSVMEAK	2	C(Iodo-APB)LSVMEAK	2	C(Iodo-APB)LSVMEAK	2	C(Iodo-APB)LSVMEAK	2	C(Iodo-APB)LSVMEAK	2	C(Iodo-APB)LSVMEAK	2
	GFC(Iodo-APB)FITFKEEEPVKK	4	GFC(Iodo-APB)FITFKEEEPVKK	4	GFC(Iodo-APB)FITFKEEEPVKK	4	GFC(Iodo-APB)FITFKEEEPVKK	4	GFC(Iodo-APB)FITFKEEEPVKK	4	GFC(Iodo-APB)FITFKEEEPVKK	4
	NC(Iodo-APB)WQNYLDFHR	3	NC(Iodo-APB)WQNYLDFHR	3	NC(Iodo-APB)WQNYLDFHR	3	NC(Iodo-APB)WQNYLDFHR	3	NC(Iodo-APB)WQNYLDFHR	3	NC(Iodo-APB)WQNYLDFHR	3
	PLFPHVLC(Iodo-APB)HNC(Carbamidomethyl)AVEFNFGQK	3	PLFPHVLC(Iodo-APB)HNC(Carbamidomethyl)AVEFNFGQK	3	PLFPHVLC(Iodo-APB)HNC(Carbamidomethyl)AVEFNFGQK	3	PLFPHVLC(Iodo-APB)HNC(Carbamidomethyl)AVEFNFGQK	3	PLFPHVLC(Iodo-APB)HNC(Carbamidomethyl)AVEFNFGQK	3	PLFPHVLC(Iodo-APB)HNC(Carbamidomethyl)AVEFNFGQK	3
	VDC(Iodo-APB)TQHYELC(Carbamidomethyl)SGNQVR	3	VDC(Iodo-APB)TQHYELC(Carbamidomethyl)SGNQVR	3	VDC(Iodo-APB)TQHYELC(Carbamidomethyl)SGNQVR	3	VDC(Iodo-APB)TQHYELC(Carbamidomethyl)SGNQVR	3	VDC(Iodo-APB)TQHYELC(Carbamidomethyl)SGNQVR	3	VDC(Iodo-APB)TQHYELC(Carbamidomethyl)SGNQVR	3
	YSQIC(Iodo-APB)AK	2	YSQIC(Iodo-APB)AK	2	YSQIC(Iodo-APB)AK	2	YSQIC(Iodo-APB)AK	2	YSQIC(Iodo-APB)AK	2	YSQIC(Iodo-APB)AK	2
	DILIAC(Iodo-APB)R	2	DILIAC(Iodo-APB)R	2	DILIAC(Iodo-APB)R	2	DILIAC(Iodo-APB)R	2	DILIAC(Iodo-APB)R	2	DILIAC(Iodo-APB)R	2
	TAVC(Iodo-APB)DIPPR	2	TAVC(Iodo-APB)DIPPR	2	TAVC(Iodo-APB)DIPPR	2	TAVC(Iodo-APB)DIPPR	2	TAVC(Iodo-APB)DIPPR	2	TAVC(Iodo-APB)DIPPR	2
	HEGVFIC(Iodo-APB)R	3	HEGVFIC(Iodo-APB)R	3	HEGVFIC(Iodo-APB)R	3	HEGVFIC(Iodo-APB)R	3	HEGVFIC(Iodo-APB)R	3	HEGVFIC(Iodo-APB)R	3
	C(Iodo-APB)AVNQR	2	C(Iodo-APB)AVNQR	2	C(Iodo-APB)AVNQR	2	C(Iodo-APB)AVNQR	2	C(Iodo-APB)AVNQR	2	C(Iodo-APB)AVNQR	2
	APIIC(Iodo-APB)VLGHVDTGK	3	APIIC(Iodo-APB)VLGHVDTGK	3	APIIC(Iodo-APB)VLGHVDTGK	3	APIIC(Iodo-APB)VLGHVDTGK	3	APIIC(Iodo-APB)VLGHVDTGK	3	APIIC(Iodo-APB)VLGHVDTGK	3
	YTVQDESHSEWVSC(Iodo-APB)VR	3	YTVQDESHSEWVSC(Iodo-APB)VR	3	YTVQDESHSEWVSC(Iodo-APB)VR	3	YTVQDESHSEWVSC(Iodo-APB)VR	3	YTVQDESHSEWVSC(Iodo-APB)VR	3	YTVQDESHSEWVSC(Iodo-APB)VR	3
	YTQSNSVC(Iodo-APB)YAK	2	YTQSNSVC(Iodo-APB)YAK	2	YTQSNSVC(Iodo-APB)YAK	2	YTQSNSVC(Iodo-APB)YAK	2	YTQSNSVC(Iodo-APB)YAK	2	YTQSNSVC(Iodo-APB)YAK	2
	VRPGFC(Carbamidomethyl)FHLC(Iodo-APB)SR	3	VRPGFC(Carbamidomethyl)FHLC(Iodo-APB)SR	3	VRPGFC(Carbamidomethyl)FHLC(Iodo-APB)SR	3	VRPGFC(Carbamidomethyl)FHLC(Iodo-APB)SR	3	VRPGFC(Carbamidomethyl)FHLC(Iodo-APB)SR	3	VRPGFC(Carbamidomethyl)FHLC(Iodo-APB)SR	3
	DC(Iodo-APB)EEC(Carbamidomethyl)IQLEPTFIK	2	DC(Iodo-APB)EEC(Carbamidomethyl)IQLEPTFIK	2	DC(Iodo-APB)EEC(Carbamidomethyl)IQLEPTFIK	2	DC(Iodo-APB)EEC(Carbamidomethyl)IQLEPTFIK	2	DC(Iodo-APB)EEC(Carbamidomethyl)IQLEPTFIK	2	DC(Iodo-APB)EEC(Carbamidomethyl)IQLEPTFIK	2
	NC(Iodo-APB)LVK	2	NC(Iodo-APB)LVK	2	NC(Iodo-APB)LVK	2	NC(Iodo-APB)LVK	2	NC(Iodo-APB)LVK	2	NC(Iodo-APB)LVK	2
	C(Iodo-APB)PLSGAC(Carbamidomethyl)YSPEFK	2	C(Iodo-APB)PLSGAC(Carbamidomethyl)YSPEFK	2	C(Iodo-APB)PLSGAC(Carbamidomethyl)YSPEFK	2	C(Iodo-APB)PLSGAC(Carbamidomethyl)YSPEFK	2	C(Iodo-APB)PLSGAC(Carbamidomethyl)YSPEFK	2	C(Iodo-APB)PLSGAC(Carbamidomethyl)YSPEFK	2
	C(Iodo-APB)PEALFQPSFLGMESC(Carbamidomethyl)GIHETTFNSIMK	3	C(Iodo-APB)PEALFQPSFLGMESC(Carbamidomethyl)GIHETTFNSIMK	3	C(Iodo-APB)PEALFQPSFLGMESC(Carbamidomethyl)GIHETTFNSIMK	3	C(Iodo-APB)PEALFQPSFLGMESC(Carbamidomethyl)GIHETTFNSIMK	3	C(Iodo-APB)PEALFQPSFLGMESC(Carbamidomethyl)GIHETTFNSIMK	3	C(Iodo-APB)PEALFQPSFLGMESC(Carbamidomethyl)GIHETTFNSIMK	3
	ECENCDC(Iodo-APB)LQGFQLTHSLGGGTGSGMGTLLISK	3	ECENCDC(Iodo-APB)LQGFQLTHSLGGGTGSGMGTLLISK	3	ECENCDC(Iodo-APB)LQGFQLTHSLGGGTGSGMGTLLISK	3	ECENCDC(Iodo-APB)LQGFQLTHSLGGGTGSGMGTLLISK	3	ECENCDC(Iodo-APB)LQGFQLTHSLGGGTGSGMGTLLISK	3	ECENCDC(Iodo-APB)LQGFQLTHSLGGGTGSGMGTLLISK	3
	AAEC(Iodo-APB)NIVVTQPR	2	AAEC(Iodo-APB)NIVVTQPR	2	AAEC(Iodo-APB)NIVVTQPR	2	AAEC(Iodo-APB)NIVVTQPR	2	AAEC(Iodo-APB)NIVVTQPR	2	AAEC(Iodo-APB)NIVVTQPR	2
	ENVIMSQILPC(Iodo-APB)IK	2	ENVIMSQILPC(Iodo-APB)IK	2	ENVIMSQILPC(Iodo-APB)IK	2	ENVIMSQILPC(Iodo-APB)IK	2	ENVIMSQILPC(Iodo-APB)IK	2	ENVIMSQILPC(Iodo-APB)IK	2
	C(Iodo-APB)GETAFIAPQC(Carbamidomethyl)EMIPIEWVC(Carbamidomethyl)R	3	C(Iodo-APB)GETAFIAPQC(Carbamidomethyl)EMIPIEWVC(Carbamidomethyl)R	3	C(Iodo-APB)GETAFIAPQC(Carbamidomethyl)EMIPIEWVC(Carbamidomethyl)R	3	C(Iodo-APB)GETAFIAPQC(Carbamidomethyl)EMIPIEWVC(Carbamidomethyl)R	3	C(Iodo-APB)GETAFIAPQC(Carbamidomethyl)EMIPIEWVC(Carbamidomethyl)R	3	C(Iodo-APB)GETAFIAPQC(Carbamidomethyl)EMIPIEWVC(Carbamidomethyl)R	3
	C(Iodo-APB)EHAAR	3	C(Iodo-APB)EHAAR	3	C(Iodo-APB)EHAAR	3	C(Iodo-APB)EHAAR	3	C(Iodo-APB)EHAAR	3	C(Iodo-APB)EHAAR	3
	LC(Iodo-APB)IQSK	2	LC(Iodo-APB)IQSK	2	LC(Iodo-APB)IQSK	2	LC(Iodo-APB)IQSK	2	LC(Iodo-APB)IQSK	2	LC(Iodo-APB)IQSK	2
	TIDGQQTIIAC(Iodo-APB)IESHQFQPK	3	TIDGQQTIIAC(Iodo-APB)IESHQFQPK	3	TIDGQQTIIAC(Iodo-APB)IESHQFQPK	3	TIDGQQTIIAC(Iodo-APB)IESHQFQPK	3	TIDGQQTIIAC(Iodo-APB)IESHQFQPK	3	TIDGQQTIIAC(Iodo-APB)IESHQFQPK	3
	ADVIQATGDAIC(Iodo-APB)IFR	2	ADVIQATGDAIC(Iodo-APB)IFR	2	ADVIQATGDAIC(Iodo-APB)IFR	2	ADVIQATGDAIC(Iodo-APB)IFR	2	ADVIQATGDAIC(Iodo-APB)IFR	2	ADVIQATGDAIC(Iodo-APB)IFR	2
	QLLC(Iodo-APB)GAAIGTHEDDKYR	4	QLLC(Iodo-APB)GAAIGTHEDDKYR	4	QLLC(Iodo-APB)GAAIGTHEDDKYR	4	QLLC(Iodo-APB)GAAIGTHEDDKYR	4	QLLC(Iodo-APB)GAAIGTHEDDKYR	4	QLLC(Iodo-APB)GAAIGTHEDDKYR	4
	VAGDC(Iodo-APB)LDEK	2	VAGDC(Iodo-APB)LDEK	2	VAGDC(Iodo-APB)LDEK	2	VAGDC(Iodo-APB)LDEK	2	VAGDC(Iodo-APB)LDEK	2	VAGDC(Iodo-APB)LDEK	2
	YHTVNGHNC(Iodo-APB)EVR	4	YHTVNGHNC(Iodo-APB)EVR	4	YHTVNGHNC(Iodo-APB)EVR	4	YHTVNGHNC(Iodo-APB)EVR	4	YHTVNGHNC(Iodo-APB)EVR	4	YHTVNGHNC(Iodo-APB)EVR	4
	IC(Iodo-APB)TQVK	2	IC(Iodo-APB)TQVK	2	IC(Iodo-APB)TQVK	2	IC(Iodo-APB)TQVK	2	IC(Iodo-APB)TQVK	2	IC(Iodo-APB)TQVK	2
	ILC(Iodo-APB)LFR	2	ILC(Iodo-APB)LFR	2	ILC(Iodo-APB)LFR	2	ILC(Iodo-APB)LFR	2	ILC(Iodo-APB)LFR	2	ILC(Iodo-APB)LFR	2
	AISVHSTPEGC(Iodo-APB)SSAC(Carbamidomethyl)K	3	AISVHSTPEGC(Iodo-APB)SSAC(Carbamidomethyl)K	3	AISVHSTPEGC(Iodo-APB)SSAC(Carbamidomethyl)K	3	AISVHSTPEGC(Iodo-APB)SSAC(Carbamidomethyl)K	3	AISVHSTPEGC(Iodo-APB)SSAC(Carbamidomethyl)K	3	AISVHSTPEGC(Iodo-APB)SSAC(Carbamidomethyl)K	3
	QGQGQLVTC(Iodo-APB)SGAFK	2	QGQGQLVTC(Iodo-APB)SGAFK	2	QGQGQLVTC(Iodo-APB)SGAFK	2	QGQGQLVTC(Iodo-APB)SGAFK	2	QGQGQLVTC(Iodo-APB)SGAFK	2	QGQGQLVTC(Iodo-APB)SGAFK	2
	GSQFGQSC(Iodo-APB)C(Carbamidomethyl)LR	2	GSQFGQSC(Iodo-APB)C(Carbamidomethyl)LR	2	GSQFGQSC(Iodo-APB)C(Carbamidomethyl)LR	2	GSQFGQSC(Iodo-APB)C(Carbamidomethyl)LR	2	GSQFGQSC(Iodo-APB)C(Carbamidomethyl)LR	2	GSQFGQSC(Iodo-APB)C(Carbamidomethyl)LR	2
	HYGEHVC(Iodo-APB)TAK	3	HYGEHVC(Iodo-APB)TAK	3	HYGEHVC(Iodo-APB)TAK	3	HYGEHVC(Iodo-APB)TAK	3	HYGEHVC(Iodo-APB)TAK	3	HYGEHVC(Iodo-APB)TAK	3
	C(Iodo-APB)IDSGLWVPNSK	2	C(Iodo-APB)IDSGLWVPNSK	2	C(Iodo-APB)IDSGLWVPNSK	2	C(Iodo-APB)IDSGLWVPNSK	2	C(Iodo-APB)IDSGLWVPNSK	2	C(Iodo-APB)IDSGLWVPNSK	2
	LPC(Iodo-APB)IFIC(Carbamidomethyl)ENNR	2	LPC(Iodo-APB)IFIC(Carbamidomethyl)ENNR	2	LPC(Iodo-APB)IFIC(Carbamidomethyl)ENNR	2	LPC(Iodo-APB)IFIC(Carbamidomethyl)ENNR	2	LPC(Iodo-APB)IFIC(Carbamidomethyl)ENNR	2	LPC(Iodo-APB)IFIC(Carbamidomethyl)ENNR	2
	AATEC(Iodo-APB)MC(Carbamidomethyl)NLAMSK	2	AATEC(Iodo-APB)MC(Carbamidomethyl)NLAMSK	2	AATEC(Iodo-APB)MC(Carbamidomethyl)NLAMSK	2	AATEC(Iodo-APB)MC(Carbamidomethyl)NLAMSK	2	AATEC(Iodo-APB)MC(Carbamidomethyl)NLAMSK	2	AATEC(Iodo-APB)MC(Carbamidomethyl)NLAMSK	2
	C(Iodo-APB)SLPAEEDSVLEK	2	C(Iodo-APB)SLPAEEDSVLEK	2	C(Iodo-APB)SLPAEEDSVLEK	2	C(Iodo-APB)SLPAEEDSVLEK	2	C(Iodo-APB)SLPAEEDSVLEK	2	C(Iodo-APB)SLPAEEDSVLEK	2
	TVPFC(Iodo-APB)STFAAFFTR	2	TVPFC(Iodo-APB)STFAAFFTR	2	TVPFC(Iodo-APB)STFAAFFTR	2	TVPFC(Iodo-APB)STFAAFFTR	2	TVPFC(Iodo-APB)STFAAFFTR	2	TVPFC(Iodo-APB)STFAAFFTR	2
	TVYC(Iodo-APB)NVHK	2	TVYC(Iodo-APB)NVHK	2	TVYC(Iodo-APB)NVHK	2	TVYC(Iodo-APB)NVHK	2	TVYC(Iodo-APB)NVHK	2	TVYC(Iodo-APB)NVHK	2
	TIEEYAVC(Iodo-APB)PDLK	2	TIEEYAVC(Iodo-APB)PDLK	2	TIEEYAVC(Iodo-APB)PDLK	2	TIEEYAVC(Iodo-APB)PDLK	2	TIEEYAVC(Iodo-APB)PDLK	2	TIEEYAVC(Iodo-APB)PDLK	2
	TC(Iodo-APB)SNVNWAR	2	TC(Iodo-APB)SNVNWAR	2	TC(Iodo-APB)SNVNWAR	2	TC(Iodo-APB)SNVNWAR	2	TC(Iodo-APB)SNVNWAR	2	TC(Iodo-APB)SNVNWAR	2
	KTPC(Iodo-APB)GEGSK	3	KTPC(Iodo-APB)GEGSK	3	KTPC(Iodo-APB)GEGSK	3	KTPC(Iodo-APB)GEGSK	3	KTPC(Iodo-APB)GEGSK	3	KTPC(Iodo-APB)GEGSK	3
	TC(Iodo-APB)TTVAFTQVNSEDKGALAK	3	TC(Iodo-APB)TTVAFTQVNSEDKGALAK	3	TC(Iodo-APB)TTVAFTQVNSEDKGALAK	3	TC(Iodo-APB)TTVAFTQVNSEDKGALAK	3	TC(Iodo-APB)TTVAFTQVNSEDKGALAK	3	TC(Iodo-APB)TTVAFTQVNSEDKGALAK	3
	C(Iodo-APB)SVLAAANPVYGR	2	C(Iodo-APB)SVLAAANPVYGR	2	C(Iodo-APB)SVLAAANPVYGR	2	C(Iodo-APB)SVLAAANPVYGR	2	C(Iodo-APB)SVLAAANPVYGR	2	C(Iodo-APB)SVLAAANPVYGR	2
	AC(Iodo-APB)ALSIEESC(Carbamidomethyl)RPGDK	3	AC(Iodo-APB)ALSIEESC(Carbamidomethyl)RPGDK	3	AC(Iodo-APB)ALSIEESC(Carbamidomethyl)RPGDK	3	AC(Iodo-APB)ALSIEESC(Carbamidomethyl)RPGDK	3	AC(Iodo-APB)ALSIEESC(Carbamidomethyl)RPGDK	3	AC(Iodo-APB)ALSIEESC(Carbamidomethyl)RPGDK	3
	SLHDALC(Iodo-APB)VVK	2	SLHDALC(Iodo-APB)VVK	2	SLHDALC(Iodo-APB)VVK	2	SLHDALC(Iodo-APB)VVK	2	SLHDALC(Iodo-APB)VVK	2	SLHDALC(Iodo-APB)VVK	2
	IWC(Iodo-APB)FGPDGTGPNILTDITK	2	IWC(Iodo-APB)FGPDGTGPNILTDITK	2	IWC(Iodo-APB)FGPDGTGPNILTDITK	2	IWC(Iodo-APB)FGPDGTGPNILTDITK	2	IWC(Iodo-APB)FGPDGTGPNILTDITK	2	IWC(Iodo-APB)FGPDGTGPNILTDITK	2
	FLIC(Iodo-APB)TDVAAR	2	FLIC(Iodo-APB)TDVAAR	2	FLIC(Iodo-APB)TDVAAR	2	FLIC(Iodo-APB)TDVAAR	2	FLIC(Iodo-APB)TDVAAR	2	FLIC(Iodo-APB)TDVAAR	2
	IIC(Iodo-APB)MGAK	2	IIC(Iodo-APB)MGAK	2	IIC(Iodo-APB)MGAK	2	IIC(Iodo-APB)MGAK	2	IIC(Iodo-APB)MGAK	2	IIC(Iodo-APB)MGAK	2
	LLDIAC(Iodo-APB)WIHHK	3	LLDIAC(Iodo-APB)WIHHK	3	LLDIAC(Iodo-APB)WIHHK	3	LLDIAC(Iodo-APB)WIHHK	3	LLDIAC(Iodo-APB)WIHHK	3	LLDIAC(Iodo-APB)WIHHK	3
	DGLGFC(Iodo-APB)ALIHR	3	DGLGFC(Iodo-APB)ALIHR	3	DGLGFC(Iodo-APB)ALIHR	3	DGLGFC(Iodo-APB)ALIHR	3	DGLGFC(Iodo-APB)ALIHR	3	DGLGFC(Iodo-APB)ALIHR	3
	C(Iodo-APB)LDAVVSTR	2	C(Iodo-APB)LDAVVSTR	2	C(Iodo-APB)LDAVVSTR	2	C(Iodo-APB)LDAVVSTR	2	C(Iodo-APB)LDAVVSTR	2	C(Iodo-APB)LDAVVSTR	2
	VAC(Iodo-APB)ITEQVLTLVNK	2	VAC(Iodo-APB)ITEQVLTLVNK	2	VAC(Iodo-APB)ITEQVLTLVNK	2	VAC(Iodo-APB)ITEQVLTLVNK	2	VAC(Iodo-APB)ITEQVLTLVNK	2	VAC(Iodo-APB)ITEQVLTLVNK	2
	AC(Iodo-APB)AEALR	2	AC(Iodo-APB)AEALR	2	AC(Iodo-APB)AEALR	2	AC(Iodo-APB)AEALR	2	AC(Iodo-APB)AEALR	2	AC(Iodo-APB)AEALR	2
	AVLFC(Iodo-APB)LSDDKR	3	AVLFC(Iodo-APB)LSDDKR	3	AVLFC(Iodo-APB)LSDDKR	3	AVLFC(Iodo-APB)LSDDKR	3	AVLFC(Iodo-APB)LSDDKR	3	AVLFC(Iodo-APB)LSDDKR	3
	C(Iodo-APB)YDEK	2	C(Iodo-APB)YDEK	2	C(Iodo-APB)YDEK	2	C(Iodo-APB)YDEK	2	C(Iodo-APB)YDEK	2	C(Iodo-APB)YDEK	2
	ILRPGGC(Iodo-APB)LFLK	3	ILRPGGC(Iodo-APB)LFLK	3	ILRPGGC(Iodo-APB)LFLK	3	ILRPGGC(Iodo-APB)LFLK	3	ILRPGGC(Iodo-APB)LFLK	3	ILRPGGC(Iodo-APB)LFLK	3
	IREC(Iodo-APB)NL	2	IREC(Iodo-APB)NL	2	IREC(Iodo-APB)NL	2	IREC(Iodo-APB)NL	2	IREC(Iodo-APB)NL	2	IREC(Iodo-APB)NL	2
	SWLPQNC(Iodo-APB)TLVDMK	2	SWLPQNC(Iodo-APB)TLVDMK	2	SWLPQNC(Iodo-APB)TLVDMK	2	SWLPQNC(Iodo-APB)TLVDMK	2	SWLPQNC(Iodo-APB)TLVDMK	2	SWLPQNC(Iodo-APB)TLVDMK	2
	VLEFNC(Iodo-APB)R	2	VLEFNC(Iodo-APB)R	2	VLEFNC(Iodo-APB)R	2	VLEFNC(Iodo-APB)R	2	VLEFNC(Iodo-APB)R	2	VLEFNC(Iodo-APB)R	2
	HFC(Iodo-APB)PNVPIILVGNK	2	HFC(Iodo-APB)PNVPIILVGNK	2	HFC(Iodo-APB)PNVPIILVGNK	2	HFC(Iodo-APB)PNVPIILVGNK	2	HFC(Iodo-APB)PNVPIILVGNK	2	HFC(Iodo-APB)PNVPIILVGNK	2
	EILGTC(Iodo-APB)K	2	EILGTC(Iodo-APB)K	2	EILGTC(Iodo-APB)K	2	EILGTC(Iodo-APB)K	2	EILGTC(Iodo-APB)K	2	EILGTC(Iodo-APB)K	2
	AIANEC(Iodo-APB)QANFISIK	2	AIANEC(Iodo-APB)QANFISIK	2	AIANEC(Iodo-APB)QANFISIK	2	AIANEC(Iodo-APB)QANFISIK	2	AIANEC(Iodo-APB)QANFISIK	2	AIANEC(Iodo-APB)QANFISIK	2
	C(Carbamidomethyl)PPGVVPAC(Iodo-APB)HNSK	3	C(Carbamidomethyl)PPGVVPAC(Iodo-APB)HNSK	3	C(Carbamidomethyl)PPGVVPAC(Iodo-APB)HNSK	3	C(Carbamidomethyl)PPGVVPAC(Iodo-APB)HNSK	3	C(Carbamidomethyl)PPGVVPAC(Iodo-APB)HNSK	3	C(Carbamidomethyl)PPGVVPAC(Iodo-APB)HNSK	3
	VNC(Iodo-APB)SFYFK	2	VNC(Iodo-APB)SFYFK	2	VNC(Iodo-APB)SFYFK	2	VNC(Iodo-APB)SFYFK	2	VNC(Iodo-APB)SFYFK	2	VNC(Iodo-APB)SFYFK	2
	GHNQPC(Iodo-APB)LLVGSGR	3	GHNQPC(Iodo-APB)LLVGSGR	3	GHNQPC(Iodo-APB)LLVGSGR	3	GHNQPC(Iodo-APB)LLVGSGR	3	GHNQPC(Iodo-APB)LLVGSGR	3	GHNQPC(Iodo-APB)LLVGSGR	3
	TVFAEHISDEC(Iodo-APB)K	2	TVFAEHISDEC(Iodo-APB)K	2	TVFAEHISDEC(Iodo-APB)K	2	TVFAEHISDEC(Iodo-APB)K	2	TVFAEHISDEC(Iodo-APB)K	2	TVFAEHISDEC(Iodo-APB)K	2
	LQWFC(Iodo-APB)DR	2	LQWFC(Iodo-APB)DR	2	LQWFC(Iodo-APB)DR	2	LQWFC(Iodo-APB)DR	2	LQWFC(Iodo-APB)DR	2	LQWFC(Iodo-APB)DR	2
	C(Iodo-APB)LHPLANETFVAK	3	C(Iodo-APB)LHPLANETFVAK	3	C(Iodo-APB)LHPLANETFVAK	3	C(Iodo-APB)LHPLANETFVAK	3	C(Iodo-APB)LHPLANETFVAK	3	C(Iodo-APB)LHPLANETFVAK	3
	C(Iodo-APB)NLVPTDEITVYYK	2	C(Iodo-APB)NLVPTDEITVYYK	2	C(Iodo-APB)NLVPTDEITVYYK	2	C(Iodo-APB)NLVPTDEITVYYK	2	C(Iodo-APB)NLVPTDEITVYYK	2	C(Iodo-APB)NLVPTDEITVYYK	2
	C(Iodo-APB)SDIVFAR	2	C(Iodo-APB)SDIVFAR	2	C(Iodo-APB)SDIVFAR	2	C(Iodo-APB)SDIVFAR	2	C(Iodo-APB)SDIVFAR	2	C(Iodo-APB)SDIVFAR	2
	FVLDC(Iodo-APB)K	2	FVLDC(Iodo-APB)K	2	FVLDC(Iodo-APB)K	2	FVLDC(Iodo-APB)K	2	FVLDC(Iodo-APB)K	2	FVLDC(Iodo-APB)K	2
	ILQLC(Iodo-APB)MGNHELYMR	3	ILQLC(Iodo-APB)MGNHELYMR	3	ILQLC(Iodo-APB)MGNHELYMR	3	ILQLC(Iodo-APB)MGNHELYMR	3	ILQLC(Iodo-APB)MGNHELYMR	3	ILQLC(Iodo-APB)MGNHELYMR	3
	LC(Iodo-APB)HLR	2	LC(Iodo-APB)HLR	2	LC(Iodo-APB)HLR	2	LC(Iodo-APB)HLR	2	LC(Iodo-APB)HLR	2	LC(Iodo-APB)HLR	2
	C(Carbamidomethyl)ESAPGC(Iodo-APB)GVWQR	2	C(Carbamidomethyl)ESAPGC(Iodo-APB)GVWQR	2	C(Carbamidomethyl)ESAPGC(Iodo-APB)GVWQR	2	C(Carbamidomethyl)ESAPGC(Iodo-APB)GVWQR	2	C(Carbamidomethyl)ESAPGC(Iodo-APB)GVWQR	2	C(Carbamidomethyl)ESAPGC(Iodo-APB)GVWQR	2
	DGGFC(Iodo-APB)EVC(Carbamidomethyl)K	2	DGGFC(Iodo-APB)EVC(Carbamidomethyl)K	2	DGGFC(Iodo-APB)EVC(Carbamidomethyl)K	2	DGGFC(Iodo-APB)EVC(Carbamidomethyl)K	2	DGGFC(Iodo-APB)EVC(Carbamidomethyl)K	2	DGGFC(Iodo-APB)EVC(Carbamidomethyl)K	2
	NLDKEYLPIGGLAEFC(Iodo-APB)K	3	NLDKEYLPIGGLAEFC(Iodo-APB)K	3	NLDKEYLPIGGLAEFC(Iodo-APB)K	3	NLDKEYLPIGGLAEFC(Iodo-APB)K	3	NLDKEYLPIGGLAEFC(Iodo-APB)K	3	NLDKEYLPIGGLAEFC(Iodo-APB)K	3
	VFC(Iodo-APB)VQRPDR	3	VFC(Iodo-APB)VQRPDR	3	VFC(Iodo-APB)VQRPDR	3	VFC(Iodo-APB)VQRPDR	3	VFC(Iodo-APB)VQRPDR	3	VFC(Iodo-APB)VQRPDR	3
	HLYTLDGGDIINALC(Iodo-APB)FSPNR	3	HLYTLDGGDIINALC(Iodo-APB)FSPNR	3	HLYTLDGGDIINALC(Iodo-APB)FSPNR	3	HLYTLDGGDIINALC(Iodo-APB)FSPNR	3	HLYTLDGGDIINALC(Iodo-APB)FSPNR	3	HLYTLDGGDIINALC(Iodo-APB)FSPNR	3
	C(Iodo-APB)ELLAK	2	C(Iodo-APB)ELLAK	2	C(Iodo-APB)ELLAK	2	C(Iodo-APB)ELLAK	2	C(Iodo-APB)ELLAK	2	C(Iodo-APB)ELLAK	2
	TQIVC(Iodo-APB)K	2	TQIVC(Iodo-APB)K	2	TQIVC(Iodo-APB)K	2	TQIVC(Iodo-APB)K	2	TQIVC(Iodo-APB)K	2	TQIVC(Iodo-APB)K	2
	SHLLNC(Carbamidomethyl)C(Iodo-APB)PHDVLSGTR	3	SHLLNC(Carbamidomethyl)C(Iodo-APB)PHDVLSGTR	3	SHLLNC(Carbamidomethyl)C(Iodo-APB)PHDVLSGTR	3	SHLLNC(Carbamidomethyl)C(Iodo-APB)PHDVLSGTR	3	SHLLNC(Carbamidomethyl)C(Iodo-APB)PHDVLSGTR	3	SHLLNC(Carbamidomethyl)C(Iodo-APB)PHDVLSGTR	3
	NC(Iodo-APB)TYTQVQTR	2	NC(Iodo-APB)TYTQVQTR	2	NC(Iodo-APB)TYTQVQTR	2	NC(Iodo-APB)TYTQVQTR	2	NC(Iodo-APB)TYTQVQTR	2	NC(Iodo-APB)TYTQVQTR	2
	VC(Iodo-APB)MYFTYK	2	VC(Iodo-APB)MYFTYK	2	VC(Iodo-APB)MYFTYK	2	VC(Iodo-APB)MYFTYK	2	VC(Iodo-APB)MYFTYK	2	VC(Iodo-APB)MYFTYK	2
	VALNVSC(Iodo-APB)ANLLDK	2	VALNVSC(Iodo-APB)ANLLDK	2	VALNVSC(Iodo-APB)ANLLDK	2	VALNVSC(Iodo-APB)ANLLDK	2	VALNVSC(Iodo-APB)ANLLDK	2	VALNVSC(Iodo-APB)ANLLDK	2
	GYPHLC(Iodo-APB)SIC(Carbamidomethyl)DLPVHSNK	4	GYPHLC(Iodo-APB)SIC(Carbamidomethyl)DLPVHSNK	4	GYPHLC(Iodo-APB)SIC(Carbamidomethyl)DLPVHSNK	4	GYPHLC(Iodo-APB)SIC(Carbamidomethyl)DLPVHSNK	4	GYPHLC(Iodo-APB)SIC(Carbamidomethyl)DLPVHSNK	4	GYPHLC(Iodo-APB)SIC(Carbamidomethyl)DLPVHSNK	4
	VC(Iodo-APB)EVC(Carbamidomethyl)SAYLGLHDNDRR	4	VC(Iodo-APB)EVC(Carbamidomethyl)SAYLGLHDNDRR	4	VC(Iodo-APB)EVC(Carbamidomethyl)SAYLGLHDNDRR	4	VC(Iodo-APB)EVC(Carbamidomethyl)SAYLGLHDNDRR	4	VC(Iodo-APB)EVC(Carbamidomethyl)SAYLGLHDNDRR	4	VC(Iodo-APB)EVC(Carbamidomethyl)SAYLGLHDNDRR	4
	LGGEVSC(Iodo-APB)LVAGTK	2	LGGEVSC(Iodo-APB)LVAGTK	2	LGGEVSC(Iodo-APB)LVAGTK	2	LGGEVSC(Iodo-APB)LVAGTK	2	LGGEVSC(Iodo-APB)LVAGTK	2	LGGEVSC(Iodo-APB)LVAGTK	2
	LIC(Iodo-APB)DVSR	2	LIC(Iodo-APB)DVSR	2	LIC(Iodo-APB)DVSR	2	LIC(Iodo-APB)DVSR	2	LIC(Iodo-APB)DVSR	2	LIC(Iodo-APB)DVSR	2
	NVLC(Carbamidomethyl)SAC(Iodo-APB)SGQGGK	2	NVLC(Carbamidomethyl)SAC(Iodo-APB)SGQGGK	2	NVLC(Carbamidomethyl)SAC(Iodo-APB)SGQGGK	2	NVLC(Carbamidomethyl)SAC(Iodo-APB)SGQGGK	2	NVLC(Carbamidomethyl)SAC(Iodo-APB)SGQGGK	2	NVLC(Carbamidomethyl)SAC(Iodo-APB)SGQGGK	2
	ASLC(Iodo-APB)ISTK	2	ASLC(Iodo-APB)ISTK	2	ASLC(Iodo-APB)ISTK	2	ASLC(Iodo-APB)ISTK	2	ASLC(Iodo-APB)ISTK	2	ASLC(Iodo-APB)ISTK	2
	HVSVC(Iodo-APB)R	2	HVSVC(Iodo-APB)R	2	HVSVC(Iodo-APB)R	2	HVSVC(Iodo-APB)R	2	HVSVC(Iodo-APB)R	2	HVSVC(Iodo-APB)R	2
	LMC(Iodo-APB)PQEIVDYIADKK	3	LMC(Iodo-APB)PQEIVDYIADKK	3	LMC(Iodo-APB)PQEIVDYIADKK	3	LMC(Iodo-APB)PQEIVDYIADKK	3	LMC(Iodo-APB)PQEIVDYIADKK	3	LMC(Iodo-APB)PQEIVDYIADKK	3
	LFQC(Iodo-APB)LLHR	2	LFQC(Iodo-APB)LLHR	2	LFQC(Iodo-APB)LLHR	2	LFQC(Iodo-APB)LLHR	2	LFQC(Iodo-APB)LLHR	2	LFQC(Iodo-APB)LLHR	2
	FYC(Iodo-APB)DYC(Carbamidomethyl)DTYLTHDSPSVR	3	FYC(Iodo-APB)DYC(Carbamidomethyl)DTYLTHDSPSVR	3	FYC(Iodo-APB)DYC(Carbamidomethyl)DTYLTHDSPSVR	3	FYC(Iodo-APB)DYC(Carbamidomethyl)DTYLTHDSPSVR	3	FYC(Iodo-APB)DYC(Carbamidomethyl)DTYLTHDSPSVR	3	FYC(Iodo-APB)DYC(Carbamidomethyl)DTYLTHDSPSVR	3
	AAC(Iodo-APB)HLK	2	AAC(Iodo-APB)HLK	2	AAC(Iodo-APB)HLK	2	AAC(Iodo-APB)HLK	2	AAC(Iodo-APB)HLK	2	AAC(Iodo-APB)HLK	2
	ESNC(Iodo-APB)YDPER	2	ESNC(Iodo-APB)YDPER	2	ESNC(Iodo-APB)YDPER	2	ESNC(Iodo-APB)YDPER	2	ESNC(Iodo-APB)YDPER	2	ESNC(Iodo-APB)YDPER	2
	PVIAC(Iodo-APB)SVTIK	2	PVIAC(Iodo-APB)SVTIK	2	PVIAC(Iodo-APB)SVTIK	2	PVIAC(Iodo-APB)SVTIK	2	PVIAC(Iodo-APB)SVTIK	2	PVIAC(Iodo-APB)SVTIK	2
	LFFHC(Iodo-APB)SQYNGNLQDLK	3	LFFHC(Iodo-APB)SQYNGNLQDLK	3	LFFHC(Iodo-APB)SQYNGNLQDLK	3	LFFHC(Iodo-APB)SQYNGNLQDLK	3	LFFHC(Iodo-APB)SQYNGNLQDLK	3	LFFHC(Iodo-APB)SQYNGNLQDLK	3
	SHLLNC(Iodo-APB)C(Carbamidomethyl)PHDVLSGTR	3	SHLLNC(Iodo-APB)C(Carbamidomethyl)PHDVLSGTR	3	SHLLNC(Iodo-APB)C(Carbamidomethyl)PHDVLSGTR	3	SHLLNC(Iodo-APB)C(Carbamidomethyl)PHDVLSGTR	3	SHLLNC(Iodo-APB)C(Carbamidomethyl)PHDVLSGTR	3	SHLLNC(Iodo-APB)C(Carbamidomethyl)PHDVLSGTR	3
	DIC(Iodo-APB)LK	2	DIC(Iodo-APB)LK	2	DIC(Iodo-APB)LK	2	DIC(Iodo-APB)LK	2	DIC(Iodo-APB)LK	2	DIC(Iodo-APB)LK	2
	ITFC(Iodo-APB)TGIR	2	ITFC(Iodo-APB)TGIR	2	ITFC(Iodo-APB)TGIR	2	ITFC(Iodo-APB)TGIR	2	ITFC(Iodo-APB)TGIR	2	ITFC(Iodo-APB)TGIR	2
	VC(Iodo-APB)DIAAELAR	2	VC(Iodo-APB)DIAAELAR	2	VC(Iodo-APB)DIAAELAR	2	VC(Iodo-APB)DIAAELAR	2	VC(Iodo-APB)DIAAELAR	2	VC(Iodo-APB)DIAAELAR	2
	HFILDEC(Iodo-APB)DK	2	HFILDEC(Iodo-APB)DK	2	HFILDEC(Iodo-APB)DK	2	HFILDEC(Iodo-APB)DK	2	HFILDEC(Iodo-APB)DK	2	HFILDEC(Iodo-APB)DK	2
	TMGC(Iodo-APB)IR	2	TMGC(Iodo-APB)IR	2	TMGC(Iodo-APB)IR	2	TMGC(Iodo-APB)IR	2	TMGC(Iodo-APB)IR	2	TMGC(Iodo-APB)IR	2
	GFC(Carbamidomethyl)LPPHC(Iodo-APB)SR	3	GFC(Carbamidomethyl)LPPHC(Iodo-APB)SR	3	GFC(Carbamidomethyl)LPPHC(Iodo-APB)SR	3	GFC(Carbamidomethyl)LPPHC(Iodo-APB)SR	3	GFC(Carbamidomethyl)LPPHC(Iodo-APB)SR	3	GFC(Carbamidomethyl)LPPHC(Iodo-APB)SR	3
	C(Iodo-APB)VNLVQK	2	C(Iodo-APB)VNLVQK	2	C(Iodo-APB)VNLVQK	2	C(Iodo-APB)VNLVQK	2	C(Iodo-APB)VNLVQK	2	C(Iodo-APB)VNLVQK	2
	QSC(Iodo-APB)ATVQR	2	QSC(Iodo-APB)ATVQR	2	QSC(Iodo-APB)ATVQR	2	QSC(Iodo-APB)ATVQR	2	QSC(Iodo-APB)ATVQR	2	QSC(Iodo-APB)ATVQR	2
	C(Iodo-APB)GPLIDLC(Carbamidomethyl)R	2	C(Iodo-APB)GPLIDLC(Carbamidomethyl)R	2	C(Iodo-APB)GPLIDLC(Carbamidomethyl)R	2	C(Iodo-APB)GPLIDLC(Carbamidomethyl)R	2	C(Iodo-APB)GPLIDLC(Carbamidomethyl)R	2	C(Iodo-APB)GPLIDLC(Carbamidomethyl)R	2
	C(Iodo-APB)SSILLHGK	3	C(Iodo-APB)SSILLHGK	3	C(Iodo-APB)SSILLHGK	3	C(Iodo-APB)SSILLHGK	3	C(Iodo-APB)SSILLHGK	3	C(Iodo-APB)SSILLHGK	3
	C(Iodo-APB)VVILPDSVR	2	C(Iodo-APB)VVILPDSVR	2	C(Iodo-APB)VVILPDSVR	2	C(Iodo-APB)VVILPDSVR	2	C(Iodo-APB)VVILPDSVR	2	C(Iodo-APB)VVILPDSVR	2
	VIGIEC(Iodo-APB)SSISDYAVK	2	VIGIEC(Iodo-APB)SSISDYAVK	2	VIGIEC(Iodo-APB)SSISDYAVK	2	VIGIEC(Iodo-APB)SSISDYAVK	2	VIGIEC(Iodo-APB)SSISDYAVK	2	VIGIEC(Iodo-APB)SSISDYAVK	2
	GPQLFHMDPSGTFVQC(Iodo-APB)DAR	3	GPQLFHMDPSGTFVQC(Iodo-APB)DAR	3	GPQLFHMDPSGTFVQC(Iodo-APB)DAR	3	GPQLFHMDPSGTFVQC(Iodo-APB)DAR	3	GPQLFHMDPSGTFVQC(Iodo-APB)DAR	3	GPQLFHMDPSGTFVQC(Iodo-APB)DAR	3
	SIQFVDWC(Iodo-APB)PTGFK	3	SIQFVDWC(Iodo-APB)PTGFK	3	SIQFVDWC(Iodo-APB)PTGFK	3	SIQFVDWC(Iodo-APB)PTGFK	3	SIQFVDWC(Iodo-APB)PTGFK	3	SIQFVDWC(Iodo-APB)PTGFK	3
	C(Iodo-APB)YGFVTMSTAEEATK	2	C(Iodo-APB)YGFVTMSTAEEATK	2	C(Iodo-APB)YGFVTMSTAEEATK	2	C(Iodo-APB)YGFVTMSTAEEATK	2	C(Iodo-APB)YGFVTMSTAEEATK	2	C(Iodo-APB)YGFVTMSTAEEATK	2
	GHNC(Iodo-APB)PK	2	GHNC(Iodo-APB)PK	2	GHNC(Iodo-APB)PK	2	GHNC(Iodo-APB)PK	2	GHNC(Iodo-APB)PK	2	GHNC(Iodo-APB)PK	2
	AYHEQLSVAEITNAC(Iodo-APB)FEPANQMVK	3	AYHEQLSVAEITNAC(Iodo-APB)FEPANQMVK	3	AYHEQLSVAEITNAC(Iodo-APB)FEPANQMVK	3	AYHEQLSVAEITNAC(Iodo-APB)FEPANQMVK	3	AYHEQLSVAEITNAC(Iodo-APB)FEPANQMVK	3	AYHEQLSVAEITNAC(Iodo-APB)FEPANQMVK	3
	C(Iodo-APB)AAGLAELAAR	2	C(Iodo-APB)AAGLAELAAR	2	C(Iodo-APB)AAGLAELAAR	2	C(Iodo-APB)AAGLAELAAR	2	C(Iodo-APB)AAGLAELAAR	2	C(Iodo-APB)AAGLAELAAR	2
	WTIC(Iodo-APB)AR	2	WTIC(Iodo-APB)AR	2	WTIC(Iodo-APB)AR	2	WTIC(Iodo-APB)AR	2	WTIC(Iodo-APB)AR	2	WTIC(Iodo-APB)AR	2
	ATILDLSC(Iodo-APB)NK	2	ATILDLSC(Iodo-APB)NK	2	ATILDLSC(Iodo-APB)NK	2	ATILDLSC(Iodo-APB)NK	2	ATILDLSC(Iodo-APB)NK	2	ATILDLSC(Iodo-APB)NK	2
	SGSC(Iodo-APB)SAIR	2	SGSC(Iodo-APB)SAIR	2	SGSC(Iodo-APB)SAIR	2	SGSC(Iodo-APB)SAIR	2	SGSC(Iodo-APB)SAIR	2	SGSC(Iodo-APB)SAIR	2
	LGGTC(Iodo-APB)VNVGC(Carbamidomethyl)VPK	2	LGGTC(Iodo-APB)VNVGC(Carbamidomethyl)VPK	2	LGGTC(Iodo-APB)VNVGC(Carbamidomethyl)VPK	2	LGGTC(Iodo-APB)VNVGC(Carbamidomethyl)VPK	2	LGGTC(Iodo-APB)VNVGC(Carbamidomethyl)VPK	2	LGGTC(Iodo-APB)VNVGC(Carbamidomethyl)VPK	2
	C(Carbamidomethyl)IELC(Iodo-APB)C(Carbamidomethyl)GSVK	2	C(Carbamidomethyl)IELC(Iodo-APB)C(Carbamidomethyl)GSVK	2	C(Carbamidomethyl)IELC(Iodo-APB)C(Carbamidomethyl)GSVK	2	C(Carbamidomethyl)IELC(Iodo-APB)C(Carbamidomethyl)GSVK	2	C(Carbamidomethyl)IELC(Iodo-APB)C(Carbamidomethyl)GSVK	2	C(Carbamidomethyl)IELC(Iodo-APB)C(Carbamidomethyl)GSVK	2
	QLAC(Iodo-APB)AR	2	QLAC(Iodo-APB)AR	2	QLAC(Iodo-APB)AR	2	QLAC(Iodo-APB)AR	2	QLAC(Iodo-APB)AR	2	QLAC(Iodo-APB)AR	2
	VTC(Iodo-APB)ER	2	VTC(Iodo-APB)ER	2	VTC(Iodo-APB)ER	2	VTC(Iodo-APB)ER	2	VTC(Iodo-APB)ER	2	VTC(Iodo-APB)ER	2
	NLFNVVDC(Iodo-APB)K	2	NLFNVVDC(Iodo-APB)K	2	NLFNVVDC(Iodo-APB)K	2	NLFNVVDC(Iodo-APB)K	2	NLFNVVDC(Iodo-APB)K	2	NLFNVVDC(Iodo-APB)K	2
	GHYNNVSC(Iodo-APB)AVFHPR	3	GHYNNVSC(Iodo-APB)AVFHPR	3	GHYNNVSC(Iodo-APB)AVFHPR	3	GHYNNVSC(Iodo-APB)AVFHPR	3	GHYNNVSC(Iodo-APB)AVFHPR	3	GHYNNVSC(Iodo-APB)AVFHPR	3
	KEEC(Iodo-APB)PAVR	3	KEEC(Iodo-APB)PAVR	3	KEEC(Iodo-APB)PAVR	3	KEEC(Iodo-APB)PAVR	3	KEEC(Iodo-APB)PAVR	3	KEEC(Iodo-APB)PAVR	3
	VVC(Iodo-APB)LFR	2	VVC(Iodo-APB)LFR	2	VVC(Iodo-APB)LFR	2	VVC(Iodo-APB)LFR	2	VVC(Iodo-APB)LFR	2	VVC(Iodo-APB)LFR	2
	AYEDGC(Iodo-APB)K	2	AYEDGC(Iodo-APB)K	2	AYEDGC(Iodo-APB)K	2	AYEDGC(Iodo-APB)K	2	AYEDGC(Iodo-APB)K	2	AYEDGC(Iodo-APB)K	2
	QVQSLTC(Iodo-APB)EVDALK	3	QVQSLTC(Iodo-APB)EVDALK	3	QVQSLTC(Iodo-APB)EVDALK	3	QVQSLTC(Iodo-APB)EVDALK	3	QVQSLTC(Iodo-APB)EVDALK	3	QVQSLTC(Iodo-APB)EVDALK	3
	KC(Iodo-APB)SER	2	KC(Iodo-APB)SER	2	KC(Iodo-APB)SER	2	KC(Iodo-APB)SER	2	KC(Iodo-APB)SER	2	KC(Iodo-APB)SER	2
	LLC(Iodo-APB)EHFR	3	LLC(Iodo-APB)EHFR	3	LLC(Iodo-APB)EHFR	3	LLC(Iodo-APB)EHFR	3	LLC(Iodo-APB)EHFR	3	LLC(Iodo-APB)EHFR	3
	IAEVDC(Iodo-APB)TAER	2	IAEVDC(Iodo-APB)TAER	2	IAEVDC(Iodo-APB)TAER	2	IAEVDC(Iodo-APB)TAER	2	IAEVDC(Iodo-APB)TAER	2	IAEVDC(Iodo-APB)TAER	2
	GAVVGIDLGTTNSC(Iodo-APB)VAVMEGK	3	GAVVGIDLGTTNSC(Iodo-APB)VAVMEGK	3	GAVVGIDLGTTNSC(Iodo-APB)VAVMEGK	3	GAVVGIDLGTTNSC(Iodo-APB)VAVMEGK	3	GAVVGIDLGTTNSC(Iodo-APB)VAVMEGK	3	GAVVGIDLGTTNSC(Iodo-APB)VAVMEGK	3
	WFLTC(Iodo-APB)INQPQFR	3	WFLTC(Iodo-APB)INQPQFR	3	WFLTC(Iodo-APB)INQPQFR	3	WFLTC(Iodo-APB)INQPQFR	3	WFLTC(Iodo-APB)INQPQFR	3	WFLTC(Iodo-APB)INQPQFR	3
	TSAC(Iodo-APB)GLFSVC(Carbamidomethyl)YPR	2	TSAC(Iodo-APB)GLFSVC(Carbamidomethyl)YPR	2	TSAC(Iodo-APB)GLFSVC(Carbamidomethyl)YPR	2	TSAC(Iodo-APB)GLFSVC(Carbamidomethyl)YPR	2	TSAC(Iodo-APB)GLFSVC(Carbamidomethyl)YPR	2	TSAC(Iodo-APB)GLFSVC(Carbamidomethyl)YPR	2
	C(Iodo-APB)VVSEAGK	2	C(Iodo-APB)VVSEAGK	2	C(Iodo-APB)VVSEAGK	2	C(Iodo-APB)VVSEAGK	2	C(Iodo-APB)VVSEAGK	2	C(Iodo-APB)VVSEAGK	2
	IGAC(Iodo-APB)R	2	IGAC(Iodo-APB)R	2	IGAC(Iodo-APB)R	2	IGAC(Iodo-APB)R	2	IGAC(Iodo-APB)R	2	IGAC(Iodo-APB)R	2
	SLAC(Iodo-APB)GK	2	SLAC(Iodo-APB)GK	2	SLAC(Iodo-APB)GK	2	SLAC(Iodo-APB)GK	2	SLAC(Iodo-APB)GK	2	SLAC(Iodo-APB)GK	2
	LIQYC(Iodo-APB)QSK	2	LIQYC(Iodo-APB)QSK	2	LIQYC(Iodo-APB)QSK	2	LIQYC(Iodo-APB)QSK	2	LIQYC(Iodo-APB)QSK	2	LIQYC(Iodo-APB)QSK	2
	IIC(Iodo-APB)ILSHPIK	3	IIC(Iodo-APB)ILSHPIK	3	IIC(Iodo-APB)ILSHPIK	3	IIC(Iodo-APB)ILSHPIK	3	IIC(Iodo-APB)ILSHPIK	3	IIC(Iodo-APB)ILSHPIK	3
	LTALDYHNPAGFNC(Iodo-APB)K	3	LTALDYHNPAGFNC(Iodo-APB)K	3	LTALDYHNPAGFNC(Iodo-APB)K	3	LTALDYHNPAGFNC(Iodo-APB)K	3	LTALDYHNPAGFNC(Iodo-APB)K	3	LTALDYHNPAGFNC(Iodo-APB)K	3
	NC(Iodo-APB)GQTVHDEVANK	3	NC(Iodo-APB)GQTVHDEVANK	3	NC(Iodo-APB)GQTVHDEVANK	3	NC(Iodo-APB)GQTVHDEVANK	3	NC(Iodo-APB)GQTVHDEVANK	3	NC(Iodo-APB)GQTVHDEVANK	3
	KLC(Iodo-APB)LNIC(Carbamidomethyl)VGESGDR	3	KLC(Iodo-APB)LNIC(Carbamidomethyl)VGESGDR	3	KLC(Iodo-APB)LNIC(Carbamidomethyl)VGESGDR	3	KLC(Iodo-APB)LNIC(Carbamidomethyl)VGESGDR	3	KLC(Iodo-APB)LNIC(Carbamidomethyl)VGESGDR	3	KLC(Iodo-APB)LNIC(Carbamidomethyl)VGESGDR	3
	EEAPDILC(Iodo-APB)LQETK	2	EEAPDILC(Iodo-APB)LQETK	2	EEAPDILC(Iodo-APB)LQETK	2	EEAPDILC(Iodo-APB)LQETK	2	EEAPDILC(Iodo-APB)LQETK	2	EEAPDILC(Iodo-APB)LQETK	2
	C(Iodo-APB)IGSR	2	C(Iodo-APB)IGSR	2	C(Iodo-APB)IGSR	2	C(Iodo-APB)IGSR	2	C(Iodo-APB)IGSR	2	C(Iodo-APB)IGSR	2
	SIQC(Iodo-APB)LTVHK	3	SIQC(Iodo-APB)LTVHK	3	SIQC(Iodo-APB)LTVHK	3	SIQC(Iodo-APB)LTVHK	3	SIQC(Iodo-APB)LTVHK	3	SIQC(Iodo-APB)LTVHK	3
	NFLYAWC(Iodo-APB)GK	2	NFLYAWC(Iodo-APB)GK	2	NFLYAWC(Iodo-APB)GK	2	NFLYAWC(Iodo-APB)GK	2	NFLYAWC(Iodo-APB)GK	2	NFLYAWC(Iodo-APB)GK	2
	VENAC(Iodo-APB)TK	2	VENAC(Iodo-APB)TK	2	VENAC(Iodo-APB)TK	2	VENAC(Iodo-APB)TK	2	VENAC(Iodo-APB)TK	2	VENAC(Iodo-APB)TK	2
	C(Iodo-APB)LMALK	2	C(Iodo-APB)LMALK	2	C(Iodo-APB)LMALK	2	C(Iodo-APB)LMALK	2	C(Iodo-APB)LMALK	2	C(Iodo-APB)LMALK	2
	C(Iodo-APB)YEMASHLR	2	C(Iodo-APB)YEMASHLR	2	C(Iodo-APB)YEMASHLR	2	C(Iodo-APB)YEMASHLR	2	C(Iodo-APB)YEMASHLR	2	C(Iodo-APB)YEMASHLR	2
	TVYC(Iodo-APB)NVHK	3	TVYC(Iodo-APB)NVHK	3	TVYC(Iodo-APB)NVHK	3	TVYC(Iodo-APB)NVHK	3	TVYC(Iodo-APB)NVHK	3	TVYC(Iodo-APB)NVHK	3
	TAC(Iodo-APB)AINK	2	TAC(Iodo-APB)AINK	2	TAC(Iodo-APB)AINK	2	TAC(Iodo-APB)AINK	2	TAC(Iodo-APB)AINK	2	TAC(Iodo-APB)AINK	2
	GQVC(Iodo-APB)VMIHSGSR	3	GQVC(Iodo-APB)VMIHSGSR	3	GQVC(Iodo-APB)VMIHSGSR	3	GQVC(Iodo-APB)VMIHSGSR	3	GQVC(Iodo-APB)VMIHSGSR	3	GQVC(Iodo-APB)VMIHSGSR	3
	SC(Iodo-APB)YDLSC(Carbamidomethyl)HAR	3	SC(Iodo-APB)YDLSC(Carbamidomethyl)HAR	3	SC(Iodo-APB)YDLSC(Carbamidomethyl)HAR	3	SC(Iodo-APB)YDLSC(Carbamidomethyl)HAR	3	SC(Iodo-APB)YDLSC(Carbamidomethyl)HAR	3	SC(Iodo-APB)YDLSC(Carbamidomethyl)HAR	3
	TDIQIALPSGC(Iodo-APB)YGR	2	TDIQIALPSGC(Iodo-APB)YGR	2	TDIQIALPSGC(Iodo-APB)YGR	2	TDIQIALPSGC(Iodo-APB)YGR	2	TDIQIALPSGC(Iodo-APB)YGR	2	TDIQIALPSGC(Iodo-APB)YGR	2
	ALWC(Iodo-APB)SEDK	2	ALWC(Iodo-APB)SEDK	2	ALWC(Iodo-APB)SEDK	2	ALWC(Iodo-APB)SEDK	2	ALWC(Iodo-APB)SEDK	2	ALWC(Iodo-APB)SEDK	2
	C(Iodo-APB)PLDPYFIMPDK	2	C(Iodo-APB)PLDPYFIMPDK	2	C(Iodo-APB)PLDPYFIMPDK	2	C(Iodo-APB)PLDPYFIMPDK	2	C(Iodo-APB)PLDPYFIMPDK	2	C(Iodo-APB)PLDPYFIMPDK	2
	C(Iodo-APB)GVCGK	2	C(Iodo-APB)GVCGK	2	C(Iodo-APB)GVCGK	2	C(Iodo-APB)GVCGK	2	C(Iodo-APB)GVCGK	2	C(Iodo-APB)GVCGK	2
	VLHEAEGHIVTC(Iodo-APB)ETNTGEVYR	4	VLHEAEGHIVTC(Iodo-APB)ETNTGEVYR	4	VLHEAEGHIVTC(Iodo-APB)ETNTGEVYR	4	VLHEAEGHIVTC(Iodo-APB)ETNTGEVYR	4	VLHEAEGHIVTC(Iodo-APB)ETNTGEVYR	4	VLHEAEGHIVTC(Iodo-APB)ETNTGEVYR	4
	HEQNIDC(Iodo-APB)GGGYVK	3	HEQNIDC(Iodo-APB)GGGYVK	3	HEQNIDC(Iodo-APB)GGGYVK	3	HEQNIDC(Iodo-APB)GGGYVK	3	HEQNIDC(Iodo-APB)GGGYVK	3	HEQNIDC(Iodo-APB)GGGYVK	3
	GEDFYC(Carbamidomethyl)VTC(Iodo-APB)HETK	3	GEDFYC(Carbamidomethyl)VTC(Iodo-APB)HETK	3	GEDFYC(Carbamidomethyl)VTC(Iodo-APB)HETK	3	GEDFYC(Carbamidomethyl)VTC(Iodo-APB)HETK	3	GEDFYC(Carbamidomethyl)VTC(Iodo-APB)HETK	3	GEDFYC(Carbamidomethyl)VTC(Iodo-APB)HETK	3
	GC(Iodo-APB)LLYGPPGTGK	2	GC(Iodo-APB)LLYGPPGTGK	2	GC(Iodo-APB)LLYGPPGTGK	2	GC(Iodo-APB)LLYGPPGTGK	2	GC(Iodo-APB)LLYGPPGTGK	2	GC(Iodo-APB)LLYGPPGTGK	2
	VVNC(Iodo-APB)AR	2	VVNC(Iodo-APB)AR	2	VVNC(Iodo-APB)AR	2	VVNC(Iodo-APB)AR	2	VVNC(Iodo-APB)AR	2	VVNC(Iodo-APB)AR	2
	SC(Iodo-APB)NC(Carbamidomethyl)LLLK	2	SC(Iodo-APB)NC(Carbamidomethyl)LLLK	2	SC(Iodo-APB)NC(Carbamidomethyl)LLLK	2	SC(Iodo-APB)NC(Carbamidomethyl)LLLK	2	SC(Iodo-APB)NC(Carbamidomethyl)LLLK	2	SC(Iodo-APB)NC(Carbamidomethyl)LLLK	2
	QC(Iodo-APB)ANK	2	QC(Iodo-APB)ANK	2	QC(Iodo-APB)ANK	2	QC(Iodo-APB)ANK	2	QC(Iodo-APB)ANK	2	QC(Iodo-APB)ANK	2
	LSC(Iodo-APB)FAQTVSPAEK	2	LSC(Iodo-APB)FAQTVSPAEK	2	LSC(Iodo-APB)FAQTVSPAEK	2	LSC(Iodo-APB)FAQTVSPAEK	2	LSC(Iodo-APB)FAQTVSPAEK	2	LSC(Iodo-APB)FAQTVSPAEK	2
	IGDEYFTFITDC(Iodo-APB)KDPK	3	IGDEYFTFITDC(Iodo-APB)KDPK	3	IGDEYFTFITDC(Iodo-APB)KDPK	3	IGDEYFTFITDC(Iodo-APB)KDPK	3	IGDEYFTFITDC(Iodo-APB)KDPK	3	IGDEYFTFITDC(Iodo-APB)KDPK	3
	AVAHHTDC(Iodo-APB)TFIR	3	AVAHHTDC(Iodo-APB)TFIR	3	AVAHHTDC(Iodo-APB)TFIR	3	AVAHHTDC(Iodo-APB)TFIR	3	AVAHHTDC(Iodo-APB)TFIR	3	AVAHHTDC(Iodo-APB)TFIR	3
	ITVPGNFQGHSGAQC(Carbamidomethyl)ITC(Iodo-APB)SYK	3	ITVPGNFQGHSGAQC(Carbamidomethyl)ITC(Iodo-APB)SYK	3	ITVPGNFQGHSGAQC(Carbamidomethyl)ITC(Iodo-APB)SYK	3	ITVPGNFQGHSGAQC(Carbamidomethyl)ITC(Iodo-APB)SYK	3	ITVPGNFQGHSGAQC(Carbamidomethyl)ITC(Iodo-APB)SYK	3	ITVPGNFQGHSGAQC(Carbamidomethyl)ITC(Iodo-APB)SYK	3
	C(Iodo-APB)LC(Carbamidomethyl)QR	2	C(Iodo-APB)LC(Carbamidomethyl)QR	2	C(Iodo-APB)LC(Carbamidomethyl)QR	2	C(Iodo-APB)LC(Carbamidomethyl)QR	2	C(Iodo-APB)LC(Carbamidomethyl)QR	2	C(Iodo-APB)LC(Carbamidomethyl)QR	2
	FLLADNLYC(Iodo-APB)K	2	FLLADNLYC(Iodo-APB)K	2	FLLADNLYC(Iodo-APB)K	2	FLLADNLYC(Iodo-APB)K	2	FLLADNLYC(Iodo-APB)K	2	FLLADNLYC(Iodo-APB)K	2
	GFQFVSSSLPDIC(Iodo-APB)YR	2	GFQFVSSSLPDIC(Iodo-APB)YR	2	GFQFVSSSLPDIC(Iodo-APB)YR	2	GFQFVSSSLPDIC(Iodo-APB)YR	2	GFQFVSSSLPDIC(Iodo-APB)YR	2	GFQFVSSSLPDIC(Iodo-APB)YR	2
	DPYGNRPLC(Iodo-APB)IGR	3	DPYGNRPLC(Iodo-APB)IGR	3	DPYGNRPLC(Iodo-APB)IGR	3	DPYGNRPLC(Iodo-APB)IGR	3	DPYGNRPLC(Iodo-APB)IGR	3	DPYGNRPLC(Iodo-APB)IGR	3
	TSAPITC(Iodo-APB)ELLNK	2	TSAPITC(Iodo-APB)ELLNK	2	TSAPITC(Iodo-APB)ELLNK	2	TSAPITC(Iodo-APB)ELLNK	2	TSAPITC(Iodo-APB)ELLNK	2	TSAPITC(Iodo-APB)ELLNK	2
	ALENDPDC(Iodo-APB)R	2	ALENDPDC(Iodo-APB)R	2	ALENDPDC(Iodo-APB)R	2	ALENDPDC(Iodo-APB)R	2	ALENDPDC(Iodo-APB)R	2	ALENDPDC(Iodo-APB)R	2
	TRPDGNC(Iodo-APB)FYR	3	TRPDGNC(Iodo-APB)FYR	3	TRPDGNC(Iodo-APB)FYR	3	TRPDGNC(Iodo-APB)FYR	3	TRPDGNC(Iodo-APB)FYR	3	TRPDGNC(Iodo-APB)FYR	3
	NQC(Iodo-APB)EGIK	2	NQC(Iodo-APB)EGIK	2	NQC(Iodo-APB)EGIK	2	NQC(Iodo-APB)EGIK	2	NQC(Iodo-APB)EGIK	2	NQC(Iodo-APB)EGIK	2
	GWSC(Carbamidomethyl)C(Iodo-APB)K	2	GWSC(Carbamidomethyl)C(Iodo-APB)K	2	GWSC(Carbamidomethyl)C(Iodo-APB)K	2	GWSC(Carbamidomethyl)C(Iodo-APB)K	2	GWSC(Carbamidomethyl)C(Iodo-APB)K	2	GWSC(Carbamidomethyl)C(Iodo-APB)K	2
	IQSGQC(Iodo-APB)LR	2	IQSGQC(Iodo-APB)LR	2	IQSGQC(Iodo-APB)LR	2	IQSGQC(Iodo-APB)LR	2	IQSGQC(Iodo-APB)LR	2	IQSGQC(Iodo-APB)LR	2
	DVC(Iodo-APB)TFLR	2	DVC(Iodo-APB)TFLR	2	DVC(Iodo-APB)TFLR	2	DVC(Iodo-APB)TFLR	2	DVC(Iodo-APB)TFLR	2	DVC(Iodo-APB)TFLR	2
	IWSVPNASC(Iodo-APB)VQVVR	2	IWSVPNASC(Iodo-APB)VQVVR	2	IWSVPNASC(Iodo-APB)VQVVR	2	IWSVPNASC(Iodo-APB)VQVVR	2	IWSVPNASC(Iodo-APB)VQVVR	2	IWSVPNASC(Iodo-APB)VQVVR	2
	PVC(Iodo-APB)FEK	2	PVC(Iodo-APB)FEK	2	PVC(Iodo-APB)FEK	2	PVC(Iodo-APB)FEK	2	PVC(Iodo-APB)FEK	2	PVC(Iodo-APB)FEK	2
	AALEAC(Iodo-APB)HK	2	AALEAC(Iodo-APB)HK	2	AALEAC(Iodo-APB)HK	2	AALEAC(Iodo-APB)HK	2	AALEAC(Iodo-APB)HK	2	AALEAC(Iodo-APB)HK	2
	GAIENC(Carbamidomethyl)C(Iodo-APB)R	2	GAIENC(Carbamidomethyl)C(Iodo-APB)R	2	GAIENC(Carbamidomethyl)C(Iodo-APB)R	2	GAIENC(Carbamidomethyl)C(Iodo-APB)R	2	GAIENC(Carbamidomethyl)C(Iodo-APB)R	2	GAIENC(Carbamidomethyl)C(Iodo-APB)R	2
	LVVPATQC(Iodo-APB)GSLIGK	3	LVVPATQC(Iodo-APB)GSLIGK	3	LVVPATQC(Iodo-APB)GSLIGK	3	LVVPATQC(Iodo-APB)GSLIGK	3	LVVPATQC(Iodo-APB)GSLIGK	3	LVVPATQC(Iodo-APB)GSLIGK	3
	C(Iodo-APB)FALYR	2	C(Iodo-APB)FALYR	2	C(Iodo-APB)FALYR	2	C(Iodo-APB)FALYR	2	C(Iodo-APB)FALYR	2	C(Iodo-APB)FALYR	2
	SC(Iodo-APB)SPELQQK	2	SC(Iodo-APB)SPELQQK	2	SC(Iodo-APB)SPELQQK	2	SC(Iodo-APB)SPELQQK	2	SC(Iodo-APB)SPELQQK	2	SC(Iodo-APB)SPELQQK	2
	ATC(Iodo-APB)TTK	2	ATC(Iodo-APB)TTK	2	ATC(Iodo-APB)TTK	2	ATC(Iodo-APB)TTK	2	ATC(Iodo-APB)TTK	2	ATC(Iodo-APB)TTK	2
	GAVEC(Carbamidomethyl)C(Iodo-APB)PNC(Carbamidomethyl)R	2	GAVEC(Carbamidomethyl)C(Iodo-APB)PNC(Carbamidomethyl)R	2	GAVEC(Carbamidomethyl)C(Iodo-APB)PNC(Carbamidomethyl)R	2	GAVEC(Carbamidomethyl)C(Iodo-APB)PNC(Carbamidomethyl)R	2	GAVEC(Carbamidomethyl)C(Iodo-APB)PNC(Carbamidomethyl)R	2	GAVEC(Carbamidomethyl)C(Iodo-APB)PNC(Carbamidomethyl)R	2
	EDAMAMVDHC(Iodo-APB)LK	2	EDAMAMVDHC(Iodo-APB)LK	2	EDAMAMVDHC(Iodo-APB)LK	2	EDAMAMVDHC(Iodo-APB)LK	2	EDAMAMVDHC(Iodo-APB)LK	2	EDAMAMVDHC(Iodo-APB)LK	2
	TTDFSDFLSIVGC(Iodo-APB)TK	2	TTDFSDFLSIVGC(Iodo-APB)TK	2	TTDFSDFLSIVGC(Iodo-APB)TK	2	TTDFSDFLSIVGC(Iodo-APB)TK	2	TTDFSDFLSIVGC(Iodo-APB)TK	2	TTDFSDFLSIVGC(Iodo-APB)TK	2
	VEDLTFTSPFC(Iodo-APB)LQVK	2	VEDLTFTSPFC(Iodo-APB)LQVK	2	VEDLTFTSPFC(Iodo-APB)LQVK	2	VEDLTFTSPFC(Iodo-APB)LQVK	2	VEDLTFTSPFC(Iodo-APB)LQVK	2	VEDLTFTSPFC(Iodo-APB)LQVK	2
	IEC(Iodo-APB)SHIR	2	IEC(Iodo-APB)SHIR	2	IEC(Iodo-APB)SHIR	2	IEC(Iodo-APB)SHIR	2	IEC(Iodo-APB)SHIR	2	IEC(Iodo-APB)SHIR	2
	FAC(Iodo-APB)HSASLTVR	2	FAC(Iodo-APB)HSASLTVR	2	FAC(Iodo-APB)HSASLTVR	2	FAC(Iodo-APB)HSASLTVR	2	FAC(Iodo-APB)HSASLTVR	2	FAC(Iodo-APB)HSASLTVR	2
	GHQFSC(Iodo-APB)VC(Carbamidomethyl)LHGDR	3	GHQFSC(Iodo-APB)VC(Carbamidomethyl)LHGDR	3	GHQFSC(Iodo-APB)VC(Carbamidomethyl)LHGDR	3	GHQFSC(Iodo-APB)VC(Carbamidomethyl)LHGDR	3	GHQFSC(Iodo-APB)VC(Carbamidomethyl)LHGDR	3	GHQFSC(Iodo-APB)VC(Carbamidomethyl)LHGDR	3
	EQHGVAASC(Iodo-APB)LEDLR	3	EQHGVAASC(Iodo-APB)LEDLR	3	EQHGVAASC(Iodo-APB)LEDLR	3	EQHGVAASC(Iodo-APB)LEDLR	3	EQHGVAASC(Iodo-APB)LEDLR	3	EQHGVAASC(Iodo-APB)LEDLR	3
	IDC(Iodo-APB)VSK	2	IDC(Iodo-APB)VSK	2	IDC(Iodo-APB)VSK	2	IDC(Iodo-APB)VSK	2	IDC(Iodo-APB)VSK	2	IDC(Iodo-APB)VSK	2
	MAC(Iodo-APB)GAEFSMIMDC(Carbamidomethyl)K	2	MAC(Iodo-APB)GAEFSMIMDC(Carbamidomethyl)K	2	MAC(Iodo-APB)GAEFSMIMDC(Carbamidomethyl)K	2	MAC(Iodo-APB)GAEFSMIMDC(Carbamidomethyl)K	2	MAC(Iodo-APB)GAEFSMIMDC(Carbamidomethyl)K	2	MAC(Iodo-APB)GAEFSMIMDC(Carbamidomethyl)K	2
	NC(Iodo-APB)GSFTR	2	NC(Iodo-APB)GSFTR	2	NC(Iodo-APB)GSFTR	2	NC(Iodo-APB)GSFTR	2	NC(Iodo-APB)GSFTR	2	NC(Iodo-APB)GSFTR	2
	C(Iodo-APB)SEVAR	2	C(Iodo-APB)SEVAR	2	C(Iodo-APB)SEVAR	2	C(Iodo-APB)SEVAR	2	C(Iodo-APB)SEVAR	2	C(Iodo-APB)SEVAR	2
	KGIAFPTSISVNNC(Iodo-APB)VC(Carbamidomethyl)HFSPLK	4	KGIAFPTSISVNNC(Iodo-APB)VC(Carbamidomethyl)HFSPLK	4	KGIAFPTSISVNNC(Iodo-APB)VC(Carbamidomethyl)HFSPLK	4	KGIAFPTSISVNNC(Iodo-APB)VC(Carbamidomethyl)HFSPLK	4	KGIAFPTSISVNNC(Iodo-APB)VC(Carbamidomethyl)HFSPLK	4	KGIAFPTSISVNNC(Iodo-APB)VC(Carbamidomethyl)HFSPLK	4
	C(Iodo-APB)LSSLKDER	3	C(Iodo-APB)LSSLKDER	3	C(Iodo-APB)LSSLKDER	3	C(Iodo-APB)LSSLKDER	3	C(Iodo-APB)LSSLKDER	3	C(Iodo-APB)LSSLKDER	3
	YWSC(Carbamidomethyl)C(Iodo-APB)R	2	YWSC(Carbamidomethyl)C(Iodo-APB)R	2	YWSC(Carbamidomethyl)C(Iodo-APB)R	2	YWSC(Carbamidomethyl)C(Iodo-APB)R	2	YWSC(Carbamidomethyl)C(Iodo-APB)R	2	YWSC(Carbamidomethyl)C(Iodo-APB)R	2
	C(Iodo-APB)NVSFLLSEDGSGK	2	C(Iodo-APB)NVSFLLSEDGSGK	2	C(Iodo-APB)NVSFLLSEDGSGK	2	C(Iodo-APB)NVSFLLSEDGSGK	2	C(Iodo-APB)NVSFLLSEDGSGK	2	C(Iodo-APB)NVSFLLSEDGSGK	2
	SSGEIVYC(Iodo-APB)GQVFEK	2	SSGEIVYC(Iodo-APB)GQVFEK	2	SSGEIVYC(Iodo-APB)GQVFEK	2	SSGEIVYC(Iodo-APB)GQVFEK	2	SSGEIVYC(Iodo-APB)GQVFEK	2	SSGEIVYC(Iodo-APB)GQVFEK	2
	DLNYC(Iodo-APB)FSGMSDHR	2	DLNYC(Iodo-APB)FSGMSDHR	2	DLNYC(Iodo-APB)FSGMSDHR	2	DLNYC(Iodo-APB)FSGMSDHR	2	DLNYC(Iodo-APB)FSGMSDHR	2	DLNYC(Iodo-APB)FSGMSDHR	2
	VPFC(Iodo-APB)PMVGSEVYSTEIK	2	VPFC(Iodo-APB)PMVGSEVYSTEIK	2	VPFC(Iodo-APB)PMVGSEVYSTEIK	2	VPFC(Iodo-APB)PMVGSEVYSTEIK	2	VPFC(Iodo-APB)PMVGSEVYSTEIK	2	VPFC(Iodo-APB)PMVGSEVYSTEIK	2
	VIC(Iodo-APB)AEEPYIC(Carbamidomethyl)K	2	VIC(Iodo-APB)AEEPYIC(Carbamidomethyl)K	2	VIC(Iodo-APB)AEEPYIC(Carbamidomethyl)K	2	VIC(Iodo-APB)AEEPYIC(Carbamidomethyl)K	2	VIC(Iodo-APB)AEEPYIC(Carbamidomethyl)K	2	VIC(Iodo-APB)AEEPYIC(Carbamidomethyl)K	2
	SQDLHC(Iodo-APB)GAC(Carbamidomethyl)R	3	SQDLHC(Iodo-APB)GAC(Carbamidomethyl)R	3	SQDLHC(Iodo-APB)GAC(Carbamidomethyl)R	3	SQDLHC(Iodo-APB)GAC(Carbamidomethyl)R	3	SQDLHC(Iodo-APB)GAC(Carbamidomethyl)R	3	SQDLHC(Iodo-APB)GAC(Carbamidomethyl)R	3
	ALTNLPHTDFTLC(Iodo-APB)K	3	ALTNLPHTDFTLC(Iodo-APB)K	3	ALTNLPHTDFTLC(Iodo-APB)K	3	ALTNLPHTDFTLC(Iodo-APB)K	3	ALTNLPHTDFTLC(Iodo-APB)K	3	ALTNLPHTDFTLC(Iodo-APB)K	3
	IGLIQFC(Iodo-APB)LSAPK	2	IGLIQFC(Iodo-APB)LSAPK	2	IGLIQFC(Iodo-APB)LSAPK	2	IGLIQFC(Iodo-APB)LSAPK	2	IGLIQFC(Iodo-APB)LSAPK	2	IGLIQFC(Iodo-APB)LSAPK	2
	IAVYSC(Iodo-APB)PFDGMITETK	3	IAVYSC(Iodo-APB)PFDGMITETK	3	IAVYSC(Iodo-APB)PFDGMITETK	3	IAVYSC(Iodo-APB)PFDGMITETK	3	IAVYSC(Iodo-APB)PFDGMITETK	3	IAVYSC(Iodo-APB)PFDGMITETK	3
	AC(Iodo-APB)VVHGSDLK	3	AC(Iodo-APB)VVHGSDLK	3	AC(Iodo-APB)VVHGSDLK	3	AC(Iodo-APB)VVHGSDLK	3	AC(Iodo-APB)VVHGSDLK	3	AC(Iodo-APB)VVHGSDLK	3
	C(Iodo-APB)APMSDLTDLK	2	C(Iodo-APB)APMSDLTDLK	2	C(Iodo-APB)APMSDLTDLK	2	C(Iodo-APB)APMSDLTDLK	2	C(Iodo-APB)APMSDLTDLK	2	C(Iodo-APB)APMSDLTDLK	2
	DGGFC(Carbamidomethyl)EVC(Iodo-APB)K	2	DGGFC(Carbamidomethyl)EVC(Iodo-APB)K	2	DGGFC(Carbamidomethyl)EVC(Iodo-APB)K	2	DGGFC(Carbamidomethyl)EVC(Iodo-APB)K	2	DGGFC(Carbamidomethyl)EVC(Iodo-APB)K	2	DGGFC(Carbamidomethyl)EVC(Iodo-APB)K	2
	NC(Iodo-APB)FASVFEK	2	NC(Iodo-APB)FASVFEK	2	NC(Iodo-APB)FASVFEK	2	NC(Iodo-APB)FASVFEK	2	NC(Iodo-APB)FASVFEK	2	NC(Iodo-APB)FASVFEK	2
			ATVEC(Iodo-APB)VK	2	ATVEC(Iodo-APB)VK	2	ATVEC(Iodo-APB)VK	2	ATVEC(Iodo-APB)VK	2	ATVEC(Iodo-APB)VK	2
			VLDPTC(Iodo-APB)TIK	2	VLDPTC(Iodo-APB)TIK	2	VLDPTC(Iodo-APB)TIK	2	VLDPTC(Iodo-APB)TIK	2	VLDPTC(Iodo-APB)TIK	2
			SC(Iodo-APB)PVVR	2	SC(Iodo-APB)PVVR	2	SC(Iodo-APB)PVVR	2	SC(Iodo-APB)PVVR	2	SC(Iodo-APB)PVVR	2
			C(Iodo-APB)DAER	2	C(Iodo-APB)DAER	2	C(Iodo-APB)DAER	2	C(Iodo-APB)DAER	2	C(Iodo-APB)DAER	2
			GPC(Iodo-APB)IIYNEDNGIIK	2	GPC(Iodo-APB)IIYNEDNGIIK	2	GPC(Iodo-APB)IIYNEDNGIIK	2	GPC(Iodo-APB)IIYNEDNGIIK	2	GPC(Iodo-APB)IIYNEDNGIIK	2
			TC(Carbamidomethyl)NC(Iodo-APB)ETEDYGEK	2	TC(Carbamidomethyl)NC(Iodo-APB)ETEDYGEK	2	TC(Carbamidomethyl)NC(Iodo-APB)ETEDYGEK	2	TC(Carbamidomethyl)NC(Iodo-APB)ETEDYGEK	2	TC(Carbamidomethyl)NC(Iodo-APB)ETEDYGEK	2
			MC(Iodo-APB)HNVNR	3	MC(Iodo-APB)HNVNR	3	MC(Iodo-APB)HNVNR	3	MC(Iodo-APB)HNVNR	3	MC(Iodo-APB)HNVNR	3
			EFC(Iodo-APB)ENLSADC(Carbamidomethyl)R	2	EFC(Iodo-APB)ENLSADC(Carbamidomethyl)R	2	EFC(Iodo-APB)ENLSADC(Carbamidomethyl)R	2	EFC(Iodo-APB)ENLSADC(Carbamidomethyl)R	2	EFC(Iodo-APB)ENLSADC(Carbamidomethyl)R	2
			DC(Iodo-APB)YPAVQK	2	DC(Iodo-APB)YPAVQK	2	DC(Iodo-APB)YPAVQK	2	DC(Iodo-APB)YPAVQK	2	DC(Iodo-APB)YPAVQK	2
			EGTDSSQGIPQLVSNISAC(Iodo-APB)QVIAEAVR	3	EGTDSSQGIPQLVSNISAC(Iodo-APB)QVIAEAVR	3	EGTDSSQGIPQLVSNISAC(Iodo-APB)QVIAEAVR	3	EGTDSSQGIPQLVSNISAC(Iodo-APB)QVIAEAVR	3	EGTDSSQGIPQLVSNISAC(Iodo-APB)QVIAEAVR	3
			ADEASELAC(Iodo-APB)PTPK	2	ADEASELAC(Iodo-APB)PTPK	2	ADEASELAC(Iodo-APB)PTPK	2	ADEASELAC(Iodo-APB)PTPK	2	ADEASELAC(Iodo-APB)PTPK	2
			C(Iodo-APB)VEENNGVAK	2	C(Iodo-APB)VEENNGVAK	2	C(Iodo-APB)VEENNGVAK	2	C(Iodo-APB)VEENNGVAK	2	C(Iodo-APB)VEENNGVAK	2
			AQAWC(Iodo-APB)YSK	2	AQAWC(Iodo-APB)YSK	2	AQAWC(Iodo-APB)YSK	2	AQAWC(Iodo-APB)YSK	2	AQAWC(Iodo-APB)YSK	2
			C(Iodo-APB)C(Carbamidomethyl)C(Carbamidomethyl)VADR	2	C(Iodo-APB)C(Carbamidomethyl)C(Carbamidomethyl)VADR	2	C(Iodo-APB)C(Carbamidomethyl)C(Carbamidomethyl)VADR	2	C(Iodo-APB)C(Carbamidomethyl)C(Carbamidomethyl)VADR	2	C(Iodo-APB)C(Carbamidomethyl)C(Carbamidomethyl)VADR	2
			EVC(Iodo-APB)FAC(Carbamidomethyl)VDGK	2	EVC(Iodo-APB)FAC(Carbamidomethyl)VDGK	2	EVC(Iodo-APB)FAC(Carbamidomethyl)VDGK	2	EVC(Iodo-APB)FAC(Carbamidomethyl)VDGK	2	EVC(Iodo-APB)FAC(Carbamidomethyl)VDGK	2
			C(Iodo-APB)SSILLHGK	2	C(Iodo-APB)SSILLHGK	2	C(Iodo-APB)SSILLHGK	2	C(Iodo-APB)SSILLHGK	2	C(Iodo-APB)SSILLHGK	2
			AC(Iodo-APB)GLNFADLMAR	2	AC(Iodo-APB)GLNFADLMAR	2	AC(Iodo-APB)GLNFADLMAR	2	AC(Iodo-APB)GLNFADLMAR	2	AC(Iodo-APB)GLNFADLMAR	2
			NGSLIC(Iodo-APB)TASK	2	NGSLIC(Iodo-APB)TASK	2	NGSLIC(Iodo-APB)TASK	2	NGSLIC(Iodo-APB)TASK	2	NGSLIC(Iodo-APB)TASK	2
			ELEASEELDTIC(Iodo-APB)PK	2	ELEASEELDTIC(Iodo-APB)PK	2	ELEASEELDTIC(Iodo-APB)PK	2	ELEASEELDTIC(Iodo-APB)PK	2	ELEASEELDTIC(Iodo-APB)PK	2
			FMTILC(Iodo-APB)TR	2	FMTILC(Iodo-APB)TR	2	FMTILC(Iodo-APB)TR	2	FMTILC(Iodo-APB)TR	2	FMTILC(Iodo-APB)TR	2
			C(Iodo-APB)AYQILVQVK	2	C(Iodo-APB)AYQILVQVK	2	C(Iodo-APB)AYQILVQVK	2	C(Iodo-APB)AYQILVQVK	2	C(Iodo-APB)AYQILVQVK	2
			QTIGNSC(Iodo-APB)GTIGLIHAVANNQDK	3	QTIGNSC(Iodo-APB)GTIGLIHAVANNQDK	3	QTIGNSC(Iodo-APB)GTIGLIHAVANNQDK	3	QTIGNSC(Iodo-APB)GTIGLIHAVANNQDK	3	QTIGNSC(Iodo-APB)GTIGLIHAVANNQDK	3
			C(Iodo-APB)GESGHLAR	2	C(Iodo-APB)GESGHLAR	2	C(Iodo-APB)GESGHLAR	2	C(Iodo-APB)GESGHLAR	2	C(Iodo-APB)GESGHLAR	2
			QWNNC(Iodo-APB)AFLESSAK	2	QWNNC(Iodo-APB)AFLESSAK	2	QWNNC(Iodo-APB)AFLESSAK	2	QWNNC(Iodo-APB)AFLESSAK	2	QWNNC(Iodo-APB)AFLESSAK	2
			LC(Iodo-APB)QGLFFR	2	LC(Iodo-APB)QGLFFR	2	LC(Iodo-APB)QGLFFR	2	LC(Iodo-APB)QGLFFR	2	LC(Iodo-APB)QGLFFR	2
			VC(Iodo-APB)FEAK	2	VC(Iodo-APB)FEAK	2	VC(Iodo-APB)FEAK	2	VC(Iodo-APB)FEAK	2	VC(Iodo-APB)FEAK	2
			KPASFMTSIC(Iodo-APB)DER	3	KPASFMTSIC(Iodo-APB)DER	3	KPASFMTSIC(Iodo-APB)DER	3	KPASFMTSIC(Iodo-APB)DER	3	KPASFMTSIC(Iodo-APB)DER	3
			C(Iodo-APB)VAALTR	2	C(Iodo-APB)VAALTR	2	C(Iodo-APB)VAALTR	2	C(Iodo-APB)VAALTR	2	C(Iodo-APB)VAALTR	2
			QSAC(Iodo-APB)NLEK	2	QSAC(Iodo-APB)NLEK	2	QSAC(Iodo-APB)NLEK	2	QSAC(Iodo-APB)NLEK	2	QSAC(Iodo-APB)NLEK	2
			(N-Acetyl)MMC(Iodo-APB)GAPSATQPATAETQHIADQVR	3	(N-Acetyl)MMC(Iodo-APB)GAPSATQPATAETQHIADQVR	3	(N-Acetyl)MMC(Iodo-APB)GAPSATQPATAETQHIADQVR	3	(N-Acetyl)MMC(Iodo-APB)GAPSATQPATAETQHIADQVR	3	(N-Acetyl)MMC(Iodo-APB)GAPSATQPATAETQHIADQVR	3
			QFNYTHIC(Iodo-APB)AGASAFGK	3	QFNYTHIC(Iodo-APB)AGASAFGK	3	QFNYTHIC(Iodo-APB)AGASAFGK	3	QFNYTHIC(Iodo-APB)AGASAFGK	3	QFNYTHIC(Iodo-APB)AGASAFGK	3
			EKPVC(Iodo-APB)GTTYK	2	EKPVC(Iodo-APB)GTTYK	2	EKPVC(Iodo-APB)GTTYK	2	EKPVC(Iodo-APB)GTTYK	2	EKPVC(Iodo-APB)GTTYK	2
			ISLGLPVGAVINC(Iodo-APB)ADNTGAK	2	ISLGLPVGAVINC(Iodo-APB)ADNTGAK	2	ISLGLPVGAVINC(Iodo-APB)ADNTGAK	2	ISLGLPVGAVINC(Iodo-APB)ADNTGAK	2	ISLGLPVGAVINC(Iodo-APB)ADNTGAK	2
			VFFTC(Iodo-APB)NAC(Carbamidomethyl)GESVK	2	VFFTC(Iodo-APB)NAC(Carbamidomethyl)GESVK	2	VFFTC(Iodo-APB)NAC(Carbamidomethyl)GESVK	2	VFFTC(Iodo-APB)NAC(Carbamidomethyl)GESVK	2	VFFTC(Iodo-APB)NAC(Carbamidomethyl)GESVK	2
			VC(Iodo-APB)EHLNLLEK	3	VC(Iodo-APB)EHLNLLEK	3	VC(Iodo-APB)EHLNLLEK	3	VC(Iodo-APB)EHLNLLEK	3	VC(Iodo-APB)EHLNLLEK	3
			TVVSGSC(Iodo-APB)AAHSLLITTEGK	3	TVVSGSC(Iodo-APB)AAHSLLITTEGK	3	TVVSGSC(Iodo-APB)AAHSLLITTEGK	3	TVVSGSC(Iodo-APB)AAHSLLITTEGK	3	TVVSGSC(Iodo-APB)AAHSLLITTEGK	3
			VMEC(Iodo-APB)LK	2	VMEC(Iodo-APB)LK	2	VMEC(Iodo-APB)LK	2	VMEC(Iodo-APB)LK	2	VMEC(Iodo-APB)LK	2
			QAC(Iodo-APB)TPMFR	2	QAC(Iodo-APB)TPMFR	2	QAC(Iodo-APB)TPMFR	2	QAC(Iodo-APB)TPMFR	2	QAC(Iodo-APB)TPMFR	2
			QLC(Iodo-APB)DNAGFDATNILNK	2	QLC(Iodo-APB)DNAGFDATNILNK	2	QLC(Iodo-APB)DNAGFDATNILNK	2	QLC(Iodo-APB)DNAGFDATNILNK	2	QLC(Iodo-APB)DNAGFDATNILNK	2
			TPC(Iodo-APB)NAGTFSQPEK	2	TPC(Iodo-APB)NAGTFSQPEK	2	TPC(Iodo-APB)NAGTFSQPEK	2	TPC(Iodo-APB)NAGTFSQPEK	2	TPC(Iodo-APB)NAGTFSQPEK	2
			DC(Carbamidomethyl)EEC(Iodo-APB)IQLEPTFIK	2	DC(Carbamidomethyl)EEC(Iodo-APB)IQLEPTFIK	2	DC(Carbamidomethyl)EEC(Iodo-APB)IQLEPTFIK	2	DC(Carbamidomethyl)EEC(Iodo-APB)IQLEPTFIK	2	DC(Carbamidomethyl)EEC(Iodo-APB)IQLEPTFIK	2
			C(Iodo-APB)GESGHLAK	2	C(Iodo-APB)GESGHLAK	2	C(Iodo-APB)GESGHLAK	2	C(Iodo-APB)GESGHLAK	2	C(Iodo-APB)GESGHLAK	2
			IIYGGSVTGATC(Iodo-APB)K	3	IIYGGSVTGATC(Iodo-APB)K	3	IIYGGSVTGATC(Iodo-APB)K	3	IIYGGSVTGATC(Iodo-APB)K	3	IIYGGSVTGATC(Iodo-APB)K	3
			MEEFKDQLPADEC(Iodo-APB)NK	3	MEEFKDQLPADEC(Iodo-APB)NK	3	MEEFKDQLPADEC(Iodo-APB)NK	3	MEEFKDQLPADEC(Iodo-APB)NK	3	MEEFKDQLPADEC(Iodo-APB)NK	3
			GSAFAIGSDGLC(Carbamidomethyl)C(Iodo-APB)QSR	2	GSAFAIGSDGLC(Carbamidomethyl)C(Iodo-APB)QSR	2	GSAFAIGSDGLC(Carbamidomethyl)C(Iodo-APB)QSR	2	GSAFAIGSDGLC(Carbamidomethyl)C(Iodo-APB)QSR	2	GSAFAIGSDGLC(Carbamidomethyl)C(Iodo-APB)QSR	2
			C(Iodo-APB)ELSSSVQTDINLPYLTMDSSGPK	3	C(Iodo-APB)ELSSSVQTDINLPYLTMDSSGPK	3	C(Iodo-APB)ELSSSVQTDINLPYLTMDSSGPK	3	C(Iodo-APB)ELSSSVQTDINLPYLTMDSSGPK	3	C(Iodo-APB)ELSSSVQTDINLPYLTMDSSGPK	3
			C(Iodo-APB)GAHYK	2	C(Iodo-APB)GAHYK	2	C(Iodo-APB)GAHYK	2	C(Iodo-APB)GAHYK	2	C(Iodo-APB)GAHYK	2
			HEPLVLFC(Iodo-APB)ESC(Carbamidomethyl)DTLTC(Carbamidomethyl)R	3	HEPLVLFC(Iodo-APB)ESC(Carbamidomethyl)DTLTC(Carbamidomethyl)R	3	HEPLVLFC(Iodo-APB)ESC(Carbamidomethyl)DTLTC(Carbamidomethyl)R	3	HEPLVLFC(Iodo-APB)ESC(Carbamidomethyl)DTLTC(Carbamidomethyl)R	3	HEPLVLFC(Iodo-APB)ESC(Carbamidomethyl)DTLTC(Carbamidomethyl)R	3
			VELPTC(Iodo-APB)MYR	2	VELPTC(Iodo-APB)MYR	2	VELPTC(Iodo-APB)MYR	2	VELPTC(Iodo-APB)MYR	2	VELPTC(Iodo-APB)MYR	2
			AKPTC(Iodo-APB)TTYNSPQLSAQENFQFDKMEVWAVGDPSEEQLAK	5	AKPTC(Iodo-APB)TTYNSPQLSAQENFQFDKMEVWAVGDPSEEQLAK	5	AKPTC(Iodo-APB)TTYNSPQLSAQENFQFDKMEVWAVGDPSEEQLAK	5	AKPTC(Iodo-APB)TTYNSPQLSAQENFQFDKMEVWAVGDPSEEQLAK	5	AKPTC(Iodo-APB)TTYNSPQLSAQENFQFDKMEVWAVGDPSEEQLAK	5
			YAGLSTC(Iodo-APB)FR	2	YAGLSTC(Iodo-APB)FR	2	YAGLSTC(Iodo-APB)FR	2	YAGLSTC(Iodo-APB)FR	2	YAGLSTC(Iodo-APB)FR	2
			RGPC(Iodo-APB)IIYNEDNGIIK	3	RGPC(Iodo-APB)IIYNEDNGIIK	3	RGPC(Iodo-APB)IIYNEDNGIIK	3	RGPC(Iodo-APB)IIYNEDNGIIK	3	RGPC(Iodo-APB)IIYNEDNGIIK	3
			MVGC(Iodo-APB)TGK	2	MVGC(Iodo-APB)TGK	2	MVGC(Iodo-APB)TGK	2	MVGC(Iodo-APB)TGK	2	MVGC(Iodo-APB)TGK	2
			AVGIWHC(Iodo-APB)GSC(Carbamidomethyl)MK	2	AVGIWHC(Iodo-APB)GSC(Carbamidomethyl)MK	2	AVGIWHC(Iodo-APB)GSC(Carbamidomethyl)MK	2	AVGIWHC(Iodo-APB)GSC(Carbamidomethyl)MK	2	AVGIWHC(Iodo-APB)GSC(Carbamidomethyl)MK	2
			IGSC(Iodo-APB)TQQDVELHVQK	3	IGSC(Iodo-APB)TQQDVELHVQK	3	IGSC(Iodo-APB)TQQDVELHVQK	3	IGSC(Iodo-APB)TQQDVELHVQK	3	IGSC(Iodo-APB)TQQDVELHVQK	3
			(N-Acetyl)DDDIAALVVDNGSGMC(Iodo-APB)K	3	(N-Acetyl)DDDIAALVVDNGSGMC(Iodo-APB)K	3	(N-Acetyl)DDDIAALVVDNGSGMC(Iodo-APB)K	3	(N-Acetyl)DDDIAALVVDNGSGMC(Iodo-APB)K	3	(N-Acetyl)DDDIAALVVDNGSGMC(Iodo-APB)K	3
			DGWPAMC(Iodo-APB)IHGDK	3	DGWPAMC(Iodo-APB)IHGDK	3	DGWPAMC(Iodo-APB)IHGDK	3	DGWPAMC(Iodo-APB)IHGDK	3	DGWPAMC(Iodo-APB)IHGDK	3
			WIC(Iodo-APB)GR	2	WIC(Iodo-APB)GR	2	WIC(Iodo-APB)GR	2	WIC(Iodo-APB)GR	2	WIC(Iodo-APB)GR	2
			QDQVC(Iodo-APB)IAR	2	QDQVC(Iodo-APB)IAR	2	QDQVC(Iodo-APB)IAR	2	QDQVC(Iodo-APB)IAR	2	QDQVC(Iodo-APB)IAR	2
			C(Iodo-APB)DPAGYYC(Carbamidomethyl)GFK	2	C(Iodo-APB)DPAGYYC(Carbamidomethyl)GFK	2	C(Iodo-APB)DPAGYYC(Carbamidomethyl)GFK	2	C(Iodo-APB)DPAGYYC(Carbamidomethyl)GFK	2	C(Iodo-APB)DPAGYYC(Carbamidomethyl)GFK	2
			NMSVHLSPC(Iodo-APB)FR	2	NMSVHLSPC(Iodo-APB)FR	2	NMSVHLSPC(Iodo-APB)FR	2	NMSVHLSPC(Iodo-APB)FR	2	NMSVHLSPC(Iodo-APB)FR	2
			VC(Iodo-APB)QGIGMVNR	2	VC(Iodo-APB)QGIGMVNR	2	VC(Iodo-APB)QGIGMVNR	2	VC(Iodo-APB)QGIGMVNR	2	VC(Iodo-APB)QGIGMVNR	2
			C(Iodo-APB)SAC(Carbamidomethyl)NVWR	2	C(Iodo-APB)SAC(Carbamidomethyl)NVWR	2	C(Iodo-APB)SAC(Carbamidomethyl)NVWR	2	C(Iodo-APB)SAC(Carbamidomethyl)NVWR	2	C(Iodo-APB)SAC(Carbamidomethyl)NVWR	2
			GC(Carbamidomethyl)ITIIGGGDTATC(Carbamidomethyl)C(Iodo-APB)AK	3	GC(Carbamidomethyl)ITIIGGGDTATC(Carbamidomethyl)C(Iodo-APB)AK	3	GC(Carbamidomethyl)ITIIGGGDTATC(Carbamidomethyl)C(Iodo-APB)AK	3	GC(Carbamidomethyl)ITIIGGGDTATC(Carbamidomethyl)C(Iodo-APB)AK	3	GC(Carbamidomethyl)ITIIGGGDTATC(Carbamidomethyl)C(Iodo-APB)AK	3
			TVLIAC(Iodo-APB)NVK	2	TVLIAC(Iodo-APB)NVK	2	TVLIAC(Iodo-APB)NVK	2	TVLIAC(Iodo-APB)NVK	2	TVLIAC(Iodo-APB)NVK	2
			SC(Iodo-APB)LLHQFTEK	3	SC(Iodo-APB)LLHQFTEK	3	SC(Iodo-APB)LLHQFTEK	3	SC(Iodo-APB)LLHQFTEK	3	SC(Iodo-APB)LLHQFTEK	3
			FEEC(Iodo-APB)R	2	FEEC(Iodo-APB)R	2	FEEC(Iodo-APB)R	2	FEEC(Iodo-APB)R	2	FEEC(Iodo-APB)R	2
			C(Carbamidomethyl)PEALFQPSFLGMESC(Iodo-APB)GIHETTFNSIMK	3	C(Carbamidomethyl)PEALFQPSFLGMESC(Iodo-APB)GIHETTFNSIMK	3	C(Carbamidomethyl)PEALFQPSFLGMESC(Iodo-APB)GIHETTFNSIMK	3	C(Carbamidomethyl)PEALFQPSFLGMESC(Iodo-APB)GIHETTFNSIMK	3	C(Carbamidomethyl)PEALFQPSFLGMESC(Iodo-APB)GIHETTFNSIMK	3
			HHITPLLSAVYEGHVSC(Iodo-APB)VK	4	HHITPLLSAVYEGHVSC(Iodo-APB)VK	4	HHITPLLSAVYEGHVSC(Iodo-APB)VK	4	HHITPLLSAVYEGHVSC(Iodo-APB)VK	4	HHITPLLSAVYEGHVSC(Iodo-APB)VK	4
			EAQSIC(Iodo-APB)ER	2	EAQSIC(Iodo-APB)ER	2	EAQSIC(Iodo-APB)ER	2	EAQSIC(Iodo-APB)ER	2	EAQSIC(Iodo-APB)ER	2
			FVNC(Iodo-APB)VR	2	FVNC(Iodo-APB)VR	2	FVNC(Iodo-APB)VR	2	FVNC(Iodo-APB)VR	2	FVNC(Iodo-APB)VR	2
			IAFSC(Iodo-APB)PQK	2	IAFSC(Iodo-APB)PQK	2	IAFSC(Iodo-APB)PQK	2	IAFSC(Iodo-APB)PQK	2	IAFSC(Iodo-APB)PQK	2
			GGFC(Iodo-APB)NFMHLKPISR	3	GGFC(Iodo-APB)NFMHLKPISR	3	GGFC(Iodo-APB)NFMHLKPISR	3	GGFC(Iodo-APB)NFMHLKPISR	3	GGFC(Iodo-APB)NFMHLKPISR	3
			VVVC(Iodo-APB)DNGTGFVK	2	VVVC(Iodo-APB)DNGTGFVK	2	VVVC(Iodo-APB)DNGTGFVK	2	VVVC(Iodo-APB)DNGTGFVK	2	VVVC(Iodo-APB)DNGTGFVK	2
			VDC(Iodo-APB)TAHSDVC(Carbamidomethyl)SAQGVR	3	VDC(Iodo-APB)TAHSDVC(Carbamidomethyl)SAQGVR	3	VDC(Iodo-APB)TAHSDVC(Carbamidomethyl)SAQGVR	3	VDC(Iodo-APB)TAHSDVC(Carbamidomethyl)SAQGVR	3	VDC(Iodo-APB)TAHSDVC(Carbamidomethyl)SAQGVR	3
			VIEPGC(Iodo-APB)VR	2	VIEPGC(Iodo-APB)VR	2	VIEPGC(Iodo-APB)VR	2	VIEPGC(Iodo-APB)VR	2	VIEPGC(Iodo-APB)VR	2
			RDPHLAC(Iodo-APB)VAYER	3	RDPHLAC(Iodo-APB)VAYER	3	RDPHLAC(Iodo-APB)VAYER	3	RDPHLAC(Iodo-APB)VAYER	3	RDPHLAC(Iodo-APB)VAYER	3
			DKVNC(Iodo-APB)SFYFK	3	DKVNC(Iodo-APB)SFYFK	3	DKVNC(Iodo-APB)SFYFK	3	DKVNC(Iodo-APB)SFYFK	3	DKVNC(Iodo-APB)SFYFK	3
			C(Iodo-APB)THIR	3	C(Iodo-APB)THIR	3	C(Iodo-APB)THIR	3	C(Iodo-APB)THIR	3	C(Iodo-APB)THIR	3
			C(Iodo-APB)FGGLQK	2	C(Iodo-APB)FGGLQK	2	C(Iodo-APB)FGGLQK	2	C(Iodo-APB)FGGLQK	2	C(Iodo-APB)FGGLQK	2
			AC(Iodo-APB)GYR	2	AC(Iodo-APB)GYR	2	AC(Iodo-APB)GYR	2	AC(Iodo-APB)GYR	2	AC(Iodo-APB)GYR	2
			WYHPGC(Iodo-APB)FVK	2	WYHPGC(Iodo-APB)FVK	2	WYHPGC(Iodo-APB)FVK	2	WYHPGC(Iodo-APB)FVK	2	WYHPGC(Iodo-APB)FVK	2
			VC(Iodo-APB)MVYDLYK	2	VC(Iodo-APB)MVYDLYK	2	VC(Iodo-APB)MVYDLYK	2	VC(Iodo-APB)MVYDLYK	2	VC(Iodo-APB)MVYDLYK	2
			C(Iodo-APB)LVLTGFGGYDK	2	C(Iodo-APB)LVLTGFGGYDK	2	C(Iodo-APB)LVLTGFGGYDK	2	C(Iodo-APB)LVLTGFGGYDK	2	C(Iodo-APB)LVLTGFGGYDK	2
			TYHYHC(Iodo-APB)ALHDK	3	TYHYHC(Iodo-APB)ALHDK	3	TYHYHC(Iodo-APB)ALHDK	3	TYHYHC(Iodo-APB)ALHDK	3	TYHYHC(Iodo-APB)ALHDK	3
			AC(Iodo-APB)IAEK	2	AC(Iodo-APB)IAEK	2	AC(Iodo-APB)IAEK	2	AC(Iodo-APB)IAEK	2	AC(Iodo-APB)IAEK	2
			EDIEFIC(Iodo-APB)K	2	EDIEFIC(Iodo-APB)K	2	EDIEFIC(Iodo-APB)K	2	EDIEFIC(Iodo-APB)K	2	EDIEFIC(Iodo-APB)K	2
			TSESLC(Iodo-APB)QNNMVILK	2	TSESLC(Iodo-APB)QNNMVILK	2	TSESLC(Iodo-APB)QNNMVILK	2	TSESLC(Iodo-APB)QNNMVILK	2	TSESLC(Iodo-APB)QNNMVILK	2
			FC(Iodo-APB)QLLWR	2	FC(Iodo-APB)QLLWR	2	FC(Iodo-APB)QLLWR	2	FC(Iodo-APB)QLLWR	2	FC(Iodo-APB)QLLWR	2
			KLNC(Carbamidomethyl)QVIGASVDSHFC(Iodo-APB)HLAWVNTPK	4	KLNC(Carbamidomethyl)QVIGASVDSHFC(Iodo-APB)HLAWVNTPK	4	KLNC(Carbamidomethyl)QVIGASVDSHFC(Iodo-APB)HLAWVNTPK	4	KLNC(Carbamidomethyl)QVIGASVDSHFC(Iodo-APB)HLAWVNTPK	4	KLNC(Carbamidomethyl)QVIGASVDSHFC(Iodo-APB)HLAWVNTPK	4
			C(Iodo-APB)GFLPGNEK	2	C(Iodo-APB)GFLPGNEK	2	C(Iodo-APB)GFLPGNEK	2	C(Iodo-APB)GFLPGNEK	2	C(Iodo-APB)GFLPGNEK	2
			LVVPASQC(Iodo-APB)GSLIGK	3	LVVPASQC(Iodo-APB)GSLIGK	3	LVVPASQC(Iodo-APB)GSLIGK	3	LVVPASQC(Iodo-APB)GSLIGK	3	LVVPASQC(Iodo-APB)GSLIGK	3
			C(Iodo-APB)LKDEDPYVR	3	C(Iodo-APB)LKDEDPYVR	3	C(Iodo-APB)LKDEDPYVR	3	C(Iodo-APB)LKDEDPYVR	3	C(Iodo-APB)LKDEDPYVR	3
			VYMNQVC(Iodo-APB)DDTITSR	2	VYMNQVC(Iodo-APB)DDTITSR	2	VYMNQVC(Iodo-APB)DDTITSR	2	VYMNQVC(Iodo-APB)DDTITSR	2	VYMNQVC(Iodo-APB)DDTITSR	2
			TYHYHC(Iodo-APB)GVQDK	3	TYHYHC(Iodo-APB)GVQDK	3	TYHYHC(Iodo-APB)GVQDK	3	TYHYHC(Iodo-APB)GVQDK	3	TYHYHC(Iodo-APB)GVQDK	3
			VLVTTNVC(Iodo-APB)AR	2	VLVTTNVC(Iodo-APB)AR	2	VLVTTNVC(Iodo-APB)AR	2	VLVTTNVC(Iodo-APB)AR	2	VLVTTNVC(Iodo-APB)AR	2
			MPEC(Iodo-APB)YIR	2	MPEC(Iodo-APB)YIR	2	MPEC(Iodo-APB)YIR	2	MPEC(Iodo-APB)YIR	2	MPEC(Iodo-APB)YIR	2
			TLC(Iodo-APB)AR	2	TLC(Iodo-APB)AR	2	TLC(Iodo-APB)AR	2	TLC(Iodo-APB)AR	2	TLC(Iodo-APB)AR	2
			LTEC(Iodo-APB)QLK	2	LTEC(Iodo-APB)QLK	2	LTEC(Iodo-APB)QLK	2	LTEC(Iodo-APB)QLK	2	LTEC(Iodo-APB)QLK	2
			AVLC(Iodo-APB)PPPVK	2	AVLC(Iodo-APB)PPPVK	2	AVLC(Iodo-APB)PPPVK	2	AVLC(Iodo-APB)PPPVK	2	AVLC(Iodo-APB)PPPVK	2
			GHQFSC(Carbamidomethyl)VC(Iodo-APB)LHGDR	3	GHQFSC(Carbamidomethyl)VC(Iodo-APB)LHGDR	3	GHQFSC(Carbamidomethyl)VC(Iodo-APB)LHGDR	3	GHQFSC(Carbamidomethyl)VC(Iodo-APB)LHGDR	3	GHQFSC(Carbamidomethyl)VC(Iodo-APB)LHGDR	3
			GVFDC(Iodo-APB)R	2	GVFDC(Iodo-APB)R	2	GVFDC(Iodo-APB)R	2	GVFDC(Iodo-APB)R	2	GVFDC(Iodo-APB)R	2
			INFYC(Iodo-APB)PGSALGR	2	INFYC(Iodo-APB)PGSALGR	2	INFYC(Iodo-APB)PGSALGR	2	INFYC(Iodo-APB)PGSALGR	2	INFYC(Iodo-APB)PGSALGR	2
			C(Iodo-APB)LDSYLR	2	C(Iodo-APB)LDSYLR	2	C(Iodo-APB)LDSYLR	2	C(Iodo-APB)LDSYLR	2	C(Iodo-APB)LDSYLR	2
			IC(Iodo-APB)DQWDALGSLTHSR	3	IC(Iodo-APB)DQWDALGSLTHSR	3	IC(Iodo-APB)DQWDALGSLTHSR	3	IC(Iodo-APB)DQWDALGSLTHSR	3	IC(Iodo-APB)DQWDALGSLTHSR	3
			VALALC(Iodo-APB)LGK	2	VALALC(Iodo-APB)LGK	2	VALALC(Iodo-APB)LGK	2	VALALC(Iodo-APB)LGK	2	VALALC(Iodo-APB)LGK	2
			GHNC(Iodo-APB)PK	3	GHNC(Iodo-APB)PK	3	GHNC(Iodo-APB)PK	3	GHNC(Iodo-APB)PK	3	GHNC(Iodo-APB)PK	3
			EWHGC(Iodo-APB)R	2	EWHGC(Iodo-APB)R	2	EWHGC(Iodo-APB)R	2	EWHGC(Iodo-APB)R	2	EWHGC(Iodo-APB)R	2
			YMAC(Iodo-APB)K	2	YMAC(Iodo-APB)K	2	YMAC(Iodo-APB)K	2	YMAC(Iodo-APB)K	2	YMAC(Iodo-APB)K	2
			VAQLC(Iodo-APB)DFNPK	2	VAQLC(Iodo-APB)DFNPK	2	VAQLC(Iodo-APB)DFNPK	2	VAQLC(Iodo-APB)DFNPK	2	VAQLC(Iodo-APB)DFNPK	2
			C(Iodo-APB)HTPPLYR	2	C(Iodo-APB)HTPPLYR	2	C(Iodo-APB)HTPPLYR	2	C(Iodo-APB)HTPPLYR	2	C(Iodo-APB)HTPPLYR	2
			C(Carbamidomethyl)PEALFQPSFLGMESC(Iodo-APB)GIHETTFNSIMK	4	C(Carbamidomethyl)PEALFQPSFLGMESC(Iodo-APB)GIHETTFNSIMK	4	C(Carbamidomethyl)PEALFQPSFLGMESC(Iodo-APB)GIHETTFNSIMK	4	C(Carbamidomethyl)PEALFQPSFLGMESC(Iodo-APB)GIHETTFNSIMK	4	C(Carbamidomethyl)PEALFQPSFLGMESC(Iodo-APB)GIHETTFNSIMK	4
			ELVLDNC(Iodo-APB)K	2	ELVLDNC(Iodo-APB)K	2	ELVLDNC(Iodo-APB)K	2	ELVLDNC(Iodo-APB)K	2	ELVLDNC(Iodo-APB)K	2
			C(Iodo-APB)SNPLDTSVK	2	C(Iodo-APB)SNPLDTSVK	2	C(Iodo-APB)SNPLDTSVK	2	C(Iodo-APB)SNPLDTSVK	2	C(Iodo-APB)SNPLDTSVK	2
			RPPSAFFLFC(Iodo-APB)SEYRPK	4	RPPSAFFLFC(Iodo-APB)SEYRPK	4	RPPSAFFLFC(Iodo-APB)SEYRPK	4	RPPSAFFLFC(Iodo-APB)SEYRPK	4	RPPSAFFLFC(Iodo-APB)SEYRPK	4
			GQLC(Carbamidomethyl)ELSC(Iodo-APB)STDYR	2	GQLC(Carbamidomethyl)ELSC(Iodo-APB)STDYR	2	GQLC(Carbamidomethyl)ELSC(Iodo-APB)STDYR	2	GQLC(Carbamidomethyl)ELSC(Iodo-APB)STDYR	2	GQLC(Carbamidomethyl)ELSC(Iodo-APB)STDYR	2
			EAC(Iodo-APB)GVIVELIK	2	EAC(Iodo-APB)GVIVELIK	2	EAC(Iodo-APB)GVIVELIK	2	EAC(Iodo-APB)GVIVELIK	2	EAC(Iodo-APB)GVIVELIK	2
			FEQFC(Iodo-APB)HLR	3	FEQFC(Iodo-APB)HLR	3	FEQFC(Iodo-APB)HLR	3	FEQFC(Iodo-APB)HLR	3	FEQFC(Iodo-APB)HLR	3
			GC(Carbamidomethyl)GPC(Iodo-APB)LR	2	GC(Carbamidomethyl)GPC(Iodo-APB)LR	2	GC(Carbamidomethyl)GPC(Iodo-APB)LR	2	GC(Carbamidomethyl)GPC(Iodo-APB)LR	2	GC(Carbamidomethyl)GPC(Iodo-APB)LR	2
			LMDLDVEQLGIPEQEYSC(Iodo-APB)VVK	3	LMDLDVEQLGIPEQEYSC(Iodo-APB)VVK	3	LMDLDVEQLGIPEQEYSC(Iodo-APB)VVK	3	LMDLDVEQLGIPEQEYSC(Iodo-APB)VVK	3	LMDLDVEQLGIPEQEYSC(Iodo-APB)VVK	3
			C(Iodo-APB)NAEEHVR	3	C(Iodo-APB)NAEEHVR	3	C(Iodo-APB)NAEEHVR	3	C(Iodo-APB)NAEEHVR	3	C(Iodo-APB)NAEEHVR	3
			VVAC(Iodo-APB)NLYPFVK	2	VVAC(Iodo-APB)NLYPFVK	2	VVAC(Iodo-APB)NLYPFVK	2	VVAC(Iodo-APB)NLYPFVK	2	VVAC(Iodo-APB)NLYPFVK	2
			C(Iodo-APB)MLDAALATLNTHGK	3	C(Iodo-APB)MLDAALATLNTHGK	3	C(Iodo-APB)MLDAALATLNTHGK	3	C(Iodo-APB)MLDAALATLNTHGK	3	C(Iodo-APB)MLDAALATLNTHGK	3
			VGELC(Iodo-APB)AGK	2	VGELC(Iodo-APB)AGK	2	VGELC(Iodo-APB)AGK	2	VGELC(Iodo-APB)AGK	2	VGELC(Iodo-APB)AGK	2
			ISEEC(Iodo-APB)IAQWK	2	ISEEC(Iodo-APB)IAQWK	2	ISEEC(Iodo-APB)IAQWK	2	ISEEC(Iodo-APB)IAQWK	2	ISEEC(Iodo-APB)IAQWK	2
			NIDPKPC(Iodo-APB)TPR	3	NIDPKPC(Iodo-APB)TPR	3	NIDPKPC(Iodo-APB)TPR	3	NIDPKPC(Iodo-APB)TPR	3	NIDPKPC(Iodo-APB)TPR	3
			DIIC(Iodo-APB)QIAYAR	2	DIIC(Iodo-APB)QIAYAR	2	DIIC(Iodo-APB)QIAYAR	2	DIIC(Iodo-APB)QIAYAR	2	DIIC(Iodo-APB)QIAYAR	2
			VGSVLQEGC(Iodo-APB)GK	2	VGSVLQEGC(Iodo-APB)GK	2	VGSVLQEGC(Iodo-APB)GK	2	VGSVLQEGC(Iodo-APB)GK	2	VGSVLQEGC(Iodo-APB)GK	2
			QVC(Iodo-APB)PLDNR	2	QVC(Iodo-APB)PLDNR	2	QVC(Iodo-APB)PLDNR	2	QVC(Iodo-APB)PLDNR	2	QVC(Iodo-APB)PLDNR	2
			FC(Iodo-APB)FSNR	2	FC(Iodo-APB)FSNR	2	FC(Iodo-APB)FSNR	2	FC(Iodo-APB)FSNR	2	FC(Iodo-APB)FSNR	2
			C(Iodo-APB)QAAEPQIITGSHDTTIR	3	C(Iodo-APB)QAAEPQIITGSHDTTIR	3	C(Iodo-APB)QAAEPQIITGSHDTTIR	3	C(Iodo-APB)QAAEPQIITGSHDTTIR	3	C(Iodo-APB)QAAEPQIITGSHDTTIR	3
			GNVC(Iodo-APB)GDSK	2	GNVC(Iodo-APB)GDSK	2	GNVC(Iodo-APB)GDSK	2	GNVC(Iodo-APB)GDSK	2	GNVC(Iodo-APB)GDSK	2
			EC(Iodo-APB)PFVIKPK	3	EC(Iodo-APB)PFVIKPK	3	EC(Iodo-APB)PFVIKPK	3	EC(Iodo-APB)PFVIKPK	3	EC(Iodo-APB)PFVIKPK	3
			LFVSGAC(Iodo-APB)DASAK	2	LFVSGAC(Iodo-APB)DASAK	2	LFVSGAC(Iodo-APB)DASAK	2	LFVSGAC(Iodo-APB)DASAK	2	LFVSGAC(Iodo-APB)DASAK	2
			C(Iodo-APB)MIDQAHQEERPIR	4	C(Iodo-APB)MIDQAHQEERPIR	4	C(Iodo-APB)MIDQAHQEERPIR	4	C(Iodo-APB)MIDQAHQEERPIR	4	C(Iodo-APB)MIDQAHQEERPIR	4
			VHSQGPHHVC(Iodo-APB)ELC(Carbamidomethyl)NK	4	VHSQGPHHVC(Iodo-APB)ELC(Carbamidomethyl)NK	4	VHSQGPHHVC(Iodo-APB)ELC(Carbamidomethyl)NK	4	VHSQGPHHVC(Iodo-APB)ELC(Carbamidomethyl)NK	4	VHSQGPHHVC(Iodo-APB)ELC(Carbamidomethyl)NK	4
			NIC(Iodo-APB)SK	2	NIC(Iodo-APB)SK	2	NIC(Iodo-APB)SK	2	NIC(Iodo-APB)SK	2	NIC(Iodo-APB)SK	2
			HPVSC(Iodo-APB)K	2	HPVSC(Iodo-APB)K	2	HPVSC(Iodo-APB)K	2	HPVSC(Iodo-APB)K	2	HPVSC(Iodo-APB)K	2
			VDVAVNC(Iodo-APB)AGIAVASK	2	VDVAVNC(Iodo-APB)AGIAVASK	2	VDVAVNC(Iodo-APB)AGIAVASK	2	VDVAVNC(Iodo-APB)AGIAVASK	2	VDVAVNC(Iodo-APB)AGIAVASK	2
			SWVGFSGGQHHTVC(Iodo-APB)MDSEGK	3	SWVGFSGGQHHTVC(Iodo-APB)MDSEGK	3	SWVGFSGGQHHTVC(Iodo-APB)MDSEGK	3	SWVGFSGGQHHTVC(Iodo-APB)MDSEGK	3	SWVGFSGGQHHTVC(Iodo-APB)MDSEGK	3
			QGC(Carbamidomethyl)DC(Iodo-APB)EC(Carbamidomethyl)LGGGR	2	QGC(Carbamidomethyl)DC(Iodo-APB)EC(Carbamidomethyl)LGGGR	2	QGC(Carbamidomethyl)DC(Iodo-APB)EC(Carbamidomethyl)LGGGR	2	QGC(Carbamidomethyl)DC(Iodo-APB)EC(Carbamidomethyl)LGGGR	2	QGC(Carbamidomethyl)DC(Iodo-APB)EC(Carbamidomethyl)LGGGR	2
			VC(Iodo-APB)ALGGSK	2	VC(Iodo-APB)ALGGSK	2	VC(Iodo-APB)ALGGSK	2	VC(Iodo-APB)ALGGSK	2	VC(Iodo-APB)ALGGSK	2
			LLPLNDC(Iodo-APB)R	2	LLPLNDC(Iodo-APB)R	2	LLPLNDC(Iodo-APB)R	2	LLPLNDC(Iodo-APB)R	2	LLPLNDC(Iodo-APB)R	2
			QAHLC(Carbamidomethyl)VLASNC(Iodo-APB)DEPMYVK	3	QAHLC(Carbamidomethyl)VLASNC(Iodo-APB)DEPMYVK	3	QAHLC(Carbamidomethyl)VLASNC(Iodo-APB)DEPMYVK	3	QAHLC(Carbamidomethyl)VLASNC(Iodo-APB)DEPMYVK	3	QAHLC(Carbamidomethyl)VLASNC(Iodo-APB)DEPMYVK	3
			ITGHFYAC(Iodo-APB)QVAQR	3	ITGHFYAC(Iodo-APB)QVAQR	3	ITGHFYAC(Iodo-APB)QVAQR	3	ITGHFYAC(Iodo-APB)QVAQR	3	ITGHFYAC(Iodo-APB)QVAQR	3
			IVEIDAHIGC(Iodo-APB)AMSGLIADAK	3	IVEIDAHIGC(Iodo-APB)AMSGLIADAK	3	IVEIDAHIGC(Iodo-APB)AMSGLIADAK	3	IVEIDAHIGC(Iodo-APB)AMSGLIADAK	3	IVEIDAHIGC(Iodo-APB)AMSGLIADAK	3
			FDNLYGC(Iodo-APB)R	2	FDNLYGC(Iodo-APB)R	2	FDNLYGC(Iodo-APB)R	2	FDNLYGC(Iodo-APB)R	2	FDNLYGC(Iodo-APB)R	2
			DYLLC(Iodo-APB)DYNR	2	DYLLC(Iodo-APB)DYNR	2	DYLLC(Iodo-APB)DYNR	2	DYLLC(Iodo-APB)DYNR	2	DYLLC(Iodo-APB)DYNR	2
			C(Iodo-APB)QLPDGSFR	2	C(Iodo-APB)QLPDGSFR	2	C(Iodo-APB)QLPDGSFR	2	C(Iodo-APB)QLPDGSFR	2	C(Iodo-APB)QLPDGSFR	2
			C(Iodo-APB)QVFEETQIGGER	3	C(Iodo-APB)QVFEETQIGGER	3	C(Iodo-APB)QVFEETQIGGER	3	C(Iodo-APB)QVFEETQIGGER	3	C(Iodo-APB)QVFEETQIGGER	3
			NPVSQC(Iodo-APB)MR	2	NPVSQC(Iodo-APB)MR	2	NPVSQC(Iodo-APB)MR	2	NPVSQC(Iodo-APB)MR	2	NPVSQC(Iodo-APB)MR	2
			QGFDFLC(Iodo-APB)MPVFHPR	3	QGFDFLC(Iodo-APB)MPVFHPR	3	QGFDFLC(Iodo-APB)MPVFHPR	3	QGFDFLC(Iodo-APB)MPVFHPR	3	QGFDFLC(Iodo-APB)MPVFHPR	3
			FAEC(Iodo-APB)LEK	2	FAEC(Iodo-APB)LEK	2	FAEC(Iodo-APB)LEK	2	FAEC(Iodo-APB)LEK	2	FAEC(Iodo-APB)LEK	2
			SIC(Iodo-APB)EVLDLER	2	SIC(Iodo-APB)EVLDLER	2	SIC(Iodo-APB)EVLDLER	2	SIC(Iodo-APB)EVLDLER	2	SIC(Iodo-APB)EVLDLER	2
			SLDLFNC(Iodo-APB)EVTNLNDYR	3	SLDLFNC(Iodo-APB)EVTNLNDYR	3	SLDLFNC(Iodo-APB)EVTNLNDYR	3	SLDLFNC(Iodo-APB)EVTNLNDYR	3	SLDLFNC(Iodo-APB)EVTNLNDYR	3
			ILLNAC(Carbamidomethyl)C(Iodo-APB)PGWVR	2	ILLNAC(Carbamidomethyl)C(Iodo-APB)PGWVR	2	ILLNAC(Carbamidomethyl)C(Iodo-APB)PGWVR	2	ILLNAC(Carbamidomethyl)C(Iodo-APB)PGWVR	2	ILLNAC(Carbamidomethyl)C(Iodo-APB)PGWVR	2
			PVIC(Iodo-APB)ATQMLESMIK	2	PVIC(Iodo-APB)ATQMLESMIK	2	PVIC(Iodo-APB)ATQMLESMIK	2	PVIC(Iodo-APB)ATQMLESMIK	2	PVIC(Iodo-APB)ATQMLESMIK	2
			QEC(Iodo-APB)LDSR	2	QEC(Iodo-APB)LDSR	2	QEC(Iodo-APB)LDSR	2	QEC(Iodo-APB)LDSR	2	QEC(Iodo-APB)LDSR	2
			C(Iodo-APB)EAAFATK	2	C(Iodo-APB)EAAFATK	2	C(Iodo-APB)EAAFATK	2	C(Iodo-APB)EAAFATK	2	C(Iodo-APB)EAAFATK	2
			C(Iodo-APB)MALAQLLVEQNFPAIAIHR	3	C(Iodo-APB)MALAQLLVEQNFPAIAIHR	3	C(Iodo-APB)MALAQLLVEQNFPAIAIHR	3	C(Iodo-APB)MALAQLLVEQNFPAIAIHR	3	C(Iodo-APB)MALAQLLVEQNFPAIAIHR	3
			PMC(Iodo-APB)VESFSDYPPLGR	3	PMC(Iodo-APB)VESFSDYPPLGR	3	PMC(Iodo-APB)VESFSDYPPLGR	3	PMC(Iodo-APB)VESFSDYPPLGR	3	PMC(Iodo-APB)VESFSDYPPLGR	3
			TIC(Iodo-APB)AILENYQTEK	2	TIC(Iodo-APB)AILENYQTEK	2	TIC(Iodo-APB)AILENYQTEK	2	TIC(Iodo-APB)AILENYQTEK	2	TIC(Iodo-APB)AILENYQTEK	2
			ISFC(Iodo-APB)LDIHNMSVK	3	ISFC(Iodo-APB)LDIHNMSVK	3	ISFC(Iodo-APB)LDIHNMSVK	3	ISFC(Iodo-APB)LDIHNMSVK	3	ISFC(Iodo-APB)LDIHNMSVK	3
			SC(Iodo-APB)SGVEFSTSGHAYTDTGK	3	SC(Iodo-APB)SGVEFSTSGHAYTDTGK	3	SC(Iodo-APB)SGVEFSTSGHAYTDTGK	3	SC(Iodo-APB)SGVEFSTSGHAYTDTGK	3	SC(Iodo-APB)SGVEFSTSGHAYTDTGK	3
			ATILC(Iodo-APB)TSYVQFK	2	ATILC(Iodo-APB)TSYVQFK	2	ATILC(Iodo-APB)TSYVQFK	2	ATILC(Iodo-APB)TSYVQFK	2	ATILC(Iodo-APB)TSYVQFK	2
			C(Iodo-APB)GGAGHIASDC(Carbamidomethyl)K	2	C(Iodo-APB)GGAGHIASDC(Carbamidomethyl)K	2	C(Iodo-APB)GGAGHIASDC(Carbamidomethyl)K	2	C(Iodo-APB)GGAGHIASDC(Carbamidomethyl)K	2	C(Iodo-APB)GGAGHIASDC(Carbamidomethyl)K	2
			(N-Acetyl)ALLC(Iodo-APB)YNR	2	(N-Acetyl)ALLC(Iodo-APB)YNR	2	(N-Acetyl)ALLC(Iodo-APB)YNR	2	(N-Acetyl)ALLC(Iodo-APB)YNR	2	(N-Acetyl)ALLC(Iodo-APB)YNR	2
			GC(Iodo-APB)WDSIHVVEVQEK	3	GC(Iodo-APB)WDSIHVVEVQEK	3	GC(Iodo-APB)WDSIHVVEVQEK	3	GC(Iodo-APB)WDSIHVVEVQEK	3	GC(Iodo-APB)WDSIHVVEVQEK	3
			IQPGNPSC(Iodo-APB)TLSLK	2	IQPGNPSC(Iodo-APB)TLSLK	2	IQPGNPSC(Iodo-APB)TLSLK	2	IQPGNPSC(Iodo-APB)TLSLK	2	IQPGNPSC(Iodo-APB)TLSLK	2
			SLPC(Carbamidomethyl)DIC(Iodo-APB)K	2	SLPC(Carbamidomethyl)DIC(Iodo-APB)K	2	SLPC(Carbamidomethyl)DIC(Iodo-APB)K	2	SLPC(Carbamidomethyl)DIC(Iodo-APB)K	2	SLPC(Carbamidomethyl)DIC(Iodo-APB)K	2
			TC(Iodo-APB)FSPNR	2	TC(Iodo-APB)FSPNR	2	TC(Iodo-APB)FSPNR	2	TC(Iodo-APB)FSPNR	2	TC(Iodo-APB)FSPNR	2
			DC(Carbamidomethyl)FTC(Iodo-APB)SNC(Carbamidomethyl)K	2	DC(Carbamidomethyl)FTC(Iodo-APB)SNC(Carbamidomethyl)K	2	DC(Carbamidomethyl)FTC(Iodo-APB)SNC(Carbamidomethyl)K	2	DC(Carbamidomethyl)FTC(Iodo-APB)SNC(Carbamidomethyl)K	2	DC(Carbamidomethyl)FTC(Iodo-APB)SNC(Carbamidomethyl)K	2
			DGLLENQTPEFFQDVC(Iodo-APB)KPK	3	DGLLENQTPEFFQDVC(Iodo-APB)KPK	3	DGLLENQTPEFFQDVC(Iodo-APB)KPK	3	DGLLENQTPEFFQDVC(Iodo-APB)KPK	3	DGLLENQTPEFFQDVC(Iodo-APB)KPK	3
			FASGGC(Iodo-APB)DNLIK	2	FASGGC(Iodo-APB)DNLIK	2	FASGGC(Iodo-APB)DNLIK	2	FASGGC(Iodo-APB)DNLIK	2	FASGGC(Iodo-APB)DNLIK	2
			MC(Iodo-APB)PATQK	2	MC(Iodo-APB)PATQK	2	MC(Iodo-APB)PATQK	2	MC(Iodo-APB)PATQK	2	MC(Iodo-APB)PATQK	2
			HDLDLIC(Iodo-APB)R	2	HDLDLIC(Iodo-APB)R	2	HDLDLIC(Iodo-APB)R	2	HDLDLIC(Iodo-APB)R	2	HDLDLIC(Iodo-APB)R	2
			IC(Iodo-APB)ANK	2	IC(Iodo-APB)ANK	2	IC(Iodo-APB)ANK	2	IC(Iodo-APB)ANK	2	IC(Iodo-APB)ANK	2
			IQHILC(Iodo-APB)TGNLC(Carbamidomethyl)TK	3	IQHILC(Iodo-APB)TGNLC(Carbamidomethyl)TK	3	IQHILC(Iodo-APB)TGNLC(Carbamidomethyl)TK	3	IQHILC(Iodo-APB)TGNLC(Carbamidomethyl)TK	3	IQHILC(Iodo-APB)TGNLC(Carbamidomethyl)TK	3
			DQLPADEC(Iodo-APB)NK	2	DQLPADEC(Iodo-APB)NK	2	DQLPADEC(Iodo-APB)NK	2	DQLPADEC(Iodo-APB)NK	2	DQLPADEC(Iodo-APB)NK	2
			C(Iodo-APB)GAALAGHQLIR	3	C(Iodo-APB)GAALAGHQLIR	3	C(Iodo-APB)GAALAGHQLIR	3	C(Iodo-APB)GAALAGHQLIR	3	C(Iodo-APB)GAALAGHQLIR	3
			KAVLFC(Iodo-APB)LSEDKK	3	KAVLFC(Iodo-APB)LSEDKK	3	KAVLFC(Iodo-APB)LSEDKK	3	KAVLFC(Iodo-APB)LSEDKK	3	KAVLFC(Iodo-APB)LSEDKK	3
			QLLPC(Iodo-APB)EMAC(Carbamidomethyl)NEK	2	QLLPC(Iodo-APB)EMAC(Carbamidomethyl)NEK	2	QLLPC(Iodo-APB)EMAC(Carbamidomethyl)NEK	2	QLLPC(Iodo-APB)EMAC(Carbamidomethyl)NEK	2	QLLPC(Iodo-APB)EMAC(Carbamidomethyl)NEK	2
			IINDNATYC(Iodo-APB)R	2	IINDNATYC(Iodo-APB)R	2	IINDNATYC(Iodo-APB)R	2	IINDNATYC(Iodo-APB)R	2	IINDNATYC(Iodo-APB)R	2
			IGSC(Iodo-APB)MK	2	IGSC(Iodo-APB)MK	2	IGSC(Iodo-APB)MK	2	IGSC(Iodo-APB)MK	2	IGSC(Iodo-APB)MK	2
			TLHYEC(Iodo-APB)IVLVK	2	TLHYEC(Iodo-APB)IVLVK	2	TLHYEC(Iodo-APB)IVLVK	2	TLHYEC(Iodo-APB)IVLVK	2	TLHYEC(Iodo-APB)IVLVK	2
			C(Iodo-APB)GLTK	2	C(Iodo-APB)GLTK	2	C(Iodo-APB)GLTK	2	C(Iodo-APB)GLTK	2	C(Iodo-APB)GLTK	2
			TGGTQTDLFTC(Iodo-APB)GK	2	TGGTQTDLFTC(Iodo-APB)GK	2	TGGTQTDLFTC(Iodo-APB)GK	2	TGGTQTDLFTC(Iodo-APB)GK	2	TGGTQTDLFTC(Iodo-APB)GK	2
			AC(Iodo-APB)NQLGQFLQHR	3	AC(Iodo-APB)NQLGQFLQHR	3	AC(Iodo-APB)NQLGQFLQHR	3	AC(Iodo-APB)NQLGQFLQHR	3	AC(Iodo-APB)NQLGQFLQHR	3
			QLGLVVC(Iodo-APB)R	2	QLGLVVC(Iodo-APB)R	2	QLGLVVC(Iodo-APB)R	2	QLGLVVC(Iodo-APB)R	2	QLGLVVC(Iodo-APB)R	2
			VC(Carbamidomethyl)EVC(Iodo-APB)SAYLGLHDNDRR	4	VC(Carbamidomethyl)EVC(Iodo-APB)SAYLGLHDNDRR	4	VC(Carbamidomethyl)EVC(Iodo-APB)SAYLGLHDNDRR	4	VC(Carbamidomethyl)EVC(Iodo-APB)SAYLGLHDNDRR	4	VC(Carbamidomethyl)EVC(Iodo-APB)SAYLGLHDNDRR	4
			YVVGC(Iodo-APB)R	2	YVVGC(Iodo-APB)R	2	YVVGC(Iodo-APB)R	2	YVVGC(Iodo-APB)R	2	YVVGC(Iodo-APB)R	2
			KPLKPC(Iodo-APB)C(Carbamidomethyl)AC(Carbamidomethyl)PETK	3	KPLKPC(Iodo-APB)C(Carbamidomethyl)AC(Carbamidomethyl)PETK	3	KPLKPC(Iodo-APB)C(Carbamidomethyl)AC(Carbamidomethyl)PETK	3	KPLKPC(Iodo-APB)C(Carbamidomethyl)AC(Carbamidomethyl)PETK	3	KPLKPC(Iodo-APB)C(Carbamidomethyl)AC(Carbamidomethyl)PETK	3
			AINC(Iodo-APB)ATSGVVGLVNC(Carbamidomethyl)LR	3	AINC(Iodo-APB)ATSGVVGLVNC(Carbamidomethyl)LR	3	AINC(Iodo-APB)ATSGVVGLVNC(Carbamidomethyl)LR	3	AINC(Iodo-APB)ATSGVVGLVNC(Carbamidomethyl)LR	3	AINC(Iodo-APB)ATSGVVGLVNC(Carbamidomethyl)LR	3
			VQLTTC(Iodo-APB)IHHIIK	3	VQLTTC(Iodo-APB)IHHIIK	3	VQLTTC(Iodo-APB)IHHIIK	3	VQLTTC(Iodo-APB)IHHIIK	3	VQLTTC(Iodo-APB)IHHIIK	3
			SDVYC(Carbamidomethyl)EVC(Iodo-APB)EFLVK	2	SDVYC(Carbamidomethyl)EVC(Iodo-APB)EFLVK	2	SDVYC(Carbamidomethyl)EVC(Iodo-APB)EFLVK	2	SDVYC(Carbamidomethyl)EVC(Iodo-APB)EFLVK	2	SDVYC(Carbamidomethyl)EVC(Iodo-APB)EFLVK	2
			SKDYEFMWNPHLGYILTC(Iodo-APB)PSNLGTGLR	4	SKDYEFMWNPHLGYILTC(Iodo-APB)PSNLGTGLR	4	SKDYEFMWNPHLGYILTC(Iodo-APB)PSNLGTGLR	4	SKDYEFMWNPHLGYILTC(Iodo-APB)PSNLGTGLR	4	SKDYEFMWNPHLGYILTC(Iodo-APB)PSNLGTGLR	4
			SKEEAC(Iodo-APB)K	2	SKEEAC(Iodo-APB)K	2	SKEEAC(Iodo-APB)K	2	SKEEAC(Iodo-APB)K	2	SKEEAC(Iodo-APB)K	2
			QTSQC(Iodo-APB)LK	2	QTSQC(Iodo-APB)LK	2	QTSQC(Iodo-APB)LK	2	QTSQC(Iodo-APB)LK	2	QTSQC(Iodo-APB)LK	2
			EYTAC(Iodo-APB)ELMNIYK	2	EYTAC(Iodo-APB)ELMNIYK	2	EYTAC(Iodo-APB)ELMNIYK	2	EYTAC(Iodo-APB)ELMNIYK	2	EYTAC(Iodo-APB)ELMNIYK	2
			C(Iodo-APB)EHAAR	2	C(Iodo-APB)EHAAR	2	C(Iodo-APB)EHAAR	2	C(Iodo-APB)EHAAR	2	C(Iodo-APB)EHAAR	2
			DTC(Iodo-APB)GANAK	2	DTC(Iodo-APB)GANAK	2	DTC(Iodo-APB)GANAK	2	DTC(Iodo-APB)GANAK	2	DTC(Iodo-APB)GANAK	2
			FC(Iodo-APB)ANTC(Carbamidomethyl)VEC(Carbamidomethyl)R	2	FC(Iodo-APB)ANTC(Carbamidomethyl)VEC(Carbamidomethyl)R	2	FC(Iodo-APB)ANTC(Carbamidomethyl)VEC(Carbamidomethyl)R	2	FC(Iodo-APB)ANTC(Carbamidomethyl)VEC(Carbamidomethyl)R	2	FC(Iodo-APB)ANTC(Carbamidomethyl)VEC(Carbamidomethyl)R	2
			MRPGVAC(Iodo-APB)SVSQAQK	3	MRPGVAC(Iodo-APB)SVSQAQK	3	MRPGVAC(Iodo-APB)SVSQAQK	3	MRPGVAC(Iodo-APB)SVSQAQK	3	MRPGVAC(Iodo-APB)SVSQAQK	3
			ISLNSLC(Iodo-APB)YGDMDK	2	ISLNSLC(Iodo-APB)YGDMDK	2	ISLNSLC(Iodo-APB)YGDMDK	2	ISLNSLC(Iodo-APB)YGDMDK	2	ISLNSLC(Iodo-APB)YGDMDK	2
			DVVIC(Iodo-APB)PDASLEDAK	2	DVVIC(Iodo-APB)PDASLEDAK	2	DVVIC(Iodo-APB)PDASLEDAK	2	DVVIC(Iodo-APB)PDASLEDAK	2	DVVIC(Iodo-APB)PDASLEDAK	2
			C(Iodo-APB)TDDFNGAQC(Carbamidomethyl)K	2	C(Iodo-APB)TDDFNGAQC(Carbamidomethyl)K	2	C(Iodo-APB)TDDFNGAQC(Carbamidomethyl)K	2	C(Iodo-APB)TDDFNGAQC(Carbamidomethyl)K	2	C(Iodo-APB)TDDFNGAQC(Carbamidomethyl)K	2
			AFMC(Iodo-APB)R	2	AFMC(Iodo-APB)R	2	AFMC(Iodo-APB)R	2	AFMC(Iodo-APB)R	2	AFMC(Iodo-APB)R	2
			C(Iodo-APB)SVLAAANSVFGR	2	C(Iodo-APB)SVLAAANSVFGR	2	C(Iodo-APB)SVLAAANSVFGR	2	C(Iodo-APB)SVLAAANSVFGR	2	C(Iodo-APB)SVLAAANSVFGR	2
			SVMDATQIAGLNC(Iodo-APB)LR	2	SVMDATQIAGLNC(Iodo-APB)LR	2	SVMDATQIAGLNC(Iodo-APB)LR	2	SVMDATQIAGLNC(Iodo-APB)LR	2	SVMDATQIAGLNC(Iodo-APB)LR	2
			ALAIMC(Iodo-APB)R	2	ALAIMC(Iodo-APB)R	2	ALAIMC(Iodo-APB)R	2	ALAIMC(Iodo-APB)R	2	ALAIMC(Iodo-APB)R	2
			KFDEVLVNHFC(Iodo-APB)EEFGK	3	KFDEVLVNHFC(Iodo-APB)EEFGK	3	KFDEVLVNHFC(Iodo-APB)EEFGK	3	KFDEVLVNHFC(Iodo-APB)EEFGK	3	KFDEVLVNHFC(Iodo-APB)EEFGK	3
			VAHSFNC(Iodo-APB)TPIEGMLSHQLK	3	VAHSFNC(Iodo-APB)TPIEGMLSHQLK	3	VAHSFNC(Iodo-APB)TPIEGMLSHQLK	3	VAHSFNC(Iodo-APB)TPIEGMLSHQLK	3	VAHSFNC(Iodo-APB)TPIEGMLSHQLK	3
			QAQYLGMSC(Iodo-APB)DGPFKPDHYR	3	QAQYLGMSC(Iodo-APB)DGPFKPDHYR	3	QAQYLGMSC(Iodo-APB)DGPFKPDHYR	3	QAQYLGMSC(Iodo-APB)DGPFKPDHYR	3	QAQYLGMSC(Iodo-APB)DGPFKPDHYR	3
			C(Iodo-APB)LHDIALAHR	3	C(Iodo-APB)LHDIALAHR	3	C(Iodo-APB)LHDIALAHR	3	C(Iodo-APB)LHDIALAHR	3	C(Iodo-APB)LHDIALAHR	3
			WLC(Iodo-APB)PLSGK	2	WLC(Iodo-APB)PLSGK	2	WLC(Iodo-APB)PLSGK	2	WLC(Iodo-APB)PLSGK	2	WLC(Iodo-APB)PLSGK	2
			LIEGLSHEVIVSAAC(Iodo-APB)GR	3	LIEGLSHEVIVSAAC(Iodo-APB)GR	3	LIEGLSHEVIVSAAC(Iodo-APB)GR	3	LIEGLSHEVIVSAAC(Iodo-APB)GR	3	LIEGLSHEVIVSAAC(Iodo-APB)GR	3
			C(Iodo-APB)GGTLEER	2	C(Iodo-APB)GGTLEER	2	C(Iodo-APB)GGTLEER	2	C(Iodo-APB)GGTLEER	2	C(Iodo-APB)GGTLEER	2
			LPVLAGC(Iodo-APB)LK	2	LPVLAGC(Iodo-APB)LK	2	LPVLAGC(Iodo-APB)LK	2	LPVLAGC(Iodo-APB)LK	2	LPVLAGC(Iodo-APB)LK	2
			SGDAAIVDMVPGKPMC(Iodo-APB)VESFSDYPPLGR	4	SGDAAIVDMVPGKPMC(Iodo-APB)VESFSDYPPLGR	4	SGDAAIVDMVPGKPMC(Iodo-APB)VESFSDYPPLGR	4	SGDAAIVDMVPGKPMC(Iodo-APB)VESFSDYPPLGR	4	SGDAAIVDMVPGKPMC(Iodo-APB)VESFSDYPPLGR	4
			LREC(Iodo-APB)LPLIIFLR	3	LREC(Iodo-APB)LPLIIFLR	3	LREC(Iodo-APB)LPLIIFLR	3	LREC(Iodo-APB)LPLIIFLR	3	LREC(Iodo-APB)LPLIIFLR	3
			VFNDTC(Iodo-APB)R	2	VFNDTC(Iodo-APB)R	2	VFNDTC(Iodo-APB)R	2	VFNDTC(Iodo-APB)R	2	VFNDTC(Iodo-APB)R	2
			WTC(Iodo-APB)C(Carbamidomethyl)ALLAGSEYLK	2	WTC(Iodo-APB)C(Carbamidomethyl)ALLAGSEYLK	2	WTC(Iodo-APB)C(Carbamidomethyl)ALLAGSEYLK	2	WTC(Iodo-APB)C(Carbamidomethyl)ALLAGSEYLK	2	WTC(Iodo-APB)C(Carbamidomethyl)ALLAGSEYLK	2
			VLPMNTGVEAGETAC(Iodo-APB)K	3	VLPMNTGVEAGETAC(Iodo-APB)K	3	VLPMNTGVEAGETAC(Iodo-APB)K	3	VLPMNTGVEAGETAC(Iodo-APB)K	3	VLPMNTGVEAGETAC(Iodo-APB)K	3
			C(Iodo-APB)HLSLGNAMAAC(Carbamidomethyl)R	3	C(Iodo-APB)HLSLGNAMAAC(Carbamidomethyl)R	3	C(Iodo-APB)HLSLGNAMAAC(Carbamidomethyl)R	3	C(Iodo-APB)HLSLGNAMAAC(Carbamidomethyl)R	3	C(Iodo-APB)HLSLGNAMAAC(Carbamidomethyl)R	3
			KYEDIC(Iodo-APB)PSTHNMDVPNIK	3	KYEDIC(Iodo-APB)PSTHNMDVPNIK	3	KYEDIC(Iodo-APB)PSTHNMDVPNIK	3	KYEDIC(Iodo-APB)PSTHNMDVPNIK	3	KYEDIC(Iodo-APB)PSTHNMDVPNIK	3
			GLC(Iodo-APB)AIAQAESLR	3	GLC(Iodo-APB)AIAQAESLR	3	GLC(Iodo-APB)AIAQAESLR	3	GLC(Iodo-APB)AIAQAESLR	3	GLC(Iodo-APB)AIAQAESLR	3
			LDYFLLSHSLLPALC(Iodo-APB)DSK	3	LDYFLLSHSLLPALC(Iodo-APB)DSK	3	LDYFLLSHSLLPALC(Iodo-APB)DSK	3	LDYFLLSHSLLPALC(Iodo-APB)DSK	3	LDYFLLSHSLLPALC(Iodo-APB)DSK	3
			EHPYLFSQC(Carbamidomethyl)QAIHC(Iodo-APB)R	3	EHPYLFSQC(Carbamidomethyl)QAIHC(Iodo-APB)R	3	EHPYLFSQC(Carbamidomethyl)QAIHC(Iodo-APB)R	3	EHPYLFSQC(Carbamidomethyl)QAIHC(Iodo-APB)R	3	EHPYLFSQC(Carbamidomethyl)QAIHC(Iodo-APB)R	3
			C(Iodo-APB)IVILR	2	C(Iodo-APB)IVILR	2	C(Iodo-APB)IVILR	2	C(Iodo-APB)IVILR	2	C(Iodo-APB)IVILR	2
			NM(Oxidation)MAAC(Iodo-APB)DPR	2	NM(Oxidation)MAAC(Iodo-APB)DPR	2	NM(Oxidation)MAAC(Iodo-APB)DPR	2	NM(Oxidation)MAAC(Iodo-APB)DPR	2	NM(Oxidation)MAAC(Iodo-APB)DPR	2
			VPHWYHFSC(Iodo-APB)FWK	3	VPHWYHFSC(Iodo-APB)FWK	3	VPHWYHFSC(Iodo-APB)FWK	3	VPHWYHFSC(Iodo-APB)FWK	3	VPHWYHFSC(Iodo-APB)FWK	3
			VSDGDWIC(Iodo-APB)PDKK	3	VSDGDWIC(Iodo-APB)PDKK	3	VSDGDWIC(Iodo-APB)PDKK	3	VSDGDWIC(Iodo-APB)PDKK	3	VSDGDWIC(Iodo-APB)PDKK	3
			IYGFYDEC(Iodo-APB)K	2	IYGFYDEC(Iodo-APB)K	2	IYGFYDEC(Iodo-APB)K	2	IYGFYDEC(Iodo-APB)K	2	IYGFYDEC(Iodo-APB)K	2
			AGLNC(Iodo-APB)STENMPIK	2	AGLNC(Iodo-APB)STENMPIK	2	AGLNC(Iodo-APB)STENMPIK	2	AGLNC(Iodo-APB)STENMPIK	2	AGLNC(Iodo-APB)STENMPIK	2
			WGLGGTC(Iodo-APB)VNVGC(Carbamidomethyl)IPK	2	WGLGGTC(Iodo-APB)VNVGC(Carbamidomethyl)IPK	2	WGLGGTC(Iodo-APB)VNVGC(Carbamidomethyl)IPK	2	WGLGGTC(Iodo-APB)VNVGC(Carbamidomethyl)IPK	2	WGLGGTC(Iodo-APB)VNVGC(Carbamidomethyl)IPK	2
			C(Iodo-APB)SENK	2	C(Iodo-APB)SENK	2	C(Iodo-APB)SENK	2	C(Iodo-APB)SENK	2	C(Iodo-APB)SENK	2
			DC(Iodo-APB)PLNAEAASSK	2	DC(Iodo-APB)PLNAEAASSK	2	DC(Iodo-APB)PLNAEAASSK	2	DC(Iodo-APB)PLNAEAASSK	2	DC(Iodo-APB)PLNAEAASSK	2
			IC(Iodo-APB)HQIEYYFGDFNLPR	3	IC(Iodo-APB)HQIEYYFGDFNLPR	3	IC(Iodo-APB)HQIEYYFGDFNLPR	3	IC(Iodo-APB)HQIEYYFGDFNLPR	3	IC(Iodo-APB)HQIEYYFGDFNLPR	3
			(N-Acetyl)SSNEC(Iodo-APB)FK	2	(N-Acetyl)SSNEC(Iodo-APB)FK	2	(N-Acetyl)SSNEC(Iodo-APB)FK	2	(N-Acetyl)SSNEC(Iodo-APB)FK	2	(N-Acetyl)SSNEC(Iodo-APB)FK	2
			C(Iodo-APB)LEEQGLK	2	C(Iodo-APB)LEEQGLK	2	C(Iodo-APB)LEEQGLK	2	C(Iodo-APB)LEEQGLK	2	C(Iodo-APB)LEEQGLK	2
			KAHEILPNLVC(Iodo-APB)C(Carbamidomethyl)SAK	3	KAHEILPNLVC(Iodo-APB)C(Carbamidomethyl)SAK	3	KAHEILPNLVC(Iodo-APB)C(Carbamidomethyl)SAK	3	KAHEILPNLVC(Iodo-APB)C(Carbamidomethyl)SAK	3	KAHEILPNLVC(Iodo-APB)C(Carbamidomethyl)SAK	3
			LLETC(Iodo-APB)SIALVGK	2	LLETC(Iodo-APB)SIALVGK	2	LLETC(Iodo-APB)SIALVGK	2	LLETC(Iodo-APB)SIALVGK	2	LLETC(Iodo-APB)SIALVGK	2
			FC(Iodo-APB)DNSSAIQGK	2	FC(Iodo-APB)DNSSAIQGK	2	FC(Iodo-APB)DNSSAIQGK	2	FC(Iodo-APB)DNSSAIQGK	2	FC(Iodo-APB)DNSSAIQGK	2
			EGALC(Iodo-APB)EENM(Oxidation)R	2	EGALC(Iodo-APB)EENM(Oxidation)R	2	EGALC(Iodo-APB)EENM(Oxidation)R	2	EGALC(Iodo-APB)EENM(Oxidation)R	2	EGALC(Iodo-APB)EENM(Oxidation)R	2
			GVLMYGPPGC(Iodo-APB)GK	2	GVLMYGPPGC(Iodo-APB)GK	2	GVLMYGPPGC(Iodo-APB)GK	2	GVLMYGPPGC(Iodo-APB)GK	2	GVLMYGPPGC(Iodo-APB)GK	2
			AC(Iodo-APB)LISLGYDVENDR	2	AC(Iodo-APB)LISLGYDVENDR	2	AC(Iodo-APB)LISLGYDVENDR	2	AC(Iodo-APB)LISLGYDVENDR	2	AC(Iodo-APB)LISLGYDVENDR	2
			NVC(Iodo-APB)FK	2	NVC(Iodo-APB)FK	2	NVC(Iodo-APB)FK	2	NVC(Iodo-APB)FK	2	NVC(Iodo-APB)FK	2
			LIASYC(Iodo-APB)NVGDIEGASK	2	LIASYC(Iodo-APB)NVGDIEGASK	2	LIASYC(Iodo-APB)NVGDIEGASK	2	LIASYC(Iodo-APB)NVGDIEGASK	2	LIASYC(Iodo-APB)NVGDIEGASK	2
			AC(Iodo-APB)VEAPK	2	AC(Iodo-APB)VEAPK	2	AC(Iodo-APB)VEAPK	2	AC(Iodo-APB)VEAPK	2	AC(Iodo-APB)VEAPK	2
			TC(Iodo-APB)TTVAFTQVNSEDK	2	TC(Iodo-APB)TTVAFTQVNSEDK	2	TC(Iodo-APB)TTVAFTQVNSEDK	2	TC(Iodo-APB)TTVAFTQVNSEDK	2	TC(Iodo-APB)TTVAFTQVNSEDK	2
			IVEDEPNKIC(Iodo-APB)EADR	3	IVEDEPNKIC(Iodo-APB)EADR	3	IVEDEPNKIC(Iodo-APB)EADR	3	IVEDEPNKIC(Iodo-APB)EADR	3	IVEDEPNKIC(Iodo-APB)EADR	3
			EC(Iodo-APB)LPLIIFLR	2	EC(Iodo-APB)LPLIIFLR	2	EC(Iodo-APB)LPLIIFLR	2	EC(Iodo-APB)LPLIIFLR	2	EC(Iodo-APB)LPLIIFLR	2
			C(Carbamidomethyl)VIMC(Iodo-APB)QGSK	2	C(Carbamidomethyl)VIMC(Iodo-APB)QGSK	2	C(Carbamidomethyl)VIMC(Iodo-APB)QGSK	2	C(Carbamidomethyl)VIMC(Iodo-APB)QGSK	2	C(Carbamidomethyl)VIMC(Iodo-APB)QGSK	2
			YC(Iodo-APB)FPNYVGR	2	YC(Iodo-APB)FPNYVGR	2	YC(Iodo-APB)FPNYVGR	2	YC(Iodo-APB)FPNYVGR	2	YC(Iodo-APB)FPNYVGR	2
			C(Iodo-APB)C(Carbamidomethyl)SLAR	2	C(Iodo-APB)C(Carbamidomethyl)SLAR	2	C(Iodo-APB)C(Carbamidomethyl)SLAR	2	C(Iodo-APB)C(Carbamidomethyl)SLAR	2	C(Iodo-APB)C(Carbamidomethyl)SLAR	2
			EQC(Iodo-APB)C(Carbamidomethyl)YNC(Carbamidomethyl)GK	2	EQC(Iodo-APB)C(Carbamidomethyl)YNC(Carbamidomethyl)GK	2	EQC(Iodo-APB)C(Carbamidomethyl)YNC(Carbamidomethyl)GK	2	EQC(Iodo-APB)C(Carbamidomethyl)YNC(Carbamidomethyl)GK	2	EQC(Iodo-APB)C(Carbamidomethyl)YNC(Carbamidomethyl)GK	2
			GWPLELLC(Iodo-APB)EK	2	GWPLELLC(Iodo-APB)EK	2	GWPLELLC(Iodo-APB)EK	2	GWPLELLC(Iodo-APB)EK	2	GWPLELLC(Iodo-APB)EK	2
			GLPWSC(Iodo-APB)SADEVMR	2	GLPWSC(Iodo-APB)SADEVMR	2	GLPWSC(Iodo-APB)SADEVMR	2	GLPWSC(Iodo-APB)SADEVMR	2	GLPWSC(Iodo-APB)SADEVMR	2
			QEVC(Iodo-APB)QSYK	2	QEVC(Iodo-APB)QSYK	2	QEVC(Iodo-APB)QSYK	2	QEVC(Iodo-APB)QSYK	2	QEVC(Iodo-APB)QSYK	2
			GSQFGQSC(Carbamidomethyl)C(Iodo-APB)LR	2	GSQFGQSC(Carbamidomethyl)C(Iodo-APB)LR	2	GSQFGQSC(Carbamidomethyl)C(Iodo-APB)LR	2	GSQFGQSC(Carbamidomethyl)C(Iodo-APB)LR	2	GSQFGQSC(Carbamidomethyl)C(Iodo-APB)LR	2
			AWVWNTHADFADEC(Iodo-APB)PKPELLAIR	4	AWVWNTHADFADEC(Iodo-APB)PKPELLAIR	4	AWVWNTHADFADEC(Iodo-APB)PKPELLAIR	4	AWVWNTHADFADEC(Iodo-APB)PKPELLAIR	4	AWVWNTHADFADEC(Iodo-APB)PKPELLAIR	4
			LVIC(Iodo-APB)PDEGFYK	2	LVIC(Iodo-APB)PDEGFYK	2	LVIC(Iodo-APB)PDEGFYK	2	LVIC(Iodo-APB)PDEGFYK	2	LVIC(Iodo-APB)PDEGFYK	2
			C(Iodo-APB)ASLQK	2	C(Iodo-APB)ASLQK	2	C(Iodo-APB)ASLQK	2	C(Iodo-APB)ASLQK	2	C(Iodo-APB)ASLQK	2
			EYVTC(Iodo-APB)HTC(Carbamidomethyl)R	3	EYVTC(Iodo-APB)HTC(Carbamidomethyl)R	3	EYVTC(Iodo-APB)HTC(Carbamidomethyl)R	3	EYVTC(Iodo-APB)HTC(Carbamidomethyl)R	3	EYVTC(Iodo-APB)HTC(Carbamidomethyl)R	3
			TYGGC(Iodo-APB)EGPDAMYVK	2	TYGGC(Iodo-APB)EGPDAMYVK	2	TYGGC(Iodo-APB)EGPDAMYVK	2	TYGGC(Iodo-APB)EGPDAMYVK	2	TYGGC(Iodo-APB)EGPDAMYVK	2
			C(Iodo-APB)ESAPGC(Carbamidomethyl)GVWQRPVIDNPNYK	3	C(Iodo-APB)ESAPGC(Carbamidomethyl)GVWQRPVIDNPNYK	3	C(Iodo-APB)ESAPGC(Carbamidomethyl)GVWQRPVIDNPNYK	3	C(Iodo-APB)ESAPGC(Carbamidomethyl)GVWQRPVIDNPNYK	3	C(Iodo-APB)ESAPGC(Carbamidomethyl)GVWQRPVIDNPNYK	3
			C(Iodo-APB)GTGIVGVFVK	2	C(Iodo-APB)GTGIVGVFVK	2	C(Iodo-APB)GTGIVGVFVK	2	C(Iodo-APB)GTGIVGVFVK	2	C(Iodo-APB)GTGIVGVFVK	2
			C(Iodo-APB)GEELGR	2	C(Iodo-APB)GEELGR	2	C(Iodo-APB)GEELGR	2	C(Iodo-APB)GEELGR	2	C(Iodo-APB)GEELGR	2
			C(Iodo-APB)NDYR	2	C(Iodo-APB)NDYR	2	C(Iodo-APB)NDYR	2	C(Iodo-APB)NDYR	2	C(Iodo-APB)NDYR	2
			HHPDLIFC(Iodo-APB)R	3	HHPDLIFC(Iodo-APB)R	3	HHPDLIFC(Iodo-APB)R	3	HHPDLIFC(Iodo-APB)R	3	HHPDLIFC(Iodo-APB)R	3
			VDLNSNGFIC(Iodo-APB)DYELHELFK	3	VDLNSNGFIC(Iodo-APB)DYELHELFK	3	VDLNSNGFIC(Iodo-APB)DYELHELFK	3	VDLNSNGFIC(Iodo-APB)DYELHELFK	3	VDLNSNGFIC(Iodo-APB)DYELHELFK	3
			QAFTDVATGSLGQGLGAAC(Iodo-APB)GMAYTGK	3	QAFTDVATGSLGQGLGAAC(Iodo-APB)GMAYTGK	3	QAFTDVATGSLGQGLGAAC(Iodo-APB)GMAYTGK	3	QAFTDVATGSLGQGLGAAC(Iodo-APB)GMAYTGK	3	QAFTDVATGSLGQGLGAAC(Iodo-APB)GMAYTGK	3
			SLNYWC(Iodo-APB)NLLGM(Oxidation)K	2	SLNYWC(Iodo-APB)NLLGM(Oxidation)K	2	SLNYWC(Iodo-APB)NLLGM(Oxidation)K	2	SLNYWC(Iodo-APB)NLLGM(Oxidation)K	2	SLNYWC(Iodo-APB)NLLGM(Oxidation)K	2
			AEYLC(Iodo-APB)R	2	AEYLC(Iodo-APB)R	2	AEYLC(Iodo-APB)R	2	AEYLC(Iodo-APB)R	2	AEYLC(Iodo-APB)R	2
			C(Iodo-APB)LELFTELAEDKENYKK	3	C(Iodo-APB)LELFTELAEDKENYKK	3	C(Iodo-APB)LELFTELAEDKENYKK	3	C(Iodo-APB)LELFTELAEDKENYKK	3	C(Iodo-APB)LELFTELAEDKENYKK	3
			C(Iodo-APB)HLLVEHETQK	3	C(Iodo-APB)HLLVEHETQK	3	C(Iodo-APB)HLLVEHETQK	3	C(Iodo-APB)HLLVEHETQK	3	C(Iodo-APB)HLLVEHETQK	3
			TLC(Iodo-APB)DYSK	2	TLC(Iodo-APB)DYSK	2	TLC(Iodo-APB)DYSK	2	TLC(Iodo-APB)DYSK	2	TLC(Iodo-APB)DYSK	2
			ALSVGNIDDALQC(Iodo-APB)YSEAIK	3	ALSVGNIDDALQC(Iodo-APB)YSEAIK	3	ALSVGNIDDALQC(Iodo-APB)YSEAIK	3	ALSVGNIDDALQC(Iodo-APB)YSEAIK	3	ALSVGNIDDALQC(Iodo-APB)YSEAIK	3
			C(Iodo-APB)LGFSDK	2	C(Iodo-APB)LGFSDK	2	C(Iodo-APB)LGFSDK	2	C(Iodo-APB)LGFSDK	2	C(Iodo-APB)LGFSDK	2
			AC(Iodo-APB)VAR	2	AC(Iodo-APB)VAR	2	AC(Iodo-APB)VAR	2	AC(Iodo-APB)VAR	2	AC(Iodo-APB)VAR	2
			HFIEQGINVC(Carbamidomethyl)LC(Iodo-APB)QSYAK	3	HFIEQGINVC(Carbamidomethyl)LC(Iodo-APB)QSYAK	3	HFIEQGINVC(Carbamidomethyl)LC(Iodo-APB)QSYAK	3	HFIEQGINVC(Carbamidomethyl)LC(Iodo-APB)QSYAK	3	HFIEQGINVC(Carbamidomethyl)LC(Iodo-APB)QSYAK	3
			C(Carbamidomethyl)C(Iodo-APB)SLAR	2	C(Carbamidomethyl)C(Iodo-APB)SLAR	2	C(Carbamidomethyl)C(Iodo-APB)SLAR	2	C(Carbamidomethyl)C(Iodo-APB)SLAR	2	C(Carbamidomethyl)C(Iodo-APB)SLAR	2
			AC(Iodo-APB)DILAIDK	2	AC(Iodo-APB)DILAIDK	2	AC(Iodo-APB)DILAIDK	2	AC(Iodo-APB)DILAIDK	2	AC(Iodo-APB)DILAIDK	2
			C(Iodo-APB)SHSLN	2	C(Iodo-APB)SHSLN	2	C(Iodo-APB)SHSLN	2	C(Iodo-APB)SHSLN	2	C(Iodo-APB)SHSLN	2
			IFVGGIPHNC(Iodo-APB)GETELR	3	IFVGGIPHNC(Iodo-APB)GETELR	3	IFVGGIPHNC(Iodo-APB)GETELR	3	IFVGGIPHNC(Iodo-APB)GETELR	3	IFVGGIPHNC(Iodo-APB)GETELR	3
			KPQC(Iodo-APB)K	2	KPQC(Iodo-APB)K	2	KPQC(Iodo-APB)K	2	KPQC(Iodo-APB)K	2	KPQC(Iodo-APB)K	2
			LNQWC(Iodo-APB)NVVR	2	LNQWC(Iodo-APB)NVVR	2	LNQWC(Iodo-APB)NVVR	2	LNQWC(Iodo-APB)NVVR	2	LNQWC(Iodo-APB)NVVR	2
			DIRPVC(Iodo-APB)R	3	DIRPVC(Iodo-APB)R	3	DIRPVC(Iodo-APB)R	3	DIRPVC(Iodo-APB)R	3	DIRPVC(Iodo-APB)R	3
			TNVALMC(Iodo-APB)MLR	2	TNVALMC(Iodo-APB)MLR	2	TNVALMC(Iodo-APB)MLR	2	TNVALMC(Iodo-APB)MLR	2	TNVALMC(Iodo-APB)MLR	2
			HC(Iodo-APB)DLQVR	2	HC(Iodo-APB)DLQVR	2	HC(Iodo-APB)DLQVR	2	HC(Iodo-APB)DLQVR	2	HC(Iodo-APB)DLQVR	2
			FAC(Iodo-APB)AVVC(Carbamidomethyl)IQK	2	FAC(Iodo-APB)AVVC(Carbamidomethyl)IQK	2	FAC(Iodo-APB)AVVC(Carbamidomethyl)IQK	2	FAC(Iodo-APB)AVVC(Carbamidomethyl)IQK	2	FAC(Iodo-APB)AVVC(Carbamidomethyl)IQK	2
			VRPC(Iodo-APB)VVYGGADIGQQIR	3	VRPC(Iodo-APB)VVYGGADIGQQIR	3	VRPC(Iodo-APB)VVYGGADIGQQIR	3	VRPC(Iodo-APB)VVYGGADIGQQIR	3	VRPC(Iodo-APB)VVYGGADIGQQIR	3
			LNEC(Iodo-APB)VDHTPK	3	LNEC(Iodo-APB)VDHTPK	3	LNEC(Iodo-APB)VDHTPK	3	LNEC(Iodo-APB)VDHTPK	3	LNEC(Iodo-APB)VDHTPK	3
			LAENFC(Carbamidomethyl)VC(Iodo-APB)HLATGDMLR	3	LAENFC(Carbamidomethyl)VC(Iodo-APB)HLATGDMLR	3	LAENFC(Carbamidomethyl)VC(Iodo-APB)HLATGDMLR	3	LAENFC(Carbamidomethyl)VC(Iodo-APB)HLATGDMLR	3	LAENFC(Carbamidomethyl)VC(Iodo-APB)HLATGDMLR	3
			TC(Iodo-APB)LLIVFSK	2	TC(Iodo-APB)LLIVFSK	2	TC(Iodo-APB)LLIVFSK	2	TC(Iodo-APB)LLIVFSK	2	TC(Iodo-APB)LLIVFSK	2
			GC(Iodo-APB)GGLK	2	GC(Iodo-APB)GGLK	2	GC(Iodo-APB)GGLK	2	GC(Iodo-APB)GGLK	2	GC(Iodo-APB)GGLK	2
			C(Iodo-APB)QEVISWLDANTLAEKDEFEHK	3	C(Iodo-APB)QEVISWLDANTLAEKDEFEHK	3	C(Iodo-APB)QEVISWLDANTLAEKDEFEHK	3	C(Iodo-APB)QEVISWLDANTLAEKDEFEHK	3	C(Iodo-APB)QEVISWLDANTLAEKDEFEHK	3
			LC(Iodo-APB)SAHGVLVPGGFGVR	3	LC(Iodo-APB)SAHGVLVPGGFGVR	3	LC(Iodo-APB)SAHGVLVPGGFGVR	3	LC(Iodo-APB)SAHGVLVPGGFGVR	3	LC(Iodo-APB)SAHGVLVPGGFGVR	3
			AINC(Iodo-APB)ATSGVVGLVNC(Carbamidomethyl)LR	2	AINC(Iodo-APB)ATSGVVGLVNC(Carbamidomethyl)LR	2	AINC(Iodo-APB)ATSGVVGLVNC(Carbamidomethyl)LR	2	AINC(Iodo-APB)ATSGVVGLVNC(Carbamidomethyl)LR	2	AINC(Iodo-APB)ATSGVVGLVNC(Carbamidomethyl)LR	2
			AALIYTC(Iodo-APB)TVC(Carbamidomethyl)R	2	AALIYTC(Iodo-APB)TVC(Carbamidomethyl)R	2	AALIYTC(Iodo-APB)TVC(Carbamidomethyl)R	2	AALIYTC(Iodo-APB)TVC(Carbamidomethyl)R	2	AALIYTC(Iodo-APB)TVC(Carbamidomethyl)R	2
			C(Iodo-APB)NSLPAK	2	C(Iodo-APB)NSLPAK	2	C(Iodo-APB)NSLPAK	2	C(Iodo-APB)NSLPAK	2	C(Iodo-APB)NSLPAK	2
			HEQNIDC(Iodo-APB)GGGYVK	2	HEQNIDC(Iodo-APB)GGGYVK	2	HEQNIDC(Iodo-APB)GGGYVK	2	HEQNIDC(Iodo-APB)GGGYVK	2	HEQNIDC(Iodo-APB)GGGYVK	2
			LTESPC(Iodo-APB)ALVASQYGWSGNMER	3	LTESPC(Iodo-APB)ALVASQYGWSGNMER	3	LTESPC(Iodo-APB)ALVASQYGWSGNMER	3	LTESPC(Iodo-APB)ALVASQYGWSGNMER	3	LTESPC(Iodo-APB)ALVASQYGWSGNMER	3
			ELETVC(Iodo-APB)NDVLSLLDK	2	ELETVC(Iodo-APB)NDVLSLLDK	2	ELETVC(Iodo-APB)NDVLSLLDK	2	ELETVC(Iodo-APB)NDVLSLLDK	2	ELETVC(Iodo-APB)NDVLSLLDK	2
			LQAFSAAIESC(Iodo-APB)NK	2	LQAFSAAIESC(Iodo-APB)NK	2	LQAFSAAIESC(Iodo-APB)NK	2	LQAFSAAIESC(Iodo-APB)NK	2	LQAFSAAIESC(Iodo-APB)NK	2
			VRPGFC(Carbamidomethyl)FHLC(Iodo-APB)SR	4	VRPGFC(Carbamidomethyl)FHLC(Iodo-APB)SR	4	VRPGFC(Carbamidomethyl)FHLC(Iodo-APB)SR	4	VRPGFC(Carbamidomethyl)FHLC(Iodo-APB)SR	4	VRPGFC(Carbamidomethyl)FHLC(Iodo-APB)SR	4
			DC(Iodo-APB)LASIAR	2	DC(Iodo-APB)LASIAR	2	DC(Iodo-APB)LASIAR	2	DC(Iodo-APB)LASIAR	2	DC(Iodo-APB)LASIAR	2
			C(Iodo-APB)VEDVLK	2	C(Iodo-APB)VEDVLK	2	C(Iodo-APB)VEDVLK	2	C(Iodo-APB)VEDVLK	2	C(Iodo-APB)VEDVLK	2
			C(Iodo-APB)TPSVISFGSK	2	C(Iodo-APB)TPSVISFGSK	2	C(Iodo-APB)TPSVISFGSK	2	C(Iodo-APB)TPSVISFGSK	2	C(Iodo-APB)TPSVISFGSK	2
			AALEAC(Iodo-APB)HK	3	AALEAC(Iodo-APB)HK	3	AALEAC(Iodo-APB)HK	3	AALEAC(Iodo-APB)HK	3	AALEAC(Iodo-APB)HK	3
			NC(Iodo-APB)NDFQYESK	2	NC(Iodo-APB)NDFQYESK	2	NC(Iodo-APB)NDFQYESK	2	NC(Iodo-APB)NDFQYESK	2	NC(Iodo-APB)NDFQYESK	2
			IADLGNAC(Iodo-APB)WVHK	3	IADLGNAC(Iodo-APB)WVHK	3	IADLGNAC(Iodo-APB)WVHK	3	IADLGNAC(Iodo-APB)WVHK	3	IADLGNAC(Iodo-APB)WVHK	3
			NC(Iodo-APB)IAQTSAVVK	2	NC(Iodo-APB)IAQTSAVVK	2	NC(Iodo-APB)IAQTSAVVK	2	NC(Iodo-APB)IAQTSAVVK	2	NC(Iodo-APB)IAQTSAVVK	2
			ESC(Iodo-APB)LEAYTGIVQGLK	2	ESC(Iodo-APB)LEAYTGIVQGLK	2	ESC(Iodo-APB)LEAYTGIVQGLK	2	ESC(Iodo-APB)LEAYTGIVQGLK	2	ESC(Iodo-APB)LEAYTGIVQGLK	2
			VVLDVGSGTGILC(Iodo-APB)MFAAK	2	VVLDVGSGTGILC(Iodo-APB)MFAAK	2	VVLDVGSGTGILC(Iodo-APB)MFAAK	2	VVLDVGSGTGILC(Iodo-APB)MFAAK	2	VVLDVGSGTGILC(Iodo-APB)MFAAK	2
			LDDPSC(Iodo-APB)PRPEC(Carbamidomethyl)YR	3	LDDPSC(Iodo-APB)PRPEC(Carbamidomethyl)YR	3	LDDPSC(Iodo-APB)PRPEC(Carbamidomethyl)YR	3	LDDPSC(Iodo-APB)PRPEC(Carbamidomethyl)YR	3	LDDPSC(Iodo-APB)PRPEC(Carbamidomethyl)YR	3
			IISDNLTYC(Iodo-APB)K	2	IISDNLTYC(Iodo-APB)K	2	IISDNLTYC(Iodo-APB)K	2	IISDNLTYC(Iodo-APB)K	2	IISDNLTYC(Iodo-APB)K	2
			AVDALLTHC(Iodo-APB)K	2	AVDALLTHC(Iodo-APB)K	2	AVDALLTHC(Iodo-APB)K	2	AVDALLTHC(Iodo-APB)K	2	AVDALLTHC(Iodo-APB)K	2
			GFHC(Iodo-APB)ESSAHWPIFK	3	GFHC(Iodo-APB)ESSAHWPIFK	3	GFHC(Iodo-APB)ESSAHWPIFK	3	GFHC(Iodo-APB)ESSAHWPIFK	3	GFHC(Iodo-APB)ESSAHWPIFK	3
			ELQC(Iodo-APB)LTPR	2	ELQC(Iodo-APB)LTPR	2	ELQC(Iodo-APB)LTPR	2	ELQC(Iodo-APB)LTPR	2	ELQC(Iodo-APB)LTPR	2
			FEHC(Iodo-APB)NFNDVTTR	3	FEHC(Iodo-APB)NFNDVTTR	3	FEHC(Iodo-APB)NFNDVTTR	3	FEHC(Iodo-APB)NFNDVTTR	3	FEHC(Iodo-APB)NFNDVTTR	3
			AEIISLC(Iodo-APB)K	2	AEIISLC(Iodo-APB)K	2	AEIISLC(Iodo-APB)K	2	AEIISLC(Iodo-APB)K	2	AEIISLC(Iodo-APB)K	2
			C(Iodo-APB)VIMC(Carbamidomethyl)QGSK	2	C(Iodo-APB)VIMC(Carbamidomethyl)QGSK	2	C(Iodo-APB)VIMC(Carbamidomethyl)QGSK	2	C(Iodo-APB)VIMC(Carbamidomethyl)QGSK	2	C(Iodo-APB)VIMC(Carbamidomethyl)QGSK	2
			C(Iodo-APB)SVASIK	2	C(Iodo-APB)SVASIK	2	C(Iodo-APB)SVASIK	2	C(Iodo-APB)SVASIK	2	C(Iodo-APB)SVASIK	2
			MDLGEC(Iodo-APB)LK	2	MDLGEC(Iodo-APB)LK	2	MDLGEC(Iodo-APB)LK	2	MDLGEC(Iodo-APB)LK	2	MDLGEC(Iodo-APB)LK	2
			C(Iodo-APB)LATGPGIASTVK	2	C(Iodo-APB)LATGPGIASTVK	2	C(Iodo-APB)LATGPGIASTVK	2	C(Iodo-APB)LATGPGIASTVK	2	C(Iodo-APB)LATGPGIASTVK	2
			C(Iodo-APB)EASNIVGK	2	C(Iodo-APB)EASNIVGK	2	C(Iodo-APB)EASNIVGK	2	C(Iodo-APB)EASNIVGK	2	C(Iodo-APB)EASNIVGK	2
			C(Iodo-APB)SILAAANPAYGR	2	C(Iodo-APB)SILAAANPAYGR	2	C(Iodo-APB)SILAAANPAYGR	2	C(Iodo-APB)SILAAANPAYGR	2	C(Iodo-APB)SILAAANPAYGR	2
			LMC(Iodo-APB)SLC(Carbamidomethyl)HC(Carbamidomethyl)PGATIGC(Carbamidomethyl)DVK	3	LMC(Iodo-APB)SLC(Carbamidomethyl)HC(Carbamidomethyl)PGATIGC(Carbamidomethyl)DVK	3	LMC(Iodo-APB)SLC(Carbamidomethyl)HC(Carbamidomethyl)PGATIGC(Carbamidomethyl)DVK	3	LMC(Iodo-APB)SLC(Carbamidomethyl)HC(Carbamidomethyl)PGATIGC(Carbamidomethyl)DVK	3	LMC(Iodo-APB)SLC(Carbamidomethyl)HC(Carbamidomethyl)PGATIGC(Carbamidomethyl)DVK	3
			HNIIC(Iodo-APB)LQNDHK	3	HNIIC(Iodo-APB)LQNDHK	3	HNIIC(Iodo-APB)LQNDHK	3	HNIIC(Iodo-APB)LQNDHK	3	HNIIC(Iodo-APB)LQNDHK	3
			LKPEYDIMC(Iodo-APB)K	3	LKPEYDIMC(Iodo-APB)K	3	LKPEYDIMC(Iodo-APB)K	3	LKPEYDIMC(Iodo-APB)K	3	LKPEYDIMC(Iodo-APB)K	3
			GFEVVYMTEPIDEYC(Iodo-APB)VQQLK	3	GFEVVYMTEPIDEYC(Iodo-APB)VQQLK	3	GFEVVYMTEPIDEYC(Iodo-APB)VQQLK	3	GFEVVYMTEPIDEYC(Iodo-APB)VQQLK	3	GFEVVYMTEPIDEYC(Iodo-APB)VQQLK	3
			VMYGFC(Iodo-APB)SVK	2	VMYGFC(Iodo-APB)SVK	2	VMYGFC(Iodo-APB)SVK	2	VMYGFC(Iodo-APB)SVK	2	VMYGFC(Iodo-APB)SVK	2
			FMADIDLDPGC(Iodo-APB)TLNK	2	FMADIDLDPGC(Iodo-APB)TLNK	2	FMADIDLDPGC(Iodo-APB)TLNK	2	FMADIDLDPGC(Iodo-APB)TLNK	2	FMADIDLDPGC(Iodo-APB)TLNK	2
			AIC(Iodo-APB)TEAGLMALR	2	AIC(Iodo-APB)TEAGLMALR	2	AIC(Iodo-APB)TEAGLMALR	2	AIC(Iodo-APB)TEAGLMALR	2	AIC(Iodo-APB)TEAGLMALR	2
			C(Iodo-APB)C(Carbamidomethyl)TESLVNR	2	C(Iodo-APB)C(Carbamidomethyl)TESLVNR	2	C(Iodo-APB)C(Carbamidomethyl)TESLVNR	2	C(Iodo-APB)C(Carbamidomethyl)TESLVNR	2	C(Iodo-APB)C(Carbamidomethyl)TESLVNR	2
			VHC(Iodo-APB)LNTLFSR	3	VHC(Iodo-APB)LNTLFSR	3	VHC(Iodo-APB)LNTLFSR	3	VHC(Iodo-APB)LNTLFSR	3	VHC(Iodo-APB)LNTLFSR	3
			EVC(Carbamidomethyl)FAC(Iodo-APB)VDGK	2	EVC(Carbamidomethyl)FAC(Iodo-APB)VDGK	2	EVC(Carbamidomethyl)FAC(Iodo-APB)VDGK	2	EVC(Carbamidomethyl)FAC(Iodo-APB)VDGK	2	EVC(Carbamidomethyl)FAC(Iodo-APB)VDGK	2
			C(Iodo-APB)LDDHK	2	C(Iodo-APB)LDDHK	2	C(Iodo-APB)LDDHK	2	C(Iodo-APB)LDDHK	2	C(Iodo-APB)LDDHK	2
			AC(Iodo-APB)GVSR	2	AC(Iodo-APB)GVSR	2	AC(Iodo-APB)GVSR	2	AC(Iodo-APB)GVSR	2	AC(Iodo-APB)GVSR	2
			C(Iodo-APB)GNQAAIMELDDTLK	2	C(Iodo-APB)GNQAAIMELDDTLK	2	C(Iodo-APB)GNQAAIMELDDTLK	2	C(Iodo-APB)GNQAAIMELDDTLK	2	C(Iodo-APB)GNQAAIMELDDTLK	2
			TFDHYC(Iodo-APB)EYR	3	TFDHYC(Iodo-APB)EYR	3	TFDHYC(Iodo-APB)EYR	3	TFDHYC(Iodo-APB)EYR	3	TFDHYC(Iodo-APB)EYR	3
			VIC(Carbamidomethyl)C(Iodo-APB)TEDMLEK	2	VIC(Carbamidomethyl)C(Iodo-APB)TEDMLEK	2	VIC(Carbamidomethyl)C(Iodo-APB)TEDMLEK	2	VIC(Carbamidomethyl)C(Iodo-APB)TEDMLEK	2	VIC(Carbamidomethyl)C(Iodo-APB)TEDMLEK	2
			C(Iodo-APB)LSSLK	2	C(Iodo-APB)LSSLK	2	C(Iodo-APB)LSSLK	2	C(Iodo-APB)LSSLK	2	C(Iodo-APB)LSSLK	2
			SPAAEC(Iodo-APB)LSEK	2	SPAAEC(Iodo-APB)LSEK	2	SPAAEC(Iodo-APB)LSEK	2	SPAAEC(Iodo-APB)LSEK	2	SPAAEC(Iodo-APB)LSEK	2
			C(Iodo-APB)YEC(Carbamidomethyl)GEK	2	C(Iodo-APB)YEC(Carbamidomethyl)GEK	2	C(Iodo-APB)YEC(Carbamidomethyl)GEK	2	C(Iodo-APB)YEC(Carbamidomethyl)GEK	2	C(Iodo-APB)YEC(Carbamidomethyl)GEK	2
			FC(Iodo-APB)EHK	3	FC(Iodo-APB)EHK	3	FC(Iodo-APB)EHK	3	FC(Iodo-APB)EHK	3	FC(Iodo-APB)EHK	3
			LGYTPVC(Iodo-APB)R	2	LGYTPVC(Iodo-APB)R	2	LGYTPVC(Iodo-APB)R	2	LGYTPVC(Iodo-APB)R	2	LGYTPVC(Iodo-APB)R	2
			GTVDC(Iodo-APB)VQAR	2	GTVDC(Iodo-APB)VQAR	2	GTVDC(Iodo-APB)VQAR	2	GTVDC(Iodo-APB)VQAR	2	GTVDC(Iodo-APB)VQAR	2
			VTVAGLAGKDPVQC(Iodo-APB)SR	3	VTVAGLAGKDPVQC(Iodo-APB)SR	3	VTVAGLAGKDPVQC(Iodo-APB)SR	3	VTVAGLAGKDPVQC(Iodo-APB)SR	3	VTVAGLAGKDPVQC(Iodo-APB)SR	3
			SESQC(Iodo-APB)R	2	SESQC(Iodo-APB)R	2	SESQC(Iodo-APB)R	2	SESQC(Iodo-APB)R	2	SESQC(Iodo-APB)R	2
			VDQIC(Iodo-APB)HK	2	VDQIC(Iodo-APB)HK	2	VDQIC(Iodo-APB)HK	2	VDQIC(Iodo-APB)HK	2	VDQIC(Iodo-APB)HK	2
			EAGDVC(Iodo-APB)YADVQK	2	EAGDVC(Iodo-APB)YADVQK	2	EAGDVC(Iodo-APB)YADVQK	2	EAGDVC(Iodo-APB)YADVQK	2	EAGDVC(Iodo-APB)YADVQK	2
			IHEGC(Iodo-APB)EEPATHNALAK	3	IHEGC(Iodo-APB)EEPATHNALAK	3	IHEGC(Iodo-APB)EEPATHNALAK	3	IHEGC(Iodo-APB)EEPATHNALAK	3	IHEGC(Iodo-APB)EEPATHNALAK	3
			C(Iodo-APB)NLALSR	3	C(Iodo-APB)NLALSR	3	C(Iodo-APB)NLALSR	3	C(Iodo-APB)NLALSR	3	C(Iodo-APB)NLALSR	3
			TEC(Iodo-APB)YGYALGDATR	2	TEC(Iodo-APB)YGYALGDATR	2	TEC(Iodo-APB)YGYALGDATR	2	TEC(Iodo-APB)YGYALGDATR	2	TEC(Iodo-APB)YGYALGDATR	2
			C(Iodo-APB)LELFSELAEDKENYKK	3	C(Iodo-APB)LELFSELAEDKENYKK	3	C(Iodo-APB)LELFSELAEDKENYKK	3	C(Iodo-APB)LELFSELAEDKENYKK	3	C(Iodo-APB)LELFSELAEDKENYKK	3
			C(Iodo-APB)LAVR	2	C(Iodo-APB)LAVR	2	C(Iodo-APB)LAVR	2	C(Iodo-APB)LAVR	2	C(Iodo-APB)LAVR	2
			LYFLQC(Carbamidomethyl)ETC(Iodo-APB)HSR	3	LYFLQC(Carbamidomethyl)ETC(Iodo-APB)HSR	3	LYFLQC(Carbamidomethyl)ETC(Iodo-APB)HSR	3	LYFLQC(Carbamidomethyl)ETC(Iodo-APB)HSR	3	LYFLQC(Carbamidomethyl)ETC(Iodo-APB)HSR	3
			AGKPVIC(Iodo-APB)ATQMLESMIK	2	AGKPVIC(Iodo-APB)ATQMLESMIK	2	AGKPVIC(Iodo-APB)ATQMLESMIK	2	AGKPVIC(Iodo-APB)ATQMLESMIK	2	AGKPVIC(Iodo-APB)ATQMLESMIK	2
			QC(Iodo-APB)QYK	2	QC(Iodo-APB)QYK	2	QC(Iodo-APB)QYK	2	QC(Iodo-APB)QYK	2	QC(Iodo-APB)QYK	2
			MDGTYAC(Iodo-APB)SYTPVK	2	MDGTYAC(Iodo-APB)SYTPVK	2	MDGTYAC(Iodo-APB)SYTPVK	2	MDGTYAC(Iodo-APB)SYTPVK	2	MDGTYAC(Iodo-APB)SYTPVK	2
			AFDTAGNGYC(Iodo-APB)R	2	AFDTAGNGYC(Iodo-APB)R	2	AFDTAGNGYC(Iodo-APB)R	2	AFDTAGNGYC(Iodo-APB)R	2	AFDTAGNGYC(Iodo-APB)R	2
			NC(Iodo-APB)LNPQFSK	2	NC(Iodo-APB)LNPQFSK	2	NC(Iodo-APB)LNPQFSK	2	NC(Iodo-APB)LNPQFSK	2	NC(Iodo-APB)LNPQFSK	2
			MLYSSC(Iodo-APB)K	2	MLYSSC(Iodo-APB)K	2	MLYSSC(Iodo-APB)K	2	MLYSSC(Iodo-APB)K	2	MLYSSC(Iodo-APB)K	2
			DVQC(Iodo-APB)TGR	2	DVQC(Iodo-APB)TGR	2	DVQC(Iodo-APB)TGR	2	DVQC(Iodo-APB)TGR	2	DVQC(Iodo-APB)TGR	2
			ASLNGADIYSGC(Carbamidomethyl)C(Iodo-APB)TLK	3	ASLNGADIYSGC(Carbamidomethyl)C(Iodo-APB)TLK	3	ASLNGADIYSGC(Carbamidomethyl)C(Iodo-APB)TLK	3	ASLNGADIYSGC(Carbamidomethyl)C(Iodo-APB)TLK	3	ASLNGADIYSGC(Carbamidomethyl)C(Iodo-APB)TLK	3
			TSAC(Carbamidomethyl)GLFSVC(Iodo-APB)YPR	2	TSAC(Carbamidomethyl)GLFSVC(Iodo-APB)YPR	2	TSAC(Carbamidomethyl)GLFSVC(Iodo-APB)YPR	2	TSAC(Carbamidomethyl)GLFSVC(Iodo-APB)YPR	2	TSAC(Carbamidomethyl)GLFSVC(Iodo-APB)YPR	2
			IHEGC(Iodo-APB)EEPATHNALAK	4	IHEGC(Iodo-APB)EEPATHNALAK	4	IHEGC(Iodo-APB)EEPATHNALAK	4	IHEGC(Iodo-APB)EEPATHNALAK	4	IHEGC(Iodo-APB)EEPATHNALAK	4
			KLNC(Iodo-APB)QVIGASVDSHFC(Carbamidomethyl)HLAWVNTPK	4	KLNC(Iodo-APB)QVIGASVDSHFC(Carbamidomethyl)HLAWVNTPK	4	KLNC(Iodo-APB)QVIGASVDSHFC(Carbamidomethyl)HLAWVNTPK	4	KLNC(Iodo-APB)QVIGASVDSHFC(Carbamidomethyl)HLAWVNTPK	4	KLNC(Iodo-APB)QVIGASVDSHFC(Carbamidomethyl)HLAWVNTPK	4
			IIAQC(Iodo-APB)LNK	2	IIAQC(Iodo-APB)LNK	2	IIAQC(Iodo-APB)LNK	2	IIAQC(Iodo-APB)LNK	2	IIAQC(Iodo-APB)LNK	2
			LTDYC(Iodo-APB)K	2	LTDYC(Iodo-APB)K	2	LTDYC(Iodo-APB)K	2	LTDYC(Iodo-APB)K	2	LTDYC(Iodo-APB)K	2
			C(Iodo-APB)VNNYQGMLK	2	C(Iodo-APB)VNNYQGMLK	2	C(Iodo-APB)VNNYQGMLK	2	C(Iodo-APB)VNNYQGMLK	2	C(Iodo-APB)VNNYQGMLK	2
			TC(Iodo-APB)SLFMR	2	TC(Iodo-APB)SLFMR	2	TC(Iodo-APB)SLFMR	2	TC(Iodo-APB)SLFMR	2	TC(Iodo-APB)SLFMR	2
			AGIIC(Iodo-APB)QLNAR	2	AGIIC(Iodo-APB)QLNAR	2	AGIIC(Iodo-APB)QLNAR	2	AGIIC(Iodo-APB)QLNAR	2	AGIIC(Iodo-APB)QLNAR	2
			TVFAEHISDEC(Iodo-APB)KR	3	TVFAEHISDEC(Iodo-APB)KR	3	TVFAEHISDEC(Iodo-APB)KR	3	TVFAEHISDEC(Iodo-APB)KR	3	TVFAEHISDEC(Iodo-APB)KR	3
			C(Iodo-APB)QHAAEIITDLLR	2	C(Iodo-APB)QHAAEIITDLLR	2	C(Iodo-APB)QHAAEIITDLLR	2	C(Iodo-APB)QHAAEIITDLLR	2	C(Iodo-APB)QHAAEIITDLLR	2
			SLC(Carbamidomethyl)IPFKPLC(Iodo-APB)ELQPGAK	3	SLC(Carbamidomethyl)IPFKPLC(Iodo-APB)ELQPGAK	3	SLC(Carbamidomethyl)IPFKPLC(Iodo-APB)ELQPGAK	3	SLC(Carbamidomethyl)IPFKPLC(Iodo-APB)ELQPGAK	3	SLC(Carbamidomethyl)IPFKPLC(Iodo-APB)ELQPGAK	3
			VQENC(Iodo-APB)IDLVGR	2	VQENC(Iodo-APB)IDLVGR	2	VQENC(Iodo-APB)IDLVGR	2	VQENC(Iodo-APB)IDLVGR	2	VQENC(Iodo-APB)IDLVGR	2
			HC(Iodo-APB)NGVDWR	3	HC(Iodo-APB)NGVDWR	3	HC(Iodo-APB)NGVDWR	3	HC(Iodo-APB)NGVDWR	3	HC(Iodo-APB)NGVDWR	3
			C(Iodo-APB)GYAGSNFPEHIFPALVGR	3	C(Iodo-APB)GYAGSNFPEHIFPALVGR	3	C(Iodo-APB)GYAGSNFPEHIFPALVGR	3	C(Iodo-APB)GYAGSNFPEHIFPALVGR	3	C(Iodo-APB)GYAGSNFPEHIFPALVGR	3
			TSSDPTC(Iodo-APB)VEK	2	TSSDPTC(Iodo-APB)VEK	2	TSSDPTC(Iodo-APB)VEK	2	TSSDPTC(Iodo-APB)VEK	2	TSSDPTC(Iodo-APB)VEK	2
			NIYYLC(Iodo-APB)APNR	2	NIYYLC(Iodo-APB)APNR	2	NIYYLC(Iodo-APB)APNR	2	NIYYLC(Iodo-APB)APNR	2	NIYYLC(Iodo-APB)APNR	2
			AFQYVETHGEVC(Iodo-APB)PANWTPDSPTIKPSPAASK	4	AFQYVETHGEVC(Iodo-APB)PANWTPDSPTIKPSPAASK	4	AFQYVETHGEVC(Iodo-APB)PANWTPDSPTIKPSPAASK	4	AFQYVETHGEVC(Iodo-APB)PANWTPDSPTIKPSPAASK	4	AFQYVETHGEVC(Iodo-APB)PANWTPDSPTIKPSPAASK	4
			YGDSEFTVQSTTGHC(Iodo-APB)VHMR	4	YGDSEFTVQSTTGHC(Iodo-APB)VHMR	4	YGDSEFTVQSTTGHC(Iodo-APB)VHMR	4	YGDSEFTVQSTTGHC(Iodo-APB)VHMR	4	YGDSEFTVQSTTGHC(Iodo-APB)VHMR	4
			LGGTC(Carbamidomethyl)VNVGC(Iodo-APB)VPK	2	LGGTC(Carbamidomethyl)VNVGC(Iodo-APB)VPK	2	LGGTC(Carbamidomethyl)VNVGC(Iodo-APB)VPK	2	LGGTC(Carbamidomethyl)VNVGC(Iodo-APB)VPK	2	LGGTC(Carbamidomethyl)VNVGC(Iodo-APB)VPK	2
			(N-Acetyl)SDQQLDC(Iodo-APB)ALDLMR	2	(N-Acetyl)SDQQLDC(Iodo-APB)ALDLMR	2	(N-Acetyl)SDQQLDC(Iodo-APB)ALDLMR	2	(N-Acetyl)SDQQLDC(Iodo-APB)ALDLMR	2	(N-Acetyl)SDQQLDC(Iodo-APB)ALDLMR	2
			C(Iodo-APB)LDMEGR	2	C(Iodo-APB)LDMEGR	2	C(Iodo-APB)LDMEGR	2	C(Iodo-APB)LDMEGR	2	C(Iodo-APB)LDMEGR	2
			VPFLVLEC(Iodo-APB)PNLK	2	VPFLVLEC(Iodo-APB)PNLK	2	VPFLVLEC(Iodo-APB)PNLK	2	VPFLVLEC(Iodo-APB)PNLK	2	VPFLVLEC(Iodo-APB)PNLK	2
			AVGIWHC(Carbamidomethyl)GSC(Iodo-APB)MK	2	AVGIWHC(Carbamidomethyl)GSC(Iodo-APB)MK	2	AVGIWHC(Carbamidomethyl)GSC(Iodo-APB)MK	2	AVGIWHC(Carbamidomethyl)GSC(Iodo-APB)MK	2	AVGIWHC(Carbamidomethyl)GSC(Iodo-APB)MK	2
			HFIMQVVC(Iodo-APB)EATQC(Carbamidomethyl)PDTR	3	HFIMQVVC(Iodo-APB)EATQC(Carbamidomethyl)PDTR	3	HFIMQVVC(Iodo-APB)EATQC(Carbamidomethyl)PDTR	3	HFIMQVVC(Iodo-APB)EATQC(Carbamidomethyl)PDTR	3	HFIMQVVC(Iodo-APB)EATQC(Carbamidomethyl)PDTR	3
			LC(Iodo-APB)YYIGATDDAATK	2	LC(Iodo-APB)YYIGATDDAATK	2	LC(Iodo-APB)YYIGATDDAATK	2	LC(Iodo-APB)YYIGATDDAATK	2	LC(Iodo-APB)YYIGATDDAATK	2
			ILSC(Iodo-APB)GEVIHVK	3	ILSC(Iodo-APB)GEVIHVK	3	ILSC(Iodo-APB)GEVIHVK	3	ILSC(Iodo-APB)GEVIHVK	3	ILSC(Iodo-APB)GEVIHVK	3
			IVGAPMHDLLLWNNATVTTC(Iodo-APB)HSK	4	IVGAPMHDLLLWNNATVTTC(Iodo-APB)HSK	4	IVGAPMHDLLLWNNATVTTC(Iodo-APB)HSK	4	IVGAPMHDLLLWNNATVTTC(Iodo-APB)HSK	4	IVGAPMHDLLLWNNATVTTC(Iodo-APB)HSK	4
			LC(Iodo-APB)EGFNEVLK	2	LC(Iodo-APB)EGFNEVLK	2	LC(Iodo-APB)EGFNEVLK	2	LC(Iodo-APB)EGFNEVLK	2	LC(Iodo-APB)EGFNEVLK	2
			QMC(Iodo-APB)IC(Carbamidomethyl)ADFEK	2	QMC(Iodo-APB)IC(Carbamidomethyl)ADFEK	2	QMC(Iodo-APB)IC(Carbamidomethyl)ADFEK	2	QMC(Iodo-APB)IC(Carbamidomethyl)ADFEK	2	QMC(Iodo-APB)IC(Carbamidomethyl)ADFEK	2
			TTPYQIAC(Iodo-APB)GISQGLADNTVIAK	3	TTPYQIAC(Iodo-APB)GISQGLADNTVIAK	3	TTPYQIAC(Iodo-APB)GISQGLADNTVIAK	3	TTPYQIAC(Iodo-APB)GISQGLADNTVIAK	3	TTPYQIAC(Iodo-APB)GISQGLADNTVIAK	3
			SFYGSTLFLC(Iodo-APB)R	2	SFYGSTLFLC(Iodo-APB)R	2	SFYGSTLFLC(Iodo-APB)R	2	SFYGSTLFLC(Iodo-APB)R	2	SFYGSTLFLC(Iodo-APB)R	2
			IAQLC(Iodo-APB)NK	2	IAQLC(Iodo-APB)NK	2	IAQLC(Iodo-APB)NK	2	IAQLC(Iodo-APB)NK	2	IAQLC(Iodo-APB)NK	2
			ISLC(Iodo-APB)LK	2	ISLC(Iodo-APB)LK	2	ISLC(Iodo-APB)LK	2	ISLC(Iodo-APB)LK	2	ISLC(Iodo-APB)LK	2
			LLTGDC(Iodo-APB)QK	2	LLTGDC(Iodo-APB)QK	2	LLTGDC(Iodo-APB)QK	2	LLTGDC(Iodo-APB)QK	2	LLTGDC(Iodo-APB)QK	2
			VIC(Iodo-APB)C(Carbamidomethyl)TEDMLEK	2	VIC(Iodo-APB)C(Carbamidomethyl)TEDMLEK	2	VIC(Iodo-APB)C(Carbamidomethyl)TEDMLEK	2	VIC(Iodo-APB)C(Carbamidomethyl)TEDMLEK	2	VIC(Iodo-APB)C(Carbamidomethyl)TEDMLEK	2
			C(Iodo-APB)EFAVGYQR	2	C(Iodo-APB)EFAVGYQR	2	C(Iodo-APB)EFAVGYQR	2	C(Iodo-APB)EFAVGYQR	2	C(Iodo-APB)EFAVGYQR	2
			TPMTDVC(Iodo-APB)R	2	TPMTDVC(Iodo-APB)R	2	TPMTDVC(Iodo-APB)R	2	TPMTDVC(Iodo-APB)R	2	TPMTDVC(Iodo-APB)R	2
			EILGTAQSVGC(Iodo-APB)NVDGR	3	EILGTAQSVGC(Iodo-APB)NVDGR	3	EILGTAQSVGC(Iodo-APB)NVDGR	3	EILGTAQSVGC(Iodo-APB)NVDGR	3	EILGTAQSVGC(Iodo-APB)NVDGR	3
			C(Iodo-APB)SLPQLK	2	C(Iodo-APB)SLPQLK	2	C(Iodo-APB)SLPQLK	2	C(Iodo-APB)SLPQLK	2	C(Iodo-APB)SLPQLK	2
			ANAC(Iodo-APB)NSVIK	2	ANAC(Iodo-APB)NSVIK	2	ANAC(Iodo-APB)NSVIK	2	ANAC(Iodo-APB)NSVIK	2	ANAC(Iodo-APB)NSVIK	2
			EC(Iodo-APB)HLNADTVSSK	3	EC(Iodo-APB)HLNADTVSSK	3	EC(Iodo-APB)HLNADTVSSK	3	EC(Iodo-APB)HLNADTVSSK	3	EC(Iodo-APB)HLNADTVSSK	3
			LC(Iodo-APB)TMK	2	LC(Iodo-APB)TMK	2	LC(Iodo-APB)TMK	2	LC(Iodo-APB)TMK	2	LC(Iodo-APB)TMK	2
			SVVC(Iodo-APB)AFFK	2	SVVC(Iodo-APB)AFFK	2	SVVC(Iodo-APB)AFFK	2	SVVC(Iodo-APB)AFFK	2	SVVC(Iodo-APB)AFFK	2
			LAQMSIC(Iodo-APB)SSLAR	2	LAQMSIC(Iodo-APB)SSLAR	2	LAQMSIC(Iodo-APB)SSLAR	2	LAQMSIC(Iodo-APB)SSLAR	2	LAQMSIC(Iodo-APB)SSLAR	2
			LVEHFC(Iodo-APB)AEFK	3	LVEHFC(Iodo-APB)AEFK	3	LVEHFC(Iodo-APB)AEFK	3	LVEHFC(Iodo-APB)AEFK	3	LVEHFC(Iodo-APB)AEFK	3
			LPC(Carbamidomethyl)IFIC(Iodo-APB)ENNR	2	LPC(Carbamidomethyl)IFIC(Iodo-APB)ENNR	2	LPC(Carbamidomethyl)IFIC(Iodo-APB)ENNR	2	LPC(Carbamidomethyl)IFIC(Iodo-APB)ENNR	2	LPC(Carbamidomethyl)IFIC(Iodo-APB)ENNR	2
			NVDVVLEDTC(Iodo-APB)TVGEIK	3	NVDVVLEDTC(Iodo-APB)TVGEIK	3	NVDVVLEDTC(Iodo-APB)TVGEIK	3	NVDVVLEDTC(Iodo-APB)TVGEIK	3	NVDVVLEDTC(Iodo-APB)TVGEIK	3
			KLC(Iodo-APB)VFK	2	KLC(Iodo-APB)VFK	2	KLC(Iodo-APB)VFK	2	KLC(Iodo-APB)VFK	2	KLC(Iodo-APB)VFK	2
			VRPGFC(Iodo-APB)FHLC(Carbamidomethyl)SR	4	VRPGFC(Iodo-APB)FHLC(Carbamidomethyl)SR	4	VRPGFC(Iodo-APB)FHLC(Carbamidomethyl)SR	4	VRPGFC(Iodo-APB)FHLC(Carbamidomethyl)SR	4	VRPGFC(Iodo-APB)FHLC(Carbamidomethyl)SR	4
			NGEC(Iodo-APB)FR	2	NGEC(Iodo-APB)FR	2	NGEC(Iodo-APB)FR	2	NGEC(Iodo-APB)FR	2	NGEC(Iodo-APB)FR	2
			GC(Carbamidomethyl)ITIIGGGDTATC(Iodo-APB)C(Carbamidomethyl)AK	3	GC(Carbamidomethyl)ITIIGGGDTATC(Iodo-APB)C(Carbamidomethyl)AK	3	GC(Carbamidomethyl)ITIIGGGDTATC(Iodo-APB)C(Carbamidomethyl)AK	3	GC(Carbamidomethyl)ITIIGGGDTATC(Iodo-APB)C(Carbamidomethyl)AK	3	GC(Carbamidomethyl)ITIIGGGDTATC(Iodo-APB)C(Carbamidomethyl)AK	3
			C(Iodo-APB)PPGVVPAC(Carbamidomethyl)HNSK	3	C(Iodo-APB)PPGVVPAC(Carbamidomethyl)HNSK	3	C(Iodo-APB)PPGVVPAC(Carbamidomethyl)HNSK	3	C(Iodo-APB)PPGVVPAC(Carbamidomethyl)HNSK	3	C(Iodo-APB)PPGVVPAC(Carbamidomethyl)HNSK	3
			VIEC(Iodo-APB)DVVK	2	VIEC(Iodo-APB)DVVK	2	VIEC(Iodo-APB)DVVK	2	VIEC(Iodo-APB)DVVK	2	VIEC(Iodo-APB)DVVK	2
			HVIEC(Iodo-APB)AK	2	HVIEC(Iodo-APB)AK	2	HVIEC(Iodo-APB)AK	2	HVIEC(Iodo-APB)AK	2	HVIEC(Iodo-APB)AK	2
			ALLVTASQC(Iodo-APB)QQPAENK	3	ALLVTASQC(Iodo-APB)QQPAENK	3	ALLVTASQC(Iodo-APB)QQPAENK	3	ALLVTASQC(Iodo-APB)QQPAENK	3	ALLVTASQC(Iodo-APB)QQPAENK	3
			TFTAWC(Iodo-APB)NSHLR	2	TFTAWC(Iodo-APB)NSHLR	2	TFTAWC(Iodo-APB)NSHLR	2	TFTAWC(Iodo-APB)NSHLR	2	TFTAWC(Iodo-APB)NSHLR	2
			ESC(Iodo-APB)DSALR	2	ESC(Iodo-APB)DSALR	2	ESC(Iodo-APB)DSALR	2	ESC(Iodo-APB)DSALR	2	ESC(Iodo-APB)DSALR	2
			WGLGGTC(Carbamidomethyl)VNVGC(Iodo-APB)IPK	2	WGLGGTC(Carbamidomethyl)VNVGC(Iodo-APB)IPK	2	WGLGGTC(Carbamidomethyl)VNVGC(Iodo-APB)IPK	2	WGLGGTC(Carbamidomethyl)VNVGC(Iodo-APB)IPK	2	WGLGGTC(Carbamidomethyl)VNVGC(Iodo-APB)IPK	2
			EAESC(Carbamidomethyl)DC(Iodo-APB)LQGFQLTHSLGGGTGSGMGTLLISK	4	EAESC(Carbamidomethyl)DC(Iodo-APB)LQGFQLTHSLGGGTGSGMGTLLISK	4	EAESC(Carbamidomethyl)DC(Iodo-APB)LQGFQLTHSLGGGTGSGMGTLLISK	4	EAESC(Carbamidomethyl)DC(Iodo-APB)LQGFQLTHSLGGGTGSGMGTLLISK	4	EAESC(Carbamidomethyl)DC(Iodo-APB)LQGFQLTHSLGGGTGSGMGTLLISK	4
			(N-Acetyl)SKPHSEAGTAFIQTQQLHAAMADTFLEHMC(Iodo-APB)R	5	(N-Acetyl)SKPHSEAGTAFIQTQQLHAAMADTFLEHMC(Iodo-APB)R	5	(N-Acetyl)SKPHSEAGTAFIQTQQLHAAMADTFLEHMC(Iodo-APB)R	5	(N-Acetyl)SKPHSEAGTAFIQTQQLHAAMADTFLEHMC(Iodo-APB)R	5	(N-Acetyl)SKPHSEAGTAFIQTQQLHAAMADTFLEHMC(Iodo-APB)R	5
			LQGATC(Iodo-APB)NNNK	2	LQGATC(Iodo-APB)NNNK	2	LQGATC(Iodo-APB)NNNK	2	LQGATC(Iodo-APB)NNNK	2	LQGATC(Iodo-APB)NNNK	2
			HFIEQGINVC(Iodo-APB)LC(Carbamidomethyl)QSYAK	3	HFIEQGINVC(Iodo-APB)LC(Carbamidomethyl)QSYAK	3	HFIEQGINVC(Iodo-APB)LC(Carbamidomethyl)QSYAK	3	HFIEQGINVC(Iodo-APB)LC(Carbamidomethyl)QSYAK	3	HFIEQGINVC(Iodo-APB)LC(Carbamidomethyl)QSYAK	3
			AC(Carbamidomethyl)GNFGIPC(Iodo-APB)ELR	3	AC(Carbamidomethyl)GNFGIPC(Iodo-APB)ELR	3	AC(Carbamidomethyl)GNFGIPC(Iodo-APB)ELR	3	AC(Carbamidomethyl)GNFGIPC(Iodo-APB)ELR	3	AC(Carbamidomethyl)GNFGIPC(Iodo-APB)ELR	3
			ISNTAISISDHTALAQFC(Iodo-APB)K	3	ISNTAISISDHTALAQFC(Iodo-APB)K	3	ISNTAISISDHTALAQFC(Iodo-APB)K	3	ISNTAISISDHTALAQFC(Iodo-APB)K	3	ISNTAISISDHTALAQFC(Iodo-APB)K	3
			ELEC(Iodo-APB)IR	2	ELEC(Iodo-APB)IR	2	ELEC(Iodo-APB)IR	2	ELEC(Iodo-APB)IR	2	ELEC(Iodo-APB)IR	2
			LC(Iodo-APB)FLDK	2	LC(Iodo-APB)FLDK	2	LC(Iodo-APB)FLDK	2	LC(Iodo-APB)FLDK	2	LC(Iodo-APB)FLDK	2
			DVPLGTPLC(Iodo-APB)IIVEK	2	DVPLGTPLC(Iodo-APB)IIVEK	2	DVPLGTPLC(Iodo-APB)IIVEK	2	DVPLGTPLC(Iodo-APB)IIVEK	2	DVPLGTPLC(Iodo-APB)IIVEK	2
			SIHDALC(Iodo-APB)VIR	2	SIHDALC(Iodo-APB)VIR	2	SIHDALC(Iodo-APB)VIR	2	SIHDALC(Iodo-APB)VIR	2	SIHDALC(Iodo-APB)VIR	2
			TKFEEC(Iodo-APB)R	3	TKFEEC(Iodo-APB)R	3	TKFEEC(Iodo-APB)R	3	TKFEEC(Iodo-APB)R	3	TKFEEC(Iodo-APB)R	3
			NC(Iodo-APB)ISTVVHQGLIR	3	NC(Iodo-APB)ISTVVHQGLIR	3	NC(Iodo-APB)ISTVVHQGLIR	3	NC(Iodo-APB)ISTVVHQGLIR	3	NC(Iodo-APB)ISTVVHQGLIR	3
			TKFENLC(Iodo-APB)K	3	TKFENLC(Iodo-APB)K	3	TKFENLC(Iodo-APB)K	3	TKFENLC(Iodo-APB)K	3	TKFENLC(Iodo-APB)K	3
			AIC(Iodo-APB)DHVR	3	AIC(Iodo-APB)DHVR	3	AIC(Iodo-APB)DHVR	3	AIC(Iodo-APB)DHVR	3	AIC(Iodo-APB)DHVR	3
			DC(Carbamidomethyl)FGC(Iodo-APB)LR	2	DC(Carbamidomethyl)FGC(Iodo-APB)LR	2	DC(Carbamidomethyl)FGC(Iodo-APB)LR	2	DC(Carbamidomethyl)FGC(Iodo-APB)LR	2	DC(Carbamidomethyl)FGC(Iodo-APB)LR	2
			IAAYLQSDQFC(Iodo-APB)K	2	IAAYLQSDQFC(Iodo-APB)K	2	IAAYLQSDQFC(Iodo-APB)K	2	IAAYLQSDQFC(Iodo-APB)K	2	IAAYLQSDQFC(Iodo-APB)K	2
			C(Iodo-APB)NLALSR	2	C(Iodo-APB)NLALSR	2	C(Iodo-APB)NLALSR	2	C(Iodo-APB)NLALSR	2	C(Iodo-APB)NLALSR	2
			QPAIMPGQSYGLEDGSC(Iodo-APB)SYK	3	QPAIMPGQSYGLEDGSC(Iodo-APB)SYK	3	QPAIMPGQSYGLEDGSC(Iodo-APB)SYK	3	QPAIMPGQSYGLEDGSC(Iodo-APB)SYK	3	QPAIMPGQSYGLEDGSC(Iodo-APB)SYK	3
			LNC(Carbamidomethyl)QVIGASVDSHFC(Iodo-APB)HLAWVNTPK	3	LNC(Carbamidomethyl)QVIGASVDSHFC(Iodo-APB)HLAWVNTPK	3	LNC(Carbamidomethyl)QVIGASVDSHFC(Iodo-APB)HLAWVNTPK	3	LNC(Carbamidomethyl)QVIGASVDSHFC(Iodo-APB)HLAWVNTPK	3	LNC(Carbamidomethyl)QVIGASVDSHFC(Iodo-APB)HLAWVNTPK	3
			(N-Acetyl)SKPHSEAGTAFIQTQQLHAAMADTFLEHMC(Iodo-APB)R	4	(N-Acetyl)SKPHSEAGTAFIQTQQLHAAMADTFLEHMC(Iodo-APB)R	4	(N-Acetyl)SKPHSEAGTAFIQTQQLHAAMADTFLEHMC(Iodo-APB)R	4	(N-Acetyl)SKPHSEAGTAFIQTQQLHAAMADTFLEHMC(Iodo-APB)R	4	(N-Acetyl)SKPHSEAGTAFIQTQQLHAAMADTFLEHMC(Iodo-APB)R	4
			LPAVSSVAC(Iodo-APB)GASVGYAVTK	3	LPAVSSVAC(Iodo-APB)GASVGYAVTK	3	LPAVSSVAC(Iodo-APB)GASVGYAVTK	3	LPAVSSVAC(Iodo-APB)GASVGYAVTK	3	LPAVSSVAC(Iodo-APB)GASVGYAVTK	3
			TNHIGHTGYLNTVTVSPDGSLC(Iodo-APB)ASGGK	4	TNHIGHTGYLNTVTVSPDGSLC(Iodo-APB)ASGGK	4	TNHIGHTGYLNTVTVSPDGSLC(Iodo-APB)ASGGK	4	TNHIGHTGYLNTVTVSPDGSLC(Iodo-APB)ASGGK	4	TNHIGHTGYLNTVTVSPDGSLC(Iodo-APB)ASGGK	4
			C(Iodo-APB)TQDLGNSTK	2	C(Iodo-APB)TQDLGNSTK	2	C(Iodo-APB)TQDLGNSTK	2	C(Iodo-APB)TQDLGNSTK	2	C(Iodo-APB)TQDLGNSTK	2
			HNYEC(Iodo-APB)LVYVQLPFMEDLR	3	HNYEC(Iodo-APB)LVYVQLPFMEDLR	3	HNYEC(Iodo-APB)LVYVQLPFMEDLR	3	HNYEC(Iodo-APB)LVYVQLPFMEDLR	3	HNYEC(Iodo-APB)LVYVQLPFMEDLR	3
			C(Iodo-APB)SIASR	2	C(Iodo-APB)SIASR	2	C(Iodo-APB)SIASR	2	C(Iodo-APB)SIASR	2	C(Iodo-APB)SIASR	2
			TLKPC(Iodo-APB)LLR	2	TLKPC(Iodo-APB)LLR	2	TLKPC(Iodo-APB)LLR	2	TLKPC(Iodo-APB)LLR	2	TLKPC(Iodo-APB)LLR	2
			QKPC(Iodo-APB)DLPLR	3	QKPC(Iodo-APB)DLPLR	3	QKPC(Iodo-APB)DLPLR	3	QKPC(Iodo-APB)DLPLR	3	QKPC(Iodo-APB)DLPLR	3
			ILQC(Iodo-APB)IK	2	ILQC(Iodo-APB)IK	2	ILQC(Iodo-APB)IK	2	ILQC(Iodo-APB)IK	2	ILQC(Iodo-APB)IK	2
			ILC(Iodo-APB)LFRPQSGR	3	ILC(Iodo-APB)LFRPQSGR	3	ILC(Iodo-APB)LFRPQSGR	3	ILC(Iodo-APB)LFRPQSGR	3	ILC(Iodo-APB)LFRPQSGR	3
			GFHC(Iodo-APB)ESSAHWPIFK	4	GFHC(Iodo-APB)ESSAHWPIFK	4	GFHC(Iodo-APB)ESSAHWPIFK	4	GFHC(Iodo-APB)ESSAHWPIFK	4	GFHC(Iodo-APB)ESSAHWPIFK	4
			KDGNASGTTLLEALDC(Iodo-APB)ILPPTRPTDK	4	KDGNASGTTLLEALDC(Iodo-APB)ILPPTRPTDK	4	KDGNASGTTLLEALDC(Iodo-APB)ILPPTRPTDK	4	KDGNASGTTLLEALDC(Iodo-APB)ILPPTRPTDK	4	KDGNASGTTLLEALDC(Iodo-APB)ILPPTRPTDK	4
			SYC(Iodo-APB)AEIAHNVSSK	2	SYC(Iodo-APB)AEIAHNVSSK	2	SYC(Iodo-APB)AEIAHNVSSK	2	SYC(Iodo-APB)AEIAHNVSSK	2	SYC(Iodo-APB)AEIAHNVSSK	2
			SLETC(Iodo-APB)MYDHK	3	SLETC(Iodo-APB)MYDHK	3	SLETC(Iodo-APB)MYDHK	3	SLETC(Iodo-APB)MYDHK	3	SLETC(Iodo-APB)MYDHK	3
			IYHPNINSNGSIC(Iodo-APB)LDILR	3	IYHPNINSNGSIC(Iodo-APB)LDILR	3	IYHPNINSNGSIC(Iodo-APB)LDILR	3	IYHPNINSNGSIC(Iodo-APB)LDILR	3	IYHPNINSNGSIC(Iodo-APB)LDILR	3
			NC(Iodo-APB)IGDFLK	2	NC(Iodo-APB)IGDFLK	2	NC(Iodo-APB)IGDFLK	2	NC(Iodo-APB)IGDFLK	2	NC(Iodo-APB)IGDFLK	2
			SKFDNLYGC(Iodo-APB)R	3	SKFDNLYGC(Iodo-APB)R	3	SKFDNLYGC(Iodo-APB)R	3	SKFDNLYGC(Iodo-APB)R	3	SKFDNLYGC(Iodo-APB)R	3
			LNNC(Iodo-APB)GMGIGGGK	2	LNNC(Iodo-APB)GMGIGGGK	2	LNNC(Iodo-APB)GMGIGGGK	2	LNNC(Iodo-APB)GMGIGGGK	2	LNNC(Iodo-APB)GMGIGGGK	2
			IC(Iodo-APB)TDIR	2	IC(Iodo-APB)TDIR	2	IC(Iodo-APB)TDIR	2	IC(Iodo-APB)TDIR	2	IC(Iodo-APB)TDIR	2
			C(Iodo-APB)VAEEER	2	C(Iodo-APB)VAEEER	2	C(Iodo-APB)VAEEER	2	C(Iodo-APB)VAEEER	2	C(Iodo-APB)VAEEER	2
			LC(Iodo-APB)VPAMNVNDSVTK	2	LC(Iodo-APB)VPAMNVNDSVTK	2	LC(Iodo-APB)VPAMNVNDSVTK	2	LC(Iodo-APB)VPAMNVNDSVTK	2	LC(Iodo-APB)VPAMNVNDSVTK	2
			LVFLAC(Carbamidomethyl)C(Iodo-APB)VAPTNPR	2	LVFLAC(Carbamidomethyl)C(Iodo-APB)VAPTNPR	2	LVFLAC(Carbamidomethyl)C(Iodo-APB)VAPTNPR	2	LVFLAC(Carbamidomethyl)C(Iodo-APB)VAPTNPR	2	LVFLAC(Carbamidomethyl)C(Iodo-APB)VAPTNPR	2
			NGDYLC(Iodo-APB)VK	2	NGDYLC(Iodo-APB)VK	2	NGDYLC(Iodo-APB)VK	2	NGDYLC(Iodo-APB)VK	2	NGDYLC(Iodo-APB)VK	2
			NDPPMEAAGFTAQVIILNHPGQISAGYAPVLDC(Carbamidomethyl)HTAHIAC(Iodo-APB)K	4	NDPPMEAAGFTAQVIILNHPGQISAGYAPVLDC(Carbamidomethyl)HTAHIAC(Iodo-APB)K	4	NDPPMEAAGFTAQVIILNHPGQISAGYAPVLDC(Carbamidomethyl)HTAHIAC(Iodo-APB)K	4	NDPPMEAAGFTAQVIILNHPGQISAGYAPVLDC(Carbamidomethyl)HTAHIAC(Iodo-APB)K	4	NDPPMEAAGFTAQVIILNHPGQISAGYAPVLDC(Carbamidomethyl)HTAHIAC(Iodo-APB)K	4
			STAC(Carbamidomethyl)QMLVC(Iodo-APB)YAK	2	STAC(Carbamidomethyl)QMLVC(Iodo-APB)YAK	2	STAC(Carbamidomethyl)QMLVC(Iodo-APB)YAK	2	STAC(Carbamidomethyl)QMLVC(Iodo-APB)YAK	2	STAC(Carbamidomethyl)QMLVC(Iodo-APB)YAK	2
			GEHGFIGC(Iodo-APB)R	3	GEHGFIGC(Iodo-APB)R	3	GEHGFIGC(Iodo-APB)R	3	GEHGFIGC(Iodo-APB)R	3	GEHGFIGC(Iodo-APB)R	3
			TC(Iodo-APB)TTVAFTQVNSEDK	3	TC(Iodo-APB)TTVAFTQVNSEDK	3	TC(Iodo-APB)TTVAFTQVNSEDK	3	TC(Iodo-APB)TTVAFTQVNSEDK	3	TC(Iodo-APB)TTVAFTQVNSEDK	3
			VDC(Carbamidomethyl)TAHSDVC(Iodo-APB)SAQGVR	3	VDC(Carbamidomethyl)TAHSDVC(Iodo-APB)SAQGVR	3	VDC(Carbamidomethyl)TAHSDVC(Iodo-APB)SAQGVR	3	VDC(Carbamidomethyl)TAHSDVC(Iodo-APB)SAQGVR	3	VDC(Carbamidomethyl)TAHSDVC(Iodo-APB)SAQGVR	3
			TVFC(Iodo-APB)MQLAAR	2	TVFC(Iodo-APB)MQLAAR	2	TVFC(Iodo-APB)MQLAAR	2	TVFC(Iodo-APB)MQLAAR	2	TVFC(Iodo-APB)MQLAAR	2
			NLAMEATYINHNFSQQC(Iodo-APB)LR	3	NLAMEATYINHNFSQQC(Iodo-APB)LR	3	NLAMEATYINHNFSQQC(Iodo-APB)LR	3	NLAMEATYINHNFSQQC(Iodo-APB)LR	3	NLAMEATYINHNFSQQC(Iodo-APB)LR	3
			LLGGFQETC(Iodo-APB)SK	2	LLGGFQETC(Iodo-APB)SK	2	LLGGFQETC(Iodo-APB)SK	2	LLGGFQETC(Iodo-APB)SK	2	LLGGFQETC(Iodo-APB)SK	2
			LC(Iodo-APB)LTLHNNEGSYLAHTQGK	4	LC(Iodo-APB)LTLHNNEGSYLAHTQGK	4	LC(Iodo-APB)LTLHNNEGSYLAHTQGK	4	LC(Iodo-APB)LTLHNNEGSYLAHTQGK	4	LC(Iodo-APB)LTLHNNEGSYLAHTQGK	4
			VLSLNFSEC(Iodo-APB)HTK	3	VLSLNFSEC(Iodo-APB)HTK	3	VLSLNFSEC(Iodo-APB)HTK	3	VLSLNFSEC(Iodo-APB)HTK	3	VLSLNFSEC(Iodo-APB)HTK	3
			VIEC(Iodo-APB)NVR	2	VIEC(Iodo-APB)NVR	2	VIEC(Iodo-APB)NVR	2	VIEC(Iodo-APB)NVR	2	VIEC(Iodo-APB)NVR	2
			INSITVDNC(Iodo-APB)K	2	INSITVDNC(Iodo-APB)K	2	INSITVDNC(Iodo-APB)K	2	INSITVDNC(Iodo-APB)K	2	INSITVDNC(Iodo-APB)K	2
			EPHMC(Iodo-APB)LVR	3	EPHMC(Iodo-APB)LVR	3	EPHMC(Iodo-APB)LVR	3	EPHMC(Iodo-APB)LVR	3	EPHMC(Iodo-APB)LVR	3
			LGNYAGAVQDC(Iodo-APB)ER	2	LGNYAGAVQDC(Iodo-APB)ER	2	LGNYAGAVQDC(Iodo-APB)ER	2	LGNYAGAVQDC(Iodo-APB)ER	2	LGNYAGAVQDC(Iodo-APB)ER	2
			SC(Iodo-APB)PVVQSSQHLFLDLPK	3	SC(Iodo-APB)PVVQSSQHLFLDLPK	3	SC(Iodo-APB)PVVQSSQHLFLDLPK	3	SC(Iodo-APB)PVVQSSQHLFLDLPK	3	SC(Iodo-APB)PVVQSSQHLFLDLPK	3
			TC(Iodo-APB)FVDC(Carbamidomethyl)LIEQTHPEIR	3	TC(Iodo-APB)FVDC(Carbamidomethyl)LIEQTHPEIR	3	TC(Iodo-APB)FVDC(Carbamidomethyl)LIEQTHPEIR	3	TC(Iodo-APB)FVDC(Carbamidomethyl)LIEQTHPEIR	3	TC(Iodo-APB)FVDC(Carbamidomethyl)LIEQTHPEIR	3
			C(Iodo-APB)VEFVK	2	C(Iodo-APB)VEFVK	2	C(Iodo-APB)VEFVK	2	C(Iodo-APB)VEFVK	2	C(Iodo-APB)VEFVK	2
			AC(Iodo-APB)LILR	2	AC(Iodo-APB)LILR	2	AC(Iodo-APB)LILR	2	AC(Iodo-APB)LILR	2	AC(Iodo-APB)LILR	2
			TEGSDLC(Iodo-APB)DR	2	TEGSDLC(Iodo-APB)DR	2	TEGSDLC(Iodo-APB)DR	2	TEGSDLC(Iodo-APB)DR	2	TEGSDLC(Iodo-APB)DR	2
			SFAFLHC(Iodo-APB)K	3	SFAFLHC(Iodo-APB)K	3	SFAFLHC(Iodo-APB)K	3	SFAFLHC(Iodo-APB)K	3	SFAFLHC(Iodo-APB)K	3
			VGEATETALTC(Iodo-APB)LVEK	2	VGEATETALTC(Iodo-APB)LVEK	2	VGEATETALTC(Iodo-APB)LVEK	2	VGEATETALTC(Iodo-APB)LVEK	2	VGEATETALTC(Iodo-APB)LVEK	2
			NITWTLSNLC(Iodo-APB)R	2	NITWTLSNLC(Iodo-APB)R	2	NITWTLSNLC(Iodo-APB)R	2	NITWTLSNLC(Iodo-APB)R	2	NITWTLSNLC(Iodo-APB)R	2
			SC(Iodo-APB)GSLLPELK	2	SC(Iodo-APB)GSLLPELK	2	SC(Iodo-APB)GSLLPELK	2	SC(Iodo-APB)GSLLPELK	2	SC(Iodo-APB)GSLLPELK	2
			HRPQVAIIC(Iodo-APB)GSGLGGLTDK	3	HRPQVAIIC(Iodo-APB)GSGLGGLTDK	3	HRPQVAIIC(Iodo-APB)GSGLGGLTDK	3	HRPQVAIIC(Iodo-APB)GSGLGGLTDK	3	HRPQVAIIC(Iodo-APB)GSGLGGLTDK	3
			C(Iodo-APB)LASR	2	C(Iodo-APB)LASR	2	C(Iodo-APB)LASR	2	C(Iodo-APB)LASR	2	C(Iodo-APB)LASR	2
			IPC(Iodo-APB)NDSK	2	IPC(Iodo-APB)NDSK	2	IPC(Iodo-APB)NDSK	2	IPC(Iodo-APB)NDSK	2	IPC(Iodo-APB)NDSK	2
			LHYC(Carbamidomethyl)VSC(Iodo-APB)AIHSK	4	LHYC(Carbamidomethyl)VSC(Iodo-APB)AIHSK	4	LHYC(Carbamidomethyl)VSC(Iodo-APB)AIHSK	4	LHYC(Carbamidomethyl)VSC(Iodo-APB)AIHSK	4	LHYC(Carbamidomethyl)VSC(Iodo-APB)AIHSK	4
			EIC(Iodo-APB)NAYTELNDPMR	2	EIC(Iodo-APB)NAYTELNDPMR	2	EIC(Iodo-APB)NAYTELNDPMR	2	EIC(Iodo-APB)NAYTELNDPMR	2	EIC(Iodo-APB)NAYTELNDPMR	2
			KC(Iodo-APB)EPIIMTVPR	3	KC(Iodo-APB)EPIIMTVPR	3	KC(Iodo-APB)EPIIMTVPR	3	KC(Iodo-APB)EPIIMTVPR	3	KC(Iodo-APB)EPIIMTVPR	3
			WFC(Iodo-APB)HIQHYPGIR	4	WFC(Iodo-APB)HIQHYPGIR	4	WFC(Iodo-APB)HIQHYPGIR	4	WFC(Iodo-APB)HIQHYPGIR	4	WFC(Iodo-APB)HIQHYPGIR	4
			LQISHEAAAC(Iodo-APB)ITGLR	3	LQISHEAAAC(Iodo-APB)ITGLR	3	LQISHEAAAC(Iodo-APB)ITGLR	3	LQISHEAAAC(Iodo-APB)ITGLR	3	LQISHEAAAC(Iodo-APB)ITGLR	3
			C(Iodo-APB)FCGR	2	C(Iodo-APB)FCGR	2	C(Iodo-APB)FCGR	2	C(Iodo-APB)FCGR	2	C(Iodo-APB)FCGR	2
			VC(Iodo-APB)LLGC(Carbamidomethyl)GISTGYGAAVNTAK	3	VC(Iodo-APB)LLGC(Carbamidomethyl)GISTGYGAAVNTAK	3	VC(Iodo-APB)LLGC(Carbamidomethyl)GISTGYGAAVNTAK	3	VC(Iodo-APB)LLGC(Carbamidomethyl)GISTGYGAAVNTAK	3	VC(Iodo-APB)LLGC(Carbamidomethyl)GISTGYGAAVNTAK	3
			EIC(Iodo-APB)SK	2	EIC(Iodo-APB)SK	2	EIC(Iodo-APB)SK	2	EIC(Iodo-APB)SK	2	EIC(Iodo-APB)SK	2
			LLGHWEEAAHDLALAC(Iodo-APB)K	4	LLGHWEEAAHDLALAC(Iodo-APB)K	4	LLGHWEEAAHDLALAC(Iodo-APB)K	4	LLGHWEEAAHDLALAC(Iodo-APB)K	4	LLGHWEEAAHDLALAC(Iodo-APB)K	4
			KPLVLC(Iodo-APB)GDLNVAHEEIDLR	4	KPLVLC(Iodo-APB)GDLNVAHEEIDLR	4	KPLVLC(Iodo-APB)GDLNVAHEEIDLR	4	KPLVLC(Iodo-APB)GDLNVAHEEIDLR	4	KPLVLC(Iodo-APB)GDLNVAHEEIDLR	4
			NC(Iodo-APB)HLNENIEK	3	NC(Iodo-APB)HLNENIEK	3	NC(Iodo-APB)HLNENIEK	3	NC(Iodo-APB)HLNENIEK	3	NC(Iodo-APB)HLNENIEK	3
			DC(Iodo-APB)AVIVTQK	2	DC(Iodo-APB)AVIVTQK	2	DC(Iodo-APB)AVIVTQK	2	DC(Iodo-APB)AVIVTQK	2	DC(Iodo-APB)AVIVTQK	2
			GLPWSC(Iodo-APB)SVEDVQNFLSDC(Carbamidomethyl)TIHDGAAGVHFIYTR	4	GLPWSC(Iodo-APB)SVEDVQNFLSDC(Carbamidomethyl)TIHDGAAGVHFIYTR	4	GLPWSC(Iodo-APB)SVEDVQNFLSDC(Carbamidomethyl)TIHDGAAGVHFIYTR	4	GLPWSC(Iodo-APB)SVEDVQNFLSDC(Carbamidomethyl)TIHDGAAGVHFIYTR	4	GLPWSC(Iodo-APB)SVEDVQNFLSDC(Carbamidomethyl)TIHDGAAGVHFIYTR	4
			VLPMNTGVEAGETAC(Iodo-APB)K	2	VLPMNTGVEAGETAC(Iodo-APB)K	2	VLPMNTGVEAGETAC(Iodo-APB)K	2	VLPMNTGVEAGETAC(Iodo-APB)K	2	VLPMNTGVEAGETAC(Iodo-APB)K	2
			NC(Iodo-APB)LALADDKK	3	NC(Iodo-APB)LALADDKK	3	NC(Iodo-APB)LALADDKK	3	NC(Iodo-APB)LALADDKK	3	NC(Iodo-APB)LALADDKK	3
			C(Iodo-APB)TC(Carbamidomethyl)PALK	2	C(Iodo-APB)TC(Carbamidomethyl)PALK	2	C(Iodo-APB)TC(Carbamidomethyl)PALK	2	C(Iodo-APB)TC(Carbamidomethyl)PALK	2	C(Iodo-APB)TC(Carbamidomethyl)PALK	2
			LC(Iodo-APB)C(Carbamidomethyl)LEK	2	LC(Iodo-APB)C(Carbamidomethyl)LEK	2	LC(Iodo-APB)C(Carbamidomethyl)LEK	2	LC(Iodo-APB)C(Carbamidomethyl)LEK	2	LC(Iodo-APB)C(Carbamidomethyl)LEK	2
			FC(Carbamidomethyl)FTPHTEEGC(Iodo-APB)LSER	3	FC(Carbamidomethyl)FTPHTEEGC(Iodo-APB)LSER	3	FC(Carbamidomethyl)FTPHTEEGC(Iodo-APB)LSER	3	FC(Carbamidomethyl)FTPHTEEGC(Iodo-APB)LSER	3	FC(Carbamidomethyl)FTPHTEEGC(Iodo-APB)LSER	3
			C(Iodo-APB)GDGAFLLTTTPR	2	C(Iodo-APB)GDGAFLLTTTPR	2	C(Iodo-APB)GDGAFLLTTTPR	2	C(Iodo-APB)GDGAFLLTTTPR	2	C(Iodo-APB)GDGAFLLTTTPR	2
			C(Iodo-APB)YEHK	2	C(Iodo-APB)YEHK	2	C(Iodo-APB)YEHK	2	C(Iodo-APB)YEHK	2	C(Iodo-APB)YEHK	2
			C(Iodo-APB)TVSLAR	2	C(Iodo-APB)TVSLAR	2	C(Iodo-APB)TVSLAR	2	C(Iodo-APB)TVSLAR	2	C(Iodo-APB)TVSLAR	2
			EAPC(Iodo-APB)VLIYIPDGHTK	3	EAPC(Iodo-APB)VLIYIPDGHTK	3	EAPC(Iodo-APB)VLIYIPDGHTK	3	EAPC(Iodo-APB)VLIYIPDGHTK	3	EAPC(Iodo-APB)VLIYIPDGHTK	3
			VC(Iodo-APB)MDFNIIR	2	VC(Iodo-APB)MDFNIIR	2	VC(Iodo-APB)MDFNIIR	2	VC(Iodo-APB)MDFNIIR	2	VC(Iodo-APB)MDFNIIR	2
			SLSTTNVFAC(Iodo-APB)SDRPTVIYSSNHK	4	SLSTTNVFAC(Iodo-APB)SDRPTVIYSSNHK	4	SLSTTNVFAC(Iodo-APB)SDRPTVIYSSNHK	4	SLSTTNVFAC(Iodo-APB)SDRPTVIYSSNHK	4	SLSTTNVFAC(Iodo-APB)SDRPTVIYSSNHK	4
			TIIPLISQC(Iodo-APB)TPK	3	TIIPLISQC(Iodo-APB)TPK	3	TIIPLISQC(Iodo-APB)TPK	3	TIIPLISQC(Iodo-APB)TPK	3	TIIPLISQC(Iodo-APB)TPK	3
			C(Iodo-APB)DSADLR	2	C(Iodo-APB)DSADLR	2	C(Iodo-APB)DSADLR	2	C(Iodo-APB)DSADLR	2	C(Iodo-APB)DSADLR	2
			LC(Iodo-APB)IEVTPQSK	2	LC(Iodo-APB)IEVTPQSK	2	LC(Iodo-APB)IEVTPQSK	2	LC(Iodo-APB)IEVTPQSK	2	LC(Iodo-APB)IEVTPQSK	2
			GVC(Iodo-APB)TEAGMYALR	2	GVC(Iodo-APB)TEAGMYALR	2	GVC(Iodo-APB)TEAGMYALR	2	GVC(Iodo-APB)TEAGMYALR	2	GVC(Iodo-APB)TEAGMYALR	2
			LPAVSSVAC(Iodo-APB)GASVGYAVTK	2	LPAVSSVAC(Iodo-APB)GASVGYAVTK	2	LPAVSSVAC(Iodo-APB)GASVGYAVTK	2	LPAVSSVAC(Iodo-APB)GASVGYAVTK	2	LPAVSSVAC(Iodo-APB)GASVGYAVTK	2
			YAAC(Iodo-APB)NAVGQMATDFAPGFQK	3	YAAC(Iodo-APB)NAVGQMATDFAPGFQK	3	YAAC(Iodo-APB)NAVGQMATDFAPGFQK	3	YAAC(Iodo-APB)NAVGQMATDFAPGFQK	3	YAAC(Iodo-APB)NAVGQMATDFAPGFQK	3
			EVTVEC(Iodo-APB)K	2	EVTVEC(Iodo-APB)K	2	EVTVEC(Iodo-APB)K	2	EVTVEC(Iodo-APB)K	2	EVTVEC(Iodo-APB)K	2
			C(Iodo-APB)LIDDR	2	C(Iodo-APB)LIDDR	2	C(Iodo-APB)LIDDR	2	C(Iodo-APB)LIDDR	2	C(Iodo-APB)LIDDR	2
			MC(Iodo-APB)ELMK	2	MC(Iodo-APB)ELMK	2	MC(Iodo-APB)ELMK	2	MC(Iodo-APB)ELMK	2	MC(Iodo-APB)ELMK	2
			QC(Iodo-APB)LAEFK	2	QC(Iodo-APB)LAEFK	2	QC(Iodo-APB)LAEFK	2	QC(Iodo-APB)LAEFK	2	QC(Iodo-APB)LAEFK	2
			SAGGIGVAVSC(Iodo-APB)IR	2	SAGGIGVAVSC(Iodo-APB)IR	2	SAGGIGVAVSC(Iodo-APB)IR	2	SAGGIGVAVSC(Iodo-APB)IR	2	SAGGIGVAVSC(Iodo-APB)IR	2
			LIAQAC(Iodo-APB)VSIFPDSGHFNVDNIR	3	LIAQAC(Iodo-APB)VSIFPDSGHFNVDNIR	3	LIAQAC(Iodo-APB)VSIFPDSGHFNVDNIR	3	LIAQAC(Iodo-APB)VSIFPDSGHFNVDNIR	3	LIAQAC(Iodo-APB)VSIFPDSGHFNVDNIR	3
			HC(Iodo-APB)IMQANAEYHQSILAK	3	HC(Iodo-APB)IMQANAEYHQSILAK	3	HC(Iodo-APB)IMQANAEYHQSILAK	3	HC(Iodo-APB)IMQANAEYHQSILAK	3	HC(Iodo-APB)IMQANAEYHQSILAK	3
			QYC(Iodo-APB)NHWR	3	QYC(Iodo-APB)NHWR	3	QYC(Iodo-APB)NHWR	3	QYC(Iodo-APB)NHWR	3	QYC(Iodo-APB)NHWR	3
			HYAHTDC(Iodo-APB)PGHADYVK	3	HYAHTDC(Iodo-APB)PGHADYVK	3	HYAHTDC(Iodo-APB)PGHADYVK	3	HYAHTDC(Iodo-APB)PGHADYVK	3	HYAHTDC(Iodo-APB)PGHADYVK	3
			LTTPTYGDLNHLVSATM(Oxidation)SGVTTC(Iodo-APB)LR	3	LTTPTYGDLNHLVSATM(Oxidation)SGVTTC(Iodo-APB)LR	3	LTTPTYGDLNHLVSATM(Oxidation)SGVTTC(Iodo-APB)LR	3	LTTPTYGDLNHLVSATM(Oxidation)SGVTTC(Iodo-APB)LR	3	LTTPTYGDLNHLVSATM(Oxidation)SGVTTC(Iodo-APB)LR	3
			C(Iodo-APB)KDGVVFGVEK	3	C(Iodo-APB)KDGVVFGVEK	3	C(Iodo-APB)KDGVVFGVEK	3	C(Iodo-APB)KDGVVFGVEK	3	C(Iodo-APB)KDGVVFGVEK	3
			TLHSC(Iodo-APB)SVR	3	TLHSC(Iodo-APB)SVR	3	TLHSC(Iodo-APB)SVR	3	TLHSC(Iodo-APB)SVR	3	TLHSC(Iodo-APB)SVR	3
			SVHIC(Iodo-APB)HVAR	3	SVHIC(Iodo-APB)HVAR	3	SVHIC(Iodo-APB)HVAR	3	SVHIC(Iodo-APB)HVAR	3	SVHIC(Iodo-APB)HVAR	3
			IIC(Iodo-APB)QGFTGK	2	IIC(Iodo-APB)QGFTGK	2	IIC(Iodo-APB)QGFTGK	2	IIC(Iodo-APB)QGFTGK	2	IIC(Iodo-APB)QGFTGK	2
			IHDVLC(Iodo-APB)K	3	IHDVLC(Iodo-APB)K	3	IHDVLC(Iodo-APB)K	3	IHDVLC(Iodo-APB)K	3	IHDVLC(Iodo-APB)K	3
			LHIVQVVC(Iodo-APB)K	2	LHIVQVVC(Iodo-APB)K	2	LHIVQVVC(Iodo-APB)K	2	LHIVQVVC(Iodo-APB)K	2	LHIVQVVC(Iodo-APB)K	2
			AHIAQLC(Iodo-APB)EK	3	AHIAQLC(Iodo-APB)EK	3	AHIAQLC(Iodo-APB)EK	3	AHIAQLC(Iodo-APB)EK	3	AHIAQLC(Iodo-APB)EK	3
			STC(Iodo-APB)TINYSK	2	STC(Iodo-APB)TINYSK	2	STC(Iodo-APB)TINYSK	2	STC(Iodo-APB)TINYSK	2	STC(Iodo-APB)TINYSK	2
			SC(Iodo-APB)FWK	2	SC(Iodo-APB)FWK	2	SC(Iodo-APB)FWK	2	SC(Iodo-APB)FWK	2	SC(Iodo-APB)FWK	2
			VC(Iodo-APB)EVC(Carbamidomethyl)SAYLGLHDNDR	3	VC(Iodo-APB)EVC(Carbamidomethyl)SAYLGLHDNDR	3	VC(Iodo-APB)EVC(Carbamidomethyl)SAYLGLHDNDR	3	VC(Iodo-APB)EVC(Carbamidomethyl)SAYLGLHDNDR	3	VC(Iodo-APB)EVC(Carbamidomethyl)SAYLGLHDNDR	3
			SQDLHC(Carbamidomethyl)GAC(Iodo-APB)R	3	SQDLHC(Carbamidomethyl)GAC(Iodo-APB)R	3	SQDLHC(Carbamidomethyl)GAC(Iodo-APB)R	3	SQDLHC(Carbamidomethyl)GAC(Iodo-APB)R	3	SQDLHC(Carbamidomethyl)GAC(Iodo-APB)R	3
			SILSPGGSC(Iodo-APB)GPIK	2	SILSPGGSC(Iodo-APB)GPIK	2	SILSPGGSC(Iodo-APB)GPIK	2	SILSPGGSC(Iodo-APB)GPIK	2	SILSPGGSC(Iodo-APB)GPIK	2
			C(Iodo-APB)DKEK	2	C(Iodo-APB)DKEK	2	C(Iodo-APB)DKEK	2	C(Iodo-APB)DKEK	2	C(Iodo-APB)DKEK	2
			IFTHHLC(Iodo-APB)R	3	IFTHHLC(Iodo-APB)R	3	IFTHHLC(Iodo-APB)R	3	IFTHHLC(Iodo-APB)R	3	IFTHHLC(Iodo-APB)R	3
			C(Iodo-APB)LQNPSSDIR	2	C(Iodo-APB)LQNPSSDIR	2	C(Iodo-APB)LQNPSSDIR	2	C(Iodo-APB)LQNPSSDIR	2	C(Iodo-APB)LQNPSSDIR	2
			C(Iodo-APB)VNPETK	2	C(Iodo-APB)VNPETK	2	C(Iodo-APB)VNPETK	2	C(Iodo-APB)VNPETK	2	C(Iodo-APB)VNPETK	2
			VQQLLHIC(Iodo-APB)SEHFDSK	3	VQQLLHIC(Iodo-APB)SEHFDSK	3	VQQLLHIC(Iodo-APB)SEHFDSK	3	VQQLLHIC(Iodo-APB)SEHFDSK	3	VQQLLHIC(Iodo-APB)SEHFDSK	3
			VTDDLVC(Iodo-APB)LVYK	2	VTDDLVC(Iodo-APB)LVYK	2	VTDDLVC(Iodo-APB)LVYK	2	VTDDLVC(Iodo-APB)LVYK	2	VTDDLVC(Iodo-APB)LVYK	2
			GC(Carbamidomethyl)GDLC(Iodo-APB)R	2	GC(Carbamidomethyl)GDLC(Iodo-APB)R	2	GC(Carbamidomethyl)GDLC(Iodo-APB)R	2	GC(Carbamidomethyl)GDLC(Iodo-APB)R	2	GC(Carbamidomethyl)GDLC(Iodo-APB)R	2
			AAC(Iodo-APB)NLLQR	2	AAC(Iodo-APB)NLLQR	2	AAC(Iodo-APB)NLLQR	2	AAC(Iodo-APB)NLLQR	2	AAC(Iodo-APB)NLLQR	2
			EC(Iodo-APB)VGK	2	EC(Iodo-APB)VGK	2	EC(Iodo-APB)VGK	2	EC(Iodo-APB)VGK	2	EC(Iodo-APB)VGK	2
			HSDGNLC(Iodo-APB)VK	2	HSDGNLC(Iodo-APB)VK	2	HSDGNLC(Iodo-APB)VK	2	HSDGNLC(Iodo-APB)VK	2	HSDGNLC(Iodo-APB)VK	2
			LDGHELPPPIAFDVEAPTTLPPC(Iodo-APB)K	4	LDGHELPPPIAFDVEAPTTLPPC(Iodo-APB)K	4	LDGHELPPPIAFDVEAPTTLPPC(Iodo-APB)K	4	LDGHELPPPIAFDVEAPTTLPPC(Iodo-APB)K	4	LDGHELPPPIAFDVEAPTTLPPC(Iodo-APB)K	4
			KDIHFMPC(Iodo-APB)SGLTGANLK	4	KDIHFMPC(Iodo-APB)SGLTGANLK	4	KDIHFMPC(Iodo-APB)SGLTGANLK	4	KDIHFMPC(Iodo-APB)SGLTGANLK	4	KDIHFMPC(Iodo-APB)SGLTGANLK	4
			IC(Carbamidomethyl)VC(Iodo-APB)VR	2	IC(Carbamidomethyl)VC(Iodo-APB)VR	2	IC(Carbamidomethyl)VC(Iodo-APB)VR	2	IC(Carbamidomethyl)VC(Iodo-APB)VR	2	IC(Carbamidomethyl)VC(Iodo-APB)VR	2
			C(Iodo-APB)PEALFQPSFLGM(Oxidation)ESC(Carbamidomethyl)GIHETTFNSIMK	3	C(Iodo-APB)PEALFQPSFLGM(Oxidation)ESC(Carbamidomethyl)GIHETTFNSIMK	3	C(Iodo-APB)PEALFQPSFLGM(Oxidation)ESC(Carbamidomethyl)GIHETTFNSIMK	3	C(Iodo-APB)PEALFQPSFLGM(Oxidation)ESC(Carbamidomethyl)GIHETTFNSIMK	3	C(Iodo-APB)PEALFQPSFLGM(Oxidation)ESC(Carbamidomethyl)GIHETTFNSIMK	3
			SLC(Iodo-APB)IPFKPLC(Carbamidomethyl)ELQPGAK	3	SLC(Iodo-APB)IPFKPLC(Carbamidomethyl)ELQPGAK	3	SLC(Iodo-APB)IPFKPLC(Carbamidomethyl)ELQPGAK	3	SLC(Iodo-APB)IPFKPLC(Carbamidomethyl)ELQPGAK	3	SLC(Iodo-APB)IPFKPLC(Carbamidomethyl)ELQPGAK	3
			VWYHVC(Iodo-APB)SSR	3	VWYHVC(Iodo-APB)SSR	3	VWYHVC(Iodo-APB)SSR	3	VWYHVC(Iodo-APB)SSR	3	VWYHVC(Iodo-APB)SSR	3
			C(Iodo-APB)TVIAAANPIGGR	2	C(Iodo-APB)TVIAAANPIGGR	2	C(Iodo-APB)TVIAAANPIGGR	2	C(Iodo-APB)TVIAAANPIGGR	2	C(Iodo-APB)TVIAAANPIGGR	2
			IC(Iodo-APB)GDIHGQYTDLLR	3	IC(Iodo-APB)GDIHGQYTDLLR	3	IC(Iodo-APB)GDIHGQYTDLLR	3	IC(Iodo-APB)GDIHGQYTDLLR	3	IC(Iodo-APB)GDIHGQYTDLLR	3
			MC(Iodo-APB)WLK	2	MC(Iodo-APB)WLK	2	MC(Iodo-APB)WLK	2	MC(Iodo-APB)WLK	2	MC(Iodo-APB)WLK	2
			VC(Iodo-APB)C(Carbamidomethyl)EGMLIQLR	2	VC(Iodo-APB)C(Carbamidomethyl)EGMLIQLR	2	VC(Iodo-APB)C(Carbamidomethyl)EGMLIQLR	2	VC(Iodo-APB)C(Carbamidomethyl)EGMLIQLR	2	VC(Iodo-APB)C(Carbamidomethyl)EGMLIQLR	2
			C(Iodo-APB)SIVR	2	C(Iodo-APB)SIVR	2	C(Iodo-APB)SIVR	2	C(Iodo-APB)SIVR	2	C(Iodo-APB)SIVR	2
			YHTVNGHNC(Iodo-APB)EVR	2	YHTVNGHNC(Iodo-APB)EVR	2	YHTVNGHNC(Iodo-APB)EVR	2	YHTVNGHNC(Iodo-APB)EVR	2	YHTVNGHNC(Iodo-APB)EVR	2
			FGWDC(Iodo-APB)HGLPVEYEIDK	3	FGWDC(Iodo-APB)HGLPVEYEIDK	3	FGWDC(Iodo-APB)HGLPVEYEIDK	3	FGWDC(Iodo-APB)HGLPVEYEIDK	3	FGWDC(Iodo-APB)HGLPVEYEIDK	3
			IC(Iodo-APB)LEIMQR	2	IC(Iodo-APB)LEIMQR	2	IC(Iodo-APB)LEIMQR	2	IC(Iodo-APB)LEIMQR	2	IC(Iodo-APB)LEIMQR	2
			C(Iodo-APB)SASR	2	C(Iodo-APB)SASR	2	C(Iodo-APB)SASR	2	C(Iodo-APB)SASR	2	C(Iodo-APB)SASR	2
			LGYILTC(Iodo-APB)PSNLGTGLR	2	LGYILTC(Iodo-APB)PSNLGTGLR	2	LGYILTC(Iodo-APB)PSNLGTGLR	2	LGYILTC(Iodo-APB)PSNLGTGLR	2	LGYILTC(Iodo-APB)PSNLGTGLR	2
			QFAEWIC(Iodo-APB)HLHK	3	QFAEWIC(Iodo-APB)HLHK	3	QFAEWIC(Iodo-APB)HLHK	3	QFAEWIC(Iodo-APB)HLHK	3	QFAEWIC(Iodo-APB)HLHK	3
			C(Iodo-APB)C(Carbamidomethyl)LFPFGLHC(Carbamidomethyl)TGMPIK	3	C(Iodo-APB)C(Carbamidomethyl)LFPFGLHC(Carbamidomethyl)TGMPIK	3	C(Iodo-APB)C(Carbamidomethyl)LFPFGLHC(Carbamidomethyl)TGMPIK	3	C(Iodo-APB)C(Carbamidomethyl)LFPFGLHC(Carbamidomethyl)TGMPIK	3	C(Iodo-APB)C(Carbamidomethyl)LFPFGLHC(Carbamidomethyl)TGMPIK	3
			KPVVDC(Iodo-APB)VVSVPC(Carbamidomethyl)FYTDAER	3	KPVVDC(Iodo-APB)VVSVPC(Carbamidomethyl)FYTDAER	3	KPVVDC(Iodo-APB)VVSVPC(Carbamidomethyl)FYTDAER	3	KPVVDC(Iodo-APB)VVSVPC(Carbamidomethyl)FYTDAER	3	KPVVDC(Iodo-APB)VVSVPC(Carbamidomethyl)FYTDAER	3
			ELAAC(Iodo-APB)QLR	2	ELAAC(Iodo-APB)QLR	2	ELAAC(Iodo-APB)QLR	2	ELAAC(Iodo-APB)QLR	2	ELAAC(Iodo-APB)QLR	2
			TAGTIC(Iodo-APB)LETFK	2	TAGTIC(Iodo-APB)LETFK	2	TAGTIC(Iodo-APB)LETFK	2	TAGTIC(Iodo-APB)LETFK	2	TAGTIC(Iodo-APB)LETFK	2
			DVAC(Iodo-APB)GANHTLVLDSQK	3	DVAC(Iodo-APB)GANHTLVLDSQK	3	DVAC(Iodo-APB)GANHTLVLDSQK	3	DVAC(Iodo-APB)GANHTLVLDSQK	3	DVAC(Iodo-APB)GANHTLVLDSQK	3
			ATNVC(Iodo-APB)TR	2	ATNVC(Iodo-APB)TR	2	ATNVC(Iodo-APB)TR	2	ATNVC(Iodo-APB)TR	2	ATNVC(Iodo-APB)TR	2
			C(Iodo-APB)GSVLVR	2	C(Iodo-APB)GSVLVR	2	C(Iodo-APB)GSVLVR	2	C(Iodo-APB)GSVLVR	2	C(Iodo-APB)GSVLVR	2
			TLLLC(Iodo-APB)GYPNVGK	2	TLLLC(Iodo-APB)GYPNVGK	2	TLLLC(Iodo-APB)GYPNVGK	2	TLLLC(Iodo-APB)GYPNVGK	2	TLLLC(Iodo-APB)GYPNVGK	2
			GVAC(Iodo-APB)TQPR	2	GVAC(Iodo-APB)TQPR	2	GVAC(Iodo-APB)TQPR	2	GVAC(Iodo-APB)TQPR	2	GVAC(Iodo-APB)TQPR	2
			NC(Iodo-APB)AAYLK	2	NC(Iodo-APB)AAYLK	2	NC(Iodo-APB)AAYLK	2	NC(Iodo-APB)AAYLK	2	NC(Iodo-APB)AAYLK	2
			C(Iodo-APB)EYPAAC(Carbamidomethyl)NALETLLIHR	3	C(Iodo-APB)EYPAAC(Carbamidomethyl)NALETLLIHR	3	C(Iodo-APB)EYPAAC(Carbamidomethyl)NALETLLIHR	3	C(Iodo-APB)EYPAAC(Carbamidomethyl)NALETLLIHR	3	C(Iodo-APB)EYPAAC(Carbamidomethyl)NALETLLIHR	3
			EYGFC(Iodo-APB)IMDNHK	3	EYGFC(Iodo-APB)IMDNHK	3	EYGFC(Iodo-APB)IMDNHK	3	EYGFC(Iodo-APB)IMDNHK	3	EYGFC(Iodo-APB)IMDNHK	3
			GQSC(Iodo-APB)MK	2	GQSC(Iodo-APB)MK	2	GQSC(Iodo-APB)MK	2	GQSC(Iodo-APB)MK	2	GQSC(Iodo-APB)MK	2
			AAHLC(Iodo-APB)AEAALR	3	AAHLC(Iodo-APB)AEAALR	3	AAHLC(Iodo-APB)AEAALR	3	AAHLC(Iodo-APB)AEAALR	3	AAHLC(Iodo-APB)AEAALR	3
			C(Iodo-APB)ISEDQK	2	C(Iodo-APB)ISEDQK	2	C(Iodo-APB)ISEDQK	2	C(Iodo-APB)ISEDQK	2	C(Iodo-APB)ISEDQK	2
			LC(Carbamidomethyl)LNIC(Iodo-APB)VGESGDR	2	LC(Carbamidomethyl)LNIC(Iodo-APB)VGESGDR	2	LC(Carbamidomethyl)LNIC(Iodo-APB)VGESGDR	2	LC(Carbamidomethyl)LNIC(Iodo-APB)VGESGDR	2	LC(Carbamidomethyl)LNIC(Iodo-APB)VGESGDR	2
			SGHC(Iodo-APB)TAC(Carbamidomethyl)LTGK	3	SGHC(Iodo-APB)TAC(Carbamidomethyl)LTGK	3	SGHC(Iodo-APB)TAC(Carbamidomethyl)LTGK	3	SGHC(Iodo-APB)TAC(Carbamidomethyl)LTGK	3	SGHC(Iodo-APB)TAC(Carbamidomethyl)LTGK	3
			C(Carbamidomethyl)GETAFIAPQC(Iodo-APB)EMIPIEWVC(Carbamidomethyl)R	3	C(Carbamidomethyl)GETAFIAPQC(Iodo-APB)EMIPIEWVC(Carbamidomethyl)R	3	C(Carbamidomethyl)GETAFIAPQC(Iodo-APB)EMIPIEWVC(Carbamidomethyl)R	3	C(Carbamidomethyl)GETAFIAPQC(Iodo-APB)EMIPIEWVC(Carbamidomethyl)R	3	C(Carbamidomethyl)GETAFIAPQC(Iodo-APB)EMIPIEWVC(Carbamidomethyl)R	3
			C(Iodo-APB)QQLAAYGILEK	2	C(Iodo-APB)QQLAAYGILEK	2	C(Iodo-APB)QQLAAYGILEK	2	C(Iodo-APB)QQLAAYGILEK	2	C(Iodo-APB)QQLAAYGILEK	2
			HGEVC(Iodo-APB)PAGWKPGSDTIKPDVQK	4	HGEVC(Iodo-APB)PAGWKPGSDTIKPDVQK	4	HGEVC(Iodo-APB)PAGWKPGSDTIKPDVQK	4	HGEVC(Iodo-APB)PAGWKPGSDTIKPDVQK	4	HGEVC(Iodo-APB)PAGWKPGSDTIKPDVQK	4
			DSVFLSC(Iodo-APB)SEDNR	2	DSVFLSC(Iodo-APB)SEDNR	2	DSVFLSC(Iodo-APB)SEDNR	2	DSVFLSC(Iodo-APB)SEDNR	2	DSVFLSC(Iodo-APB)SEDNR	2
			SHAVAC(Iodo-APB)VNQFIISR	3	SHAVAC(Iodo-APB)VNQFIISR	3	SHAVAC(Iodo-APB)VNQFIISR	3	SHAVAC(Iodo-APB)VNQFIISR	3	SHAVAC(Iodo-APB)VNQFIISR	3
			TVIGC(Carbamidomethyl)SGFHGDC(Iodo-APB)LTLTK	3	TVIGC(Carbamidomethyl)SGFHGDC(Iodo-APB)LTLTK	3	TVIGC(Carbamidomethyl)SGFHGDC(Iodo-APB)LTLTK	3	TVIGC(Carbamidomethyl)SGFHGDC(Iodo-APB)LTLTK	3	TVIGC(Carbamidomethyl)SGFHGDC(Iodo-APB)LTLTK	3
			LEHAFC(Iodo-APB)TETRPYNQGAR	4	LEHAFC(Iodo-APB)TETRPYNQGAR	4	LEHAFC(Iodo-APB)TETRPYNQGAR	4	LEHAFC(Iodo-APB)TETRPYNQGAR	4	LEHAFC(Iodo-APB)TETRPYNQGAR	4
			FIC(Iodo-APB)IYPAYLNNK	2	FIC(Iodo-APB)IYPAYLNNK	2	FIC(Iodo-APB)IYPAYLNNK	2	FIC(Iodo-APB)IYPAYLNNK	2	FIC(Iodo-APB)IYPAYLNNK	2
			FIC(Iodo-APB)DASSLHQVR	3	FIC(Iodo-APB)DASSLHQVR	3	FIC(Iodo-APB)DASSLHQVR	3	FIC(Iodo-APB)DASSLHQVR	3	FIC(Iodo-APB)DASSLHQVR	3
			KIENLC(Iodo-APB)AMGFDR	3	KIENLC(Iodo-APB)AMGFDR	3	KIENLC(Iodo-APB)AMGFDR	3	KIENLC(Iodo-APB)AMGFDR	3	KIENLC(Iodo-APB)AMGFDR	3
			C(Carbamidomethyl)FSVLGFC(Iodo-APB)K	2	C(Carbamidomethyl)FSVLGFC(Iodo-APB)K	2	C(Carbamidomethyl)FSVLGFC(Iodo-APB)K	2	C(Carbamidomethyl)FSVLGFC(Iodo-APB)K	2	C(Carbamidomethyl)FSVLGFC(Iodo-APB)K	2
			SPVTTLLEC(Iodo-APB)MHK	2	SPVTTLLEC(Iodo-APB)MHK	2	SPVTTLLEC(Iodo-APB)MHK	2	SPVTTLLEC(Iodo-APB)MHK	2	SPVTTLLEC(Iodo-APB)MHK	2
			DLEEDHAC(Iodo-APB)IPIK	3	DLEEDHAC(Iodo-APB)IPIK	3	DLEEDHAC(Iodo-APB)IPIK	3	DLEEDHAC(Iodo-APB)IPIK	3	DLEEDHAC(Iodo-APB)IPIK	3
			GQC(Iodo-APB)DLELINVC(Carbamidomethyl)NENSLFK	3	GQC(Iodo-APB)DLELINVC(Carbamidomethyl)NENSLFK	3	GQC(Iodo-APB)DLELINVC(Carbamidomethyl)NENSLFK	3	GQC(Iodo-APB)DLELINVC(Carbamidomethyl)NENSLFK	3	GQC(Iodo-APB)DLELINVC(Carbamidomethyl)NENSLFK	3
			TLIC(Iodo-APB)R	2	TLIC(Iodo-APB)R	2	TLIC(Iodo-APB)R	2	TLIC(Iodo-APB)R	2	TLIC(Iodo-APB)R	2
			C(Iodo-APB)GEALGLK	2	C(Iodo-APB)GEALGLK	2	C(Iodo-APB)GEALGLK	2	C(Iodo-APB)GEALGLK	2	C(Iodo-APB)GEALGLK	2
			SC(Iodo-APB)AEWVSLSK	2	SC(Iodo-APB)AEWVSLSK	2	SC(Iodo-APB)AEWVSLSK	2	SC(Iodo-APB)AEWVSLSK	2	SC(Iodo-APB)AEWVSLSK	2
			YVDIAIPC(Iodo-APB)NNK	3	YVDIAIPC(Iodo-APB)NNK	3	YVDIAIPC(Iodo-APB)NNK	3	YVDIAIPC(Iodo-APB)NNK	3	YVDIAIPC(Iodo-APB)NNK	3
			ITLTC(Iodo-APB)GR	2	ITLTC(Iodo-APB)GR	2	ITLTC(Iodo-APB)GR	2	ITLTC(Iodo-APB)GR	2	ITLTC(Iodo-APB)GR	2
			GDLNDC(Iodo-APB)FIPC(Carbamidomethyl)TPK	2	GDLNDC(Iodo-APB)FIPC(Carbamidomethyl)TPK	2	GDLNDC(Iodo-APB)FIPC(Carbamidomethyl)TPK	2	GDLNDC(Iodo-APB)FIPC(Carbamidomethyl)TPK	2	GDLNDC(Iodo-APB)FIPC(Carbamidomethyl)TPK	2
			FAAAYC(Iodo-APB)R	2	FAAAYC(Iodo-APB)R	2	FAAAYC(Iodo-APB)R	2	FAAAYC(Iodo-APB)R	2	FAAAYC(Iodo-APB)R	2
			C(Iodo-APB)PDIATQLAGTK	2	C(Iodo-APB)PDIATQLAGTK	2	C(Iodo-APB)PDIATQLAGTK	2	C(Iodo-APB)PDIATQLAGTK	2	C(Iodo-APB)PDIATQLAGTK	2
			C(Iodo-APB)LEEFELLGK	2	C(Iodo-APB)LEEFELLGK	2	C(Iodo-APB)LEEFELLGK	2	C(Iodo-APB)LEEFELLGK	2	C(Iodo-APB)LEEFELLGK	2
			C(Carbamidomethyl)C(Iodo-APB)C(Carbamidomethyl)VADR	2	C(Carbamidomethyl)C(Iodo-APB)C(Carbamidomethyl)VADR	2	C(Carbamidomethyl)C(Iodo-APB)C(Carbamidomethyl)VADR	2	C(Carbamidomethyl)C(Iodo-APB)C(Carbamidomethyl)VADR	2	C(Carbamidomethyl)C(Iodo-APB)C(Carbamidomethyl)VADR	2
			IIKPC(Iodo-APB)NHVLSLSFPIR	4	IIKPC(Iodo-APB)NHVLSLSFPIR	4	IIKPC(Iodo-APB)NHVLSLSFPIR	4	IIKPC(Iodo-APB)NHVLSLSFPIR	4	IIKPC(Iodo-APB)NHVLSLSFPIR	4
			GNHEC(Iodo-APB)ASINR	2	GNHEC(Iodo-APB)ASINR	2	GNHEC(Iodo-APB)ASINR	2	GNHEC(Iodo-APB)ASINR	2	GNHEC(Iodo-APB)ASINR	2
			C(Iodo-APB)LDDHK	3	C(Iodo-APB)LDDHK	3	C(Iodo-APB)LDDHK	3	C(Iodo-APB)LDDHK	3	C(Iodo-APB)LDDHK	3
			DC(Iodo-APB)LNVLNK	2	DC(Iodo-APB)LNVLNK	2	DC(Iodo-APB)LNVLNK	2	DC(Iodo-APB)LNVLNK	2	DC(Iodo-APB)LNVLNK	2
			QFLEC(Iodo-APB)AQNQGDIK	2	QFLEC(Iodo-APB)AQNQGDIK	2	QFLEC(Iodo-APB)AQNQGDIK	2	QFLEC(Iodo-APB)AQNQGDIK	2	QFLEC(Iodo-APB)AQNQGDIK	2
			C(Iodo-APB)AFSTLGR	2	C(Iodo-APB)AFSTLGR	2	C(Iodo-APB)AFSTLGR	2	C(Iodo-APB)AFSTLGR	2	C(Iodo-APB)AFSTLGR	2
			AVSTC(Iodo-APB)AHLFWSGR	3	AVSTC(Iodo-APB)AHLFWSGR	3	AVSTC(Iodo-APB)AHLFWSGR	3	AVSTC(Iodo-APB)AHLFWSGR	3	AVSTC(Iodo-APB)AHLFWSGR	3
			AVYC(Iodo-APB)R	2	AVYC(Iodo-APB)R	2	AVYC(Iodo-APB)R	2	AVYC(Iodo-APB)R	2	AVYC(Iodo-APB)R	2
			C(Iodo-APB)VEVVK	2	C(Iodo-APB)VEVVK	2	C(Iodo-APB)VEVVK	2	C(Iodo-APB)VEVVK	2	C(Iodo-APB)VEVVK	2
			QC(Iodo-APB)FLVLR	2	QC(Iodo-APB)FLVLR	2	QC(Iodo-APB)FLVLR	2	QC(Iodo-APB)FLVLR	2	QC(Iodo-APB)FLVLR	2
			NTNDANSC(Iodo-APB)QIIIPQNQVNR	3	NTNDANSC(Iodo-APB)QIIIPQNQVNR	3	NTNDANSC(Iodo-APB)QIIIPQNQVNR	3	NTNDANSC(Iodo-APB)QIIIPQNQVNR	3	NTNDANSC(Iodo-APB)QIIIPQNQVNR	3
			ELLEAC(Iodo-APB)R	2	ELLEAC(Iodo-APB)R	2	ELLEAC(Iodo-APB)R	2	ELLEAC(Iodo-APB)R	2	ELLEAC(Iodo-APB)R	2
			VYPYLC(Iodo-APB)R	2	VYPYLC(Iodo-APB)R	2	VYPYLC(Iodo-APB)R	2	VYPYLC(Iodo-APB)R	2	VYPYLC(Iodo-APB)R	2
			VHSVAWSC(Iodo-APB)DGR	3	VHSVAWSC(Iodo-APB)DGR	3	VHSVAWSC(Iodo-APB)DGR	3	VHSVAWSC(Iodo-APB)DGR	3	VHSVAWSC(Iodo-APB)DGR	3
			EHPYLFSQC(Iodo-APB)QAIHC(Carbamidomethyl)R	4	EHPYLFSQC(Iodo-APB)QAIHC(Carbamidomethyl)R	4	EHPYLFSQC(Iodo-APB)QAIHC(Carbamidomethyl)R	4	EHPYLFSQC(Iodo-APB)QAIHC(Carbamidomethyl)R	4	EHPYLFSQC(Iodo-APB)QAIHC(Carbamidomethyl)R	4
			GFC(Iodo-APB)YVEFDEVDSLK	2	GFC(Iodo-APB)YVEFDEVDSLK	2	GFC(Iodo-APB)YVEFDEVDSLK	2	GFC(Iodo-APB)YVEFDEVDSLK	2	GFC(Iodo-APB)YVEFDEVDSLK	2
			C(Iodo-APB)LLEK	2	C(Iodo-APB)LLEK	2	C(Iodo-APB)LLEK	2	C(Iodo-APB)LLEK	2	C(Iodo-APB)LLEK	2
			TEMPC(Iodo-APB)QALVR	2	TEMPC(Iodo-APB)QALVR	2	TEMPC(Iodo-APB)QALVR	2	TEMPC(Iodo-APB)QALVR	2	TEMPC(Iodo-APB)QALVR	2
			LGVHPLSC(Iodo-APB)HGWVLGEHGDSSVPVWSGMNVAGVSLK	5	LGVHPLSC(Iodo-APB)HGWVLGEHGDSSVPVWSGMNVAGVSLK	5	LGVHPLSC(Iodo-APB)HGWVLGEHGDSSVPVWSGMNVAGVSLK	5	LGVHPLSC(Iodo-APB)HGWVLGEHGDSSVPVWSGMNVAGVSLK	5	LGVHPLSC(Iodo-APB)HGWVLGEHGDSSVPVWSGMNVAGVSLK	5
			AVIFC(Iodo-APB)LSADKK	3	AVIFC(Iodo-APB)LSADKK	3	AVIFC(Iodo-APB)LSADKK	3	AVIFC(Iodo-APB)LSADKK	3	AVIFC(Iodo-APB)LSADKK	3
			SC(Carbamidomethyl)C(Iodo-APB)SK	2	SC(Carbamidomethyl)C(Iodo-APB)SK	2	SC(Carbamidomethyl)C(Iodo-APB)SK	2	SC(Carbamidomethyl)C(Iodo-APB)SK	2	SC(Carbamidomethyl)C(Iodo-APB)SK	2
			HEDPC(Iodo-APB)AK	2	HEDPC(Iodo-APB)AK	2	HEDPC(Iodo-APB)AK	2	HEDPC(Iodo-APB)AK	2	HEDPC(Iodo-APB)AK	2
			C(Iodo-APB)YLTMTQALEAR	2	C(Iodo-APB)YLTMTQALEAR	2	C(Iodo-APB)YLTMTQALEAR	2	C(Iodo-APB)YLTMTQALEAR	2	C(Iodo-APB)YLTMTQALEAR	2
			C(Iodo-APB)PFIVALNK	2	C(Iodo-APB)PFIVALNK	2	C(Iodo-APB)PFIVALNK	2	C(Iodo-APB)PFIVALNK	2	C(Iodo-APB)PFIVALNK	2
			EAIIC(Iodo-APB)K	2	EAIIC(Iodo-APB)K	2	EAIIC(Iodo-APB)K	2	EAIIC(Iodo-APB)K	2	EAIIC(Iodo-APB)K	2
			C(Carbamidomethyl)IELC(Carbamidomethyl)C(Iodo-APB)GSVK	2	C(Carbamidomethyl)IELC(Carbamidomethyl)C(Iodo-APB)GSVK	2	C(Carbamidomethyl)IELC(Carbamidomethyl)C(Iodo-APB)GSVK	2	C(Carbamidomethyl)IELC(Carbamidomethyl)C(Iodo-APB)GSVK	2	C(Carbamidomethyl)IELC(Carbamidomethyl)C(Iodo-APB)GSVK	2
			DIEREDIEFIC(Iodo-APB)K	3	DIEREDIEFIC(Iodo-APB)K	3	DIEREDIEFIC(Iodo-APB)K	3	DIEREDIEFIC(Iodo-APB)K	3	DIEREDIEFIC(Iodo-APB)K	3
			LHC(Iodo-APB)TR	2	LHC(Iodo-APB)TR	2	LHC(Iodo-APB)TR	2	LHC(Iodo-APB)TR	2	LHC(Iodo-APB)TR	2
			LHIVQVVC(Iodo-APB)K	3	LHIVQVVC(Iodo-APB)K	3	LHIVQVVC(Iodo-APB)K	3	LHIVQVVC(Iodo-APB)K	3	LHIVQVVC(Iodo-APB)K	3
			EVPGPDC(Iodo-APB)R	2	EVPGPDC(Iodo-APB)R	2	EVPGPDC(Iodo-APB)R	2	EVPGPDC(Iodo-APB)R	2	EVPGPDC(Iodo-APB)R	2
			YNPTWHC(Iodo-APB)IVGR	2	YNPTWHC(Iodo-APB)IVGR	2	YNPTWHC(Iodo-APB)IVGR	2	YNPTWHC(Iodo-APB)IVGR	2	YNPTWHC(Iodo-APB)IVGR	2
			LAVVC(Iodo-APB)R	2	LAVVC(Iodo-APB)R	2	LAVVC(Iodo-APB)R	2	LAVVC(Iodo-APB)R	2	LAVVC(Iodo-APB)R	2
			SC(Iodo-APB)SSSC(Carbamidomethyl)AVHDLIFWR	3	SC(Iodo-APB)SSSC(Carbamidomethyl)AVHDLIFWR	3	SC(Iodo-APB)SSSC(Carbamidomethyl)AVHDLIFWR	3	SC(Iodo-APB)SSSC(Carbamidomethyl)AVHDLIFWR	3	SC(Iodo-APB)SSSC(Carbamidomethyl)AVHDLIFWR	3
			SC(Iodo-APB)GLHVTSIK	3	SC(Iodo-APB)GLHVTSIK	3	SC(Iodo-APB)GLHVTSIK	3	SC(Iodo-APB)GLHVTSIK	3	SC(Iodo-APB)GLHVTSIK	3
			KC(Iodo-APB)ENK	2	KC(Iodo-APB)ENK	2	KC(Iodo-APB)ENK	2	KC(Iodo-APB)ENK	2	KC(Iodo-APB)ENK	2
			GHFFVEDQIYC(Iodo-APB)EK	3	GHFFVEDQIYC(Iodo-APB)EK	3	GHFFVEDQIYC(Iodo-APB)EK	3	GHFFVEDQIYC(Iodo-APB)EK	3	GHFFVEDQIYC(Iodo-APB)EK	3
			TTEC(Iodo-APB)SNTFK	2	TTEC(Iodo-APB)SNTFK	2	TTEC(Iodo-APB)SNTFK	2	TTEC(Iodo-APB)SNTFK	2	TTEC(Iodo-APB)SNTFK	2
			FNEC(Iodo-APB)GHVLYADIK	3	FNEC(Iodo-APB)GHVLYADIK	3	FNEC(Iodo-APB)GHVLYADIK	3	FNEC(Iodo-APB)GHVLYADIK	3	FNEC(Iodo-APB)GHVLYADIK	3
			C(Iodo-APB)QNALQQVVAR	2	C(Iodo-APB)QNALQQVVAR	2	C(Iodo-APB)QNALQQVVAR	2	C(Iodo-APB)QNALQQVVAR	2	C(Iodo-APB)QNALQQVVAR	2
			VIPSFMC(Iodo-APB)QAGDFTNHNGTGGK	3	VIPSFMC(Iodo-APB)QAGDFTNHNGTGGK	3	VIPSFMC(Iodo-APB)QAGDFTNHNGTGGK	3	VIPSFMC(Iodo-APB)QAGDFTNHNGTGGK	3	VIPSFMC(Iodo-APB)QAGDFTNHNGTGGK	3
			QVHQC(Iodo-APB)IER	3	QVHQC(Iodo-APB)IER	3	QVHQC(Iodo-APB)IER	3	QVHQC(Iodo-APB)IER	3	QVHQC(Iodo-APB)IER	3
			AC(Iodo-APB)IAC(Carbamidomethyl)R	2	AC(Iodo-APB)IAC(Carbamidomethyl)R	2	AC(Iodo-APB)IAC(Carbamidomethyl)R	2	AC(Iodo-APB)IAC(Carbamidomethyl)R	2	AC(Iodo-APB)IAC(Carbamidomethyl)R	2
			GC(Iodo-APB)TDNLTLTVAR	2	GC(Iodo-APB)TDNLTLTVAR	2	GC(Iodo-APB)TDNLTLTVAR	2	GC(Iodo-APB)TDNLTLTVAR	2	GC(Iodo-APB)TDNLTLTVAR	2
			C(Iodo-APB)IWC(Carbamidomethyl)QK	2	C(Iodo-APB)IWC(Carbamidomethyl)QK	2	C(Iodo-APB)IWC(Carbamidomethyl)QK	2	C(Iodo-APB)IWC(Carbamidomethyl)QK	2	C(Iodo-APB)IWC(Carbamidomethyl)QK	2
			VIVVGNPANTNC(Iodo-APB)LTASK	3	VIVVGNPANTNC(Iodo-APB)LTASK	3	VIVVGNPANTNC(Iodo-APB)LTASK	3	VIVVGNPANTNC(Iodo-APB)LTASK	3	VIVVGNPANTNC(Iodo-APB)LTASK	3
			TLC(Iodo-APB)IR	2	TLC(Iodo-APB)IR	2	TLC(Iodo-APB)IR	2	TLC(Iodo-APB)IR	2	TLC(Iodo-APB)IR	2
			LQVIVC(Iodo-APB)SATLHSFDVK	3	LQVIVC(Iodo-APB)SATLHSFDVK	3	LQVIVC(Iodo-APB)SATLHSFDVK	3	LQVIVC(Iodo-APB)SATLHSFDVK	3	LQVIVC(Iodo-APB)SATLHSFDVK	3
			FLGC(Iodo-APB)VDIK	2	FLGC(Iodo-APB)VDIK	2	FLGC(Iodo-APB)VDIK	2	FLGC(Iodo-APB)VDIK	2	FLGC(Iodo-APB)VDIK	2
			VEC(Iodo-APB)QSHR	3	VEC(Iodo-APB)QSHR	3	VEC(Iodo-APB)QSHR	3	VEC(Iodo-APB)QSHR	3	VEC(Iodo-APB)QSHR	3
			GLLPGC(Iodo-APB)VYHVQLK	3	GLLPGC(Iodo-APB)VYHVQLK	3	GLLPGC(Iodo-APB)VYHVQLK	3	GLLPGC(Iodo-APB)VYHVQLK	3	GLLPGC(Iodo-APB)VYHVQLK	3
			AVASQLDC(Iodo-APB)NFLK	2	AVASQLDC(Iodo-APB)NFLK	2	AVASQLDC(Iodo-APB)NFLK	2	AVASQLDC(Iodo-APB)NFLK	2	AVASQLDC(Iodo-APB)NFLK	2
			SWNDC(Iodo-APB)LNK	2	SWNDC(Iodo-APB)LNK	2	SWNDC(Iodo-APB)LNK	2	SWNDC(Iodo-APB)LNK	2	SWNDC(Iodo-APB)LNK	2
			IC(Iodo-APB)SEEER	2	IC(Iodo-APB)SEEER	2	IC(Iodo-APB)SEEER	2	IC(Iodo-APB)SEEER	2	IC(Iodo-APB)SEEER	2
			SSLQSQC(Iodo-APB)LNEVLK	2	SSLQSQC(Iodo-APB)LNEVLK	2	SSLQSQC(Iodo-APB)LNEVLK	2	SSLQSQC(Iodo-APB)LNEVLK	2	SSLQSQC(Iodo-APB)LNEVLK	2
			ANC(Iodo-APB)HK	2	ANC(Iodo-APB)HK	2	ANC(Iodo-APB)HK	2	ANC(Iodo-APB)HK	2	ANC(Iodo-APB)HK	2
			LREC(Iodo-APB)ELSPGVNR	3	LREC(Iodo-APB)ELSPGVNR	3	LREC(Iodo-APB)ELSPGVNR	3	LREC(Iodo-APB)ELSPGVNR	3	LREC(Iodo-APB)ELSPGVNR	3
			C(Iodo-APB)IAMC(Carbamidomethyl)MDR	2	C(Iodo-APB)IAMC(Carbamidomethyl)MDR	2	C(Iodo-APB)IAMC(Carbamidomethyl)MDR	2	C(Iodo-APB)IAMC(Carbamidomethyl)MDR	2	C(Iodo-APB)IAMC(Carbamidomethyl)MDR	2
			NAGNC(Iodo-APB)LSPAVIVGLLK	2	NAGNC(Iodo-APB)LSPAVIVGLLK	2	NAGNC(Iodo-APB)LSPAVIVGLLK	2	NAGNC(Iodo-APB)LSPAVIVGLLK	2	NAGNC(Iodo-APB)LSPAVIVGLLK	2
			DC(Iodo-APB)GATWVVLGHSER	2	DC(Iodo-APB)GATWVVLGHSER	2	DC(Iodo-APB)GATWVVLGHSER	2	DC(Iodo-APB)GATWVVLGHSER	2	DC(Iodo-APB)GATWVVLGHSER	2
			AHQLVMEGYNWC(Iodo-APB)HDR	3	AHQLVMEGYNWC(Iodo-APB)HDR	3	AHQLVMEGYNWC(Iodo-APB)HDR	3	AHQLVMEGYNWC(Iodo-APB)HDR	3	AHQLVMEGYNWC(Iodo-APB)HDR	3
			IC(Iodo-APB)NQVLVC(Carbamidomethyl)ER	2	IC(Iodo-APB)NQVLVC(Carbamidomethyl)ER	2	IC(Iodo-APB)NQVLVC(Carbamidomethyl)ER	2	IC(Iodo-APB)NQVLVC(Carbamidomethyl)ER	2	IC(Iodo-APB)NQVLVC(Carbamidomethyl)ER	2
			NVVAEC(Iodo-APB)LGK	2	NVVAEC(Iodo-APB)LGK	2	NVVAEC(Iodo-APB)LGK	2	NVVAEC(Iodo-APB)LGK	2	NVVAEC(Iodo-APB)LGK	2
			FC(Iodo-APB)TNR	2	FC(Iodo-APB)TNR	2	FC(Iodo-APB)TNR	2	FC(Iodo-APB)TNR	2	FC(Iodo-APB)TNR	2
			TTANAIYC(Iodo-APB)PPK	2	TTANAIYC(Iodo-APB)PPK	2	TTANAIYC(Iodo-APB)PPK	2	TTANAIYC(Iodo-APB)PPK	2	TTANAIYC(Iodo-APB)PPK	2
			C(Iodo-APB)IAC(Carbamidomethyl)QNPGK	2	C(Iodo-APB)IAC(Carbamidomethyl)QNPGK	2	C(Iodo-APB)IAC(Carbamidomethyl)QNPGK	2	C(Iodo-APB)IAC(Carbamidomethyl)QNPGK	2	C(Iodo-APB)IAC(Carbamidomethyl)QNPGK	2
			VDEFPLC(Iodo-APB)GHMVSDEYEQLSSEALEAAR	3	VDEFPLC(Iodo-APB)GHMVSDEYEQLSSEALEAAR	3	VDEFPLC(Iodo-APB)GHMVSDEYEQLSSEALEAAR	3	VDEFPLC(Iodo-APB)GHMVSDEYEQLSSEALEAAR	3	VDEFPLC(Iodo-APB)GHMVSDEYEQLSSEALEAAR	3
			ELFALKPMNC(Carbamidomethyl)PGHC(Iodo-APB)LMFDHRPR	5	ELFALKPMNC(Carbamidomethyl)PGHC(Iodo-APB)LMFDHRPR	5	ELFALKPMNC(Carbamidomethyl)PGHC(Iodo-APB)LMFDHRPR	5	ELFALKPMNC(Carbamidomethyl)PGHC(Iodo-APB)LMFDHRPR	5	ELFALKPMNC(Carbamidomethyl)PGHC(Iodo-APB)LMFDHRPR	5
			QAC(Iodo-APB)VLMIK	2	QAC(Iodo-APB)VLMIK	2	QAC(Iodo-APB)VLMIK	2	QAC(Iodo-APB)VLMIK	2	QAC(Iodo-APB)VLMIK	2
			LIEAEDNMNC(Iodo-APB)QMSNITVTYR	3	LIEAEDNMNC(Iodo-APB)QMSNITVTYR	3	LIEAEDNMNC(Iodo-APB)QMSNITVTYR	3	LIEAEDNMNC(Iodo-APB)QMSNITVTYR	3	LIEAEDNMNC(Iodo-APB)QMSNITVTYR	3
			C(Iodo-APB)AEIFAR	2	C(Iodo-APB)AEIFAR	2	C(Iodo-APB)AEIFAR	2	C(Iodo-APB)AEIFAR	2	C(Iodo-APB)AEIFAR	2
			AWNNQVC(Iodo-APB)C(Carbamidomethyl)K	2	AWNNQVC(Iodo-APB)C(Carbamidomethyl)K	2	AWNNQVC(Iodo-APB)C(Carbamidomethyl)K	2	AWNNQVC(Iodo-APB)C(Carbamidomethyl)K	2	AWNNQVC(Iodo-APB)C(Carbamidomethyl)K	2
			MC(Iodo-APB)LIK	2	MC(Iodo-APB)LIK	2	MC(Iodo-APB)LIK	2	MC(Iodo-APB)LIK	2	MC(Iodo-APB)LIK	2
			TIIFC(Iodo-APB)ETK	2	TIIFC(Iodo-APB)ETK	2	TIIFC(Iodo-APB)ETK	2	TIIFC(Iodo-APB)ETK	2	TIIFC(Iodo-APB)ETK	2
			RGQTC(Iodo-APB)VVHYTGMLEDGKK	4	RGQTC(Iodo-APB)VVHYTGMLEDGKK	4	RGQTC(Iodo-APB)VVHYTGMLEDGKK	4	RGQTC(Iodo-APB)VVHYTGMLEDGKK	4	RGQTC(Iodo-APB)VVHYTGMLEDGKK	4
			C(Iodo-APB)FGEQNK	2	C(Iodo-APB)FGEQNK	2	C(Iodo-APB)FGEQNK	2	C(Iodo-APB)FGEQNK	2	C(Iodo-APB)FGEQNK	2
			NRPHIC(Iodo-APB)SFWVK	3	NRPHIC(Iodo-APB)SFWVK	3	NRPHIC(Iodo-APB)SFWVK	3	NRPHIC(Iodo-APB)SFWVK	3	NRPHIC(Iodo-APB)SFWVK	3
			YLDLHDC(Iodo-APB)YLK	3	YLDLHDC(Iodo-APB)YLK	3	YLDLHDC(Iodo-APB)YLK	3	YLDLHDC(Iodo-APB)YLK	3	YLDLHDC(Iodo-APB)YLK	3
			RGFC(Iodo-APB)FITYTDEEPVKK	3	RGFC(Iodo-APB)FITYTDEEPVKK	3	RGFC(Iodo-APB)FITYTDEEPVKK	3	RGFC(Iodo-APB)FITYTDEEPVKK	3	RGFC(Iodo-APB)FITYTDEEPVKK	3
			DAC(Iodo-APB)TR	2	DAC(Iodo-APB)TR	2	DAC(Iodo-APB)TR	2	DAC(Iodo-APB)TR	2	DAC(Iodo-APB)TR	2
			C(Carbamidomethyl)SALATQYMHC(Iodo-APB)VNHAK	3	C(Carbamidomethyl)SALATQYMHC(Iodo-APB)VNHAK	3	C(Carbamidomethyl)SALATQYMHC(Iodo-APB)VNHAK	3	C(Carbamidomethyl)SALATQYMHC(Iodo-APB)VNHAK	3	C(Carbamidomethyl)SALATQYMHC(Iodo-APB)VNHAK	3
			VC(Carbamidomethyl)ALLSC(Iodo-APB)TSHK	3	VC(Carbamidomethyl)ALLSC(Iodo-APB)TSHK	3	VC(Carbamidomethyl)ALLSC(Iodo-APB)TSHK	3	VC(Carbamidomethyl)ALLSC(Iodo-APB)TSHK	3	VC(Carbamidomethyl)ALLSC(Iodo-APB)TSHK	3
			TSDFNTFLAQEGC(Iodo-APB)TK	2	TSDFNTFLAQEGC(Iodo-APB)TK	2	TSDFNTFLAQEGC(Iodo-APB)TK	2	TSDFNTFLAQEGC(Iodo-APB)TK	2	TSDFNTFLAQEGC(Iodo-APB)TK	2
			LLQEIVDQC(Iodo-APB)MNR	2	LLQEIVDQC(Iodo-APB)MNR	2	LLQEIVDQC(Iodo-APB)MNR	2	LLQEIVDQC(Iodo-APB)MNR	2	LLQEIVDQC(Iodo-APB)MNR	2
			C(Iodo-APB)LATEK	2	C(Iodo-APB)LATEK	2	C(Iodo-APB)LATEK	2	C(Iodo-APB)LATEK	2	C(Iodo-APB)LATEK	2
			IVNLAC(Iodo-APB)K	2	IVNLAC(Iodo-APB)K	2	IVNLAC(Iodo-APB)K	2	IVNLAC(Iodo-APB)K	2	IVNLAC(Iodo-APB)K	2
			AC(Iodo-APB)QVTQSR	2	AC(Iodo-APB)QVTQSR	2	AC(Iodo-APB)QVTQSR	2	AC(Iodo-APB)QVTQSR	2	AC(Iodo-APB)QVTQSR	2
			LGVC(Iodo-APB)FDVPTASVTEIQEK	3	LGVC(Iodo-APB)FDVPTASVTEIQEK	3	LGVC(Iodo-APB)FDVPTASVTEIQEK	3	LGVC(Iodo-APB)FDVPTASVTEIQEK	3	LGVC(Iodo-APB)FDVPTASVTEIQEK	3
			VTFSC(Iodo-APB)AAGFGQR	2	VTFSC(Iodo-APB)AAGFGQR	2	VTFSC(Iodo-APB)AAGFGQR	2	VTFSC(Iodo-APB)AAGFGQR	2	VTFSC(Iodo-APB)AAGFGQR	2
			TLNLC(Iodo-APB)K	2	TLNLC(Iodo-APB)K	2	TLNLC(Iodo-APB)K	2	TLNLC(Iodo-APB)K	2	TLNLC(Iodo-APB)K	2
			EVC(Iodo-APB)DEVK	2	EVC(Iodo-APB)DEVK	2	EVC(Iodo-APB)DEVK	2	EVC(Iodo-APB)DEVK	2	EVC(Iodo-APB)DEVK	2
			C(Iodo-APB)AVVDVPFGGAK	2	C(Iodo-APB)AVVDVPFGGAK	2	C(Iodo-APB)AVVDVPFGGAK	2	C(Iodo-APB)AVVDVPFGGAK	2	C(Iodo-APB)AVVDVPFGGAK	2
			C(Iodo-APB)GEMAQAASAAVTR	2	C(Iodo-APB)GEMAQAASAAVTR	2	C(Iodo-APB)GEMAQAASAAVTR	2	C(Iodo-APB)GEMAQAASAAVTR	2	C(Iodo-APB)GEMAQAASAAVTR	2
			LYFLQC(Iodo-APB)ETC(Carbamidomethyl)HSR	3	LYFLQC(Iodo-APB)ETC(Carbamidomethyl)HSR	3	LYFLQC(Iodo-APB)ETC(Carbamidomethyl)HSR	3	LYFLQC(Iodo-APB)ETC(Carbamidomethyl)HSR	3	LYFLQC(Iodo-APB)ETC(Carbamidomethyl)HSR	3
			C(Iodo-APB)LIEILASR	2	C(Iodo-APB)LIEILASR	2	C(Iodo-APB)LIEILASR	2	C(Iodo-APB)LIEILASR	2	C(Iodo-APB)LIEILASR	2
			QAVLGAGLPISTPC(Iodo-APB)TTINK	3	QAVLGAGLPISTPC(Iodo-APB)TTINK	3	QAVLGAGLPISTPC(Iodo-APB)TTINK	3	QAVLGAGLPISTPC(Iodo-APB)TTINK	3	QAVLGAGLPISTPC(Iodo-APB)TTINK	3
			KLC(Iodo-APB)VFK	3	KLC(Iodo-APB)VFK	3	KLC(Iodo-APB)VFK	3	KLC(Iodo-APB)VFK	3	KLC(Iodo-APB)VFK	3
			FEDC(Iodo-APB)SSAK	2	FEDC(Iodo-APB)SSAK	2	FEDC(Iodo-APB)SSAK	2	FEDC(Iodo-APB)SSAK	2	FEDC(Iodo-APB)SSAK	2
			VC(Iodo-APB)NFLASQVPFPSR	3	VC(Iodo-APB)NFLASQVPFPSR	3	VC(Iodo-APB)NFLASQVPFPSR	3	VC(Iodo-APB)NFLASQVPFPSR	3	VC(Iodo-APB)NFLASQVPFPSR	3
			GLELIASENFC(Iodo-APB)SR	2	GLELIASENFC(Iodo-APB)SR	2	GLELIASENFC(Iodo-APB)SR	2	GLELIASENFC(Iodo-APB)SR	2	GLELIASENFC(Iodo-APB)SR	2
			C(Iodo-APB)HIC(Carbamidomethyl)HK	3	C(Iodo-APB)HIC(Carbamidomethyl)HK	3	C(Iodo-APB)HIC(Carbamidomethyl)HK	3	C(Iodo-APB)HIC(Carbamidomethyl)HK	3	C(Iodo-APB)HIC(Carbamidomethyl)HK	3
			C(Iodo-APB)PEDSR	2	C(Iodo-APB)PEDSR	2	C(Iodo-APB)PEDSR	2	C(Iodo-APB)PEDSR	2	C(Iodo-APB)PEDSR	2
			C(Iodo-APB)TVLR	2	C(Iodo-APB)TVLR	2	C(Iodo-APB)TVLR	2	C(Iodo-APB)TVLR	2	C(Iodo-APB)TVLR	2
			LKLPNCEDLPQPESPEAANC(Iodo-APB)IRIGIPMADPINK	5	LKLPNCEDLPQPESPEAANC(Iodo-APB)IRIGIPMADPINK	5	LKLPNCEDLPQPESPEAANC(Iodo-APB)IRIGIPMADPINK	5	LKLPNCEDLPQPESPEAANC(Iodo-APB)IRIGIPMADPINK	5	LKLPNCEDLPQPESPEAANC(Iodo-APB)IRIGIPMADPINK	5
			AALQEELQLC(Iodo-APB)K	3	AALQEELQLC(Iodo-APB)K	3	AALQEELQLC(Iodo-APB)K	3	AALQEELQLC(Iodo-APB)K	3	AALQEELQLC(Iodo-APB)K	3
			VWC(Iodo-APB)VASLR	2	VWC(Iodo-APB)VASLR	2	VWC(Iodo-APB)VASLR	2	VWC(Iodo-APB)VASLR	2	VWC(Iodo-APB)VASLR	2
			AVQGMLDFDYVC(Iodo-APB)SR	2	AVQGMLDFDYVC(Iodo-APB)SR	2	AVQGMLDFDYVC(Iodo-APB)SR	2	AVQGMLDFDYVC(Iodo-APB)SR	2	AVQGMLDFDYVC(Iodo-APB)SR	2
			AVAILC(Iodo-APB)NHQR	3	AVAILC(Iodo-APB)NHQR	3	AVAILC(Iodo-APB)NHQR	3	AVAILC(Iodo-APB)NHQR	3	AVAILC(Iodo-APB)NHQR	3
			RPC(Iodo-APB)PFWNDISQC(Carbamidomethyl)GR	3	RPC(Iodo-APB)PFWNDISQC(Carbamidomethyl)GR	3	RPC(Iodo-APB)PFWNDISQC(Carbamidomethyl)GR	3	RPC(Iodo-APB)PFWNDISQC(Carbamidomethyl)GR	3	RPC(Iodo-APB)PFWNDISQC(Carbamidomethyl)GR	3
			C(Iodo-APB)VDFQTLK	2	C(Iodo-APB)VDFQTLK	2	C(Iodo-APB)VDFQTLK	2	C(Iodo-APB)VDFQTLK	2	C(Iodo-APB)VDFQTLK	2
			C(Iodo-APB)LGSLFSMLHQAC(Carbamidomethyl)R	3	C(Iodo-APB)LGSLFSMLHQAC(Carbamidomethyl)R	3	C(Iodo-APB)LGSLFSMLHQAC(Carbamidomethyl)R	3	C(Iodo-APB)LGSLFSMLHQAC(Carbamidomethyl)R	3	C(Iodo-APB)LGSLFSMLHQAC(Carbamidomethyl)R	3
			LMC(Iodo-APB)PQEIVDYIADK	2	LMC(Iodo-APB)PQEIVDYIADK	2	LMC(Iodo-APB)PQEIVDYIADK	2	LMC(Iodo-APB)PQEIVDYIADK	2	LMC(Iodo-APB)PQEIVDYIADK	2
			ISQLGYSC(Iodo-APB)FYIHAK	3	ISQLGYSC(Iodo-APB)FYIHAK	3	ISQLGYSC(Iodo-APB)FYIHAK	3	ISQLGYSC(Iodo-APB)FYIHAK	3	ISQLGYSC(Iodo-APB)FYIHAK	3
			AC(Iodo-APB)PRPEGLNFQDLK	3	AC(Iodo-APB)PRPEGLNFQDLK	3	AC(Iodo-APB)PRPEGLNFQDLK	3	AC(Iodo-APB)PRPEGLNFQDLK	3	AC(Iodo-APB)PRPEGLNFQDLK	3
			YLC(Iodo-APB)SAC(Carbamidomethyl)R	2	YLC(Iodo-APB)SAC(Carbamidomethyl)R	2	YLC(Iodo-APB)SAC(Carbamidomethyl)R	2	YLC(Iodo-APB)SAC(Carbamidomethyl)R	2	YLC(Iodo-APB)SAC(Carbamidomethyl)R	2
			SPFLC(Iodo-APB)R	2	SPFLC(Iodo-APB)R	2	SPFLC(Iodo-APB)R	2	SPFLC(Iodo-APB)R	2	SPFLC(Iodo-APB)R	2
			EGGDFVC(Carbamidomethyl)C(Iodo-APB)ALSPR	2	EGGDFVC(Carbamidomethyl)C(Iodo-APB)ALSPR	2	EGGDFVC(Carbamidomethyl)C(Iodo-APB)ALSPR	2	EGGDFVC(Carbamidomethyl)C(Iodo-APB)ALSPR	2	EGGDFVC(Carbamidomethyl)C(Iodo-APB)ALSPR	2
			KVPC(Iodo-APB)VGLSIGVER	3	KVPC(Iodo-APB)VGLSIGVER	3	KVPC(Iodo-APB)VGLSIGVER	3	KVPC(Iodo-APB)VGLSIGVER	3	KVPC(Iodo-APB)VGLSIGVER	3
			GDEC(Iodo-APB)GLALGR	2	GDEC(Iodo-APB)GLALGR	2	GDEC(Iodo-APB)GLALGR	2	GDEC(Iodo-APB)GLALGR	2	GDEC(Iodo-APB)GLALGR	2
			VQELGHGC(Iodo-APB)AALVTK	3	VQELGHGC(Iodo-APB)AALVTK	3	VQELGHGC(Iodo-APB)AALVTK	3	VQELGHGC(Iodo-APB)AALVTK	3	VQELGHGC(Iodo-APB)AALVTK	3
			LSVAC(Iodo-APB)FYGGTPYGGQFER	3	LSVAC(Iodo-APB)FYGGTPYGGQFER	3	LSVAC(Iodo-APB)FYGGTPYGGQFER	3	LSVAC(Iodo-APB)FYGGTPYGGQFER	3	LSVAC(Iodo-APB)FYGGTPYGGQFER	3
			EFC(Iodo-APB)QQEVEPMC(Carbamidomethyl)K	2	EFC(Iodo-APB)QQEVEPMC(Carbamidomethyl)K	2	EFC(Iodo-APB)QQEVEPMC(Carbamidomethyl)K	2	EFC(Iodo-APB)QQEVEPMC(Carbamidomethyl)K	2	EFC(Iodo-APB)QQEVEPMC(Carbamidomethyl)K	2
			LC(Iodo-APB)VLHEK	3	LC(Iodo-APB)VLHEK	3	LC(Iodo-APB)VLHEK	3	LC(Iodo-APB)VLHEK	3	LC(Iodo-APB)VLHEK	3
			HVGDLGNVTADKDGVADVSIEDSVISLSGDHC(Iodo-APB)IIGR	4	HVGDLGNVTADKDGVADVSIEDSVISLSGDHC(Iodo-APB)IIGR	4	HVGDLGNVTADKDGVADVSIEDSVISLSGDHC(Iodo-APB)IIGR	4	HVGDLGNVTADKDGVADVSIEDSVISLSGDHC(Iodo-APB)IIGR	4	HVGDLGNVTADKDGVADVSIEDSVISLSGDHC(Iodo-APB)IIGR	4
			FC(Carbamidomethyl)ANTC(Iodo-APB)VEC(Carbamidomethyl)R	2	FC(Carbamidomethyl)ANTC(Iodo-APB)VEC(Carbamidomethyl)R	2	FC(Carbamidomethyl)ANTC(Iodo-APB)VEC(Carbamidomethyl)R	2	FC(Carbamidomethyl)ANTC(Iodo-APB)VEC(Carbamidomethyl)R	2	FC(Carbamidomethyl)ANTC(Iodo-APB)VEC(Carbamidomethyl)R	2
			VQQAC(Iodo-APB)EMVMDILR	3	VQQAC(Iodo-APB)EMVMDILR	3	VQQAC(Iodo-APB)EMVMDILR	3	VQQAC(Iodo-APB)EMVMDILR	3	VQQAC(Iodo-APB)EMVMDILR	3
			MC(Iodo-APB)LAADVPLIESGTAGYLGQVTTIK	3	MC(Iodo-APB)LAADVPLIESGTAGYLGQVTTIK	3	MC(Iodo-APB)LAADVPLIESGTAGYLGQVTTIK	3	MC(Iodo-APB)LAADVPLIESGTAGYLGQVTTIK	3	MC(Iodo-APB)LAADVPLIESGTAGYLGQVTTIK	3
			VVVVDC(Iodo-APB)K	2	VVVVDC(Iodo-APB)K	2	VVVVDC(Iodo-APB)K	2	VVVVDC(Iodo-APB)K	2	VVVVDC(Iodo-APB)K	2
			ASALAC(Iodo-APB)LK	2	ASALAC(Iodo-APB)LK	2	ASALAC(Iodo-APB)LK	2	ASALAC(Iodo-APB)LK	2	ASALAC(Iodo-APB)LK	2
			FLC(Iodo-APB)FGSEGGTYYIK	2	FLC(Iodo-APB)FGSEGGTYYIK	2	FLC(Iodo-APB)FGSEGGTYYIK	2	FLC(Iodo-APB)FGSEGGTYYIK	2	FLC(Iodo-APB)FGSEGGTYYIK	2
			YADLTEDQLPSC(Iodo-APB)ESLKDTIAR	3	YADLTEDQLPSC(Iodo-APB)ESLKDTIAR	3	YADLTEDQLPSC(Iodo-APB)ESLKDTIAR	3	YADLTEDQLPSC(Iodo-APB)ESLKDTIAR	3	YADLTEDQLPSC(Iodo-APB)ESLKDTIAR	3
			FVEGVC(Iodo-APB)PFC(Carbamidomethyl)GYEEAR	2	FVEGVC(Iodo-APB)PFC(Carbamidomethyl)GYEEAR	2	FVEGVC(Iodo-APB)PFC(Carbamidomethyl)GYEEAR	2	FVEGVC(Iodo-APB)PFC(Carbamidomethyl)GYEEAR	2	FVEGVC(Iodo-APB)PFC(Carbamidomethyl)GYEEAR	2
			PVGHC(Iodo-APB)LEAAAVLSK	3	PVGHC(Iodo-APB)LEAAAVLSK	3	PVGHC(Iodo-APB)LEAAAVLSK	3	PVGHC(Iodo-APB)LEAAAVLSK	3	PVGHC(Iodo-APB)LEAAAVLSK	3
			ELAC(Iodo-APB)K	2	ELAC(Iodo-APB)K	2	ELAC(Iodo-APB)K	2	ELAC(Iodo-APB)K	2	ELAC(Iodo-APB)K	2
			HLEC(Iodo-APB)TK	2	HLEC(Iodo-APB)TK	2	HLEC(Iodo-APB)TK	2	HLEC(Iodo-APB)TK	2	HLEC(Iodo-APB)TK	2
			C(Iodo-APB)EAVGK	2	C(Iodo-APB)EAVGK	2	C(Iodo-APB)EAVGK	2	C(Iodo-APB)EAVGK	2	C(Iodo-APB)EAVGK	2
			TLIQNC(Iodo-APB)GASTIR	3	TLIQNC(Iodo-APB)GASTIR	3	TLIQNC(Iodo-APB)GASTIR	3	TLIQNC(Iodo-APB)GASTIR	3	TLIQNC(Iodo-APB)GASTIR	3
			C(Carbamidomethyl)DPAGYYC(Iodo-APB)GFK	2	C(Carbamidomethyl)DPAGYYC(Iodo-APB)GFK	2	C(Carbamidomethyl)DPAGYYC(Iodo-APB)GFK	2	C(Carbamidomethyl)DPAGYYC(Iodo-APB)GFK	2	C(Carbamidomethyl)DPAGYYC(Iodo-APB)GFK	2
			C(Iodo-APB)PGC(Carbamidomethyl)R	2	C(Iodo-APB)PGC(Carbamidomethyl)R	2	C(Iodo-APB)PGC(Carbamidomethyl)R	2	C(Iodo-APB)PGC(Carbamidomethyl)R	2	C(Iodo-APB)PGC(Carbamidomethyl)R	2
			C(Iodo-APB)VSC(Carbamidomethyl)LPGQR	2	C(Iodo-APB)VSC(Carbamidomethyl)LPGQR	2	C(Iodo-APB)VSC(Carbamidomethyl)LPGQR	2	C(Iodo-APB)VSC(Carbamidomethyl)LPGQR	2	C(Iodo-APB)VSC(Carbamidomethyl)LPGQR	2
			EGQWDC(Iodo-APB)SVC(Carbamidomethyl)LVR	2	EGQWDC(Iodo-APB)SVC(Carbamidomethyl)LVR	2	EGQWDC(Iodo-APB)SVC(Carbamidomethyl)LVR	2	EGQWDC(Iodo-APB)SVC(Carbamidomethyl)LVR	2	EGQWDC(Iodo-APB)SVC(Carbamidomethyl)LVR	2
			C(Iodo-APB)PNPTC(Carbamidomethyl)ENMNFSWR	3	C(Iodo-APB)PNPTC(Carbamidomethyl)ENMNFSWR	3	C(Iodo-APB)PNPTC(Carbamidomethyl)ENMNFSWR	3	C(Iodo-APB)PNPTC(Carbamidomethyl)ENMNFSWR	3	C(Iodo-APB)PNPTC(Carbamidomethyl)ENMNFSWR	3
			AC(Iodo-APB)YLSINPQKDETLETEK	3	AC(Iodo-APB)YLSINPQKDETLETEK	3	AC(Iodo-APB)YLSINPQKDETLETEK	3	AC(Iodo-APB)YLSINPQKDETLETEK	3	AC(Iodo-APB)YLSINPQKDETLETEK	3
			AYHEQLTVAEITNAC(Iodo-APB)FEPANQMVK	3	AYHEQLTVAEITNAC(Iodo-APB)FEPANQMVK	3	AYHEQLTVAEITNAC(Iodo-APB)FEPANQMVK	3	AYHEQLTVAEITNAC(Iodo-APB)FEPANQMVK	3	AYHEQLTVAEITNAC(Iodo-APB)FEPANQMVK	3
			EPC(Iodo-APB)ITPSGITYDR	2	EPC(Iodo-APB)ITPSGITYDR	2	EPC(Iodo-APB)ITPSGITYDR	2	EPC(Iodo-APB)ITPSGITYDR	2	EPC(Iodo-APB)ITPSGITYDR	2
			AAHLC(Iodo-APB)AEAALR	2	AAHLC(Iodo-APB)AEAALR	2	AAHLC(Iodo-APB)AEAALR	2	AAHLC(Iodo-APB)AEAALR	2	AAHLC(Iodo-APB)AEAALR	2
			YTC(Iodo-APB)GEAPDYDR	2	YTC(Iodo-APB)GEAPDYDR	2	YTC(Iodo-APB)GEAPDYDR	2	YTC(Iodo-APB)GEAPDYDR	2	YTC(Iodo-APB)GEAPDYDR	2
			LNEDMAC(Iodo-APB)SVAGITSDANVLTNELR	3	LNEDMAC(Iodo-APB)SVAGITSDANVLTNELR	3	LNEDMAC(Iodo-APB)SVAGITSDANVLTNELR	3	LNEDMAC(Iodo-APB)SVAGITSDANVLTNELR	3	LNEDMAC(Iodo-APB)SVAGITSDANVLTNELR	3
			ALVLDC(Iodo-APB)HYPEDEVGQEDEAESDIFSIR	3	ALVLDC(Iodo-APB)HYPEDEVGQEDEAESDIFSIR	3	ALVLDC(Iodo-APB)HYPEDEVGQEDEAESDIFSIR	3	ALVLDC(Iodo-APB)HYPEDEVGQEDEAESDIFSIR	3	ALVLDC(Iodo-APB)HYPEDEVGQEDEAESDIFSIR	3
			GNNVYC(Iodo-APB)LDR	2	GNNVYC(Iodo-APB)LDR	2	GNNVYC(Iodo-APB)LDR	2	GNNVYC(Iodo-APB)LDR	2	GNNVYC(Iodo-APB)LDR	2
			YMLDC(Iodo-APB)R	2	YMLDC(Iodo-APB)R	2	YMLDC(Iodo-APB)R	2	YMLDC(Iodo-APB)R	2	YMLDC(Iodo-APB)R	2
			DC(Iodo-APB)VEAAK	2	DC(Iodo-APB)VEAAK	2	DC(Iodo-APB)VEAAK	2	DC(Iodo-APB)VEAAK	2	DC(Iodo-APB)VEAAK	2
			ELPGHTGYLSC(Iodo-APB)C(Carbamidomethyl)R	3	ELPGHTGYLSC(Iodo-APB)C(Carbamidomethyl)R	3	ELPGHTGYLSC(Iodo-APB)C(Carbamidomethyl)R	3	ELPGHTGYLSC(Iodo-APB)C(Carbamidomethyl)R	3	ELPGHTGYLSC(Iodo-APB)C(Carbamidomethyl)R	3
			RLEC(Iodo-APB)LK	2	RLEC(Iodo-APB)LK	2	RLEC(Iodo-APB)LK	2	RLEC(Iodo-APB)LK	2	RLEC(Iodo-APB)LK	2
			YC(Iodo-APB)VEEEEK	2	YC(Iodo-APB)VEEEEK	2	YC(Iodo-APB)VEEEEK	2	YC(Iodo-APB)VEEEEK	2	YC(Iodo-APB)VEEEEK	2
			C(Iodo-APB)SDTR	2	C(Iodo-APB)SDTR	2	C(Iodo-APB)SDTR	2	C(Iodo-APB)SDTR	2	C(Iodo-APB)SDTR	2
			VMTIPYQPMPASSPVIC(Iodo-APB)AGGQDR	3	VMTIPYQPMPASSPVIC(Iodo-APB)AGGQDR	3	VMTIPYQPMPASSPVIC(Iodo-APB)AGGQDR	3	VMTIPYQPMPASSPVIC(Iodo-APB)AGGQDR	3	VMTIPYQPMPASSPVIC(Iodo-APB)AGGQDR	3
			IVTC(Iodo-APB)GADR	2	IVTC(Iodo-APB)GADR	2	IVTC(Iodo-APB)GADR	2	IVTC(Iodo-APB)GADR	2	IVTC(Iodo-APB)GADR	2
			C(Iodo-APB)FAETPNKK	3	C(Iodo-APB)FAETPNKK	3	C(Iodo-APB)FAETPNKK	3	C(Iodo-APB)FAETPNKK	3	C(Iodo-APB)FAETPNKK	3
			VAQDLC(Iodo-APB)K	2	VAQDLC(Iodo-APB)K	2	VAQDLC(Iodo-APB)K	2	VAQDLC(Iodo-APB)K	2	VAQDLC(Iodo-APB)K	2
			ASLAC(Iodo-APB)GPMVK	2	ASLAC(Iodo-APB)GPMVK	2	ASLAC(Iodo-APB)GPMVK	2	ASLAC(Iodo-APB)GPMVK	2	ASLAC(Iodo-APB)GPMVK	2
			YQEC(Iodo-APB)NK	2	YQEC(Iodo-APB)NK	2	YQEC(Iodo-APB)NK	2	YQEC(Iodo-APB)NK	2	YQEC(Iodo-APB)NK	2
			TIYAGNALC(Iodo-APB)TVK	2	TIYAGNALC(Iodo-APB)TVK	2	TIYAGNALC(Iodo-APB)TVK	2	TIYAGNALC(Iodo-APB)TVK	2	TIYAGNALC(Iodo-APB)TVK	2
			YC(Iodo-APB)PNSVLVIIDVKPK	3	YC(Iodo-APB)PNSVLVIIDVKPK	3	YC(Iodo-APB)PNSVLVIIDVKPK	3	YC(Iodo-APB)PNSVLVIIDVKPK	3	YC(Iodo-APB)PNSVLVIIDVKPK	3
			C(Iodo-APB)LADAVVK	2	C(Iodo-APB)LADAVVK	2	C(Iodo-APB)LADAVVK	2	C(Iodo-APB)LADAVVK	2	C(Iodo-APB)LADAVVK	2
			YLC(Iodo-APB)DEQK	2	YLC(Iodo-APB)DEQK	2	YLC(Iodo-APB)DEQK	2	YLC(Iodo-APB)DEQK	2	YLC(Iodo-APB)DEQK	2
			SPPHC(Iodo-APB)ELMAGHLR	3	SPPHC(Iodo-APB)ELMAGHLR	3	SPPHC(Iodo-APB)ELMAGHLR	3	SPPHC(Iodo-APB)ELMAGHLR	3	SPPHC(Iodo-APB)ELMAGHLR	3
			LMTDTINEPILLC(Iodo-APB)R	2	LMTDTINEPILLC(Iodo-APB)R	2	LMTDTINEPILLC(Iodo-APB)R	2	LMTDTINEPILLC(Iodo-APB)R	2	LMTDTINEPILLC(Iodo-APB)R	2
			GGDISVC(Iodo-APB)EWYQR	2	GGDISVC(Iodo-APB)EWYQR	2	GGDISVC(Iodo-APB)EWYQR	2	GGDISVC(Iodo-APB)EWYQR	2	GGDISVC(Iodo-APB)EWYQR	2
			LQIQC(Iodo-APB)VVEDDK	2	LQIQC(Iodo-APB)VVEDDK	2	LQIQC(Iodo-APB)VVEDDK	2	LQIQC(Iodo-APB)VVEDDK	2	LQIQC(Iodo-APB)VVEDDK	2
			VC(Iodo-APB)NFLASQVPFPSR	2	VC(Iodo-APB)NFLASQVPFPSR	2	VC(Iodo-APB)NFLASQVPFPSR	2	VC(Iodo-APB)NFLASQVPFPSR	2	VC(Iodo-APB)NFLASQVPFPSR	2
			KPVTDC(Iodo-APB)VISVPSFFTDAER	3	KPVTDC(Iodo-APB)VISVPSFFTDAER	3	KPVTDC(Iodo-APB)VISVPSFFTDAER	3	KPVTDC(Iodo-APB)VISVPSFFTDAER	3	KPVTDC(Iodo-APB)VISVPSFFTDAER	3
			MRPGVAC(Iodo-APB)SVSQAQK	2	MRPGVAC(Iodo-APB)SVSQAQK	2	MRPGVAC(Iodo-APB)SVSQAQK	2	MRPGVAC(Iodo-APB)SVSQAQK	2	MRPGVAC(Iodo-APB)SVSQAQK	2
			NDPPMEAAGFTAQVIILNHPGQISAGYAPVLDC(Iodo-APB)HTAHIAC(Carbamidomethyl)K	5	NDPPMEAAGFTAQVIILNHPGQISAGYAPVLDC(Iodo-APB)HTAHIAC(Carbamidomethyl)K	5	NDPPMEAAGFTAQVIILNHPGQISAGYAPVLDC(Iodo-APB)HTAHIAC(Carbamidomethyl)K	5	NDPPMEAAGFTAQVIILNHPGQISAGYAPVLDC(Iodo-APB)HTAHIAC(Carbamidomethyl)K	5	NDPPMEAAGFTAQVIILNHPGQISAGYAPVLDC(Iodo-APB)HTAHIAC(Carbamidomethyl)K	5
			VDQIC(Iodo-APB)HK	3	VDQIC(Iodo-APB)HK	3	VDQIC(Iodo-APB)HK	3	VDQIC(Iodo-APB)HK	3	VDQIC(Iodo-APB)HK	3
			LGC(Iodo-APB)EVLGVSVDSQFTHLAWINTPR	3	LGC(Iodo-APB)EVLGVSVDSQFTHLAWINTPR	3	LGC(Iodo-APB)EVLGVSVDSQFTHLAWINTPR	3	LGC(Iodo-APB)EVLGVSVDSQFTHLAWINTPR	3	LGC(Iodo-APB)EVLGVSVDSQFTHLAWINTPR	3
			C(Iodo-APB)AVLR	2	C(Iodo-APB)AVLR	2	C(Iodo-APB)AVLR	2	C(Iodo-APB)AVLR	2	C(Iodo-APB)AVLR	2
			SHLLNC(Carbamidomethyl)C(Iodo-APB)PHDVLSGTR	4	SHLLNC(Carbamidomethyl)C(Iodo-APB)PHDVLSGTR	4	SHLLNC(Carbamidomethyl)C(Iodo-APB)PHDVLSGTR	4	SHLLNC(Carbamidomethyl)C(Iodo-APB)PHDVLSGTR	4	SHLLNC(Carbamidomethyl)C(Iodo-APB)PHDVLSGTR	4
			ATYIHNC(Iodo-APB)LK	2	ATYIHNC(Iodo-APB)LK	2	ATYIHNC(Iodo-APB)LK	2	ATYIHNC(Iodo-APB)LK	2	ATYIHNC(Iodo-APB)LK	2
			LGYAGNTEPQFIIPSC(Iodo-APB)IAIK	3	LGYAGNTEPQFIIPSC(Iodo-APB)IAIK	3	LGYAGNTEPQFIIPSC(Iodo-APB)IAIK	3	LGYAGNTEPQFIIPSC(Iodo-APB)IAIK	3	LGYAGNTEPQFIIPSC(Iodo-APB)IAIK	3
			VLVVGAGGIGC(Iodo-APB)ELLK	2	VLVVGAGGIGC(Iodo-APB)ELLK	2	VLVVGAGGIGC(Iodo-APB)ELLK	2	VLVVGAGGIGC(Iodo-APB)ELLK	2	VLVVGAGGIGC(Iodo-APB)ELLK	2
			AHGC(Iodo-APB)FPEGR	2	AHGC(Iodo-APB)FPEGR	2	AHGC(Iodo-APB)FPEGR	2	AHGC(Iodo-APB)FPEGR	2	AHGC(Iodo-APB)FPEGR	2
			C(Iodo-APB)NELQDIEK	2	C(Iodo-APB)NELQDIEK	2	C(Iodo-APB)NELQDIEK	2	C(Iodo-APB)NELQDIEK	2	C(Iodo-APB)NELQDIEK	2
			C(Iodo-APB)QLEINFNTLQTK	3	C(Iodo-APB)QLEINFNTLQTK	3	C(Iodo-APB)QLEINFNTLQTK	3	C(Iodo-APB)QLEINFNTLQTK	3	C(Iodo-APB)QLEINFNTLQTK	3
			C(Iodo-APB)QAFR	2	C(Iodo-APB)QAFR	2	C(Iodo-APB)QAFR	2	C(Iodo-APB)QAFR	2	C(Iodo-APB)QAFR	2
			C(Iodo-APB)IYNLLQSSSPAVK	2	C(Iodo-APB)IYNLLQSSSPAVK	2	C(Iodo-APB)IYNLLQSSSPAVK	2	C(Iodo-APB)IYNLLQSSSPAVK	2	C(Iodo-APB)IYNLLQSSSPAVK	2
			ILAAALTEC(Iodo-APB)HR	3	ILAAALTEC(Iodo-APB)HR	3	ILAAALTEC(Iodo-APB)HR	3	ILAAALTEC(Iodo-APB)HR	3	ILAAALTEC(Iodo-APB)HR	3
			NAC(Carbamidomethyl)DHLSGFNVC(Iodo-APB)NR	3	NAC(Carbamidomethyl)DHLSGFNVC(Iodo-APB)NR	3	NAC(Carbamidomethyl)DHLSGFNVC(Iodo-APB)NR	3	NAC(Carbamidomethyl)DHLSGFNVC(Iodo-APB)NR	3	NAC(Carbamidomethyl)DHLSGFNVC(Iodo-APB)NR	3
			EAESC(Carbamidomethyl)DC(Iodo-APB)LQGFQLTHSLGGGTGSGMGTLLISK	3	EAESC(Carbamidomethyl)DC(Iodo-APB)LQGFQLTHSLGGGTGSGMGTLLISK	3	EAESC(Carbamidomethyl)DC(Iodo-APB)LQGFQLTHSLGGGTGSGMGTLLISK	3	EAESC(Carbamidomethyl)DC(Iodo-APB)LQGFQLTHSLGGGTGSGMGTLLISK	3	EAESC(Carbamidomethyl)DC(Iodo-APB)LQGFQLTHSLGGGTGSGMGTLLISK	3
			DLLVQQASQC(Iodo-APB)LSK	2	DLLVQQASQC(Iodo-APB)LSK	2	DLLVQQASQC(Iodo-APB)LSK	2	DLLVQQASQC(Iodo-APB)LSK	2	DLLVQQASQC(Iodo-APB)LSK	2
			LFC(Iodo-APB)IPVHGIR	3	LFC(Iodo-APB)IPVHGIR	3	LFC(Iodo-APB)IPVHGIR	3	LFC(Iodo-APB)IPVHGIR	3	LFC(Iodo-APB)IPVHGIR	3
			YIC(Iodo-APB)DNQDTISSK	2	YIC(Iodo-APB)DNQDTISSK	2	YIC(Iodo-APB)DNQDTISSK	2	YIC(Iodo-APB)DNQDTISSK	2	YIC(Iodo-APB)DNQDTISSK	2
			C(Iodo-APB)TLAAR	2	C(Iodo-APB)TLAAR	2	C(Iodo-APB)TLAAR	2	C(Iodo-APB)TLAAR	2	C(Iodo-APB)TLAAR	2
			GYAFITFC(Iodo-APB)GK	2	GYAFITFC(Iodo-APB)GK	2	GYAFITFC(Iodo-APB)GK	2	GYAFITFC(Iodo-APB)GK	2	GYAFITFC(Iodo-APB)GK	2
			VIATFTC(Iodo-APB)SGEK	2	VIATFTC(Iodo-APB)SGEK	2	VIATFTC(Iodo-APB)SGEK	2	VIATFTC(Iodo-APB)SGEK	2	VIATFTC(Iodo-APB)SGEK	2
			SYC(Iodo-APB)YVSK	2	SYC(Iodo-APB)YVSK	2	SYC(Iodo-APB)YVSK	2	SYC(Iodo-APB)YVSK	2	SYC(Iodo-APB)YVSK	2
			IAEPSVC(Iodo-APB)GR	2	IAEPSVC(Iodo-APB)GR	2	IAEPSVC(Iodo-APB)GR	2	IAEPSVC(Iodo-APB)GR	2	IAEPSVC(Iodo-APB)GR	2
			TC(Carbamidomethyl)FVDC(Iodo-APB)LIEQTHPEIR	3	TC(Carbamidomethyl)FVDC(Iodo-APB)LIEQTHPEIR	3	TC(Carbamidomethyl)FVDC(Iodo-APB)LIEQTHPEIR	3	TC(Carbamidomethyl)FVDC(Iodo-APB)LIEQTHPEIR	3	TC(Carbamidomethyl)FVDC(Iodo-APB)LIEQTHPEIR	3
			C(Iodo-APB)QLTPNDR	2	C(Iodo-APB)QLTPNDR	2	C(Iodo-APB)QLTPNDR	2	C(Iodo-APB)QLTPNDR	2	C(Iodo-APB)QLTPNDR	2
			AYC(Iodo-APB)EYR	2	AYC(Iodo-APB)EYR	2	AYC(Iodo-APB)EYR	2	AYC(Iodo-APB)EYR	2	AYC(Iodo-APB)EYR	2
			SIEIPRPVDGVEVPGC(Iodo-APB)GK	3	SIEIPRPVDGVEVPGC(Iodo-APB)GK	3	SIEIPRPVDGVEVPGC(Iodo-APB)GK	3	SIEIPRPVDGVEVPGC(Iodo-APB)GK	3	SIEIPRPVDGVEVPGC(Iodo-APB)GK	3
			C(Carbamidomethyl)IC(Iodo-APB)SQLSLTTK	2	C(Carbamidomethyl)IC(Iodo-APB)SQLSLTTK	2	C(Carbamidomethyl)IC(Iodo-APB)SQLSLTTK	2	C(Carbamidomethyl)IC(Iodo-APB)SQLSLTTK	2	C(Carbamidomethyl)IC(Iodo-APB)SQLSLTTK	2
			IEYDC(Iodo-APB)ELVPR	2	IEYDC(Iodo-APB)ELVPR	2	IEYDC(Iodo-APB)ELVPR	2	IEYDC(Iodo-APB)ELVPR	2	IEYDC(Iodo-APB)ELVPR	2
			QIISALDFC(Carbamidomethyl)HSHSIC(Iodo-APB)HR	4	QIISALDFC(Carbamidomethyl)HSHSIC(Iodo-APB)HR	4	QIISALDFC(Carbamidomethyl)HSHSIC(Iodo-APB)HR	4	QIISALDFC(Carbamidomethyl)HSHSIC(Iodo-APB)HR	4	QIISALDFC(Carbamidomethyl)HSHSIC(Iodo-APB)HR	4
			C(Iodo-APB)AGCGK	2	C(Iodo-APB)AGCGK	2	C(Iodo-APB)AGCGK	2	C(Iodo-APB)AGCGK	2	C(Iodo-APB)AGCGK	2
			YC(Iodo-APB)FGVEDTLK	2	YC(Iodo-APB)FGVEDTLK	2	YC(Iodo-APB)FGVEDTLK	2	YC(Iodo-APB)FGVEDTLK	2	YC(Iodo-APB)FGVEDTLK	2
			TYFSC(Iodo-APB)TSAHTSTGDGTAMITR	3	TYFSC(Iodo-APB)TSAHTSTGDGTAMITR	3	TYFSC(Iodo-APB)TSAHTSTGDGTAMITR	3	TYFSC(Iodo-APB)TSAHTSTGDGTAMITR	3	TYFSC(Iodo-APB)TSAHTSTGDGTAMITR	3
			C(Iodo-APB)PFGALSIVNLPSNLEK	2	C(Iodo-APB)PFGALSIVNLPSNLEK	2	C(Iodo-APB)PFGALSIVNLPSNLEK	2	C(Iodo-APB)PFGALSIVNLPSNLEK	2	C(Iodo-APB)PFGALSIVNLPSNLEK	2
			C(Iodo-APB)VAIFK	2	C(Iodo-APB)VAIFK	2	C(Iodo-APB)VAIFK	2	C(Iodo-APB)VAIFK	2	C(Iodo-APB)VAIFK	2
			LGC(Iodo-APB)FDHAQR	3	LGC(Iodo-APB)FDHAQR	3	LGC(Iodo-APB)FDHAQR	3	LGC(Iodo-APB)FDHAQR	3	LGC(Iodo-APB)FDHAQR	3
			C(Iodo-APB)VILR	2	C(Iodo-APB)VILR	2	C(Iodo-APB)VILR	2	C(Iodo-APB)VILR	2	C(Iodo-APB)VILR	2
			RGEFC(Iodo-APB)IAK	2	RGEFC(Iodo-APB)IAK	2	RGEFC(Iodo-APB)IAK	2	RGEFC(Iodo-APB)IAK	2	RGEFC(Iodo-APB)IAK	2
			LNSLC(Iodo-APB)MAWLVDHVYAIR	3	LNSLC(Iodo-APB)MAWLVDHVYAIR	3	LNSLC(Iodo-APB)MAWLVDHVYAIR	3	LNSLC(Iodo-APB)MAWLVDHVYAIR	3	LNSLC(Iodo-APB)MAWLVDHVYAIR	3
			YASIC(Iodo-APB)QQNGIVPIVEPEILPDGDHDLK	3	YASIC(Iodo-APB)QQNGIVPIVEPEILPDGDHDLK	3	YASIC(Iodo-APB)QQNGIVPIVEPEILPDGDHDLK	3	YASIC(Iodo-APB)QQNGIVPIVEPEILPDGDHDLK	3	YASIC(Iodo-APB)QQNGIVPIVEPEILPDGDHDLK	3
			C(Carbamidomethyl)C(Carbamidomethyl)C(Iodo-APB)VADR	2	C(Carbamidomethyl)C(Carbamidomethyl)C(Iodo-APB)VADR	2	C(Carbamidomethyl)C(Carbamidomethyl)C(Iodo-APB)VADR	2	C(Carbamidomethyl)C(Carbamidomethyl)C(Iodo-APB)VADR	2	C(Carbamidomethyl)C(Carbamidomethyl)C(Iodo-APB)VADR	2
			C(Iodo-APB)C(Carbamidomethyl)MPYTPIC(Carbamidomethyl)IAK	2	C(Iodo-APB)C(Carbamidomethyl)MPYTPIC(Carbamidomethyl)IAK	2	C(Iodo-APB)C(Carbamidomethyl)MPYTPIC(Carbamidomethyl)IAK	2	C(Iodo-APB)C(Carbamidomethyl)MPYTPIC(Carbamidomethyl)IAK	2	C(Iodo-APB)C(Carbamidomethyl)MPYTPIC(Carbamidomethyl)IAK	2
			C(Iodo-APB)HWTQR	2	C(Iodo-APB)HWTQR	2	C(Iodo-APB)HWTQR	2	C(Iodo-APB)HWTQR	2	C(Iodo-APB)HWTQR	2
			C(Iodo-APB)IAPETLR	2	C(Iodo-APB)IAPETLR	2	C(Iodo-APB)IAPETLR	2	C(Iodo-APB)IAPETLR	2	C(Iodo-APB)IAPETLR	2
			HLC(Iodo-APB)AVYYNK	2	HLC(Iodo-APB)AVYYNK	2	HLC(Iodo-APB)AVYYNK	2	HLC(Iodo-APB)AVYYNK	2	HLC(Iodo-APB)AVYYNK	2
			NNLASC(Iodo-APB)YLK	2	NNLASC(Iodo-APB)YLK	2	NNLASC(Iodo-APB)YLK	2	NNLASC(Iodo-APB)YLK	2	NNLASC(Iodo-APB)YLK	2
			QITSYGETC(Iodo-APB)PGLEQYAIK	3	QITSYGETC(Iodo-APB)PGLEQYAIK	3	QITSYGETC(Iodo-APB)PGLEQYAIK	3	QITSYGETC(Iodo-APB)PGLEQYAIK	3	QITSYGETC(Iodo-APB)PGLEQYAIK	3
			IEAAC(Iodo-APB)FATIK	2	IEAAC(Iodo-APB)FATIK	2	IEAAC(Iodo-APB)FATIK	2	IEAAC(Iodo-APB)FATIK	2	IEAAC(Iodo-APB)FATIK	2
			QLFC(Iodo-APB)WLDK	2	QLFC(Iodo-APB)WLDK	2	QLFC(Iodo-APB)WLDK	2	QLFC(Iodo-APB)WLDK	2	QLFC(Iodo-APB)WLDK	2
			IIPTLEEGLQLPSPTATSQLPLESDAVEC(Iodo-APB)LNYQHYK	4	IIPTLEEGLQLPSPTATSQLPLESDAVEC(Iodo-APB)LNYQHYK	4	IIPTLEEGLQLPSPTATSQLPLESDAVEC(Iodo-APB)LNYQHYK	4	IIPTLEEGLQLPSPTATSQLPLESDAVEC(Iodo-APB)LNYQHYK	4	IIPTLEEGLQLPSPTATSQLPLESDAVEC(Iodo-APB)LNYQHYK	4
			EDKLEC(Iodo-APB)SEELGDLVK	3	EDKLEC(Iodo-APB)SEELGDLVK	3	EDKLEC(Iodo-APB)SEELGDLVK	3	EDKLEC(Iodo-APB)SEELGDLVK	3	EDKLEC(Iodo-APB)SEELGDLVK	3
			DC(Iodo-APB)EGR	2	DC(Iodo-APB)EGR	2	DC(Iodo-APB)EGR	2	DC(Iodo-APB)EGR	2	DC(Iodo-APB)EGR	2
			NLFEDQNTLTSIC(Iodo-APB)EK	2	NLFEDQNTLTSIC(Iodo-APB)EK	2	NLFEDQNTLTSIC(Iodo-APB)EK	2	NLFEDQNTLTSIC(Iodo-APB)EK	2	NLFEDQNTLTSIC(Iodo-APB)EK	2
			TFMC(Iodo-APB)TGR	2	TFMC(Iodo-APB)TGR	2	TFMC(Iodo-APB)TGR	2	TFMC(Iodo-APB)TGR	2	TFMC(Iodo-APB)TGR	2
			SQFEELC(Iodo-APB)AELLQK	2	SQFEELC(Iodo-APB)AELLQK	2	SQFEELC(Iodo-APB)AELLQK	2	SQFEELC(Iodo-APB)AELLQK	2	SQFEELC(Iodo-APB)AELLQK	2
			GVLFGVPGAFTPGC(Iodo-APB)SK	2	GVLFGVPGAFTPGC(Iodo-APB)SK	2	GVLFGVPGAFTPGC(Iodo-APB)SK	2	GVLFGVPGAFTPGC(Iodo-APB)SK	2	GVLFGVPGAFTPGC(Iodo-APB)SK	2
			YVC(Iodo-APB)AVTR	2	YVC(Iodo-APB)AVTR	2	YVC(Iodo-APB)AVTR	2	YVC(Iodo-APB)AVTR	2	YVC(Iodo-APB)AVTR	2
			HVGDLGNVTADKDGVADVSIEDSVISLSGDHC(Iodo-APB)IIGR	5	HVGDLGNVTADKDGVADVSIEDSVISLSGDHC(Iodo-APB)IIGR	5	HVGDLGNVTADKDGVADVSIEDSVISLSGDHC(Iodo-APB)IIGR	5	HVGDLGNVTADKDGVADVSIEDSVISLSGDHC(Iodo-APB)IIGR	5	HVGDLGNVTADKDGVADVSIEDSVISLSGDHC(Iodo-APB)IIGR	5
			LVVVDFSATWC(Carbamidomethyl)GPC(Iodo-APB)K	3	LVVVDFSATWC(Carbamidomethyl)GPC(Iodo-APB)K	3	LVVVDFSATWC(Carbamidomethyl)GPC(Iodo-APB)K	3	LVVVDFSATWC(Carbamidomethyl)GPC(Iodo-APB)K	3	LVVVDFSATWC(Carbamidomethyl)GPC(Iodo-APB)K	3
			YLLHGLEC(Iodo-APB)VVAMHQAQLISK	3	YLLHGLEC(Iodo-APB)VVAMHQAQLISK	3	YLLHGLEC(Iodo-APB)VVAMHQAQLISK	3	YLLHGLEC(Iodo-APB)VVAMHQAQLISK	3	YLLHGLEC(Iodo-APB)VVAMHQAQLISK	3
			NLVC(Iodo-APB)TDLFTR	2	NLVC(Iodo-APB)TDLFTR	2	NLVC(Iodo-APB)TDLFTR	2	NLVC(Iodo-APB)TDLFTR	2	NLVC(Iodo-APB)TDLFTR	2
			ISPFEHQTYC(Iodo-APB)QR	3	ISPFEHQTYC(Iodo-APB)QR	3	ISPFEHQTYC(Iodo-APB)QR	3	ISPFEHQTYC(Iodo-APB)QR	3	ISPFEHQTYC(Iodo-APB)QR	3
			EAC(Iodo-APB)MR	2	EAC(Iodo-APB)MR	2	EAC(Iodo-APB)MR	2	EAC(Iodo-APB)MR	2	EAC(Iodo-APB)MR	2
			VLC(Iodo-APB)GGDIYVPEDPK	2	VLC(Iodo-APB)GGDIYVPEDPK	2	VLC(Iodo-APB)GGDIYVPEDPK	2	VLC(Iodo-APB)GGDIYVPEDPK	2	VLC(Iodo-APB)GGDIYVPEDPK	2
			C(Iodo-APB)VSTLLDLIQTK	2	C(Iodo-APB)VSTLLDLIQTK	2	C(Iodo-APB)VSTLLDLIQTK	2	C(Iodo-APB)VSTLLDLIQTK	2	C(Iodo-APB)VSTLLDLIQTK	2
			FKDPNC(Iodo-APB)VGTVLASR	3	FKDPNC(Iodo-APB)VGTVLASR	3	FKDPNC(Iodo-APB)VGTVLASR	3	FKDPNC(Iodo-APB)VGTVLASR	3	FKDPNC(Iodo-APB)VGTVLASR	3
			LPLMEC(Iodo-APB)VQMTK	2	LPLMEC(Iodo-APB)VQMTK	2	LPLMEC(Iodo-APB)VQMTK	2	LPLMEC(Iodo-APB)VQMTK	2	LPLMEC(Iodo-APB)VQMTK	2
			EIYTHFTC(Iodo-APB)ATDTK	3	EIYTHFTC(Iodo-APB)ATDTK	3	EIYTHFTC(Iodo-APB)ATDTK	3	EIYTHFTC(Iodo-APB)ATDTK	3	EIYTHFTC(Iodo-APB)ATDTK	3
			AEC(Iodo-APB)LAMLGR	2	AEC(Iodo-APB)LAMLGR	2	AEC(Iodo-APB)LAMLGR	2	AEC(Iodo-APB)LAMLGR	2	AEC(Iodo-APB)LAMLGR	2
			C(Iodo-APB)IGKPGGSLDNSEQK	3	C(Iodo-APB)IGKPGGSLDNSEQK	3	C(Iodo-APB)IGKPGGSLDNSEQK	3	C(Iodo-APB)IGKPGGSLDNSEQK	3	C(Iodo-APB)IGKPGGSLDNSEQK	3
			LC(Iodo-APB)YVGYNIEQEQK	2	LC(Iodo-APB)YVGYNIEQEQK	2	LC(Iodo-APB)YVGYNIEQEQK	2	LC(Iodo-APB)YVGYNIEQEQK	2	LC(Iodo-APB)YVGYNIEQEQK	2
			DLQPFPTC(Iodo-APB)QALVYR	2	DLQPFPTC(Iodo-APB)QALVYR	2	DLQPFPTC(Iodo-APB)QALVYR	2	DLQPFPTC(Iodo-APB)QALVYR	2	DLQPFPTC(Iodo-APB)QALVYR	2
			KAC(Iodo-APB)QIFVR	2	KAC(Iodo-APB)QIFVR	2	KAC(Iodo-APB)QIFVR	2	KAC(Iodo-APB)QIFVR	2	KAC(Iodo-APB)QIFVR	2
			MAFTC(Iodo-APB)SFC(Carbamidomethyl)K	2	MAFTC(Iodo-APB)SFC(Carbamidomethyl)K	2	MAFTC(Iodo-APB)SFC(Carbamidomethyl)K	2	MAFTC(Iodo-APB)SFC(Carbamidomethyl)K	2	MAFTC(Iodo-APB)SFC(Carbamidomethyl)K	2
			KAHEILPNLVC(Carbamidomethyl)C(Iodo-APB)SAK	3	KAHEILPNLVC(Carbamidomethyl)C(Iodo-APB)SAK	3	KAHEILPNLVC(Carbamidomethyl)C(Iodo-APB)SAK	3	KAHEILPNLVC(Carbamidomethyl)C(Iodo-APB)SAK	3	KAHEILPNLVC(Carbamidomethyl)C(Iodo-APB)SAK	3
			ALSVGNIDDALQC(Iodo-APB)YSEAIK	2	ALSVGNIDDALQC(Iodo-APB)YSEAIK	2	ALSVGNIDDALQC(Iodo-APB)YSEAIK	2	ALSVGNIDDALQC(Iodo-APB)YSEAIK	2	ALSVGNIDDALQC(Iodo-APB)YSEAIK	2
			TVC(Iodo-APB)GVVSR	2	TVC(Iodo-APB)GVVSR	2	TVC(Iodo-APB)GVVSR	2	TVC(Iodo-APB)GVVSR	2	TVC(Iodo-APB)GVVSR	2
			YGDGGSSFQSTTGHC(Iodo-APB)VHMR	4	YGDGGSSFQSTTGHC(Iodo-APB)VHMR	4	YGDGGSSFQSTTGHC(Iodo-APB)VHMR	4	YGDGGSSFQSTTGHC(Iodo-APB)VHMR	4	YGDGGSSFQSTTGHC(Iodo-APB)VHMR	4
			NAGNC(Iodo-APB)LSPAVIVGLLK	3	NAGNC(Iodo-APB)LSPAVIVGLLK	3	NAGNC(Iodo-APB)LSPAVIVGLLK	3	NAGNC(Iodo-APB)LSPAVIVGLLK	3	NAGNC(Iodo-APB)LSPAVIVGLLK	3
			TPEQC(Iodo-APB)PSVVSLLSESYNPHVR	3	TPEQC(Iodo-APB)PSVVSLLSESYNPHVR	3	TPEQC(Iodo-APB)PSVVSLLSESYNPHVR	3	TPEQC(Iodo-APB)PSVVSLLSESYNPHVR	3	TPEQC(Iodo-APB)PSVVSLLSESYNPHVR	3
			NYLLQC(Iodo-APB)TR	2	NYLLQC(Iodo-APB)TR	2	NYLLQC(Iodo-APB)TR	2	NYLLQC(Iodo-APB)TR	2	NYLLQC(Iodo-APB)TR	2
			VTVLTHC(Iodo-APB)NTGALATAGYGTALGVIR	3	VTVLTHC(Iodo-APB)NTGALATAGYGTALGVIR	3	VTVLTHC(Iodo-APB)NTGALATAGYGTALGVIR	3	VTVLTHC(Iodo-APB)NTGALATAGYGTALGVIR	3	VTVLTHC(Iodo-APB)NTGALATAGYGTALGVIR	3
			EGQTIC(Iodo-APB)VR	2	EGQTIC(Iodo-APB)VR	2	EGQTIC(Iodo-APB)VR	2	EGQTIC(Iodo-APB)VR	2	EGQTIC(Iodo-APB)VR	2
			VC(Carbamidomethyl)ALLSC(Iodo-APB)TSHK	2	VC(Carbamidomethyl)ALLSC(Iodo-APB)TSHK	2	VC(Carbamidomethyl)ALLSC(Iodo-APB)TSHK	2	VC(Carbamidomethyl)ALLSC(Iodo-APB)TSHK	2	VC(Carbamidomethyl)ALLSC(Iodo-APB)TSHK	2
			GVIALC(Iodo-APB)IEDGSIHR	3	GVIALC(Iodo-APB)IEDGSIHR	3	GVIALC(Iodo-APB)IEDGSIHR	3	GVIALC(Iodo-APB)IEDGSIHR	3	GVIALC(Iodo-APB)IEDGSIHR	3
			ELAGHTGYLSC(Carbamidomethyl)C(Iodo-APB)R	3	ELAGHTGYLSC(Carbamidomethyl)C(Iodo-APB)R	3	ELAGHTGYLSC(Carbamidomethyl)C(Iodo-APB)R	3	ELAGHTGYLSC(Carbamidomethyl)C(Iodo-APB)R	3	ELAGHTGYLSC(Carbamidomethyl)C(Iodo-APB)R	3
			C(Iodo-APB)LIWGR	2	C(Iodo-APB)LIWGR	2	C(Iodo-APB)LIWGR	2	C(Iodo-APB)LIWGR	2	C(Iodo-APB)LIWGR	2
			C(Iodo-APB)LTPEK	2	C(Iodo-APB)LTPEK	2	C(Iodo-APB)LTPEK	2	C(Iodo-APB)LTPEK	2	C(Iodo-APB)LTPEK	2
			EC(Iodo-APB)QSLR	2	EC(Iodo-APB)QSLR	2	EC(Iodo-APB)QSLR	2	EC(Iodo-APB)QSLR	2	EC(Iodo-APB)QSLR	2
			HGFC(Iodo-APB)GIPITDTGR	2	HGFC(Iodo-APB)GIPITDTGR	2	HGFC(Iodo-APB)GIPITDTGR	2	HGFC(Iodo-APB)GIPITDTGR	2	HGFC(Iodo-APB)GIPITDTGR	2
			FC(Iodo-APB)PFYK	2	FC(Iodo-APB)PFYK	2	FC(Iodo-APB)PFYK	2	FC(Iodo-APB)PFYK	2	FC(Iodo-APB)PFYK	2
			C(Iodo-APB)TGILK	2	C(Iodo-APB)TGILK	2	C(Iodo-APB)TGILK	2	C(Iodo-APB)TGILK	2	C(Iodo-APB)TGILK	2
			AC(Iodo-APB)TTEEDQEK	2	AC(Iodo-APB)TTEEDQEK	2	AC(Iodo-APB)TTEEDQEK	2	AC(Iodo-APB)TTEEDQEK	2	AC(Iodo-APB)TTEEDQEK	2
			C(Iodo-APB)IQC(Carbamidomethyl)TR	2	C(Iodo-APB)IQC(Carbamidomethyl)TR	2	C(Iodo-APB)IQC(Carbamidomethyl)TR	2	C(Iodo-APB)IQC(Carbamidomethyl)TR	2	C(Iodo-APB)IQC(Carbamidomethyl)TR	2
			C(Iodo-APB)SPIGVYTSGK	2	C(Iodo-APB)SPIGVYTSGK	2	C(Iodo-APB)SPIGVYTSGK	2	C(Iodo-APB)SPIGVYTSGK	2	C(Iodo-APB)SPIGVYTSGK	2
			SVLFVC(Iodo-APB)LGNIC(Carbamidomethyl)R	2	SVLFVC(Iodo-APB)LGNIC(Carbamidomethyl)R	2	SVLFVC(Iodo-APB)LGNIC(Carbamidomethyl)R	2	SVLFVC(Iodo-APB)LGNIC(Carbamidomethyl)R	2	SVLFVC(Iodo-APB)LGNIC(Carbamidomethyl)R	2
			ALLMC(Iodo-APB)EAC(Carbamidomethyl)R	2	ALLMC(Iodo-APB)EAC(Carbamidomethyl)R	2	ALLMC(Iodo-APB)EAC(Carbamidomethyl)R	2	ALLMC(Iodo-APB)EAC(Carbamidomethyl)R	2	ALLMC(Iodo-APB)EAC(Carbamidomethyl)R	2
			HMSEFMEC(Iodo-APB)NLNELVK	3	HMSEFMEC(Iodo-APB)NLNELVK	3	HMSEFMEC(Iodo-APB)NLNELVK	3	HMSEFMEC(Iodo-APB)NLNELVK	3	HMSEFMEC(Iodo-APB)NLNELVK	3
			EHINLGC(Iodo-APB)DMDFDIAGPSIR	3	EHINLGC(Iodo-APB)DMDFDIAGPSIR	3	EHINLGC(Iodo-APB)DMDFDIAGPSIR	3	EHINLGC(Iodo-APB)DMDFDIAGPSIR	3	EHINLGC(Iodo-APB)DMDFDIAGPSIR	3
			AGALQC(Iodo-APB)SPSDAYTK	2	AGALQC(Iodo-APB)SPSDAYTK	2	AGALQC(Iodo-APB)SPSDAYTK	2	AGALQC(Iodo-APB)SPSDAYTK	2	AGALQC(Iodo-APB)SPSDAYTK	2
			NC(Iodo-APB)WPR	2	NC(Iodo-APB)WPR	2	NC(Iodo-APB)WPR	2	NC(Iodo-APB)WPR	2	NC(Iodo-APB)WPR	2
[truncated: 20,003 more rows]
