# Supplementary material for: DeepSecMS Advances DIA‐Based Selenoproteome Profiling Through Cys‐to‐Sec Proxy Training
Source: Adv Sci (Weinh). 2025 Jul 22;12(38):e04109. doi: 10.1002/advs.202504109 (PMC12520545; doi:10.1002/advs.202504109)
Supplement: Supplementary file 4 — Supplementary Table 3 [file ADVS-12-e04109-s001.zip › Table S3.txt]

Table S3: Human spectral library used for DeepSecMS.
PrecursorMz	ProductMz	Tr_recalibrated	IonMobility	LibraryIntensity	PeptideSequence	ProteinGroup	ModifiedPeptide	PrecursorCharge	FragmentType	FragmentCharge	FragmentSeriesNumber	FragmentLossType
941.92773	490.29837	54.69191	1.1749468	1	AAASEDUALVTLTR	NCBI:NM_001130690_1	AAASEDU(Iodo-APB)ALVTLTR	2	y	1	4	noloss
941.92773	589.36676	54.69191	1.1749468	0.50961077	AAASEDUALVTLTR	NCBI:NM_001130690_1	AAASEDU(Iodo-APB)ALVTLTR	2	y	1	5	noloss
941.92773	702.45087	54.69191	1.1749468	0.26887482	AAASEDUALVTLTR	NCBI:NM_001130690_1	AAASEDU(Iodo-APB)ALVTLTR	2	y	1	6	noloss
941.92773	389.2507	54.69191	1.1749468	0.22133867	AAASEDUALVTLTR	NCBI:NM_001130690_1	AAASEDU(Iodo-APB)ALVTLTR	2	y	1	3	noloss
941.92773	773.48798	54.69191	1.1749468	0.19444022	AAASEDUALVTLTR	NCBI:NM_001130690_1	AAASEDU(Iodo-APB)ALVTLTR	2	y	1	7	noloss
941.92773	835.37207	54.69191	1.1749468	0.17767209	AAASEDUALVTLTR	NCBI:NM_001130690_1	AAASEDU(Iodo-APB)ALVTLTR	2	y	2	11	noloss
941.92773	870.89063	54.69191	1.1749468	0.16880785	AAASEDUALVTLTR	NCBI:NM_001130690_1	AAASEDU(Iodo-APB)ALVTLTR	2	y	2	12	noloss
941.92773	1393.5571	54.69191	1.1749468	0.10664104	AAASEDUALVTLTR	NCBI:NM_001130690_1	AAASEDU(Iodo-APB)ALVTLTR	2	b	1	10	noloss
941.92773	545.22015	54.69191	1.1749468	0.10142256	AAASEDUALVTLTR	NCBI:NM_001130690_1	AAASEDU(Iodo-APB)ALVTLTR	2	b	1	6	noloss
941.92773	1294.4886	54.69191	1.1749468	0.078725509	AAASEDUALVTLTR	NCBI:NM_001130690_1	AAASEDU(Iodo-APB)ALVTLTR	2	b	1	9	noloss
941.92773	727.33478	54.69191	1.1749468	0.074344397	AAASEDUALVTLTR	NCBI:NM_001130690_1	AAASEDU(Iodo-APB)ALVTLTR	2	y	2	9	noloss
941.92773	791.85608	54.69191	1.1749468	0.068377882	AAASEDUALVTLTR	NCBI:NM_001130690_1	AAASEDU(Iodo-APB)ALVTLTR	2	y	2	10	noloss
941.92773	1181.4047	54.69191	1.1749468	0.063784093	AAASEDUALVTLTR	NCBI:NM_001130690_1	AAASEDU(Iodo-APB)ALVTLTR	2	b	1	8	noloss
941.92773	430.19324	54.69191	1.1749468	0.059821732	AAASEDUALVTLTR	NCBI:NM_001130690_1	AAASEDU(Iodo-APB)ALVTLTR	2	b	1	5	noloss
628.2876	589.36676	54.69191	0.92144495	1	AAASEDUALVTLTR	NCBI:NM_001130690_1	AAASEDU(Iodo-APB)ALVTLTR	3	y	1	5	noloss
628.2876	490.29837	54.69191	0.92144495	0.75861621	AAASEDUALVTLTR	NCBI:NM_001130690_1	AAASEDU(Iodo-APB)ALVTLTR	3	y	1	4	noloss
628.2876	702.45087	54.69191	0.92144495	0.53441131	AAASEDUALVTLTR	NCBI:NM_001130690_1	AAASEDU(Iodo-APB)ALVTLTR	3	y	1	6	noloss
628.2876	773.48798	54.69191	0.92144495	0.27836081	AAASEDUALVTLTR	NCBI:NM_001130690_1	AAASEDU(Iodo-APB)ALVTLTR	3	y	1	7	noloss
628.2876	389.2507	54.69191	0.92144495	0.13089693	AAASEDUALVTLTR	NCBI:NM_001130690_1	AAASEDU(Iodo-APB)ALVTLTR	3	y	1	3	noloss
628.2876	669.82129	54.69191	0.92144495	0.080699705	AAASEDUALVTLTR	NCBI:NM_001130690_1	AAASEDU(Iodo-APB)ALVTLTR	3	y	2	8	noloss
628.2876	555.68738	54.69191	0.92144495	0.079699174	AAASEDUALVTLTR	NCBI:NM_001130690_1	AAASEDU(Iodo-APB)ALVTLTR	3	b	2	7	noloss
628.2876	727.33478	54.69191	0.92144495	0.066354051	AAASEDUALVTLTR	NCBI:NM_001130690_1	AAASEDU(Iodo-APB)ALVTLTR	3	y	2	9	noloss
628.2876	591.20593	54.69191	0.92144495	0.06441088	AAASEDUALVTLTR	NCBI:NM_001130690_1	AAASEDU(Iodo-APB)ALVTLTR	3	b	2	8	noloss
628.2876	545.22015	54.69191	0.92144495	0.063436605	AAASEDUALVTLTR	NCBI:NM_001130690_1	AAASEDU(Iodo-APB)ALVTLTR	3	b	1	6	noloss
628.2876	1181.4047	54.69191	0.92144495	0.059787907	AAASEDUALVTLTR	NCBI:NM_001130690_1	AAASEDU(Iodo-APB)ALVTLTR	3	b	1	8	noloss
628.2876	835.37207	54.69191	0.92144495	0.059252687	AAASEDUALVTLTR	NCBI:NM_001130690_1	AAASEDU(Iodo-APB)ALVTLTR	3	y	2	11	noloss
628.2876	870.89063	54.69191	0.92144495	0.04837355	AAASEDUALVTLTR	NCBI:NM_001130690_1	AAASEDU(Iodo-APB)ALVTLTR	3	y	2	12	noloss
628.2876	430.19324	54.69191	0.92144495	0.031665444	AAASEDUALVTLTR	NCBI:NM_001130690_1	AAASEDU(Iodo-APB)ALVTLTR	3	b	1	5	noloss
471.4675	490.29837	54.69191	0.7613892	1	AAASEDUALVTLTR	NCBI:NM_001130690_1	AAASEDU(Iodo-APB)ALVTLTR	4	y	1	4	noloss
471.4675	589.36676	54.69191	0.7613892	0.96797377	AAASEDUALVTLTR	NCBI:NM_001130690_1	AAASEDU(Iodo-APB)ALVTLTR	4	y	1	5	noloss
471.4675	702.45087	54.69191	0.7613892	0.26810649	AAASEDUALVTLTR	NCBI:NM_001130690_1	AAASEDU(Iodo-APB)ALVTLTR	4	y	1	6	noloss
471.4675	389.2507	54.69191	0.7613892	0.20111141	AAASEDUALVTLTR	NCBI:NM_001130690_1	AAASEDU(Iodo-APB)ALVTLTR	4	y	1	3	noloss
471.4675	773.48798	54.69191	0.7613892	0.1196295	AAASEDUALVTLTR	NCBI:NM_001130690_1	AAASEDU(Iodo-APB)ALVTLTR	4	y	1	7	noloss
471.4675	545.22015	54.69191	0.7613892	0.067803353	AAASEDUALVTLTR	NCBI:NM_001130690_1	AAASEDU(Iodo-APB)ALVTLTR	4	b	1	6	noloss
471.4675	430.19324	54.69191	0.7613892	0.003544573	AAASEDUALVTLTR	NCBI:NM_001130690_1	AAASEDU(Iodo-APB)ALVTLTR	4	b	1	5	noloss
471.4675	555.68738	54.69191	0.7613892	0.002042787	AAASEDUALVTLTR	NCBI:NM_001130690_1	AAASEDU(Iodo-APB)ALVTLTR	4	b	2	7	noloss
1438.3123	609.34674	74.320549	1.3170952	1	AACAQLNDFLQEYGTQGCQVUGLPSHLR	NCBI:NM_001242823_7_1;NCBI:NM_001242823_8_1;NCBI:NM_001002029_7_1;NCBI:NM_001002029_8_1;NCBI:NM_007293_1_1;NCBI:NM_007293_5_1;NCBI:NM_001252204_7_1;NCBI:NM_001252204_1;NCBI:NM_001242823_5_1;NCBI:NM_007293_2_1;NCBI:NM_001252204_6_1;NCBI:NM_001002029_6_1;NCBI:NM_007293_7_1;NCBI:NM_001002029_4_1;NCBI:NM_001252204_4_1;NCBI:NM_001242823_3_1;NCBI:NM_007293_1;NCBI:NM_001002029_3_1;NCBI:NM_001252204_5_1;…	AAC(Iodo-APB)AQLNDFLQEYGTQGC(Iodo-APB)QVU(Iodo-APB)GLPSHLR	3	y	1	5	noloss
1438.3123	660.28436	74.320549	1.3170952	0.66535246	AACAQLNDFLQEYGTQGCQVUGLPSHLR	NCBI:NM_001242823_7_1;NCBI:NM_001242823_8_1;NCBI:NM_001002029_7_1;NCBI:NM_001002029_8_1;NCBI:NM_007293_1_1;NCBI:NM_007293_5_1;NCBI:NM_001252204_7_1;NCBI:NM_001252204_1;NCBI:NM_001242823_5_1;NCBI:NM_007293_2_1;NCBI:NM_001252204_6_1;NCBI:NM_001002029_6_1;NCBI:NM_007293_7_1;NCBI:NM_001002029_4_1;NCBI:NM_001252204_4_1;NCBI:NM_001242823_3_1;NCBI:NM_007293_1;NCBI:NM_001002029_3_1;NCBI:NM_001252204_5_1;…	AAC(Iodo-APB)AQLNDFLQEYGTQGC(Iodo-APB)QVU(Iodo-APB)GLPSHLR	3	b	1	3	noloss
1438.3123	972.46411	74.320549	1.3170952	0.43270847	AACAQLNDFLQEYGTQGCQVUGLPSHLR	NCBI:NM_001242823_7_1;NCBI:NM_001242823_8_1;NCBI:NM_001002029_7_1;NCBI:NM_001002029_8_1;NCBI:NM_007293_1_1;NCBI:NM_007293_5_1;NCBI:NM_001252204_7_1;NCBI:NM_001252204_1;NCBI:NM_001242823_5_1;NCBI:NM_007293_2_1;NCBI:NM_001252204_6_1;NCBI:NM_001002029_6_1;NCBI:NM_007293_7_1;NCBI:NM_001002029_4_1;NCBI:NM_001252204_4_1;NCBI:NM_001242823_3_1;NCBI:NM_007293_1;NCBI:NM_001002029_3_1;NCBI:NM_001252204_5_1;…	AAC(Iodo-APB)AQLNDFLQEYGTQGC(Iodo-APB)QVU(Iodo-APB)GLPSHLR	3	b	1	6	noloss
1438.3123	859.38007	74.320549	1.3170952	0.41561463	AACAQLNDFLQEYGTQGCQVUGLPSHLR	NCBI:NM_001242823_7_1;NCBI:NM_001242823_8_1;NCBI:NM_001002029_7_1;NCBI:NM_001002029_8_1;NCBI:NM_007293_1_1;NCBI:NM_007293_5_1;NCBI:NM_001252204_7_1;NCBI:NM_001252204_1;NCBI:NM_001242823_5_1;NCBI:NM_007293_2_1;NCBI:NM_001252204_6_1;NCBI:NM_001002029_6_1;NCBI:NM_007293_7_1;NCBI:NM_001002029_4_1;NCBI:NM_001252204_4_1;NCBI:NM_001242823_3_1;NCBI:NM_007293_1;NCBI:NM_001002029_3_1;NCBI:NM_001252204_5_1;…	AAC(Iodo-APB)AQLNDFLQEYGTQGC(Iodo-APB)QVU(Iodo-APB)GLPSHLR	3	b	1	5	noloss
1438.3123	731.32147	74.320549	1.3170952	0.31666863	AACAQLNDFLQEYGTQGCQVUGLPSHLR	NCBI:NM_001242823_7_1;NCBI:NM_001242823_8_1;NCBI:NM_001002029_7_1;NCBI:NM_001002029_8_1;NCBI:NM_007293_1_1;NCBI:NM_007293_5_1;NCBI:NM_001252204_7_1;NCBI:NM_001252204_1;NCBI:NM_001242823_5_1;NCBI:NM_007293_2_1;NCBI:NM_001252204_6_1;NCBI:NM_001002029_6_1;NCBI:NM_007293_7_1;NCBI:NM_001002029_4_1;NCBI:NM_001252204_4_1;NCBI:NM_001242823_3_1;NCBI:NM_007293_1;NCBI:NM_001002029_3_1;NCBI:NM_001252204_5_1;…	AAC(Iodo-APB)AQLNDFLQEYGTQGC(Iodo-APB)QVU(Iodo-APB)GLPSHLR	3	b	1	4	noloss
1438.3123	1216.543	74.320549	1.3170952	0.1322432	AACAQLNDFLQEYGTQGCQVUGLPSHLR	NCBI:NM_001242823_7_1;NCBI:NM_001242823_8_1;NCBI:NM_001002029_7_1;NCBI:NM_001002029_8_1;NCBI:NM_007293_1_1;NCBI:NM_007293_5_1;NCBI:NM_001252204_7_1;NCBI:NM_001252204_1;NCBI:NM_001242823_5_1;NCBI:NM_007293_2_1;NCBI:NM_001252204_6_1;NCBI:NM_001002029_6_1;NCBI:NM_007293_7_1;NCBI:NM_001002029_4_1;NCBI:NM_001252204_4_1;NCBI:NM_001242823_3_1;NCBI:NM_007293_1;NCBI:NM_001002029_3_1;NCBI:NM_001252204_5_1;…	AAC(Iodo-APB)AQLNDFLQEYGTQGC(Iodo-APB)QVU(Iodo-APB)GLPSHLR	3	y	2	15	noloss
1438.3123	1086.5071	74.320549	1.3170952	0.086950056	AACAQLNDFLQEYGTQGCQVUGLPSHLR	NCBI:NM_001242823_7_1;NCBI:NM_001242823_8_1;NCBI:NM_001002029_7_1;NCBI:NM_001002029_8_1;NCBI:NM_007293_1_1;NCBI:NM_007293_5_1;NCBI:NM_001252204_7_1;NCBI:NM_001252204_1;NCBI:NM_001242823_5_1;NCBI:NM_007293_2_1;NCBI:NM_001252204_6_1;NCBI:NM_001002029_6_1;NCBI:NM_007293_7_1;NCBI:NM_001002029_4_1;NCBI:NM_001252204_4_1;NCBI:NM_001242823_3_1;NCBI:NM_007293_1;NCBI:NM_001002029_3_1;NCBI:NM_001252204_5_1;…	AAC(Iodo-APB)AQLNDFLQEYGTQGC(Iodo-APB)QVU(Iodo-APB)GLPSHLR	3	b	1	7	noloss
1438.3123	1298.0746	74.320549	1.3170952	0.039998364	AACAQLNDFLQEYGTQGCQVUGLPSHLR	NCBI:NM_001242823_7_1;NCBI:NM_001242823_8_1;NCBI:NM_001002029_7_1;NCBI:NM_001002029_8_1;NCBI:NM_007293_1_1;NCBI:NM_007293_5_1;NCBI:NM_001252204_7_1;NCBI:NM_001252204_1;NCBI:NM_001242823_5_1;NCBI:NM_007293_2_1;NCBI:NM_001252204_6_1;NCBI:NM_001002029_6_1;NCBI:NM_007293_7_1;NCBI:NM_001002029_4_1;NCBI:NM_001252204_4_1;NCBI:NM_001242823_3_1;NCBI:NM_007293_1;NCBI:NM_001002029_3_1;NCBI:NM_001252204_5_1;…	AAC(Iodo-APB)AQLNDFLQEYGTQGC(Iodo-APB)QVU(Iodo-APB)GLPSHLR	3	y	2	16	noloss
1438.3123	779.45227	74.320549	1.3170952	0.03403189	AACAQLNDFLQEYGTQGCQVUGLPSHLR	NCBI:NM_001242823_7_1;NCBI:NM_001242823_8_1;NCBI:NM_001002029_7_1;NCBI:NM_001002029_8_1;NCBI:NM_007293_1_1;NCBI:NM_007293_5_1;NCBI:NM_001252204_7_1;NCBI:NM_001252204_1;NCBI:NM_001242823_5_1;NCBI:NM_007293_2_1;NCBI:NM_001252204_6_1;NCBI:NM_001002029_6_1;NCBI:NM_007293_7_1;NCBI:NM_001002029_4_1;NCBI:NM_001252204_4_1;NCBI:NM_001242823_3_1;NCBI:NM_007293_1;NCBI:NM_001002029_3_1;NCBI:NM_001252204_5_1;…	AAC(Iodo-APB)AQLNDFLQEYGTQGC(Iodo-APB)QVU(Iodo-APB)GLPSHLR	3	y	1	7	noloss
1438.3123	1671.2363	74.320549	1.3170952	0.020789715	AACAQLNDFLQEYGTQGCQVUGLPSHLR	NCBI:NM_001242823_7_1;NCBI:NM_001242823_8_1;NCBI:NM_001002029_7_1;NCBI:NM_001002029_8_1;NCBI:NM_007293_1_1;NCBI:NM_007293_5_1;NCBI:NM_001252204_7_1;NCBI:NM_001252204_1;NCBI:NM_001242823_5_1;NCBI:NM_007293_2_1;NCBI:NM_001252204_6_1;NCBI:NM_001002029_6_1;NCBI:NM_007293_7_1;NCBI:NM_001002029_4_1;NCBI:NM_001252204_4_1;NCBI:NM_001242823_3_1;NCBI:NM_007293_1;NCBI:NM_001002029_3_1;NCBI:NM_001252204_5_1;…	AAC(Iodo-APB)AQLNDFLQEYGTQGC(Iodo-APB)QVU(Iodo-APB)GLPSHLR	3	y	2	22	noloss
1438.3123	1201.5341	74.320549	1.3170952	0.013513749	AACAQLNDFLQEYGTQGCQVUGLPSHLR	NCBI:NM_001242823_7_1;NCBI:NM_001242823_8_1;NCBI:NM_001002029_7_1;NCBI:NM_001002029_8_1;NCBI:NM_007293_1_1;NCBI:NM_007293_5_1;NCBI:NM_001252204_7_1;NCBI:NM_001252204_1;NCBI:NM_001242823_5_1;NCBI:NM_007293_2_1;NCBI:NM_001252204_6_1;NCBI:NM_001002029_6_1;NCBI:NM_007293_7_1;NCBI:NM_001002029_4_1;NCBI:NM_001252204_4_1;NCBI:NM_001242823_3_1;NCBI:NM_007293_1;NCBI:NM_001002029_3_1;NCBI:NM_001252204_5_1;…	AAC(Iodo-APB)AQLNDFLQEYGTQGC(Iodo-APB)QVU(Iodo-APB)GLPSHLR	3	b	1	8	noloss
1438.3123	1362.5959	74.320549	1.3170952	0.012373506	AACAQLNDFLQEYGTQGCQVUGLPSHLR	NCBI:NM_001242823_7_1;NCBI:NM_001242823_8_1;NCBI:NM_001002029_7_1;NCBI:NM_001002029_8_1;NCBI:NM_007293_1_1;NCBI:NM_007293_5_1;NCBI:NM_001252204_7_1;NCBI:NM_001252204_1;NCBI:NM_001242823_5_1;NCBI:NM_007293_2_1;NCBI:NM_001252204_6_1;NCBI:NM_001002029_6_1;NCBI:NM_007293_7_1;NCBI:NM_001002029_4_1;NCBI:NM_001252204_4_1;NCBI:NM_001242823_3_1;NCBI:NM_007293_1;NCBI:NM_001002029_3_1;NCBI:NM_001252204_5_1;…	AAC(Iodo-APB)AQLNDFLQEYGTQGC(Iodo-APB)QVU(Iodo-APB)GLPSHLR	3	y	2	17	noloss
1438.3123	1426.6252	74.320549	1.3170952	0.004235734	AACAQLNDFLQEYGTQGCQVUGLPSHLR	NCBI:NM_001242823_7_1;NCBI:NM_001242823_8_1;NCBI:NM_001002029_7_1;NCBI:NM_001002029_8_1;NCBI:NM_007293_1_1;NCBI:NM_007293_5_1;NCBI:NM_001252204_7_1;NCBI:NM_001252204_1;NCBI:NM_001242823_5_1;NCBI:NM_007293_2_1;NCBI:NM_001252204_6_1;NCBI:NM_001002029_6_1;NCBI:NM_007293_7_1;NCBI:NM_001002029_4_1;NCBI:NM_001252204_4_1;NCBI:NM_001242823_3_1;NCBI:NM_007293_1;NCBI:NM_001002029_3_1;NCBI:NM_001252204_5_1;…	AAC(Iodo-APB)AQLNDFLQEYGTQGC(Iodo-APB)QVU(Iodo-APB)GLPSHLR	3	y	2	18	noloss
1078.9861	1216.543	74.320549	1.1502129	1	AACAQLNDFLQEYGTQGCQVUGLPSHLR	NCBI:NM_001242823_7_1;NCBI:NM_001242823_8_1;NCBI:NM_001002029_7_1;NCBI:NM_001002029_8_1;NCBI:NM_007293_1_1;NCBI:NM_007293_5_1;NCBI:NM_001252204_7_1;NCBI:NM_001252204_1;NCBI:NM_001242823_5_1;NCBI:NM_007293_2_1;NCBI:NM_001252204_6_1;NCBI:NM_001002029_6_1;NCBI:NM_007293_7_1;NCBI:NM_001002029_4_1;NCBI:NM_001252204_4_1;NCBI:NM_001242823_3_1;NCBI:NM_007293_1;NCBI:NM_001002029_3_1;NCBI:NM_001252204_5_1;…	AAC(Iodo-APB)AQLNDFLQEYGTQGC(Iodo-APB)QVU(Iodo-APB)GLPSHLR	4	y	2	15	noloss
1078.9861	674.80487	74.320549	1.1502129	0.86165994	AACAQLNDFLQEYGTQGCQVUGLPSHLR	NCBI:NM_001242823_7_1;NCBI:NM_001242823_8_1;NCBI:NM_001002029_7_1;NCBI:NM_001002029_8_1;NCBI:NM_007293_1_1;NCBI:NM_007293_5_1;NCBI:NM_001252204_7_1;NCBI:NM_001252204_1;NCBI:NM_001242823_5_1;NCBI:NM_007293_2_1;NCBI:NM_001252204_6_1;NCBI:NM_001002029_6_1;NCBI:NM_007293_7_1;NCBI:NM_001002029_4_1;NCBI:NM_001252204_4_1;NCBI:NM_001242823_3_1;NCBI:NM_007293_1;NCBI:NM_001002029_3_1;NCBI:NM_001252204_5_1;…	AAC(Iodo-APB)AQLNDFLQEYGTQGC(Iodo-APB)QVU(Iodo-APB)GLPSHLR	4	b	2	9	noloss
1078.9861	1298.0746	74.320549	1.1502129	0.75401235	AACAQLNDFLQEYGTQGCQVUGLPSHLR	NCBI:NM_001242823_7_1;NCBI:NM_001242823_8_1;NCBI:NM_001002029_7_1;NCBI:NM_001002029_8_1;NCBI:NM_007293_1_1;NCBI:NM_007293_5_1;NCBI:NM_001252204_7_1;NCBI:NM_001252204_1;NCBI:NM_001242823_5_1;NCBI:NM_007293_2_1;NCBI:NM_001252204_6_1;NCBI:NM_001002029_6_1;NCBI:NM_007293_7_1;NCBI:NM_001002029_4_1;NCBI:NM_001252204_4_1;NCBI:NM_001242823_3_1;NCBI:NM_007293_1;NCBI:NM_001002029_3_1;NCBI:NM_001252204_5_1;…	AAC(Iodo-APB)AQLNDFLQEYGTQGC(Iodo-APB)QVU(Iodo-APB)GLPSHLR	4	y	2	16	noloss
1078.9861	601.27063	74.320549	1.1502129	0.64483947	AACAQLNDFLQEYGTQGCQVUGLPSHLR	NCBI:NM_001242823_7_1;NCBI:NM_001242823_8_1;NCBI:NM_001002029_7_1;NCBI:NM_001002029_8_1;NCBI:NM_007293_1_1;NCBI:NM_007293_5_1;NCBI:NM_001252204_7_1;NCBI:NM_001252204_1;NCBI:NM_001242823_5_1;NCBI:NM_007293_2_1;NCBI:NM_001252204_6_1;NCBI:NM_001002029_6_1;NCBI:NM_007293_7_1;NCBI:NM_001002029_4_1;NCBI:NM_001252204_4_1;NCBI:NM_001242823_3_1;NCBI:NM_007293_1;NCBI:NM_001002029_3_1;NCBI:NM_001252204_5_1;…	AAC(Iodo-APB)AQLNDFLQEYGTQGC(Iodo-APB)QVU(Iodo-APB)GLPSHLR	4	b	2	8	noloss
1078.9861	859.89746	74.320549	1.1502129	0.63411444	AACAQLNDFLQEYGTQGCQVUGLPSHLR	NCBI:NM_001242823_7_1;NCBI:NM_001242823_8_1;NCBI:NM_001002029_7_1;NCBI:NM_001002029_8_1;NCBI:NM_007293_1_1;NCBI:NM_007293_5_1;NCBI:NM_001252204_7_1;NCBI:NM_001252204_1;NCBI:NM_001242823_5_1;NCBI:NM_007293_2_1;NCBI:NM_001252204_6_1;NCBI:NM_001002029_6_1;NCBI:NM_007293_7_1;NCBI:NM_001002029_4_1;NCBI:NM_001252204_4_1;NCBI:NM_001242823_3_1;NCBI:NM_007293_1;NCBI:NM_001002029_3_1;NCBI:NM_001252204_5_1;…	AAC(Iodo-APB)AQLNDFLQEYGTQGC(Iodo-APB)QVU(Iodo-APB)GLPSHLR	4	b	2	12	noloss
1078.9861	731.34686	74.320549	1.1502129	0.60453081	AACAQLNDFLQEYGTQGCQVUGLPSHLR	NCBI:NM_001242823_7_1;NCBI:NM_001242823_8_1;NCBI:NM_001002029_7_1;NCBI:NM_001002029_8_1;NCBI:NM_007293_1_1;NCBI:NM_007293_5_1;NCBI:NM_001252204_7_1;NCBI:NM_001252204_1;NCBI:NM_001242823_5_1;NCBI:NM_007293_2_1;NCBI:NM_001252204_6_1;NCBI:NM_001002029_6_1;NCBI:NM_007293_7_1;NCBI:NM_001002029_4_1;NCBI:NM_001252204_4_1;NCBI:NM_001242823_3_1;NCBI:NM_007293_1;NCBI:NM_001002029_3_1;NCBI:NM_001252204_5_1;…	AAC(Iodo-APB)AQLNDFLQEYGTQGC(Iodo-APB)QVU(Iodo-APB)GLPSHLR	4	b	2	10	noloss
1078.9861	609.34674	74.320549	1.1502129	0.60433948	AACAQLNDFLQEYGTQGCQVUGLPSHLR	NCBI:NM_001242823_7_1;NCBI:NM_001242823_8_1;NCBI:NM_001002029_7_1;NCBI:NM_001002029_8_1;NCBI:NM_007293_1_1;NCBI:NM_007293_5_1;NCBI:NM_001252204_7_1;NCBI:NM_001252204_1;NCBI:NM_001242823_5_1;NCBI:NM_007293_2_1;NCBI:NM_001252204_6_1;NCBI:NM_001002029_6_1;NCBI:NM_007293_7_1;NCBI:NM_001002029_4_1;NCBI:NM_001252204_4_1;NCBI:NM_001242823_3_1;NCBI:NM_007293_1;NCBI:NM_001002029_3_1;NCBI:NM_001252204_5_1;…	AAC(Iodo-APB)AQLNDFLQEYGTQGC(Iodo-APB)QVU(Iodo-APB)GLPSHLR	4	y	1	5	noloss
1078.9861	1362.5959	74.320549	1.1502129	0.56518167	AACAQLNDFLQEYGTQGCQVUGLPSHLR	NCBI:NM_001242823_7_1;NCBI:NM_001242823_8_1;NCBI:NM_001002029_7_1;NCBI:NM_001002029_8_1;NCBI:NM_007293_1_1;NCBI:NM_007293_5_1;NCBI:NM_001252204_7_1;NCBI:NM_001252204_1;NCBI:NM_001242823_5_1;NCBI:NM_007293_2_1;NCBI:NM_001252204_6_1;NCBI:NM_001002029_6_1;NCBI:NM_007293_7_1;NCBI:NM_001002029_4_1;NCBI:NM_001252204_4_1;NCBI:NM_001242823_3_1;NCBI:NM_007293_1;NCBI:NM_001002029_3_1;NCBI:NM_001252204_5_1;…	AAC(Iodo-APB)AQLNDFLQEYGTQGC(Iodo-APB)QVU(Iodo-APB)GLPSHLR	4	y	2	17	noloss
1078.9861	972.46411	74.320549	1.1502129	0.53557736	AACAQLNDFLQEYGTQGCQVUGLPSHLR	NCBI:NM_001242823_7_1;NCBI:NM_001242823_8_1;NCBI:NM_001002029_7_1;NCBI:NM_001002029_8_1;NCBI:NM_007293_1_1;NCBI:NM_007293_5_1;NCBI:NM_001252204_7_1;NCBI:NM_001252204_1;NCBI:NM_001242823_5_1;NCBI:NM_007293_2_1;NCBI:NM_001252204_6_1;NCBI:NM_001002029_6_1;NCBI:NM_007293_7_1;NCBI:NM_001002029_4_1;NCBI:NM_001252204_4_1;NCBI:NM_001242823_3_1;NCBI:NM_007293_1;NCBI:NM_001002029_3_1;NCBI:NM_001252204_5_1;…	AAC(Iodo-APB)AQLNDFLQEYGTQGC(Iodo-APB)QVU(Iodo-APB)GLPSHLR	4	b	1	6	noloss
1078.9861	859.38007	74.320549	1.1502129	0.53111863	AACAQLNDFLQEYGTQGCQVUGLPSHLR	NCBI:NM_001242823_7_1;NCBI:NM_001242823_8_1;NCBI:NM_001002029_7_1;NCBI:NM_001002029_8_1;NCBI:NM_007293_1_1;NCBI:NM_007293_5_1;NCBI:NM_001252204_7_1;NCBI:NM_001252204_1;NCBI:NM_001242823_5_1;NCBI:NM_007293_2_1;NCBI:NM_001252204_6_1;NCBI:NM_001002029_6_1;NCBI:NM_007293_7_1;NCBI:NM_001002029_4_1;NCBI:NM_001252204_4_1;NCBI:NM_001242823_3_1;NCBI:NM_007293_1;NCBI:NM_001002029_3_1;NCBI:NM_001252204_5_1;…	AAC(Iodo-APB)AQLNDFLQEYGTQGC(Iodo-APB)QVU(Iodo-APB)GLPSHLR	4	b	1	5	noloss
1078.9861	1201.5341	74.320549	1.1502129	0.52307701	AACAQLNDFLQEYGTQGCQVUGLPSHLR	NCBI:NM_001242823_7_1;NCBI:NM_001242823_8_1;NCBI:NM_001002029_7_1;NCBI:NM_001002029_8_1;NCBI:NM_007293_1_1;NCBI:NM_007293_5_1;NCBI:NM_001252204_7_1;NCBI:NM_001252204_1;NCBI:NM_001242823_5_1;NCBI:NM_007293_2_1;NCBI:NM_001252204_6_1;NCBI:NM_001002029_6_1;NCBI:NM_007293_7_1;NCBI:NM_001002029_4_1;NCBI:NM_001252204_4_1;NCBI:NM_001242823_3_1;NCBI:NM_007293_1;NCBI:NM_001002029_3_1;NCBI:NM_001252204_5_1;…	AAC(Iodo-APB)AQLNDFLQEYGTQGC(Iodo-APB)QVU(Iodo-APB)GLPSHLR	4	b	1	8	noloss
1078.9861	1426.6252	74.320549	1.1502129	0.45882046	AACAQLNDFLQEYGTQGCQVUGLPSHLR	NCBI:NM_001242823_7_1;NCBI:NM_001242823_8_1;NCBI:NM_001002029_7_1;NCBI:NM_001002029_8_1;NCBI:NM_007293_1_1;NCBI:NM_007293_5_1;NCBI:NM_001252204_7_1;NCBI:NM_001252204_1;NCBI:NM_001242823_5_1;NCBI:NM_007293_2_1;NCBI:NM_001252204_6_1;NCBI:NM_001002029_6_1;NCBI:NM_007293_7_1;NCBI:NM_001002029_4_1;NCBI:NM_001252204_4_1;NCBI:NM_001242823_3_1;NCBI:NM_007293_1;NCBI:NM_001002029_3_1;NCBI:NM_001252204_5_1;…	AAC(Iodo-APB)AQLNDFLQEYGTQGC(Iodo-APB)QVU(Iodo-APB)GLPSHLR	4	y	2	18	noloss
1078.9861	660.28436	74.320549	1.1502129	0.34969908	AACAQLNDFLQEYGTQGCQVUGLPSHLR	NCBI:NM_001242823_7_1;NCBI:NM_001242823_8_1;NCBI:NM_001002029_7_1;NCBI:NM_001002029_8_1;NCBI:NM_007293_1_1;NCBI:NM_007293_5_1;NCBI:NM_001252204_7_1;NCBI:NM_001252204_1;NCBI:NM_001242823_5_1;NCBI:NM_007293_2_1;NCBI:NM_001252204_6_1;NCBI:NM_001002029_6_1;NCBI:NM_007293_7_1;NCBI:NM_001002029_4_1;NCBI:NM_001252204_4_1;NCBI:NM_001242823_3_1;NCBI:NM_007293_1;NCBI:NM_001002029_3_1;NCBI:NM_001252204_5_1;…	AAC(Iodo-APB)AQLNDFLQEYGTQGC(Iodo-APB)QVU(Iodo-APB)GLPSHLR	4	b	1	3	noloss
1078.9861	1348.6024	74.320549	1.1502129	0.30899647	AACAQLNDFLQEYGTQGCQVUGLPSHLR	NCBI:NM_001242823_7_1;NCBI:NM_001242823_8_1;NCBI:NM_001002029_7_1;NCBI:NM_001002029_8_1;NCBI:NM_007293_1_1;NCBI:NM_007293_5_1;NCBI:NM_001252204_7_1;NCBI:NM_001252204_1;NCBI:NM_001242823_5_1;NCBI:NM_007293_2_1;NCBI:NM_001252204_6_1;NCBI:NM_001002029_6_1;NCBI:NM_007293_7_1;NCBI:NM_001002029_4_1;NCBI:NM_001252204_4_1;NCBI:NM_001242823_3_1;NCBI:NM_007293_1;NCBI:NM_001002029_3_1;NCBI:NM_001252204_5_1;…	AAC(Iodo-APB)AQLNDFLQEYGTQGC(Iodo-APB)QVU(Iodo-APB)GLPSHLR	4	b	1	9	noloss
1078.9861	1073.4791	74.320549	1.1502129	0.28688627	AACAQLNDFLQEYGTQGCQVUGLPSHLR	NCBI:NM_001242823_7_1;NCBI:NM_001242823_8_1;NCBI:NM_001002029_7_1;NCBI:NM_001002029_8_1;NCBI:NM_007293_1_1;NCBI:NM_007293_5_1;NCBI:NM_001252204_7_1;NCBI:NM_001252204_1;NCBI:NM_001242823_5_1;NCBI:NM_007293_2_1;NCBI:NM_001252204_6_1;NCBI:NM_001002029_6_1;NCBI:NM_007293_7_1;NCBI:NM_001002029_4_1;NCBI:NM_001252204_4_1;NCBI:NM_001242823_3_1;NCBI:NM_007293_1;NCBI:NM_001002029_3_1;NCBI:NM_001252204_5_1;…	AAC(Iodo-APB)AQLNDFLQEYGTQGC(Iodo-APB)QVU(Iodo-APB)GLPSHLR	4	y	2	12	noloss
1078.9861	731.32147	74.320549	1.1502129	0.27741149	AACAQLNDFLQEYGTQGCQVUGLPSHLR	NCBI:NM_001242823_7_1;NCBI:NM_001242823_8_1;NCBI:NM_001002029_7_1;NCBI:NM_001002029_8_1;NCBI:NM_007293_1_1;NCBI:NM_007293_5_1;NCBI:NM_001252204_7_1;NCBI:NM_001252204_1;NCBI:NM_001242823_5_1;NCBI:NM_007293_2_1;NCBI:NM_001252204_6_1;NCBI:NM_001002029_6_1;NCBI:NM_007293_7_1;NCBI:NM_001002029_4_1;NCBI:NM_001252204_4_1;NCBI:NM_001242823_3_1;NCBI:NM_007293_1;NCBI:NM_001002029_3_1;NCBI:NM_001252204_5_1;…	AAC(Iodo-APB)AQLNDFLQEYGTQGC(Iodo-APB)QVU(Iodo-APB)GLPSHLR	4	b	1	4	noloss
1978.3787	609.34674	77.292267	1.6610577	1	AACAQLNDFLQEYGTQGCQVUGLPSHLR	NCBI:NM_001242823_7_1;NCBI:NM_001242823_8_1;NCBI:NM_001002029_7_1;NCBI:NM_001002029_8_1;NCBI:NM_007293_1_1;NCBI:NM_007293_5_1;NCBI:NM_001252204_7_1;NCBI:NM_001252204_1;NCBI:NM_001242823_5_1;NCBI:NM_007293_2_1;NCBI:NM_001252204_6_1;NCBI:NM_001002029_6_1;NCBI:NM_007293_7_1;NCBI:NM_001002029_4_1;NCBI:NM_001252204_4_1;NCBI:NM_001242823_3_1;NCBI:NM_007293_1;NCBI:NM_001002029_3_1;NCBI:NM_001252204_5_1;…	AAC(Iodo-APB)AQLNDFLQEYGTQGC(Carbamidomethyl)QVU(Iodo-APB)GLPSHLR	2	y	1	5	noloss
1978.3787	779.45227	77.292267	1.6610577	0.22740585	AACAQLNDFLQEYGTQGCQVUGLPSHLR	NCBI:NM_001242823_7_1;NCBI:NM_001242823_8_1;NCBI:NM_001002029_7_1;NCBI:NM_001002029_8_1;NCBI:NM_007293_1_1;NCBI:NM_007293_5_1;NCBI:NM_001252204_7_1;NCBI:NM_001252204_1;NCBI:NM_001242823_5_1;NCBI:NM_007293_2_1;NCBI:NM_001252204_6_1;NCBI:NM_001002029_6_1;NCBI:NM_007293_7_1;NCBI:NM_001002029_4_1;NCBI:NM_001252204_4_1;NCBI:NM_001242823_3_1;NCBI:NM_007293_1;NCBI:NM_001002029_3_1;NCBI:NM_001252204_5_1;…	AAC(Iodo-APB)AQLNDFLQEYGTQGC(Carbamidomethyl)QVU(Iodo-APB)GLPSHLR	2	y	1	7	noloss
1978.3787	1201.5341	77.292267	1.6610577	0.059390519	AACAQLNDFLQEYGTQGCQVUGLPSHLR	NCBI:NM_001242823_7_1;NCBI:NM_001242823_8_1;NCBI:NM_001002029_7_1;NCBI:NM_001002029_8_1;NCBI:NM_007293_1_1;NCBI:NM_007293_5_1;NCBI:NM_001252204_7_1;NCBI:NM_001252204_1;NCBI:NM_001242823_5_1;NCBI:NM_007293_2_1;NCBI:NM_001252204_6_1;NCBI:NM_001002029_6_1;NCBI:NM_007293_7_1;NCBI:NM_001002029_4_1;NCBI:NM_001252204_4_1;NCBI:NM_001242823_3_1;NCBI:NM_007293_1;NCBI:NM_001002029_3_1;NCBI:NM_001252204_5_1;…	AAC(Iodo-APB)AQLNDFLQEYGTQGC(Carbamidomethyl)QVU(Iodo-APB)GLPSHLR	2	b	1	8	noloss
1978.3787	660.28436	77.292267	1.6610577	0.014915448	AACAQLNDFLQEYGTQGCQVUGLPSHLR	NCBI:NM_001242823_7_1;NCBI:NM_001242823_8_1;NCBI:NM_001002029_7_1;NCBI:NM_001002029_8_1;NCBI:NM_007293_1_1;NCBI:NM_007293_5_1;NCBI:NM_001252204_7_1;NCBI:NM_001252204_1;NCBI:NM_001242823_5_1;NCBI:NM_007293_2_1;NCBI:NM_001252204_6_1;NCBI:NM_001002029_6_1;NCBI:NM_007293_7_1;NCBI:NM_001002029_4_1;NCBI:NM_001252204_4_1;NCBI:NM_001242823_3_1;NCBI:NM_007293_1;NCBI:NM_001002029_3_1;NCBI:NM_001252204_5_1;…	AAC(Iodo-APB)AQLNDFLQEYGTQGC(Carbamidomethyl)QVU(Iodo-APB)GLPSHLR	2	b	1	3	noloss
1319.2549	609.34674	77.292267	1.2762264	1	AACAQLNDFLQEYGTQGCQVUGLPSHLR	NCBI:NM_001242823_7_1;NCBI:NM_001242823_8_1;NCBI:NM_001002029_7_1;NCBI:NM_001002029_8_1;NCBI:NM_007293_1_1;NCBI:NM_007293_5_1;NCBI:NM_001252204_7_1;NCBI:NM_001252204_1;NCBI:NM_001242823_5_1;NCBI:NM_007293_2_1;NCBI:NM_001252204_6_1;NCBI:NM_001002029_6_1;NCBI:NM_007293_7_1;NCBI:NM_001002029_4_1;NCBI:NM_001252204_4_1;NCBI:NM_001242823_3_1;NCBI:NM_007293_1;NCBI:NM_001002029_3_1;NCBI:NM_001252204_5_1;…	AAC(Iodo-APB)AQLNDFLQEYGTQGC(Carbamidomethyl)QVU(Iodo-APB)GLPSHLR	3	y	1	5	noloss
1319.2549	660.28436	77.292267	1.2762264	0.67990267	AACAQLNDFLQEYGTQGCQVUGLPSHLR	NCBI:NM_001242823_7_1;NCBI:NM_001242823_8_1;NCBI:NM_001002029_7_1;NCBI:NM_001002029_8_1;NCBI:NM_007293_1_1;NCBI:NM_007293_5_1;NCBI:NM_001252204_7_1;NCBI:NM_001252204_1;NCBI:NM_001242823_5_1;NCBI:NM_007293_2_1;NCBI:NM_001252204_6_1;NCBI:NM_001002029_6_1;NCBI:NM_007293_7_1;NCBI:NM_001002029_4_1;NCBI:NM_001252204_4_1;NCBI:NM_001242823_3_1;NCBI:NM_007293_1;NCBI:NM_001002029_3_1;NCBI:NM_001252204_5_1;…	AAC(Iodo-APB)AQLNDFLQEYGTQGC(Carbamidomethyl)QVU(Iodo-APB)GLPSHLR	3	b	1	3	noloss
1319.2549	859.38007	77.292267	1.2762264	0.43063265	AACAQLNDFLQEYGTQGCQVUGLPSHLR	NCBI:NM_001242823_7_1;NCBI:NM_001242823_8_1;NCBI:NM_001002029_7_1;NCBI:NM_001002029_8_1;NCBI:NM_007293_1_1;NCBI:NM_007293_5_1;NCBI:NM_001252204_7_1;NCBI:NM_001252204_1;NCBI:NM_001242823_5_1;NCBI:NM_007293_2_1;NCBI:NM_001252204_6_1;NCBI:NM_001002029_6_1;NCBI:NM_007293_7_1;NCBI:NM_001002029_4_1;NCBI:NM_001252204_4_1;NCBI:NM_001242823_3_1;NCBI:NM_007293_1;NCBI:NM_001002029_3_1;NCBI:NM_001252204_5_1;…	AAC(Iodo-APB)AQLNDFLQEYGTQGC(Carbamidomethyl)QVU(Iodo-APB)GLPSHLR	3	b	1	5	noloss
1319.2549	972.46411	77.292267	1.2762264	0.42804915	AACAQLNDFLQEYGTQGCQVUGLPSHLR	NCBI:NM_001242823_7_1;NCBI:NM_001242823_8_1;NCBI:NM_001002029_7_1;NCBI:NM_001002029_8_1;NCBI:NM_007293_1_1;NCBI:NM_007293_5_1;NCBI:NM_001252204_7_1;NCBI:NM_001252204_1;NCBI:NM_001242823_5_1;NCBI:NM_007293_2_1;NCBI:NM_001252204_6_1;NCBI:NM_001002029_6_1;NCBI:NM_007293_7_1;NCBI:NM_001002029_4_1;NCBI:NM_001252204_4_1;NCBI:NM_001242823_3_1;NCBI:NM_007293_1;NCBI:NM_001002029_3_1;NCBI:NM_001252204_5_1;…	AAC(Iodo-APB)AQLNDFLQEYGTQGC(Carbamidomethyl)QVU(Iodo-APB)GLPSHLR	3	b	1	6	noloss
1319.2549	731.32147	77.292267	1.2762264	0.37022185	AACAQLNDFLQEYGTQGCQVUGLPSHLR	NCBI:NM_001242823_7_1;NCBI:NM_001242823_8_1;NCBI:NM_001002029_7_1;NCBI:NM_001002029_8_1;NCBI:NM_007293_1_1;NCBI:NM_007293_5_1;NCBI:NM_001252204_7_1;NCBI:NM_001252204_1;NCBI:NM_001242823_5_1;NCBI:NM_007293_2_1;NCBI:NM_001252204_6_1;NCBI:NM_001002029_6_1;NCBI:NM_007293_7_1;NCBI:NM_001002029_4_1;NCBI:NM_001252204_4_1;NCBI:NM_001242823_3_1;NCBI:NM_007293_1;NCBI:NM_001002029_3_1;NCBI:NM_001252204_5_1;…	AAC(Iodo-APB)AQLNDFLQEYGTQGC(Carbamidomethyl)QVU(Iodo-APB)GLPSHLR	3	b	1	4	noloss
1319.2549	1037.9568	77.292267	1.2762264	0.23403151	AACAQLNDFLQEYGTQGCQVUGLPSHLR	NCBI:NM_001242823_7_1;NCBI:NM_001242823_8_1;NCBI:NM_001002029_7_1;NCBI:NM_001002029_8_1;NCBI:NM_007293_1_1;NCBI:NM_007293_5_1;NCBI:NM_001252204_7_1;NCBI:NM_001252204_1;NCBI:NM_001242823_5_1;NCBI:NM_007293_2_1;NCBI:NM_001252204_6_1;NCBI:NM_001002029_6_1;NCBI:NM_007293_7_1;NCBI:NM_001002029_4_1;NCBI:NM_001252204_4_1;NCBI:NM_001242823_3_1;NCBI:NM_007293_1;NCBI:NM_001002029_3_1;NCBI:NM_001252204_5_1;…	AAC(Iodo-APB)AQLNDFLQEYGTQGC(Carbamidomethyl)QVU(Iodo-APB)GLPSHLR	3	y	2	15	noloss
1319.2549	1492.6503	77.292267	1.2762264	0.17377107	AACAQLNDFLQEYGTQGCQVUGLPSHLR	NCBI:NM_001242823_7_1;NCBI:NM_001242823_8_1;NCBI:NM_001002029_7_1;NCBI:NM_001002029_8_1;NCBI:NM_007293_1_1;NCBI:NM_007293_5_1;NCBI:NM_001252204_7_1;NCBI:NM_001252204_1;NCBI:NM_001242823_5_1;NCBI:NM_007293_2_1;NCBI:NM_001252204_6_1;NCBI:NM_001002029_6_1;NCBI:NM_007293_7_1;NCBI:NM_001002029_4_1;NCBI:NM_001252204_4_1;NCBI:NM_001242823_3_1;NCBI:NM_007293_1;NCBI:NM_001002029_3_1;NCBI:NM_001252204_5_1;…	AAC(Iodo-APB)AQLNDFLQEYGTQGC(Carbamidomethyl)QVU(Iodo-APB)GLPSHLR	3	y	2	22	noloss
1319.2549	779.45227	77.292267	1.2762264	0.17249341	AACAQLNDFLQEYGTQGCQVUGLPSHLR	NCBI:NM_001242823_7_1;NCBI:NM_001242823_8_1;NCBI:NM_001002029_7_1;NCBI:NM_001002029_8_1;NCBI:NM_007293_1_1;NCBI:NM_007293_5_1;NCBI:NM_001252204_7_1;NCBI:NM_001252204_1;NCBI:NM_001242823_5_1;NCBI:NM_007293_2_1;NCBI:NM_001252204_6_1;NCBI:NM_001002029_6_1;NCBI:NM_007293_7_1;NCBI:NM_001002029_4_1;NCBI:NM_001252204_4_1;NCBI:NM_001242823_3_1;NCBI:NM_007293_1;NCBI:NM_001002029_3_1;NCBI:NM_001252204_5_1;…	AAC(Iodo-APB)AQLNDFLQEYGTQGC(Carbamidomethyl)QVU(Iodo-APB)GLPSHLR	3	y	1	7	noloss
1319.2549	1119.4885	77.292267	1.2762264	0.1717454	AACAQLNDFLQEYGTQGCQVUGLPSHLR	NCBI:NM_001242823_7_1;NCBI:NM_001242823_8_1;NCBI:NM_001002029_7_1;NCBI:NM_001002029_8_1;NCBI:NM_007293_1_1;NCBI:NM_007293_5_1;NCBI:NM_001252204_7_1;NCBI:NM_001252204_1;NCBI:NM_001242823_5_1;NCBI:NM_007293_2_1;NCBI:NM_001252204_6_1;NCBI:NM_001002029_6_1;NCBI:NM_007293_7_1;NCBI:NM_001002029_4_1;NCBI:NM_001252204_4_1;NCBI:NM_001242823_3_1;NCBI:NM_007293_1;NCBI:NM_001002029_3_1;NCBI:NM_001252204_5_1;…	AAC(Iodo-APB)AQLNDFLQEYGTQGC(Carbamidomethyl)QVU(Iodo-APB)GLPSHLR	3	y	2	16	noloss
1319.2549	1086.5071	77.292267	1.2762264	0.16005206	AACAQLNDFLQEYGTQGCQVUGLPSHLR	NCBI:NM_001242823_7_1;NCBI:NM_001242823_8_1;NCBI:NM_001002029_7_1;NCBI:NM_001002029_8_1;NCBI:NM_007293_1_1;NCBI:NM_007293_5_1;NCBI:NM_001252204_7_1;NCBI:NM_001252204_1;NCBI:NM_001242823_5_1;NCBI:NM_007293_2_1;NCBI:NM_001252204_6_1;NCBI:NM_001002029_6_1;NCBI:NM_007293_7_1;NCBI:NM_001002029_4_1;NCBI:NM_001252204_4_1;NCBI:NM_001242823_3_1;NCBI:NM_007293_1;NCBI:NM_001002029_3_1;NCBI:NM_001252204_5_1;…	AAC(Iodo-APB)AQLNDFLQEYGTQGC(Carbamidomethyl)QVU(Iodo-APB)GLPSHLR	3	b	1	7	noloss
1319.2549	1248.0391	77.292267	1.2762264	0.15793395	AACAQLNDFLQEYGTQGCQVUGLPSHLR	NCBI:NM_001242823_7_1;NCBI:NM_001242823_8_1;NCBI:NM_001002029_7_1;NCBI:NM_001002029_8_1;NCBI:NM_007293_1_1;NCBI:NM_007293_5_1;NCBI:NM_001252204_7_1;NCBI:NM_001252204_1;NCBI:NM_001242823_5_1;NCBI:NM_007293_2_1;NCBI:NM_001252204_6_1;NCBI:NM_001002029_6_1;NCBI:NM_007293_7_1;NCBI:NM_001002029_4_1;NCBI:NM_001252204_4_1;NCBI:NM_001242823_3_1;NCBI:NM_007293_1;NCBI:NM_001002029_3_1;NCBI:NM_001252204_5_1;…	AAC(Iodo-APB)AQLNDFLQEYGTQGC(Carbamidomethyl)QVU(Iodo-APB)GLPSHLR	3	y	2	18	noloss
1319.2549	1184.0098	77.292267	1.2762264	0.14853097	AACAQLNDFLQEYGTQGCQVUGLPSHLR	NCBI:NM_001242823_7_1;NCBI:NM_001242823_8_1;NCBI:NM_001002029_7_1;NCBI:NM_001002029_8_1;NCBI:NM_007293_1_1;NCBI:NM_007293_5_1;NCBI:NM_001252204_7_1;NCBI:NM_001252204_1;NCBI:NM_001242823_5_1;NCBI:NM_007293_2_1;NCBI:NM_001252204_6_1;NCBI:NM_001002029_6_1;NCBI:NM_007293_7_1;NCBI:NM_001002029_4_1;NCBI:NM_001252204_4_1;NCBI:NM_001242823_3_1;NCBI:NM_007293_1;NCBI:NM_001002029_3_1;NCBI:NM_001252204_5_1;…	AAC(Iodo-APB)AQLNDFLQEYGTQGC(Carbamidomethyl)QVU(Iodo-APB)GLPSHLR	3	y	2	17	noloss
1319.2549	894.89301	77.292267	1.2762264	0.10565529	AACAQLNDFLQEYGTQGCQVUGLPSHLR	NCBI:NM_001242823_7_1;NCBI:NM_001242823_8_1;NCBI:NM_001002029_7_1;NCBI:NM_001002029_8_1;NCBI:NM_007293_1_1;NCBI:NM_007293_5_1;NCBI:NM_001252204_7_1;NCBI:NM_001252204_1;NCBI:NM_001242823_5_1;NCBI:NM_007293_2_1;NCBI:NM_001252204_6_1;NCBI:NM_001002029_6_1;NCBI:NM_007293_7_1;NCBI:NM_001002029_4_1;NCBI:NM_001252204_4_1;NCBI:NM_001242823_3_1;NCBI:NM_007293_1;NCBI:NM_001002029_3_1;NCBI:NM_001252204_5_1;…	AAC(Iodo-APB)AQLNDFLQEYGTQGC(Carbamidomethyl)QVU(Iodo-APB)GLPSHLR	3	y	2	12	noloss
1319.2549	1201.5341	77.292267	1.2762264	0.066476569	AACAQLNDFLQEYGTQGCQVUGLPSHLR	NCBI:NM_001242823_7_1;NCBI:NM_001242823_8_1;NCBI:NM_001002029_7_1;NCBI:NM_001002029_8_1;NCBI:NM_007293_1_1;NCBI:NM_007293_5_1;NCBI:NM_001252204_7_1;NCBI:NM_001252204_1;NCBI:NM_001242823_5_1;NCBI:NM_007293_2_1;NCBI:NM_001252204_6_1;NCBI:NM_001002029_6_1;NCBI:NM_007293_7_1;NCBI:NM_001002029_4_1;NCBI:NM_001252204_4_1;NCBI:NM_001242823_3_1;NCBI:NM_007293_1;NCBI:NM_001002029_3_1;NCBI:NM_001252204_5_1;…	AAC(Iodo-APB)AQLNDFLQEYGTQGC(Carbamidomethyl)QVU(Iodo-APB)GLPSHLR	3	b	1	8	noloss
1319.2549	1549.1923	77.292267	1.2762264	0.028064771	AACAQLNDFLQEYGTQGCQVUGLPSHLR	NCBI:NM_001242823_7_1;NCBI:NM_001242823_8_1;NCBI:NM_001002029_7_1;NCBI:NM_001002029_8_1;NCBI:NM_007293_1_1;NCBI:NM_007293_5_1;NCBI:NM_001252204_7_1;NCBI:NM_001252204_1;NCBI:NM_001242823_5_1;NCBI:NM_007293_2_1;NCBI:NM_001252204_6_1;NCBI:NM_001002029_6_1;NCBI:NM_007293_7_1;NCBI:NM_001002029_4_1;NCBI:NM_001252204_4_1;NCBI:NM_001242823_3_1;NCBI:NM_007293_1;NCBI:NM_001002029_3_1;NCBI:NM_001252204_5_1;…	AAC(Iodo-APB)AQLNDFLQEYGTQGC(Carbamidomethyl)QVU(Iodo-APB)GLPSHLR	3	y	2	23	noloss
1319.2549	1378.1154	77.292267	1.2762264	0.017689792	AACAQLNDFLQEYGTQGCQVUGLPSHLR	NCBI:NM_001242823_7_1;NCBI:NM_001242823_8_1;NCBI:NM_001002029_7_1;NCBI:NM_001002029_8_1;NCBI:NM_007293_1_1;NCBI:NM_007293_5_1;NCBI:NM_001252204_7_1;NCBI:NM_001252204_1;NCBI:NM_001242823_5_1;NCBI:NM_007293_2_1;NCBI:NM_001252204_6_1;NCBI:NM_001002029_6_1;NCBI:NM_007293_7_1;NCBI:NM_001002029_4_1;NCBI:NM_001252204_4_1;NCBI:NM_001242823_3_1;NCBI:NM_007293_1;NCBI:NM_001002029_3_1;NCBI:NM_001252204_5_1;…	AAC(Iodo-APB)AQLNDFLQEYGTQGC(Carbamidomethyl)QVU(Iodo-APB)GLPSHLR	3	y	2	20	noloss
989.69299	1037.9568	77.292267	1.1102921	1	AACAQLNDFLQEYGTQGCQVUGLPSHLR	NCBI:NM_001242823_7_1;NCBI:NM_001242823_8_1;NCBI:NM_001002029_7_1;NCBI:NM_001002029_8_1;NCBI:NM_007293_1_1;NCBI:NM_007293_5_1;NCBI:NM_001252204_7_1;NCBI:NM_001252204_1;NCBI:NM_001242823_5_1;NCBI:NM_007293_2_1;NCBI:NM_001252204_6_1;NCBI:NM_001002029_6_1;NCBI:NM_007293_7_1;NCBI:NM_001002029_4_1;NCBI:NM_001252204_4_1;NCBI:NM_001242823_3_1;NCBI:NM_007293_1;NCBI:NM_001002029_3_1;NCBI:NM_001252204_5_1;…	AAC(Iodo-APB)AQLNDFLQEYGTQGC(Carbamidomethyl)QVU(Iodo-APB)GLPSHLR	4	y	2	15	noloss
989.69299	1119.4885	77.292267	1.1102921	0.77257568	AACAQLNDFLQEYGTQGCQVUGLPSHLR	NCBI:NM_001242823_7_1;NCBI:NM_001242823_8_1;NCBI:NM_001002029_7_1;NCBI:NM_001002029_8_1;NCBI:NM_007293_1_1;NCBI:NM_007293_5_1;NCBI:NM_001252204_7_1;NCBI:NM_001252204_1;NCBI:NM_001242823_5_1;NCBI:NM_007293_2_1;NCBI:NM_001252204_6_1;NCBI:NM_001002029_6_1;NCBI:NM_007293_7_1;NCBI:NM_001002029_4_1;NCBI:NM_001252204_4_1;NCBI:NM_001242823_3_1;NCBI:NM_007293_1;NCBI:NM_001002029_3_1;NCBI:NM_001252204_5_1;…	AAC(Iodo-APB)AQLNDFLQEYGTQGC(Carbamidomethyl)QVU(Iodo-APB)GLPSHLR	4	y	2	16	noloss
989.69299	601.27063	77.292267	1.1102921	0.61674011	AACAQLNDFLQEYGTQGCQVUGLPSHLR	NCBI:NM_001242823_7_1;NCBI:NM_001242823_8_1;NCBI:NM_001002029_7_1;NCBI:NM_001002029_8_1;NCBI:NM_007293_1_1;NCBI:NM_007293_5_1;NCBI:NM_001252204_7_1;NCBI:NM_001252204_1;NCBI:NM_001242823_5_1;NCBI:NM_007293_2_1;NCBI:NM_001252204_6_1;NCBI:NM_001002029_6_1;NCBI:NM_007293_7_1;NCBI:NM_001002029_4_1;NCBI:NM_001252204_4_1;NCBI:NM_001242823_3_1;NCBI:NM_007293_1;NCBI:NM_001002029_3_1;NCBI:NM_001252204_5_1;…	AAC(Iodo-APB)AQLNDFLQEYGTQGC(Carbamidomethyl)QVU(Iodo-APB)GLPSHLR	4	b	2	8	noloss
989.69299	674.80487	77.292267	1.1102921	0.60569394	AACAQLNDFLQEYGTQGCQVUGLPSHLR	NCBI:NM_001242823_7_1;NCBI:NM_001242823_8_1;NCBI:NM_001002029_7_1;NCBI:NM_001002029_8_1;NCBI:NM_007293_1_1;NCBI:NM_007293_5_1;NCBI:NM_001252204_7_1;NCBI:NM_001252204_1;NCBI:NM_001242823_5_1;NCBI:NM_007293_2_1;NCBI:NM_001252204_6_1;NCBI:NM_001002029_6_1;NCBI:NM_007293_7_1;NCBI:NM_001002029_4_1;NCBI:NM_001252204_4_1;NCBI:NM_001242823_3_1;NCBI:NM_007293_1;NCBI:NM_001002029_3_1;NCBI:NM_001252204_5_1;…	AAC(Iodo-APB)AQLNDFLQEYGTQGC(Carbamidomethyl)QVU(Iodo-APB)GLPSHLR	4	b	2	9	noloss
989.69299	1184.0098	77.292267	1.1102921	0.59450865	AACAQLNDFLQEYGTQGCQVUGLPSHLR	NCBI:NM_001242823_7_1;NCBI:NM_001242823_8_1;NCBI:NM_001002029_7_1;NCBI:NM_001002029_8_1;NCBI:NM_007293_1_1;NCBI:NM_007293_5_1;NCBI:NM_001252204_7_1;NCBI:NM_001252204_1;NCBI:NM_001242823_5_1;NCBI:NM_007293_2_1;NCBI:NM_001252204_6_1;NCBI:NM_001002029_6_1;NCBI:NM_007293_7_1;NCBI:NM_001002029_4_1;NCBI:NM_001252204_4_1;NCBI:NM_001242823_3_1;NCBI:NM_007293_1;NCBI:NM_001002029_3_1;NCBI:NM_001252204_5_1;…	AAC(Iodo-APB)AQLNDFLQEYGTQGC(Carbamidomethyl)QVU(Iodo-APB)GLPSHLR	4	y	2	17	noloss
989.69299	1248.0391	77.292267	1.1102921	0.5316807	AACAQLNDFLQEYGTQGCQVUGLPSHLR	NCBI:NM_001242823_7_1;NCBI:NM_001242823_8_1;NCBI:NM_001002029_7_1;NCBI:NM_001002029_8_1;NCBI:NM_007293_1_1;NCBI:NM_007293_5_1;NCBI:NM_001252204_7_1;NCBI:NM_001252204_1;NCBI:NM_001242823_5_1;NCBI:NM_007293_2_1;NCBI:NM_001252204_6_1;NCBI:NM_001002029_6_1;NCBI:NM_007293_7_1;NCBI:NM_001002029_4_1;NCBI:NM_001252204_4_1;NCBI:NM_001242823_3_1;NCBI:NM_007293_1;NCBI:NM_001002029_3_1;NCBI:NM_001252204_5_1;…	AAC(Iodo-APB)AQLNDFLQEYGTQGC(Carbamidomethyl)QVU(Iodo-APB)GLPSHLR	4	y	2	18	noloss
989.69299	859.38007	77.292267	1.1102921	0.4922114	AACAQLNDFLQEYGTQGCQVUGLPSHLR	NCBI:NM_001242823_7_1;NCBI:NM_001242823_8_1;NCBI:NM_001002029_7_1;NCBI:NM_001002029_8_1;NCBI:NM_007293_1_1;NCBI:NM_007293_5_1;NCBI:NM_001252204_7_1;NCBI:NM_001252204_1;NCBI:NM_001242823_5_1;NCBI:NM_007293_2_1;NCBI:NM_001252204_6_1;NCBI:NM_001002029_6_1;NCBI:NM_007293_7_1;NCBI:NM_001002029_4_1;NCBI:NM_001252204_4_1;NCBI:NM_001242823_3_1;NCBI:NM_007293_1;NCBI:NM_001002029_3_1;NCBI:NM_001252204_5_1;…	AAC(Iodo-APB)AQLNDFLQEYGTQGC(Carbamidomethyl)QVU(Iodo-APB)GLPSHLR	4	b	1	5	noloss
989.69299	609.34674	77.292267	1.1102921	0.48940977	AACAQLNDFLQEYGTQGCQVUGLPSHLR	NCBI:NM_001242823_7_1;NCBI:NM_001242823_8_1;NCBI:NM_001002029_7_1;NCBI:NM_001002029_8_1;NCBI:NM_007293_1_1;NCBI:NM_007293_5_1;NCBI:NM_001252204_7_1;NCBI:NM_001252204_1;NCBI:NM_001242823_5_1;NCBI:NM_007293_2_1;NCBI:NM_001252204_6_1;NCBI:NM_001002029_6_1;NCBI:NM_007293_7_1;NCBI:NM_001002029_4_1;NCBI:NM_001252204_4_1;NCBI:NM_001242823_3_1;NCBI:NM_007293_1;NCBI:NM_001002029_3_1;NCBI:NM_001252204_5_1;…	AAC(Iodo-APB)AQLNDFLQEYGTQGC(Carbamidomethyl)QVU(Iodo-APB)GLPSHLR	4	y	1	5	noloss
989.69299	1201.5341	77.292267	1.1102921	0.43107191	AACAQLNDFLQEYGTQGCQVUGLPSHLR	NCBI:NM_001242823_7_1;NCBI:NM_001242823_8_1;NCBI:NM_001002029_7_1;NCBI:NM_001002029_8_1;NCBI:NM_007293_1_1;NCBI:NM_007293_5_1;NCBI:NM_001252204_7_1;NCBI:NM_001252204_1;NCBI:NM_001242823_5_1;NCBI:NM_007293_2_1;NCBI:NM_001252204_6_1;NCBI:NM_001002029_6_1;NCBI:NM_007293_7_1;NCBI:NM_001002029_4_1;NCBI:NM_001252204_4_1;NCBI:NM_001242823_3_1;NCBI:NM_007293_1;NCBI:NM_001002029_3_1;NCBI:NM_001252204_5_1;…	AAC(Iodo-APB)AQLNDFLQEYGTQGC(Carbamidomethyl)QVU(Iodo-APB)GLPSHLR	4	b	1	8	noloss
989.69299	972.46411	77.292267	1.1102921	0.42824751	AACAQLNDFLQEYGTQGCQVUGLPSHLR	NCBI:NM_001242823_7_1;NCBI:NM_001242823_8_1;NCBI:NM_001002029_7_1;NCBI:NM_001002029_8_1;NCBI:NM_007293_1_1;NCBI:NM_007293_5_1;NCBI:NM_001252204_7_1;NCBI:NM_001252204_1;NCBI:NM_001242823_5_1;NCBI:NM_007293_2_1;NCBI:NM_001252204_6_1;NCBI:NM_001002029_6_1;NCBI:NM_007293_7_1;NCBI:NM_001002029_4_1;NCBI:NM_001252204_4_1;NCBI:NM_001242823_3_1;NCBI:NM_007293_1;NCBI:NM_001002029_3_1;NCBI:NM_001252204_5_1;…	AAC(Iodo-APB)AQLNDFLQEYGTQGC(Carbamidomethyl)QVU(Iodo-APB)GLPSHLR	4	b	1	6	noloss
989.69299	859.89746	77.292267	1.1102921	0.39743048	AACAQLNDFLQEYGTQGCQVUGLPSHLR	NCBI:NM_001242823_7_1;NCBI:NM_001242823_8_1;NCBI:NM_001002029_7_1;NCBI:NM_001002029_8_1;NCBI:NM_007293_1_1;NCBI:NM_007293_5_1;NCBI:NM_001252204_7_1;NCBI:NM_001252204_1;NCBI:NM_001242823_5_1;NCBI:NM_007293_2_1;NCBI:NM_001252204_6_1;NCBI:NM_001002029_6_1;NCBI:NM_007293_7_1;NCBI:NM_001002029_4_1;NCBI:NM_001252204_4_1;NCBI:NM_001242823_3_1;NCBI:NM_007293_1;NCBI:NM_001002029_3_1;NCBI:NM_001252204_5_1;…	AAC(Iodo-APB)AQLNDFLQEYGTQGC(Carbamidomethyl)QVU(Iodo-APB)GLPSHLR	4	b	2	12	noloss
989.69299	731.34686	77.292267	1.1102921	0.38571349	AACAQLNDFLQEYGTQGCQVUGLPSHLR	NCBI:NM_001242823_7_1;NCBI:NM_001242823_8_1;NCBI:NM_001002029_7_1;NCBI:NM_001002029_8_1;NCBI:NM_007293_1_1;NCBI:NM_007293_5_1;NCBI:NM_001252204_7_1;NCBI:NM_001252204_1;NCBI:NM_001242823_5_1;NCBI:NM_007293_2_1;NCBI:NM_001252204_6_1;NCBI:NM_001002029_6_1;NCBI:NM_007293_7_1;NCBI:NM_001002029_4_1;NCBI:NM_001252204_4_1;NCBI:NM_001242823_3_1;NCBI:NM_007293_1;NCBI:NM_001002029_3_1;NCBI:NM_001252204_5_1;…	AAC(Iodo-APB)AQLNDFLQEYGTQGC(Carbamidomethyl)QVU(Iodo-APB)GLPSHLR	4	b	2	10	noloss
989.69299	660.28436	77.292267	1.1102921	0.27563742	AACAQLNDFLQEYGTQGCQVUGLPSHLR	NCBI:NM_001242823_7_1;NCBI:NM_001242823_8_1;NCBI:NM_001002029_7_1;NCBI:NM_001002029_8_1;NCBI:NM_007293_1_1;NCBI:NM_007293_5_1;NCBI:NM_001252204_7_1;NCBI:NM_001252204_1;NCBI:NM_001242823_5_1;NCBI:NM_007293_2_1;NCBI:NM_001252204_6_1;NCBI:NM_001002029_6_1;NCBI:NM_007293_7_1;NCBI:NM_001002029_4_1;NCBI:NM_001252204_4_1;NCBI:NM_001242823_3_1;NCBI:NM_007293_1;NCBI:NM_001002029_3_1;NCBI:NM_001252204_5_1;…	AAC(Iodo-APB)AQLNDFLQEYGTQGC(Carbamidomethyl)QVU(Iodo-APB)GLPSHLR	4	b	1	3	noloss
989.69299	894.89301	77.292267	1.1102921	0.2561861	AACAQLNDFLQEYGTQGCQVUGLPSHLR	NCBI:NM_001242823_7_1;NCBI:NM_001242823_8_1;NCBI:NM_001002029_7_1;NCBI:NM_001002029_8_1;NCBI:NM_007293_1_1;NCBI:NM_007293_5_1;NCBI:NM_001252204_7_1;NCBI:NM_001252204_1;NCBI:NM_001242823_5_1;NCBI:NM_007293_2_1;NCBI:NM_001252204_6_1;NCBI:NM_001002029_6_1;NCBI:NM_007293_7_1;NCBI:NM_001002029_4_1;NCBI:NM_001252204_4_1;NCBI:NM_001242823_3_1;NCBI:NM_007293_1;NCBI:NM_001002029_3_1;NCBI:NM_001252204_5_1;…	AAC(Iodo-APB)AQLNDFLQEYGTQGC(Carbamidomethyl)QVU(Iodo-APB)GLPSHLR	4	y	2	12	noloss
989.69299	1009.4461	77.292267	1.1102921	0.24714239	AACAQLNDFLQEYGTQGCQVUGLPSHLR	NCBI:NM_001242823_7_1;NCBI:NM_001242823_8_1;NCBI:NM_001002029_7_1;NCBI:NM_001002029_8_1;NCBI:NM_007293_1_1;NCBI:NM_007293_5_1;NCBI:NM_001252204_7_1;NCBI:NM_001252204_1;NCBI:NM_001242823_5_1;NCBI:NM_007293_2_1;NCBI:NM_001252204_6_1;NCBI:NM_001002029_6_1;NCBI:NM_007293_7_1;NCBI:NM_001002029_4_1;NCBI:NM_001252204_4_1;NCBI:NM_001242823_3_1;NCBI:NM_007293_1;NCBI:NM_001002029_3_1;NCBI:NM_001252204_5_1;…	AAC(Iodo-APB)AQLNDFLQEYGTQGC(Carbamidomethyl)QVU(Iodo-APB)GLPSHLR	4	y	2	14	noloss
989.69299	731.32147	77.292267	1.1102921	0.23267397	AACAQLNDFLQEYGTQGCQVUGLPSHLR	NCBI:NM_001242823_7_1;NCBI:NM_001242823_8_1;NCBI:NM_001002029_7_1;NCBI:NM_001002029_8_1;NCBI:NM_007293_1_1;NCBI:NM_007293_5_1;NCBI:NM_001252204_7_1;NCBI:NM_001252204_1;NCBI:NM_001242823_5_1;NCBI:NM_007293_2_1;NCBI:NM_001252204_6_1;NCBI:NM_001002029_6_1;NCBI:NM_007293_7_1;NCBI:NM_001002029_4_1;NCBI:NM_001252204_4_1;NCBI:NM_001242823_3_1;NCBI:NM_007293_1;NCBI:NM_001002029_3_1;NCBI:NM_001252204_5_1;…	AAC(Iodo-APB)AQLNDFLQEYGTQGC(Carbamidomethyl)QVU(Iodo-APB)GLPSHLR	4	b	1	4	noloss
1949.8679	1914.3494	78.669411	1.6527747	1	AACAQLNDFLQEYGTQGCQVUGLPSHLR	NCBI:NM_001242823_7_1;NCBI:NM_001242823_8_1;NCBI:NM_001002029_7_1;NCBI:NM_001002029_8_1;NCBI:NM_007293_1_1;NCBI:NM_007293_5_1;NCBI:NM_001252204_7_1;NCBI:NM_001252204_1;NCBI:NM_001242823_5_1;NCBI:NM_007293_2_1;NCBI:NM_001252204_6_1;NCBI:NM_001002029_6_1;NCBI:NM_007293_7_1;NCBI:NM_001002029_4_1;NCBI:NM_001252204_4_1;NCBI:NM_001242823_3_1;NCBI:NM_007293_1;NCBI:NM_001002029_3_1;NCBI:NM_001252204_5_1;…	AAC(Iodo-APB)AQLNDFLQEYGTQGCQVU(Iodo-APB)GLPSHLR	2	y	2	27	noloss
1949.8679	1443.668	78.669411	1.6527747	0.98840576	AACAQLNDFLQEYGTQGCQVUGLPSHLR	NCBI:NM_001242823_7_1;NCBI:NM_001242823_8_1;NCBI:NM_001002029_7_1;NCBI:NM_001002029_8_1;NCBI:NM_007293_1_1;NCBI:NM_007293_5_1;NCBI:NM_001252204_7_1;NCBI:NM_001252204_1;NCBI:NM_001242823_5_1;NCBI:NM_007293_2_1;NCBI:NM_001252204_6_1;NCBI:NM_001002029_6_1;NCBI:NM_007293_7_1;NCBI:NM_001002029_4_1;NCBI:NM_001252204_4_1;NCBI:NM_001242823_3_1;NCBI:NM_007293_1;NCBI:NM_001002029_3_1;NCBI:NM_001252204_5_1;…	AAC(Iodo-APB)AQLNDFLQEYGTQGCQVU(Iodo-APB)GLPSHLR	2	y	1	9	noloss
1949.8679	1878.8308	78.669411	1.6527747	0.97365981	AACAQLNDFLQEYGTQGCQVUGLPSHLR	NCBI:NM_001242823_7_1;NCBI:NM_001242823_8_1;NCBI:NM_001002029_7_1;NCBI:NM_001002029_8_1;NCBI:NM_007293_1_1;NCBI:NM_007293_5_1;NCBI:NM_001252204_7_1;NCBI:NM_001252204_1;NCBI:NM_001242823_5_1;NCBI:NM_007293_2_1;NCBI:NM_001252204_6_1;NCBI:NM_001002029_6_1;NCBI:NM_007293_7_1;NCBI:NM_001002029_4_1;NCBI:NM_001252204_4_1;NCBI:NM_001242823_3_1;NCBI:NM_007293_1;NCBI:NM_001002029_3_1;NCBI:NM_001252204_5_1;…	AAC(Iodo-APB)AQLNDFLQEYGTQGCQVU(Iodo-APB)GLPSHLR	2	y	2	26	noloss
1949.8679	1349.6046	78.669411	1.6527747	0.96463656	AACAQLNDFLQEYGTQGCQVUGLPSHLR	NCBI:NM_001242823_7_1;NCBI:NM_001242823_8_1;NCBI:NM_001002029_7_1;NCBI:NM_001002029_8_1;NCBI:NM_007293_1_1;NCBI:NM_007293_5_1;NCBI:NM_001252204_7_1;NCBI:NM_001252204_1;NCBI:NM_001242823_5_1;NCBI:NM_007293_2_1;NCBI:NM_001252204_6_1;NCBI:NM_001002029_6_1;NCBI:NM_007293_7_1;NCBI:NM_001002029_4_1;NCBI:NM_001252204_4_1;NCBI:NM_001242823_3_1;NCBI:NM_007293_1;NCBI:NM_001002029_3_1;NCBI:NM_001252204_5_1;…	AAC(Iodo-APB)AQLNDFLQEYGTQGCQVU(Iodo-APB)GLPSHLR	2	y	2	20	noloss
1949.8679	1620.2294	78.669411	1.6527747	0.96448731	AACAQLNDFLQEYGTQGCQVUGLPSHLR	NCBI:NM_001242823_7_1;NCBI:NM_001242823_8_1;NCBI:NM_001002029_7_1;NCBI:NM_001002029_8_1;NCBI:NM_007293_1_1;NCBI:NM_007293_5_1;NCBI:NM_001252204_7_1;NCBI:NM_001252204_1;NCBI:NM_001242823_5_1;NCBI:NM_007293_2_1;NCBI:NM_001252204_6_1;NCBI:NM_001002029_6_1;NCBI:NM_007293_7_1;NCBI:NM_001002029_4_1;NCBI:NM_001252204_4_1;NCBI:NM_001242823_3_1;NCBI:NM_007293_1;NCBI:NM_001002029_3_1;NCBI:NM_001252204_5_1;…	AAC(Iodo-APB)AQLNDFLQEYGTQGCQVU(Iodo-APB)GLPSHLR	2	y	2	25	noloss
1949.8679	1520.6815	78.669411	1.6527747	0.96257567	AACAQLNDFLQEYGTQGCQVUGLPSHLR	NCBI:NM_001242823_7_1;NCBI:NM_001242823_8_1;NCBI:NM_001002029_7_1;NCBI:NM_001002029_8_1;NCBI:NM_007293_1_1;NCBI:NM_007293_5_1;NCBI:NM_001252204_7_1;NCBI:NM_001252204_1;NCBI:NM_001242823_5_1;NCBI:NM_007293_2_1;NCBI:NM_001252204_6_1;NCBI:NM_001002029_6_1;NCBI:NM_007293_7_1;NCBI:NM_001002029_4_1;NCBI:NM_001252204_4_1;NCBI:NM_001242823_3_1;NCBI:NM_007293_1;NCBI:NM_001002029_3_1;NCBI:NM_001252204_5_1;…	AAC(Iodo-APB)AQLNDFLQEYGTQGCQVU(Iodo-APB)GLPSHLR	2	y	2	23	noloss
1949.8679	1584.7108	78.669411	1.6527747	0.95967561	AACAQLNDFLQEYGTQGCQVUGLPSHLR	NCBI:NM_001242823_7_1;NCBI:NM_001242823_8_1;NCBI:NM_001002029_7_1;NCBI:NM_001002029_8_1;NCBI:NM_007293_1_1;NCBI:NM_007293_5_1;NCBI:NM_001252204_7_1;NCBI:NM_001252204_1;NCBI:NM_001242823_5_1;NCBI:NM_007293_2_1;NCBI:NM_001252204_6_1;NCBI:NM_001002029_6_1;NCBI:NM_007293_7_1;NCBI:NM_001002029_4_1;NCBI:NM_001252204_4_1;NCBI:NM_001242823_3_1;NCBI:NM_007293_1;NCBI:NM_001002029_3_1;NCBI:NM_001252204_5_1;…	AAC(Iodo-APB)AQLNDFLQEYGTQGCQVU(Iodo-APB)GLPSHLR	2	y	2	24	noloss
1949.8679	1464.1395	78.669411	1.6527747	0.95644867	AACAQLNDFLQEYGTQGCQVUGLPSHLR	NCBI:NM_001242823_7_1;NCBI:NM_001242823_8_1;NCBI:NM_001002029_7_1;NCBI:NM_001002029_8_1;NCBI:NM_007293_1_1;NCBI:NM_007293_5_1;NCBI:NM_001252204_7_1;NCBI:NM_001252204_1;NCBI:NM_001242823_5_1;NCBI:NM_007293_2_1;NCBI:NM_001252204_6_1;NCBI:NM_001002029_6_1;NCBI:NM_007293_7_1;NCBI:NM_001002029_4_1;NCBI:NM_001252204_4_1;NCBI:NM_001242823_3_1;NCBI:NM_007293_1;NCBI:NM_001002029_3_1;NCBI:NM_001252204_5_1;…	AAC(Iodo-APB)AQLNDFLQEYGTQGCQVU(Iodo-APB)GLPSHLR	2	y	2	22	noloss
1949.8679	1407.118	78.669411	1.6527747	0.95501846	AACAQLNDFLQEYGTQGCQVUGLPSHLR	NCBI:NM_001242823_7_1;NCBI:NM_001242823_8_1;NCBI:NM_001002029_7_1;NCBI:NM_001002029_8_1;NCBI:NM_007293_1_1;NCBI:NM_007293_5_1;NCBI:NM_001252204_7_1;NCBI:NM_001252204_1;NCBI:NM_001242823_5_1;NCBI:NM_007293_2_1;NCBI:NM_001252204_6_1;NCBI:NM_001002029_6_1;NCBI:NM_007293_7_1;NCBI:NM_001002029_4_1;NCBI:NM_001252204_4_1;NCBI:NM_001242823_3_1;NCBI:NM_007293_1;NCBI:NM_001002029_3_1;NCBI:NM_001252204_5_1;…	AAC(Iodo-APB)AQLNDFLQEYGTQGCQVU(Iodo-APB)GLPSHLR	2	y	2	21	noloss
1949.8679	1276.0704	78.669411	1.6527747	0.94252801	AACAQLNDFLQEYGTQGCQVUGLPSHLR	NCBI:NM_001242823_7_1;NCBI:NM_001242823_8_1;NCBI:NM_001002029_7_1;NCBI:NM_001002029_8_1;NCBI:NM_007293_1_1;NCBI:NM_007293_5_1;NCBI:NM_001252204_7_1;NCBI:NM_001252204_1;NCBI:NM_001242823_5_1;NCBI:NM_007293_2_1;NCBI:NM_001252204_6_1;NCBI:NM_001002029_6_1;NCBI:NM_007293_7_1;NCBI:NM_001002029_4_1;NCBI:NM_001252204_4_1;NCBI:NM_001242823_3_1;NCBI:NM_007293_1;NCBI:NM_001002029_3_1;NCBI:NM_001252204_5_1;…	AAC(Iodo-APB)AQLNDFLQEYGTQGCQVU(Iodo-APB)GLPSHLR	2	y	2	19	noloss
1949.8679	722.33765	78.669411	1.6527747	0.93915439	AACAQLNDFLQEYGTQGCQVUGLPSHLR	NCBI:NM_001242823_7_1;NCBI:NM_001242823_8_1;NCBI:NM_001002029_7_1;NCBI:NM_001002029_8_1;NCBI:NM_007293_1_1;NCBI:NM_007293_5_1;NCBI:NM_001252204_7_1;NCBI:NM_001252204_1;NCBI:NM_001242823_5_1;NCBI:NM_007293_2_1;NCBI:NM_001252204_6_1;NCBI:NM_001002029_6_1;NCBI:NM_007293_7_1;NCBI:NM_001002029_4_1;NCBI:NM_001252204_4_1;NCBI:NM_001242823_3_1;NCBI:NM_007293_1;NCBI:NM_001002029_3_1;NCBI:NM_001252204_5_1;…	AAC(Iodo-APB)AQLNDFLQEYGTQGCQVU(Iodo-APB)GLPSHLR	2	y	2	9	noloss
1949.8679	1155.499	78.669411	1.6527747	0.93736041	AACAQLNDFLQEYGTQGCQVUGLPSHLR	NCBI:NM_001242823_7_1;NCBI:NM_001242823_8_1;NCBI:NM_001002029_7_1;NCBI:NM_001002029_8_1;NCBI:NM_007293_1_1;NCBI:NM_007293_5_1;NCBI:NM_001252204_7_1;NCBI:NM_001252204_1;NCBI:NM_001242823_5_1;NCBI:NM_007293_2_1;NCBI:NM_001252204_6_1;NCBI:NM_001002029_6_1;NCBI:NM_007293_7_1;NCBI:NM_001002029_4_1;NCBI:NM_001252204_4_1;NCBI:NM_001242823_3_1;NCBI:NM_007293_1;NCBI:NM_001002029_3_1;NCBI:NM_001252204_5_1;…	AAC(Iodo-APB)AQLNDFLQEYGTQGCQVU(Iodo-APB)GLPSHLR	2	y	2	17	noloss
1949.8679	1219.5283	78.669411	1.6527747	0.93659908	AACAQLNDFLQEYGTQGCQVUGLPSHLR	NCBI:NM_001242823_7_1;NCBI:NM_001242823_8_1;NCBI:NM_001002029_7_1;NCBI:NM_001002029_8_1;NCBI:NM_007293_1_1;NCBI:NM_007293_5_1;NCBI:NM_001252204_7_1;NCBI:NM_001252204_1;NCBI:NM_001242823_5_1;NCBI:NM_007293_2_1;NCBI:NM_001252204_6_1;NCBI:NM_001002029_6_1;NCBI:NM_007293_7_1;NCBI:NM_001002029_4_1;NCBI:NM_001252204_4_1;NCBI:NM_001242823_3_1;NCBI:NM_007293_1;NCBI:NM_001002029_3_1;NCBI:NM_001252204_5_1;…	AAC(Iodo-APB)AQLNDFLQEYGTQGCQVU(Iodo-APB)GLPSHLR	2	y	2	18	noloss
1949.8679	1090.9778	78.669411	1.6527747	0.93294913	AACAQLNDFLQEYGTQGCQVUGLPSHLR	NCBI:NM_001242823_7_1;NCBI:NM_001242823_8_1;NCBI:NM_001002029_7_1;NCBI:NM_001002029_8_1;NCBI:NM_007293_1_1;NCBI:NM_007293_5_1;NCBI:NM_001252204_7_1;NCBI:NM_001252204_1;NCBI:NM_001242823_5_1;NCBI:NM_007293_2_1;NCBI:NM_001252204_6_1;NCBI:NM_001002029_6_1;NCBI:NM_007293_7_1;NCBI:NM_001002029_4_1;NCBI:NM_001252204_4_1;NCBI:NM_001242823_3_1;NCBI:NM_007293_1;NCBI:NM_001002029_3_1;NCBI:NM_001252204_5_1;…	AAC(Iodo-APB)AQLNDFLQEYGTQGCQVU(Iodo-APB)GLPSHLR	2	y	2	16	noloss
1949.8679	980.93536	78.669411	1.6527747	0.92638767	AACAQLNDFLQEYGTQGCQVUGLPSHLR	NCBI:NM_001242823_7_1;NCBI:NM_001242823_8_1;NCBI:NM_001002029_7_1;NCBI:NM_001002029_8_1;NCBI:NM_007293_1_1;NCBI:NM_007293_5_1;NCBI:NM_001252204_7_1;NCBI:NM_001252204_1;NCBI:NM_001242823_5_1;NCBI:NM_007293_2_1;NCBI:NM_001252204_6_1;NCBI:NM_001002029_6_1;NCBI:NM_007293_7_1;NCBI:NM_001002029_4_1;NCBI:NM_001252204_4_1;NCBI:NM_001242823_3_1;NCBI:NM_007293_1;NCBI:NM_001002029_3_1;NCBI:NM_001252204_5_1;…	AAC(Iodo-APB)AQLNDFLQEYGTQGCQVU(Iodo-APB)GLPSHLR	2	y	2	14	noloss
1949.8679	1009.4461	78.669411	1.6527747	0.92531335	AACAQLNDFLQEYGTQGCQVUGLPSHLR	NCBI:NM_001242823_7_1;NCBI:NM_001242823_8_1;NCBI:NM_001002029_7_1;NCBI:NM_001002029_8_1;NCBI:NM_007293_1_1;NCBI:NM_007293_5_1;NCBI:NM_001252204_7_1;NCBI:NM_001252204_1;NCBI:NM_001242823_5_1;NCBI:NM_007293_2_1;NCBI:NM_001252204_6_1;NCBI:NM_001002029_6_1;NCBI:NM_007293_7_1;NCBI:NM_001002029_4_1;NCBI:NM_001252204_4_1;NCBI:NM_001242823_3_1;NCBI:NM_007293_1;NCBI:NM_001002029_3_1;NCBI:NM_001252204_5_1;…	AAC(Iodo-APB)AQLNDFLQEYGTQGCQVU(Iodo-APB)GLPSHLR	2	y	2	15	noloss
1300.2477	1914.3494	78.669411	1.2739171	1	AACAQLNDFLQEYGTQGCQVUGLPSHLR	NCBI:NM_001242823_7_1;NCBI:NM_001242823_8_1;NCBI:NM_001002029_7_1;NCBI:NM_001002029_8_1;NCBI:NM_007293_1_1;NCBI:NM_007293_5_1;NCBI:NM_001252204_7_1;NCBI:NM_001252204_1;NCBI:NM_001242823_5_1;NCBI:NM_007293_2_1;NCBI:NM_001252204_6_1;NCBI:NM_001002029_6_1;NCBI:NM_007293_7_1;NCBI:NM_001002029_4_1;NCBI:NM_001252204_4_1;NCBI:NM_001242823_3_1;NCBI:NM_007293_1;NCBI:NM_001002029_3_1;NCBI:NM_001252204_5_1;…	AAC(Iodo-APB)AQLNDFLQEYGTQGCQVU(Iodo-APB)GLPSHLR	3	y	2	27	noloss
1300.2477	722.33765	78.669411	1.2739171	0.9748491	AACAQLNDFLQEYGTQGCQVUGLPSHLR	NCBI:NM_001242823_7_1;NCBI:NM_001242823_8_1;NCBI:NM_001002029_7_1;NCBI:NM_001002029_8_1;NCBI:NM_007293_1_1;NCBI:NM_007293_5_1;NCBI:NM_001252204_7_1;NCBI:NM_001252204_1;NCBI:NM_001242823_5_1;NCBI:NM_007293_2_1;NCBI:NM_001252204_6_1;NCBI:NM_001002029_6_1;NCBI:NM_007293_7_1;NCBI:NM_001002029_4_1;NCBI:NM_001252204_4_1;NCBI:NM_001242823_3_1;NCBI:NM_007293_1;NCBI:NM_001002029_3_1;NCBI:NM_001252204_5_1;…	AAC(Iodo-APB)AQLNDFLQEYGTQGCQVU(Iodo-APB)GLPSHLR	3	y	2	9	noloss
1300.2477	1009.4461	78.669411	1.2739171	0.9732514	AACAQLNDFLQEYGTQGCQVUGLPSHLR	NCBI:NM_001242823_7_1;NCBI:NM_001242823_8_1;NCBI:NM_001002029_7_1;NCBI:NM_001002029_8_1;NCBI:NM_007293_1_1;NCBI:NM_007293_5_1;NCBI:NM_001252204_7_1;NCBI:NM_001252204_1;NCBI:NM_001242823_5_1;NCBI:NM_007293_2_1;NCBI:NM_001252204_6_1;NCBI:NM_001002029_6_1;NCBI:NM_007293_7_1;NCBI:NM_001002029_4_1;NCBI:NM_001252204_4_1;NCBI:NM_001242823_3_1;NCBI:NM_007293_1;NCBI:NM_001002029_3_1;NCBI:NM_001252204_5_1;…	AAC(Iodo-APB)AQLNDFLQEYGTQGCQVU(Iodo-APB)GLPSHLR	3	y	2	15	noloss
1300.2477	1520.6815	78.669411	1.2739171	0.9703958	AACAQLNDFLQEYGTQGCQVUGLPSHLR	NCBI:NM_001242823_7_1;NCBI:NM_001242823_8_1;NCBI:NM_001002029_7_1;NCBI:NM_001002029_8_1;NCBI:NM_007293_1_1;NCBI:NM_007293_5_1;NCBI:NM_001252204_7_1;NCBI:NM_001252204_1;NCBI:NM_001242823_5_1;NCBI:NM_007293_2_1;NCBI:NM_001252204_6_1;NCBI:NM_001002029_6_1;NCBI:NM_007293_7_1;NCBI:NM_001002029_4_1;NCBI:NM_001252204_4_1;NCBI:NM_001242823_3_1;NCBI:NM_007293_1;NCBI:NM_001002029_3_1;NCBI:NM_001252204_5_1;…	AAC(Iodo-APB)AQLNDFLQEYGTQGCQVU(Iodo-APB)GLPSHLR	3	y	2	23	noloss
1300.2477	1155.499	78.669411	1.2739171	0.96845436	AACAQLNDFLQEYGTQGCQVUGLPSHLR	NCBI:NM_001242823_7_1;NCBI:NM_001242823_8_1;NCBI:NM_001002029_7_1;NCBI:NM_001002029_8_1;NCBI:NM_007293_1_1;NCBI:NM_007293_5_1;NCBI:NM_001252204_7_1;NCBI:NM_001252204_1;NCBI:NM_001242823_5_1;NCBI:NM_007293_2_1;NCBI:NM_001252204_6_1;NCBI:NM_001002029_6_1;NCBI:NM_007293_7_1;NCBI:NM_001002029_4_1;NCBI:NM_001252204_4_1;NCBI:NM_001242823_3_1;NCBI:NM_007293_1;NCBI:NM_001002029_3_1;NCBI:NM_001252204_5_1;…	AAC(Iodo-APB)AQLNDFLQEYGTQGCQVU(Iodo-APB)GLPSHLR	3	y	2	17	noloss
1300.2477	1878.8308	78.669411	1.2739171	0.96493101	AACAQLNDFLQEYGTQGCQVUGLPSHLR	NCBI:NM_001242823_7_1;NCBI:NM_001242823_8_1;NCBI:NM_001002029_7_1;NCBI:NM_001002029_8_1;NCBI:NM_007293_1_1;NCBI:NM_007293_5_1;NCBI:NM_001252204_7_1;NCBI:NM_001252204_1;NCBI:NM_001242823_5_1;NCBI:NM_007293_2_1;NCBI:NM_001252204_6_1;NCBI:NM_001002029_6_1;NCBI:NM_007293_7_1;NCBI:NM_001002029_4_1;NCBI:NM_001252204_4_1;NCBI:NM_001242823_3_1;NCBI:NM_007293_1;NCBI:NM_001002029_3_1;NCBI:NM_001252204_5_1;…	AAC(Iodo-APB)AQLNDFLQEYGTQGCQVU(Iodo-APB)GLPSHLR	3	y	2	26	noloss
1300.2477	866.38226	78.669411	1.2739171	0.96465003	AACAQLNDFLQEYGTQGCQVUGLPSHLR	NCBI:NM_001242823_7_1;NCBI:NM_001242823_8_1;NCBI:NM_001002029_7_1;NCBI:NM_001002029_8_1;NCBI:NM_007293_1_1;NCBI:NM_007293_5_1;NCBI:NM_001252204_7_1;NCBI:NM_001252204_1;NCBI:NM_001242823_5_1;NCBI:NM_007293_2_1;NCBI:NM_001252204_6_1;NCBI:NM_001002029_6_1;NCBI:NM_007293_7_1;NCBI:NM_001002029_4_1;NCBI:NM_001252204_4_1;NCBI:NM_001242823_3_1;NCBI:NM_007293_1;NCBI:NM_001002029_3_1;NCBI:NM_001252204_5_1;…	AAC(Iodo-APB)AQLNDFLQEYGTQGCQVU(Iodo-APB)GLPSHLR	3	y	2	12	noloss
1300.2477	1349.6046	78.669411	1.2739171	0.96420491	AACAQLNDFLQEYGTQGCQVUGLPSHLR	NCBI:NM_001242823_7_1;NCBI:NM_001242823_8_1;NCBI:NM_001002029_7_1;NCBI:NM_001002029_8_1;NCBI:NM_007293_1_1;NCBI:NM_007293_5_1;NCBI:NM_001252204_7_1;NCBI:NM_001252204_1;NCBI:NM_001242823_5_1;NCBI:NM_007293_2_1;NCBI:NM_001252204_6_1;NCBI:NM_001002029_6_1;NCBI:NM_007293_7_1;NCBI:NM_001002029_4_1;NCBI:NM_001252204_4_1;NCBI:NM_001242823_3_1;NCBI:NM_007293_1;NCBI:NM_001002029_3_1;NCBI:NM_001252204_5_1;…	AAC(Iodo-APB)AQLNDFLQEYGTQGCQVU(Iodo-APB)GLPSHLR	3	y	2	20	noloss
1300.2477	1090.9778	78.669411	1.2739171	0.96284139	AACAQLNDFLQEYGTQGCQVUGLPSHLR	NCBI:NM_001242823_7_1;NCBI:NM_001242823_8_1;NCBI:NM_001002029_7_1;NCBI:NM_001002029_8_1;NCBI:NM_007293_1_1;NCBI:NM_007293_5_1;NCBI:NM_001252204_7_1;NCBI:NM_001252204_1;NCBI:NM_001242823_5_1;NCBI:NM_007293_2_1;NCBI:NM_001252204_6_1;NCBI:NM_001002029_6_1;NCBI:NM_007293_7_1;NCBI:NM_001002029_4_1;NCBI:NM_001252204_4_1;NCBI:NM_001242823_3_1;NCBI:NM_007293_1;NCBI:NM_001002029_3_1;NCBI:NM_001252204_5_1;…	AAC(Iodo-APB)AQLNDFLQEYGTQGCQVU(Iodo-APB)GLPSHLR	3	y	2	16	noloss
1300.2477	1584.7108	78.669411	1.2739171	0.96279556	AACAQLNDFLQEYGTQGCQVUGLPSHLR	NCBI:NM_001242823_7_1;NCBI:NM_001242823_8_1;NCBI:NM_001002029_7_1;NCBI:NM_001002029_8_1;NCBI:NM_007293_1_1;NCBI:NM_007293_5_1;NCBI:NM_001252204_7_1;NCBI:NM_001252204_1;NCBI:NM_001242823_5_1;NCBI:NM_007293_2_1;NCBI:NM_001252204_6_1;NCBI:NM_001002029_6_1;NCBI:NM_007293_7_1;NCBI:NM_001002029_4_1;NCBI:NM_001252204_4_1;NCBI:NM_001242823_3_1;NCBI:NM_007293_1;NCBI:NM_001002029_3_1;NCBI:NM_001252204_5_1;…	AAC(Iodo-APB)AQLNDFLQEYGTQGCQVU(Iodo-APB)GLPSHLR	3	y	2	24	noloss
1300.2477	1464.1395	78.669411	1.2739171	0.96265924	AACAQLNDFLQEYGTQGCQVUGLPSHLR	NCBI:NM_001242823_7_1;NCBI:NM_001242823_8_1;NCBI:NM_001002029_7_1;NCBI:NM_001002029_8_1;NCBI:NM_007293_1_1;NCBI:NM_007293_5_1;NCBI:NM_001252204_7_1;NCBI:NM_001252204_1;NCBI:NM_001242823_5_1;NCBI:NM_007293_2_1;NCBI:NM_001252204_6_1;NCBI:NM_001002029_6_1;NCBI:NM_007293_7_1;NCBI:NM_001002029_4_1;NCBI:NM_001252204_4_1;NCBI:NM_001242823_3_1;NCBI:NM_007293_1;NCBI:NM_001002029_3_1;NCBI:NM_001252204_5_1;…	AAC(Iodo-APB)AQLNDFLQEYGTQGCQVU(Iodo-APB)GLPSHLR	3	y	2	22	noloss
1300.2477	1219.5283	78.669411	1.2739171	0.96069014	AACAQLNDFLQEYGTQGCQVUGLPSHLR	NCBI:NM_001242823_7_1;NCBI:NM_001242823_8_1;NCBI:NM_001002029_7_1;NCBI:NM_001002029_8_1;NCBI:NM_007293_1_1;NCBI:NM_007293_5_1;NCBI:NM_001252204_7_1;NCBI:NM_001252204_1;NCBI:NM_001242823_5_1;NCBI:NM_007293_2_1;NCBI:NM_001252204_6_1;NCBI:NM_001002029_6_1;NCBI:NM_007293_7_1;NCBI:NM_001002029_4_1;NCBI:NM_001252204_4_1;NCBI:NM_001242823_3_1;NCBI:NM_007293_1;NCBI:NM_001002029_3_1;NCBI:NM_001252204_5_1;…	AAC(Iodo-APB)AQLNDFLQEYGTQGCQVU(Iodo-APB)GLPSHLR	3	y	2	18	noloss
1300.2477	1407.118	78.669411	1.2739171	0.95790344	AACAQLNDFLQEYGTQGCQVUGLPSHLR	NCBI:NM_001242823_7_1;NCBI:NM_001242823_8_1;NCBI:NM_001002029_7_1;NCBI:NM_001002029_8_1;NCBI:NM_007293_1_1;NCBI:NM_007293_5_1;NCBI:NM_001252204_7_1;NCBI:NM_001252204_1;NCBI:NM_001242823_5_1;NCBI:NM_007293_2_1;NCBI:NM_001252204_6_1;NCBI:NM_001002029_6_1;NCBI:NM_007293_7_1;NCBI:NM_001002029_4_1;NCBI:NM_001252204_4_1;NCBI:NM_001242823_3_1;NCBI:NM_007293_1;NCBI:NM_001002029_3_1;NCBI:NM_001252204_5_1;…	AAC(Iodo-APB)AQLNDFLQEYGTQGCQVU(Iodo-APB)GLPSHLR	3	y	2	21	noloss
1300.2477	1276.0704	78.669411	1.2739171	0.95756435	AACAQLNDFLQEYGTQGCQVUGLPSHLR	NCBI:NM_001242823_7_1;NCBI:NM_001242823_8_1;NCBI:NM_001002029_7_1;NCBI:NM_001002029_8_1;NCBI:NM_007293_1_1;NCBI:NM_007293_5_1;NCBI:NM_001252204_7_1;NCBI:NM_001252204_1;NCBI:NM_001242823_5_1;NCBI:NM_007293_2_1;NCBI:NM_001252204_6_1;NCBI:NM_001002029_6_1;NCBI:NM_007293_7_1;NCBI:NM_001002029_4_1;NCBI:NM_001252204_4_1;NCBI:NM_001242823_3_1;NCBI:NM_007293_1;NCBI:NM_001002029_3_1;NCBI:NM_001252204_5_1;…	AAC(Iodo-APB)AQLNDFLQEYGTQGCQVU(Iodo-APB)GLPSHLR	3	y	2	19	noloss
1300.2477	1620.2294	78.669411	1.2739171	0.95684063	AACAQLNDFLQEYGTQGCQVUGLPSHLR	NCBI:NM_001242823_7_1;NCBI:NM_001242823_8_1;NCBI:NM_001002029_7_1;NCBI:NM_001002029_8_1;NCBI:NM_007293_1_1;NCBI:NM_007293_5_1;NCBI:NM_001252204_7_1;NCBI:NM_001252204_1;NCBI:NM_001242823_5_1;NCBI:NM_007293_2_1;NCBI:NM_001252204_6_1;NCBI:NM_001002029_6_1;NCBI:NM_007293_7_1;NCBI:NM_001002029_4_1;NCBI:NM_001252204_4_1;NCBI:NM_001242823_3_1;NCBI:NM_007293_1;NCBI:NM_001002029_3_1;NCBI:NM_001252204_5_1;…	AAC(Iodo-APB)AQLNDFLQEYGTQGCQVU(Iodo-APB)GLPSHLR	3	y	2	25	noloss
1300.2477	786.36694	78.669411	1.2739171	0.95539159	AACAQLNDFLQEYGTQGCQVUGLPSHLR	NCBI:NM_001242823_7_1;NCBI:NM_001242823_8_1;NCBI:NM_001002029_7_1;NCBI:NM_001002029_8_1;NCBI:NM_007293_1_1;NCBI:NM_007293_5_1;NCBI:NM_001252204_7_1;NCBI:NM_001252204_1;NCBI:NM_001242823_5_1;NCBI:NM_007293_2_1;NCBI:NM_001252204_6_1;NCBI:NM_001002029_6_1;NCBI:NM_007293_7_1;NCBI:NM_001002029_4_1;NCBI:NM_001252204_4_1;NCBI:NM_001242823_3_1;NCBI:NM_007293_1;NCBI:NM_001002029_3_1;NCBI:NM_001252204_5_1;…	AAC(Iodo-APB)AQLNDFLQEYGTQGCQVU(Iodo-APB)GLPSHLR	3	y	2	10	noloss
975.43762	1201.5341	78.669411	1.1268438	1	AACAQLNDFLQEYGTQGCQVUGLPSHLR	NCBI:NM_001242823_7_1;NCBI:NM_001242823_8_1;NCBI:NM_001002029_7_1;NCBI:NM_001002029_8_1;NCBI:NM_007293_1_1;NCBI:NM_007293_5_1;NCBI:NM_001252204_7_1;NCBI:NM_001252204_1;NCBI:NM_001242823_5_1;NCBI:NM_007293_2_1;NCBI:NM_001252204_6_1;NCBI:NM_001002029_6_1;NCBI:NM_007293_7_1;NCBI:NM_001002029_4_1;NCBI:NM_001252204_4_1;NCBI:NM_001242823_3_1;NCBI:NM_007293_1;NCBI:NM_001002029_3_1;NCBI:NM_001252204_5_1;…	AAC(Iodo-APB)AQLNDFLQEYGTQGCQVU(Iodo-APB)GLPSHLR	4	b	1	8	noloss
975.43762	609.34674	78.669411	1.1268438	0.97736847	AACAQLNDFLQEYGTQGCQVUGLPSHLR	NCBI:NM_001242823_7_1;NCBI:NM_001242823_8_1;NCBI:NM_001002029_7_1;NCBI:NM_001002029_8_1;NCBI:NM_007293_1_1;NCBI:NM_007293_5_1;NCBI:NM_001252204_7_1;NCBI:NM_001252204_1;NCBI:NM_001242823_5_1;NCBI:NM_007293_2_1;NCBI:NM_001252204_6_1;NCBI:NM_001002029_6_1;NCBI:NM_007293_7_1;NCBI:NM_001002029_4_1;NCBI:NM_001252204_4_1;NCBI:NM_001242823_3_1;NCBI:NM_007293_1;NCBI:NM_001002029_3_1;NCBI:NM_001252204_5_1;…	AAC(Iodo-APB)AQLNDFLQEYGTQGCQVU(Iodo-APB)GLPSHLR	4	y	1	5	noloss
975.43762	859.38007	78.669411	1.1268438	0.78153533	AACAQLNDFLQEYGTQGCQVUGLPSHLR	NCBI:NM_001242823_7_1;NCBI:NM_001242823_8_1;NCBI:NM_001002029_7_1;NCBI:NM_001002029_8_1;NCBI:NM_007293_1_1;NCBI:NM_007293_5_1;NCBI:NM_001252204_7_1;NCBI:NM_001252204_1;NCBI:NM_001242823_5_1;NCBI:NM_007293_2_1;NCBI:NM_001252204_6_1;NCBI:NM_001002029_6_1;NCBI:NM_007293_7_1;NCBI:NM_001002029_4_1;NCBI:NM_001252204_4_1;NCBI:NM_001242823_3_1;NCBI:NM_007293_1;NCBI:NM_001002029_3_1;NCBI:NM_001252204_5_1;…	AAC(Iodo-APB)AQLNDFLQEYGTQGCQVU(Iodo-APB)GLPSHLR	4	b	1	5	noloss
975.43762	972.46411	78.669411	1.1268438	0.60177404	AACAQLNDFLQEYGTQGCQVUGLPSHLR	NCBI:NM_001242823_7_1;NCBI:NM_001242823_8_1;NCBI:NM_001002029_7_1;NCBI:NM_001002029_8_1;NCBI:NM_007293_1_1;NCBI:NM_007293_5_1;NCBI:NM_001252204_7_1;NCBI:NM_001252204_1;NCBI:NM_001242823_5_1;NCBI:NM_007293_2_1;NCBI:NM_001252204_6_1;NCBI:NM_001002029_6_1;NCBI:NM_007293_7_1;NCBI:NM_001002029_4_1;NCBI:NM_001252204_4_1;NCBI:NM_001242823_3_1;NCBI:NM_007293_1;NCBI:NM_001002029_3_1;NCBI:NM_001252204_5_1;…	AAC(Iodo-APB)AQLNDFLQEYGTQGCQVU(Iodo-APB)GLPSHLR	4	b	1	6	noloss
975.43762	1348.6024	78.669411	1.1268438	0.40998131	AACAQLNDFLQEYGTQGCQVUGLPSHLR	NCBI:NM_001242823_7_1;NCBI:NM_001242823_8_1;NCBI:NM_001002029_7_1;NCBI:NM_001002029_8_1;NCBI:NM_007293_1_1;NCBI:NM_007293_5_1;NCBI:NM_001252204_7_1;NCBI:NM_001252204_1;NCBI:NM_001242823_5_1;NCBI:NM_007293_2_1;NCBI:NM_001252204_6_1;NCBI:NM_001002029_6_1;NCBI:NM_007293_7_1;NCBI:NM_001002029_4_1;NCBI:NM_001252204_4_1;NCBI:NM_001242823_3_1;NCBI:NM_007293_1;NCBI:NM_001002029_3_1;NCBI:NM_001252204_5_1;…	AAC(Iodo-APB)AQLNDFLQEYGTQGCQVU(Iodo-APB)GLPSHLR	4	b	1	9	noloss
975.43762	660.28436	78.669411	1.1268438	0.3898088	AACAQLNDFLQEYGTQGCQVUGLPSHLR	NCBI:NM_001242823_7_1;NCBI:NM_001242823_8_1;NCBI:NM_001002029_7_1;NCBI:NM_001002029_8_1;NCBI:NM_007293_1_1;NCBI:NM_007293_5_1;NCBI:NM_001252204_7_1;NCBI:NM_001252204_1;NCBI:NM_001242823_5_1;NCBI:NM_007293_2_1;NCBI:NM_001252204_6_1;NCBI:NM_001002029_6_1;NCBI:NM_007293_7_1;NCBI:NM_001002029_4_1;NCBI:NM_001252204_4_1;NCBI:NM_001242823_3_1;NCBI:NM_007293_1;NCBI:NM_001002029_3_1;NCBI:NM_001252204_5_1;…	AAC(Iodo-APB)AQLNDFLQEYGTQGCQVU(Iodo-APB)GLPSHLR	4	b	1	3	noloss
975.43762	1009.4461	78.669411	1.1268438	0.37784341	AACAQLNDFLQEYGTQGCQVUGLPSHLR	NCBI:NM_001242823_7_1;NCBI:NM_001242823_8_1;NCBI:NM_001002029_7_1;NCBI:NM_001002029_8_1;NCBI:NM_007293_1_1;NCBI:NM_007293_5_1;NCBI:NM_001252204_7_1;NCBI:NM_001252204_1;NCBI:NM_001242823_5_1;NCBI:NM_007293_2_1;NCBI:NM_001252204_6_1;NCBI:NM_001002029_6_1;NCBI:NM_007293_7_1;NCBI:NM_001002029_4_1;NCBI:NM_001252204_4_1;NCBI:NM_001242823_3_1;NCBI:NM_007293_1;NCBI:NM_001002029_3_1;NCBI:NM_001252204_5_1;…	AAC(Iodo-APB)AQLNDFLQEYGTQGCQVU(Iodo-APB)GLPSHLR	4	y	2	15	noloss
975.43762	731.32147	78.669411	1.1268438	0.1787228	AACAQLNDFLQEYGTQGCQVUGLPSHLR	NCBI:NM_001242823_7_1;NCBI:NM_001242823_8_1;NCBI:NM_001002029_7_1;NCBI:NM_001002029_8_1;NCBI:NM_007293_1_1;NCBI:NM_007293_5_1;NCBI:NM_001252204_7_1;NCBI:NM_001252204_1;NCBI:NM_001242823_5_1;NCBI:NM_007293_2_1;NCBI:NM_001252204_6_1;NCBI:NM_001002029_6_1;NCBI:NM_007293_7_1;NCBI:NM_001002029_4_1;NCBI:NM_001252204_4_1;NCBI:NM_001242823_3_1;NCBI:NM_007293_1;NCBI:NM_001002029_3_1;NCBI:NM_001252204_5_1;…	AAC(Iodo-APB)AQLNDFLQEYGTQGCQVU(Iodo-APB)GLPSHLR	4	b	1	4	noloss
975.43762	1155.499	78.669411	1.1268438	0.17131323	AACAQLNDFLQEYGTQGCQVUGLPSHLR	NCBI:NM_001242823_7_1;NCBI:NM_001242823_8_1;NCBI:NM_001002029_7_1;NCBI:NM_001002029_8_1;NCBI:NM_007293_1_1;NCBI:NM_007293_5_1;NCBI:NM_001252204_7_1;NCBI:NM_001252204_1;NCBI:NM_001242823_5_1;NCBI:NM_007293_2_1;NCBI:NM_001252204_6_1;NCBI:NM_001002029_6_1;NCBI:NM_007293_7_1;NCBI:NM_001002029_4_1;NCBI:NM_001252204_4_1;NCBI:NM_001242823_3_1;NCBI:NM_007293_1;NCBI:NM_001002029_3_1;NCBI:NM_001252204_5_1;…	AAC(Iodo-APB)AQLNDFLQEYGTQGCQVU(Iodo-APB)GLPSHLR	4	y	2	17	noloss
975.43762	1090.9778	78.669411	1.1268438	0.016077233	AACAQLNDFLQEYGTQGCQVUGLPSHLR	NCBI:NM_001242823_7_1;NCBI:NM_001242823_8_1;NCBI:NM_001002029_7_1;NCBI:NM_001002029_8_1;NCBI:NM_007293_1_1;NCBI:NM_007293_5_1;NCBI:NM_001252204_7_1;NCBI:NM_001252204_1;NCBI:NM_001242823_5_1;NCBI:NM_007293_2_1;NCBI:NM_001252204_6_1;NCBI:NM_001002029_6_1;NCBI:NM_007293_7_1;NCBI:NM_001002029_4_1;NCBI:NM_001252204_4_1;NCBI:NM_001242823_3_1;NCBI:NM_007293_1;NCBI:NM_001002029_3_1;NCBI:NM_001252204_5_1;…	AAC(Iodo-APB)AQLNDFLQEYGTQGCQVU(Iodo-APB)GLPSHLR	4	y	2	16	noloss
1978.3787	609.34674	75.96875	1.6709391	1	AACAQLNDFLQEYGTQGCQVUGLPSHLR	NCBI:NM_001242823_7_1;NCBI:NM_001242823_8_1;NCBI:NM_001002029_7_1;NCBI:NM_001002029_8_1;NCBI:NM_007293_1_1;NCBI:NM_007293_5_1;NCBI:NM_001252204_7_1;NCBI:NM_001252204_1;NCBI:NM_001242823_5_1;NCBI:NM_007293_2_1;NCBI:NM_001252204_6_1;NCBI:NM_001002029_6_1;NCBI:NM_007293_7_1;NCBI:NM_001002029_4_1;NCBI:NM_001252204_4_1;NCBI:NM_001242823_3_1;NCBI:NM_007293_1;NCBI:NM_001002029_3_1;NCBI:NM_001252204_5_1;…	AAC(Carbamidomethyl)AQLNDFLQEYGTQGC(Iodo-APB)QVU(Iodo-APB)GLPSHLR	2	y	1	5	noloss
1978.3787	844.36176	75.96875	1.6709391	0.26993716	AACAQLNDFLQEYGTQGCQVUGLPSHLR	NCBI:NM_001242823_7_1;NCBI:NM_001242823_8_1;NCBI:NM_001002029_7_1;NCBI:NM_001002029_8_1;NCBI:NM_007293_1_1;NCBI:NM_007293_5_1;NCBI:NM_001252204_7_1;NCBI:NM_001252204_1;NCBI:NM_001242823_5_1;NCBI:NM_007293_2_1;NCBI:NM_001252204_6_1;NCBI:NM_001002029_6_1;NCBI:NM_007293_7_1;NCBI:NM_001002029_4_1;NCBI:NM_001252204_4_1;NCBI:NM_001242823_3_1;NCBI:NM_007293_1;NCBI:NM_001002029_3_1;NCBI:NM_001252204_5_1;…	AAC(Carbamidomethyl)AQLNDFLQEYGTQGC(Iodo-APB)QVU(Iodo-APB)GLPSHLR	2	b	1	8	noloss
1978.3787	779.45227	75.96875	1.6709391	0.12190486	AACAQLNDFLQEYGTQGCQVUGLPSHLR	NCBI:NM_001242823_7_1;NCBI:NM_001242823_8_1;NCBI:NM_001002029_7_1;NCBI:NM_001002029_8_1;NCBI:NM_007293_1_1;NCBI:NM_007293_5_1;NCBI:NM_001252204_7_1;NCBI:NM_001252204_1;NCBI:NM_001242823_5_1;NCBI:NM_007293_2_1;NCBI:NM_001252204_6_1;NCBI:NM_001002029_6_1;NCBI:NM_007293_7_1;NCBI:NM_001002029_4_1;NCBI:NM_001252204_4_1;NCBI:NM_001242823_3_1;NCBI:NM_007293_1;NCBI:NM_001002029_3_1;NCBI:NM_001252204_5_1;…	AAC(Carbamidomethyl)AQLNDFLQEYGTQGC(Iodo-APB)QVU(Iodo-APB)GLPSHLR	2	y	1	7	noloss
1319.2549	615.29193	75.96875	1.2388407	1	AACAQLNDFLQEYGTQGCQVUGLPSHLR	NCBI:NM_001242823_7_1;NCBI:NM_001242823_8_1;NCBI:NM_001002029_7_1;NCBI:NM_001002029_8_1;NCBI:NM_007293_1_1;NCBI:NM_007293_5_1;NCBI:NM_001252204_7_1;NCBI:NM_001252204_1;NCBI:NM_001242823_5_1;NCBI:NM_007293_2_1;NCBI:NM_001252204_6_1;NCBI:NM_001002029_6_1;NCBI:NM_007293_7_1;NCBI:NM_001002029_4_1;NCBI:NM_001252204_4_1;NCBI:NM_001242823_3_1;NCBI:NM_007293_1;NCBI:NM_001002029_3_1;NCBI:NM_001252204_5_1;…	AAC(Carbamidomethyl)AQLNDFLQEYGTQGC(Iodo-APB)QVU(Iodo-APB)GLPSHLR	3	b	1	6	noloss
1319.2549	502.20786	75.96875	1.2388407	0.62171996	AACAQLNDFLQEYGTQGCQVUGLPSHLR	NCBI:NM_001242823_7_1;NCBI:NM_001242823_8_1;NCBI:NM_001002029_7_1;NCBI:NM_001002029_8_1;NCBI:NM_007293_1_1;NCBI:NM_007293_5_1;NCBI:NM_001252204_7_1;NCBI:NM_001252204_1;NCBI:NM_001242823_5_1;NCBI:NM_007293_2_1;NCBI:NM_001252204_6_1;NCBI:NM_001002029_6_1;NCBI:NM_007293_7_1;NCBI:NM_001002029_4_1;NCBI:NM_001252204_4_1;NCBI:NM_001242823_3_1;NCBI:NM_007293_1;NCBI:NM_001002029_3_1;NCBI:NM_001252204_5_1;…	AAC(Carbamidomethyl)AQLNDFLQEYGTQGC(Iodo-APB)QVU(Iodo-APB)GLPSHLR	3	b	1	5	noloss
1319.2549	609.34674	75.96875	1.2388407	0.57110369	AACAQLNDFLQEYGTQGCQVUGLPSHLR	NCBI:NM_001242823_7_1;NCBI:NM_001242823_8_1;NCBI:NM_001002029_7_1;NCBI:NM_001002029_8_1;NCBI:NM_007293_1_1;NCBI:NM_007293_5_1;NCBI:NM_001252204_7_1;NCBI:NM_001252204_1;NCBI:NM_001242823_5_1;NCBI:NM_007293_2_1;NCBI:NM_001252204_6_1;NCBI:NM_001002029_6_1;NCBI:NM_007293_7_1;NCBI:NM_001002029_4_1;NCBI:NM_001252204_4_1;NCBI:NM_001242823_3_1;NCBI:NM_007293_1;NCBI:NM_001002029_3_1;NCBI:NM_001252204_5_1;…	AAC(Carbamidomethyl)AQLNDFLQEYGTQGC(Iodo-APB)QVU(Iodo-APB)GLPSHLR	3	y	1	5	noloss
1319.2549	729.33484	75.96875	1.2388407	0.33383632	AACAQLNDFLQEYGTQGCQVUGLPSHLR	NCBI:NM_001242823_7_1;NCBI:NM_001242823_8_1;NCBI:NM_001002029_7_1;NCBI:NM_001002029_8_1;NCBI:NM_007293_1_1;NCBI:NM_007293_5_1;NCBI:NM_001252204_7_1;NCBI:NM_001252204_1;NCBI:NM_001242823_5_1;NCBI:NM_007293_2_1;NCBI:NM_001252204_6_1;NCBI:NM_001002029_6_1;NCBI:NM_007293_7_1;NCBI:NM_001002029_4_1;NCBI:NM_001252204_4_1;NCBI:NM_001242823_3_1;NCBI:NM_007293_1;NCBI:NM_001002029_3_1;NCBI:NM_001252204_5_1;…	AAC(Carbamidomethyl)AQLNDFLQEYGTQGC(Iodo-APB)QVU(Iodo-APB)GLPSHLR	3	b	1	7	noloss
1319.2549	844.36176	75.96875	1.2388407	0.29544914	AACAQLNDFLQEYGTQGCQVUGLPSHLR	NCBI:NM_001242823_7_1;NCBI:NM_001242823_8_1;NCBI:NM_001002029_7_1;NCBI:NM_001002029_8_1;NCBI:NM_007293_1_1;NCBI:NM_007293_5_1;NCBI:NM_001252204_7_1;NCBI:NM_001252204_1;NCBI:NM_001242823_5_1;NCBI:NM_007293_2_1;NCBI:NM_001252204_6_1;NCBI:NM_001002029_6_1;NCBI:NM_007293_7_1;NCBI:NM_001002029_4_1;NCBI:NM_001252204_4_1;NCBI:NM_001242823_3_1;NCBI:NM_007293_1;NCBI:NM_001002029_3_1;NCBI:NM_001252204_5_1;…	AAC(Carbamidomethyl)AQLNDFLQEYGTQGC(Iodo-APB)QVU(Iodo-APB)GLPSHLR	3	b	1	8	noloss
1319.2549	303.11215	75.96875	1.2388407	0.24240698	AACAQLNDFLQEYGTQGCQVUGLPSHLR	NCBI:NM_001242823_7_1;NCBI:NM_001242823_8_1;NCBI:NM_001002029_7_1;NCBI:NM_001002029_8_1;NCBI:NM_007293_1_1;NCBI:NM_007293_5_1;NCBI:NM_001252204_7_1;NCBI:NM_001252204_1;NCBI:NM_001242823_5_1;NCBI:NM_007293_2_1;NCBI:NM_001252204_6_1;NCBI:NM_001002029_6_1;NCBI:NM_007293_7_1;NCBI:NM_001002029_4_1;NCBI:NM_001252204_4_1;NCBI:NM_001242823_3_1;NCBI:NM_007293_1;NCBI:NM_001002029_3_1;NCBI:NM_001252204_5_1;…	AAC(Carbamidomethyl)AQLNDFLQEYGTQGC(Iodo-APB)QVU(Iodo-APB)GLPSHLR	3	b	1	3	noloss
1319.2549	374.14926	75.96875	1.2388407	0.21664265	AACAQLNDFLQEYGTQGCQVUGLPSHLR	NCBI:NM_001242823_7_1;NCBI:NM_001242823_8_1;NCBI:NM_001002029_7_1;NCBI:NM_001002029_8_1;NCBI:NM_007293_1_1;NCBI:NM_007293_5_1;NCBI:NM_001252204_7_1;NCBI:NM_001252204_1;NCBI:NM_001242823_5_1;NCBI:NM_007293_2_1;NCBI:NM_001252204_6_1;NCBI:NM_001002029_6_1;NCBI:NM_007293_7_1;NCBI:NM_001002029_4_1;NCBI:NM_001252204_4_1;NCBI:NM_001242823_3_1;NCBI:NM_007293_1;NCBI:NM_001002029_3_1;NCBI:NM_001252204_5_1;…	AAC(Carbamidomethyl)AQLNDFLQEYGTQGC(Iodo-APB)QVU(Iodo-APB)GLPSHLR	3	b	1	4	noloss
1319.2549	1216.543	75.96875	1.2388407	0.19659904	AACAQLNDFLQEYGTQGCQVUGLPSHLR	NCBI:NM_001242823_7_1;NCBI:NM_001242823_8_1;NCBI:NM_001002029_7_1;NCBI:NM_001002029_8_1;NCBI:NM_007293_1_1;NCBI:NM_007293_5_1;NCBI:NM_001252204_7_1;NCBI:NM_001252204_1;NCBI:NM_001242823_5_1;NCBI:NM_007293_2_1;NCBI:NM_001252204_6_1;NCBI:NM_001002029_6_1;NCBI:NM_007293_7_1;NCBI:NM_001002029_4_1;NCBI:NM_001252204_4_1;NCBI:NM_001242823_3_1;NCBI:NM_007293_1;NCBI:NM_001002029_3_1;NCBI:NM_001252204_5_1;…	AAC(Carbamidomethyl)AQLNDFLQEYGTQGC(Iodo-APB)QVU(Iodo-APB)GLPSHLR	3	y	2	15	noloss
1319.2549	1104.5143	75.96875	1.2388407	0.18730722	AACAQLNDFLQEYGTQGCQVUGLPSHLR	NCBI:NM_001242823_7_1;NCBI:NM_001242823_8_1;NCBI:NM_001002029_7_1;NCBI:NM_001002029_8_1;NCBI:NM_007293_1_1;NCBI:NM_007293_5_1;NCBI:NM_001252204_7_1;NCBI:NM_001252204_1;NCBI:NM_001242823_5_1;NCBI:NM_007293_2_1;NCBI:NM_001252204_6_1;NCBI:NM_001002029_6_1;NCBI:NM_007293_7_1;NCBI:NM_001002029_4_1;NCBI:NM_001252204_4_1;NCBI:NM_001242823_3_1;NCBI:NM_007293_1;NCBI:NM_001002029_3_1;NCBI:NM_001252204_5_1;…	AAC(Carbamidomethyl)AQLNDFLQEYGTQGC(Iodo-APB)QVU(Iodo-APB)GLPSHLR	3	b	1	10	noloss
1319.2549	991.43018	75.96875	1.2388407	0.17596522	AACAQLNDFLQEYGTQGCQVUGLPSHLR	NCBI:NM_001242823_7_1;NCBI:NM_001242823_8_1;NCBI:NM_001002029_7_1;NCBI:NM_001002029_8_1;NCBI:NM_007293_1_1;NCBI:NM_007293_5_1;NCBI:NM_001252204_7_1;NCBI:NM_001252204_1;NCBI:NM_001242823_5_1;NCBI:NM_007293_2_1;NCBI:NM_001252204_6_1;NCBI:NM_001002029_6_1;NCBI:NM_007293_7_1;NCBI:NM_001002029_4_1;NCBI:NM_001252204_4_1;NCBI:NM_001242823_3_1;NCBI:NM_007293_1;NCBI:NM_001002029_3_1;NCBI:NM_001252204_5_1;…	AAC(Carbamidomethyl)AQLNDFLQEYGTQGC(Iodo-APB)QVU(Iodo-APB)GLPSHLR	3	b	1	9	noloss
1319.2549	1671.2363	75.96875	1.2388407	0.16083024	AACAQLNDFLQEYGTQGCQVUGLPSHLR	NCBI:NM_001242823_7_1;NCBI:NM_001242823_8_1;NCBI:NM_001002029_7_1;NCBI:NM_001002029_8_1;NCBI:NM_007293_1_1;NCBI:NM_007293_5_1;NCBI:NM_001252204_7_1;NCBI:NM_001252204_1;NCBI:NM_001242823_5_1;NCBI:NM_007293_2_1;NCBI:NM_001252204_6_1;NCBI:NM_001002029_6_1;NCBI:NM_007293_7_1;NCBI:NM_001002029_4_1;NCBI:NM_001252204_4_1;NCBI:NM_001242823_3_1;NCBI:NM_007293_1;NCBI:NM_001002029_3_1;NCBI:NM_001252204_5_1;…	AAC(Carbamidomethyl)AQLNDFLQEYGTQGC(Iodo-APB)QVU(Iodo-APB)GLPSHLR	3	y	2	22	noloss
1319.2549	1426.6252	75.96875	1.2388407	0.14186683	AACAQLNDFLQEYGTQGCQVUGLPSHLR	NCBI:NM_001242823_7_1;NCBI:NM_001242823_8_1;NCBI:NM_001002029_7_1;NCBI:NM_001002029_8_1;NCBI:NM_007293_1_1;NCBI:NM_007293_5_1;NCBI:NM_001252204_7_1;NCBI:NM_001252204_1;NCBI:NM_001242823_5_1;NCBI:NM_007293_2_1;NCBI:NM_001252204_6_1;NCBI:NM_001002029_6_1;NCBI:NM_007293_7_1;NCBI:NM_001002029_4_1;NCBI:NM_001252204_4_1;NCBI:NM_001242823_3_1;NCBI:NM_007293_1;NCBI:NM_001002029_3_1;NCBI:NM_001252204_5_1;…	AAC(Carbamidomethyl)AQLNDFLQEYGTQGC(Iodo-APB)QVU(Iodo-APB)GLPSHLR	3	y	2	18	noloss
1319.2549	1362.5959	75.96875	1.2388407	0.1015244	AACAQLNDFLQEYGTQGCQVUGLPSHLR	NCBI:NM_001242823_7_1;NCBI:NM_001242823_8_1;NCBI:NM_001002029_7_1;NCBI:NM_001002029_8_1;NCBI:NM_007293_1_1;NCBI:NM_007293_5_1;NCBI:NM_001252204_7_1;NCBI:NM_001252204_1;NCBI:NM_001242823_5_1;NCBI:NM_007293_2_1;NCBI:NM_001252204_6_1;NCBI:NM_001002029_6_1;NCBI:NM_007293_7_1;NCBI:NM_001002029_4_1;NCBI:NM_001252204_4_1;NCBI:NM_001242823_3_1;NCBI:NM_007293_1;NCBI:NM_001002029_3_1;NCBI:NM_001252204_5_1;…	AAC(Carbamidomethyl)AQLNDFLQEYGTQGC(Iodo-APB)QVU(Iodo-APB)GLPSHLR	3	y	2	17	noloss
1319.2549	1298.0746	75.96875	1.2388407	0.09796676	AACAQLNDFLQEYGTQGCQVUGLPSHLR	NCBI:NM_001242823_7_1;NCBI:NM_001242823_8_1;NCBI:NM_001002029_7_1;NCBI:NM_001002029_8_1;NCBI:NM_007293_1_1;NCBI:NM_007293_5_1;NCBI:NM_001252204_7_1;NCBI:NM_001252204_1;NCBI:NM_001242823_5_1;NCBI:NM_007293_2_1;NCBI:NM_001252204_6_1;NCBI:NM_001002029_6_1;NCBI:NM_007293_7_1;NCBI:NM_001002029_4_1;NCBI:NM_001252204_4_1;NCBI:NM_001242823_3_1;NCBI:NM_007293_1;NCBI:NM_001002029_3_1;NCBI:NM_001252204_5_1;…	AAC(Carbamidomethyl)AQLNDFLQEYGTQGC(Iodo-APB)QVU(Iodo-APB)GLPSHLR	3	y	2	16	noloss
1319.2549	1727.7784	75.96875	1.2388407	0.037636559	AACAQLNDFLQEYGTQGCQVUGLPSHLR	NCBI:NM_001242823_7_1;NCBI:NM_001242823_8_1;NCBI:NM_001002029_7_1;NCBI:NM_001002029_8_1;NCBI:NM_007293_1_1;NCBI:NM_007293_5_1;NCBI:NM_001252204_7_1;NCBI:NM_001252204_1;NCBI:NM_001242823_5_1;NCBI:NM_007293_2_1;NCBI:NM_001252204_6_1;NCBI:NM_001002029_6_1;NCBI:NM_007293_7_1;NCBI:NM_001002029_4_1;NCBI:NM_001252204_4_1;NCBI:NM_001242823_3_1;NCBI:NM_007293_1;NCBI:NM_001002029_3_1;NCBI:NM_001252204_5_1;…	AAC(Carbamidomethyl)AQLNDFLQEYGTQGC(Iodo-APB)QVU(Iodo-APB)GLPSHLR	3	y	2	23	noloss
1319.2549	779.45227	75.96875	1.2388407	0.019382996	AACAQLNDFLQEYGTQGCQVUGLPSHLR	NCBI:NM_001242823_7_1;NCBI:NM_001242823_8_1;NCBI:NM_001002029_7_1;NCBI:NM_001002029_8_1;NCBI:NM_007293_1_1;NCBI:NM_007293_5_1;NCBI:NM_001252204_7_1;NCBI:NM_001252204_1;NCBI:NM_001242823_5_1;NCBI:NM_007293_2_1;NCBI:NM_001252204_6_1;NCBI:NM_001002029_6_1;NCBI:NM_007293_7_1;NCBI:NM_001002029_4_1;NCBI:NM_001252204_4_1;NCBI:NM_001242823_3_1;NCBI:NM_007293_1;NCBI:NM_001002029_3_1;NCBI:NM_001252204_5_1;…	AAC(Carbamidomethyl)AQLNDFLQEYGTQGC(Iodo-APB)QVU(Iodo-APB)GLPSHLR	3	y	1	7	noloss
989.69299	609.34674	75.96875	1.09805	1	AACAQLNDFLQEYGTQGCQVUGLPSHLR	NCBI:NM_001242823_7_1;NCBI:NM_001242823_8_1;NCBI:NM_001002029_7_1;NCBI:NM_001002029_8_1;NCBI:NM_007293_1_1;NCBI:NM_007293_5_1;NCBI:NM_001252204_7_1;NCBI:NM_001252204_1;NCBI:NM_001242823_5_1;NCBI:NM_007293_2_1;NCBI:NM_001252204_6_1;NCBI:NM_001002029_6_1;NCBI:NM_007293_7_1;NCBI:NM_001002029_4_1;NCBI:NM_001252204_4_1;NCBI:NM_001242823_3_1;NCBI:NM_007293_1;NCBI:NM_001002029_3_1;NCBI:NM_001252204_5_1;…	AAC(Carbamidomethyl)AQLNDFLQEYGTQGC(Iodo-APB)QVU(Iodo-APB)GLPSHLR	4	y	1	5	noloss
989.69299	1216.543	75.96875	1.09805	0.98056287	AACAQLNDFLQEYGTQGCQVUGLPSHLR	NCBI:NM_001242823_7_1;NCBI:NM_001242823_8_1;NCBI:NM_001002029_7_1;NCBI:NM_001002029_8_1;NCBI:NM_007293_1_1;NCBI:NM_007293_5_1;NCBI:NM_001252204_7_1;NCBI:NM_001252204_1;NCBI:NM_001242823_5_1;NCBI:NM_007293_2_1;NCBI:NM_001252204_6_1;NCBI:NM_001002029_6_1;NCBI:NM_007293_7_1;NCBI:NM_001002029_4_1;NCBI:NM_001252204_4_1;NCBI:NM_001242823_3_1;NCBI:NM_007293_1;NCBI:NM_001002029_3_1;NCBI:NM_001252204_5_1;…	AAC(Carbamidomethyl)AQLNDFLQEYGTQGC(Iodo-APB)QVU(Iodo-APB)GLPSHLR	4	y	2	15	noloss
989.69299	615.29193	75.96875	1.09805	0.64714891	AACAQLNDFLQEYGTQGCQVUGLPSHLR	NCBI:NM_001242823_7_1;NCBI:NM_001242823_8_1;NCBI:NM_001002029_7_1;NCBI:NM_001002029_8_1;NCBI:NM_007293_1_1;NCBI:NM_007293_5_1;NCBI:NM_001252204_7_1;NCBI:NM_001252204_1;NCBI:NM_001242823_5_1;NCBI:NM_007293_2_1;NCBI:NM_001252204_6_1;NCBI:NM_001002029_6_1;NCBI:NM_007293_7_1;NCBI:NM_001002029_4_1;NCBI:NM_001252204_4_1;NCBI:NM_001242823_3_1;NCBI:NM_007293_1;NCBI:NM_001002029_3_1;NCBI:NM_001252204_5_1;…	AAC(Carbamidomethyl)AQLNDFLQEYGTQGC(Iodo-APB)QVU(Iodo-APB)GLPSHLR	4	b	1	6	noloss
989.69299	1298.0746	75.96875	1.09805	0.57899034	AACAQLNDFLQEYGTQGCQVUGLPSHLR	NCBI:NM_001242823_7_1;NCBI:NM_001242823_8_1;NCBI:NM_001002029_7_1;NCBI:NM_001002029_8_1;NCBI:NM_007293_1_1;NCBI:NM_007293_5_1;NCBI:NM_001252204_7_1;NCBI:NM_001252204_1;NCBI:NM_001242823_5_1;NCBI:NM_007293_2_1;NCBI:NM_001252204_6_1;NCBI:NM_001002029_6_1;NCBI:NM_007293_7_1;NCBI:NM_001002029_4_1;NCBI:NM_001252204_4_1;NCBI:NM_001242823_3_1;NCBI:NM_007293_1;NCBI:NM_001002029_3_1;NCBI:NM_001252204_5_1;…	AAC(Carbamidomethyl)AQLNDFLQEYGTQGC(Iodo-APB)QVU(Iodo-APB)GLPSHLR	4	y	2	16	noloss
989.69299	502.20786	75.96875	1.09805	0.5526377	AACAQLNDFLQEYGTQGCQVUGLPSHLR	NCBI:NM_001242823_7_1;NCBI:NM_001242823_8_1;NCBI:NM_001002029_7_1;NCBI:NM_001002029_8_1;NCBI:NM_007293_1_1;NCBI:NM_007293_5_1;NCBI:NM_001252204_7_1;NCBI:NM_001252204_1;NCBI:NM_001242823_5_1;NCBI:NM_007293_2_1;NCBI:NM_001252204_6_1;NCBI:NM_001002029_6_1;NCBI:NM_007293_7_1;NCBI:NM_001002029_4_1;NCBI:NM_001252204_4_1;NCBI:NM_001242823_3_1;NCBI:NM_007293_1;NCBI:NM_001002029_3_1;NCBI:NM_001252204_5_1;…	AAC(Carbamidomethyl)AQLNDFLQEYGTQGC(Iodo-APB)QVU(Iodo-APB)GLPSHLR	4	b	1	5	noloss
989.69299	991.43018	75.96875	1.09805	0.53655398	AACAQLNDFLQEYGTQGCQVUGLPSHLR	NCBI:NM_001242823_7_1;NCBI:NM_001242823_8_1;NCBI:NM_001002029_7_1;NCBI:NM_001002029_8_1;NCBI:NM_007293_1_1;NCBI:NM_007293_5_1;NCBI:NM_001252204_7_1;NCBI:NM_001252204_1;NCBI:NM_001242823_5_1;NCBI:NM_007293_2_1;NCBI:NM_001252204_6_1;NCBI:NM_001002029_6_1;NCBI:NM_007293_7_1;NCBI:NM_001002029_4_1;NCBI:NM_001252204_4_1;NCBI:NM_001242823_3_1;NCBI:NM_007293_1;NCBI:NM_001002029_3_1;NCBI:NM_001252204_5_1;…	AAC(Carbamidomethyl)AQLNDFLQEYGTQGC(Iodo-APB)QVU(Iodo-APB)GLPSHLR	4	b	1	9	noloss
989.69299	844.36176	75.96875	1.09805	0.4413062	AACAQLNDFLQEYGTQGCQVUGLPSHLR	NCBI:NM_001242823_7_1;NCBI:NM_001242823_8_1;NCBI:NM_001002029_7_1;NCBI:NM_001002029_8_1;NCBI:NM_007293_1_1;NCBI:NM_007293_5_1;NCBI:NM_001252204_7_1;NCBI:NM_001252204_1;NCBI:NM_001242823_5_1;NCBI:NM_007293_2_1;NCBI:NM_001252204_6_1;NCBI:NM_001002029_6_1;NCBI:NM_007293_7_1;NCBI:NM_001002029_4_1;NCBI:NM_001252204_4_1;NCBI:NM_001242823_3_1;NCBI:NM_007293_1;NCBI:NM_001002029_3_1;NCBI:NM_001252204_5_1;…	AAC(Carbamidomethyl)AQLNDFLQEYGTQGC(Iodo-APB)QVU(Iodo-APB)GLPSHLR	4	b	1	8	noloss
989.69299	681.31134	75.96875	1.09805	0.41891396	AACAQLNDFLQEYGTQGCQVUGLPSHLR	NCBI:NM_001242823_7_1;NCBI:NM_001242823_8_1;NCBI:NM_001002029_7_1;NCBI:NM_001002029_8_1;NCBI:NM_007293_1_1;NCBI:NM_007293_5_1;NCBI:NM_001252204_7_1;NCBI:NM_001252204_1;NCBI:NM_001242823_5_1;NCBI:NM_007293_2_1;NCBI:NM_001252204_6_1;NCBI:NM_001002029_6_1;NCBI:NM_007293_7_1;NCBI:NM_001002029_4_1;NCBI:NM_001252204_4_1;NCBI:NM_001242823_3_1;NCBI:NM_007293_1;NCBI:NM_001002029_3_1;NCBI:NM_001252204_5_1;…	AAC(Carbamidomethyl)AQLNDFLQEYGTQGC(Iodo-APB)QVU(Iodo-APB)GLPSHLR	4	b	2	12	noloss
989.69299	1362.5959	75.96875	1.09805	0.41538048	AACAQLNDFLQEYGTQGCQVUGLPSHLR	NCBI:NM_001242823_7_1;NCBI:NM_001242823_8_1;NCBI:NM_001002029_7_1;NCBI:NM_001002029_8_1;NCBI:NM_007293_1_1;NCBI:NM_007293_5_1;NCBI:NM_001252204_7_1;NCBI:NM_001252204_1;NCBI:NM_001242823_5_1;NCBI:NM_007293_2_1;NCBI:NM_001252204_6_1;NCBI:NM_001002029_6_1;NCBI:NM_007293_7_1;NCBI:NM_001002029_4_1;NCBI:NM_001252204_4_1;NCBI:NM_001242823_3_1;NCBI:NM_007293_1;NCBI:NM_001002029_3_1;NCBI:NM_001252204_5_1;…	AAC(Carbamidomethyl)AQLNDFLQEYGTQGC(Iodo-APB)QVU(Iodo-APB)GLPSHLR	4	y	2	17	noloss
989.69299	1073.4791	75.96875	1.09805	0.36905041	AACAQLNDFLQEYGTQGCQVUGLPSHLR	NCBI:NM_001242823_7_1;NCBI:NM_001242823_8_1;NCBI:NM_001002029_7_1;NCBI:NM_001002029_8_1;NCBI:NM_007293_1_1;NCBI:NM_007293_5_1;NCBI:NM_001252204_7_1;NCBI:NM_001252204_1;NCBI:NM_001242823_5_1;NCBI:NM_007293_2_1;NCBI:NM_001252204_6_1;NCBI:NM_001002029_6_1;NCBI:NM_007293_7_1;NCBI:NM_001002029_4_1;NCBI:NM_001252204_4_1;NCBI:NM_001242823_3_1;NCBI:NM_007293_1;NCBI:NM_001002029_3_1;NCBI:NM_001252204_5_1;…	AAC(Carbamidomethyl)AQLNDFLQEYGTQGC(Iodo-APB)QVU(Iodo-APB)GLPSHLR	4	y	2	12	noloss
989.69299	303.11215	75.96875	1.09805	0.30764809	AACAQLNDFLQEYGTQGCQVUGLPSHLR	NCBI:NM_001242823_7_1;NCBI:NM_001242823_8_1;NCBI:NM_001002029_7_1;NCBI:NM_001002029_8_1;NCBI:NM_007293_1_1;NCBI:NM_007293_5_1;NCBI:NM_001252204_7_1;NCBI:NM_001252204_1;NCBI:NM_001242823_5_1;NCBI:NM_007293_2_1;NCBI:NM_001252204_6_1;NCBI:NM_001002029_6_1;NCBI:NM_007293_7_1;NCBI:NM_001002029_4_1;NCBI:NM_001252204_4_1;NCBI:NM_001242823_3_1;NCBI:NM_007293_1;NCBI:NM_001002029_3_1;NCBI:NM_001252204_5_1;…	AAC(Carbamidomethyl)AQLNDFLQEYGTQGC(Iodo-APB)QVU(Iodo-APB)GLPSHLR	4	b	1	3	noloss
989.69299	1104.5143	75.96875	1.09805	0.29563972	AACAQLNDFLQEYGTQGCQVUGLPSHLR	NCBI:NM_001242823_7_1;NCBI:NM_001242823_8_1;NCBI:NM_001002029_7_1;NCBI:NM_001002029_8_1;NCBI:NM_007293_1_1;NCBI:NM_007293_5_1;NCBI:NM_001252204_7_1;NCBI:NM_001252204_1;NCBI:NM_001242823_5_1;NCBI:NM_007293_2_1;NCBI:NM_001252204_6_1;NCBI:NM_001002029_6_1;NCBI:NM_007293_7_1;NCBI:NM_001002029_4_1;NCBI:NM_001252204_4_1;NCBI:NM_001242823_3_1;NCBI:NM_007293_1;NCBI:NM_001002029_3_1;NCBI:NM_001252204_5_1;…	AAC(Carbamidomethyl)AQLNDFLQEYGTQGC(Iodo-APB)QVU(Iodo-APB)GLPSHLR	4	b	1	10	noloss
989.69299	374.14926	75.96875	1.09805	0.27978611	AACAQLNDFLQEYGTQGCQVUGLPSHLR	NCBI:NM_001242823_7_1;NCBI:NM_001242823_8_1;NCBI:NM_001002029_7_1;NCBI:NM_001002029_8_1;NCBI:NM_007293_1_1;NCBI:NM_007293_5_1;NCBI:NM_001252204_7_1;NCBI:NM_001252204_1;NCBI:NM_001242823_5_1;NCBI:NM_007293_2_1;NCBI:NM_001252204_6_1;NCBI:NM_001002029_6_1;NCBI:NM_007293_7_1;NCBI:NM_001002029_4_1;NCBI:NM_001252204_4_1;NCBI:NM_001242823_3_1;NCBI:NM_007293_1;NCBI:NM_001002029_3_1;NCBI:NM_001252204_5_1;…	AAC(Carbamidomethyl)AQLNDFLQEYGTQGC(Iodo-APB)QVU(Iodo-APB)GLPSHLR	4	b	1	4	noloss
989.69299	552.76074	75.96875	1.09805	0.25823903	AACAQLNDFLQEYGTQGCQVUGLPSHLR	NCBI:NM_001242823_7_1;NCBI:NM_001242823_8_1;NCBI:NM_001002029_7_1;NCBI:NM_001002029_8_1;NCBI:NM_007293_1_1;NCBI:NM_007293_5_1;NCBI:NM_001252204_7_1;NCBI:NM_001252204_1;NCBI:NM_001242823_5_1;NCBI:NM_007293_2_1;NCBI:NM_001252204_6_1;NCBI:NM_001002029_6_1;NCBI:NM_007293_7_1;NCBI:NM_001002029_4_1;NCBI:NM_001252204_4_1;NCBI:NM_001242823_3_1;NCBI:NM_007293_1;NCBI:NM_001002029_3_1;NCBI:NM_001252204_5_1;…	AAC(Carbamidomethyl)AQLNDFLQEYGTQGC(Iodo-APB)QVU(Iodo-APB)GLPSHLR	4	b	2	10	noloss
989.69299	1188.0322	75.96875	1.09805	0.25466198	AACAQLNDFLQEYGTQGCQVUGLPSHLR	NCBI:NM_001242823_7_1;NCBI:NM_001242823_8_1;NCBI:NM_001002029_7_1;NCBI:NM_001002029_8_1;NCBI:NM_007293_1_1;NCBI:NM_007293_5_1;NCBI:NM_001252204_7_1;NCBI:NM_001252204_1;NCBI:NM_001242823_5_1;NCBI:NM_007293_2_1;NCBI:NM_001252204_6_1;NCBI:NM_001002029_6_1;NCBI:NM_007293_7_1;NCBI:NM_001002029_4_1;NCBI:NM_001252204_4_1;NCBI:NM_001242823_3_1;NCBI:NM_007293_1;NCBI:NM_001002029_3_1;NCBI:NM_001252204_5_1;…	AAC(Carbamidomethyl)AQLNDFLQEYGTQGC(Iodo-APB)QVU(Iodo-APB)GLPSHLR	4	y	2	14	noloss
989.69299	1426.6252	75.96875	1.09805	0.2497437	AACAQLNDFLQEYGTQGCQVUGLPSHLR	NCBI:NM_001242823_7_1;NCBI:NM_001242823_8_1;NCBI:NM_001002029_7_1;NCBI:NM_001002029_8_1;NCBI:NM_007293_1_1;NCBI:NM_007293_5_1;NCBI:NM_001252204_7_1;NCBI:NM_001252204_1;NCBI:NM_001242823_5_1;NCBI:NM_007293_2_1;NCBI:NM_001252204_6_1;NCBI:NM_001002029_6_1;NCBI:NM_007293_7_1;NCBI:NM_001002029_4_1;NCBI:NM_001252204_4_1;NCBI:NM_001242823_3_1;NCBI:NM_007293_1;NCBI:NM_001002029_3_1;NCBI:NM_001252204_5_1;…	AAC(Carbamidomethyl)AQLNDFLQEYGTQGC(Iodo-APB)QVU(Iodo-APB)GLPSHLR	4	y	2	18	noloss
1799.7926	609.34674	73.729042	1.5809269	1	AACAQLNDFLQEYGTQGCQVUGLPSHLR	NCBI:NM_001242823_7_1;NCBI:NM_001242823_8_1;NCBI:NM_001002029_7_1;NCBI:NM_001002029_8_1;NCBI:NM_007293_1_1;NCBI:NM_007293_5_1;NCBI:NM_001252204_7_1;NCBI:NM_001252204_1;NCBI:NM_001242823_5_1;NCBI:NM_007293_2_1;NCBI:NM_001252204_6_1;NCBI:NM_001002029_6_1;NCBI:NM_007293_7_1;NCBI:NM_001002029_4_1;NCBI:NM_001252204_4_1;NCBI:NM_001242823_3_1;NCBI:NM_007293_1;NCBI:NM_001002029_3_1;NCBI:NM_001252204_5_1;…	AAC(Carbamidomethyl)AQLNDFLQEYGTQGC(Carbamidomethyl)QVU(Iodo-APB)GLPSHLR	2	y	1	5	noloss
1799.7926	844.36176	73.729042	1.5809269	0.23030557	AACAQLNDFLQEYGTQGCQVUGLPSHLR	NCBI:NM_001242823_7_1;NCBI:NM_001242823_8_1;NCBI:NM_001002029_7_1;NCBI:NM_001002029_8_1;NCBI:NM_007293_1_1;NCBI:NM_007293_5_1;NCBI:NM_001252204_7_1;NCBI:NM_001252204_1;NCBI:NM_001242823_5_1;NCBI:NM_007293_2_1;NCBI:NM_001252204_6_1;NCBI:NM_001002029_6_1;NCBI:NM_007293_7_1;NCBI:NM_001002029_4_1;NCBI:NM_001252204_4_1;NCBI:NM_001242823_3_1;NCBI:NM_007293_1;NCBI:NM_001002029_3_1;NCBI:NM_001252204_5_1;…	AAC(Carbamidomethyl)AQLNDFLQEYGTQGC(Carbamidomethyl)QVU(Iodo-APB)GLPSHLR	2	b	1	8	noloss
1799.7926	779.45227	73.729042	1.5809269	0.16160193	AACAQLNDFLQEYGTQGCQVUGLPSHLR	NCBI:NM_001242823_7_1;NCBI:NM_001242823_8_1;NCBI:NM_001002029_7_1;NCBI:NM_001002029_8_1;NCBI:NM_007293_1_1;NCBI:NM_007293_5_1;NCBI:NM_001252204_7_1;NCBI:NM_001252204_1;NCBI:NM_001242823_5_1;NCBI:NM_007293_2_1;NCBI:NM_001252204_6_1;NCBI:NM_001002029_6_1;NCBI:NM_007293_7_1;NCBI:NM_001002029_4_1;NCBI:NM_001252204_4_1;NCBI:NM_001242823_3_1;NCBI:NM_007293_1;NCBI:NM_001002029_3_1;NCBI:NM_001252204_5_1;…	AAC(Carbamidomethyl)AQLNDFLQEYGTQGC(Carbamidomethyl)QVU(Iodo-APB)GLPSHLR	2	y	1	7	noloss
1200.1975	615.29193	73.729042	1.1650103	1	AACAQLNDFLQEYGTQGCQVUGLPSHLR	NCBI:NM_001242823_7_1;NCBI:NM_001242823_8_1;NCBI:NM_001002029_7_1;NCBI:NM_001002029_8_1;NCBI:NM_007293_1_1;NCBI:NM_007293_5_1;NCBI:NM_001252204_7_1;NCBI:NM_001252204_1;NCBI:NM_001242823_5_1;NCBI:NM_007293_2_1;NCBI:NM_001252204_6_1;NCBI:NM_001002029_6_1;NCBI:NM_007293_7_1;NCBI:NM_001002029_4_1;NCBI:NM_001252204_4_1;NCBI:NM_001242823_3_1;NCBI:NM_007293_1;NCBI:NM_001002029_3_1;NCBI:NM_001252204_5_1;…	AAC(Carbamidomethyl)AQLNDFLQEYGTQGC(Carbamidomethyl)QVU(Iodo-APB)GLPSHLR	3	b	1	6	noloss
1200.1975	502.20786	73.729042	1.1650103	0.66383851	AACAQLNDFLQEYGTQGCQVUGLPSHLR	NCBI:NM_001242823_7_1;NCBI:NM_001242823_8_1;NCBI:NM_001002029_7_1;NCBI:NM_001002029_8_1;NCBI:NM_007293_1_1;NCBI:NM_007293_5_1;NCBI:NM_001252204_7_1;NCBI:NM_001252204_1;NCBI:NM_001242823_5_1;NCBI:NM_007293_2_1;NCBI:NM_001252204_6_1;NCBI:NM_001002029_6_1;NCBI:NM_007293_7_1;NCBI:NM_001002029_4_1;NCBI:NM_001252204_4_1;NCBI:NM_001242823_3_1;NCBI:NM_007293_1;NCBI:NM_001002029_3_1;NCBI:NM_001252204_5_1;…	AAC(Carbamidomethyl)AQLNDFLQEYGTQGC(Carbamidomethyl)QVU(Iodo-APB)GLPSHLR	3	b	1	5	noloss
1200.1975	609.34674	73.729042	1.1650103	0.51206845	AACAQLNDFLQEYGTQGCQVUGLPSHLR	NCBI:NM_001242823_7_1;NCBI:NM_001242823_8_1;NCBI:NM_001002029_7_1;NCBI:NM_001002029_8_1;NCBI:NM_007293_1_1;NCBI:NM_007293_5_1;NCBI:NM_001252204_7_1;NCBI:NM_001252204_1;NCBI:NM_001242823_5_1;NCBI:NM_007293_2_1;NCBI:NM_001252204_6_1;NCBI:NM_001002029_6_1;NCBI:NM_007293_7_1;NCBI:NM_001002029_4_1;NCBI:NM_001252204_4_1;NCBI:NM_001242823_3_1;NCBI:NM_007293_1;NCBI:NM_001002029_3_1;NCBI:NM_001252204_5_1;…	AAC(Carbamidomethyl)AQLNDFLQEYGTQGC(Carbamidomethyl)QVU(Iodo-APB)GLPSHLR	3	y	1	5	noloss
1200.1975	1492.6503	73.729042	1.1650103	0.32058734	AACAQLNDFLQEYGTQGCQVUGLPSHLR	NCBI:NM_001242823_7_1;NCBI:NM_001242823_8_1;NCBI:NM_001002029_7_1;NCBI:NM_001002029_8_1;NCBI:NM_007293_1_1;NCBI:NM_007293_5_1;NCBI:NM_001252204_7_1;NCBI:NM_001252204_1;NCBI:NM_001242823_5_1;NCBI:NM_007293_2_1;NCBI:NM_001252204_6_1;NCBI:NM_001002029_6_1;NCBI:NM_007293_7_1;NCBI:NM_001002029_4_1;NCBI:NM_001252204_4_1;NCBI:NM_001242823_3_1;NCBI:NM_007293_1;NCBI:NM_001002029_3_1;NCBI:NM_001252204_5_1;…	AAC(Carbamidomethyl)AQLNDFLQEYGTQGC(Carbamidomethyl)QVU(Iodo-APB)GLPSHLR	3	y	2	22	noloss
1200.1975	729.33484	73.729042	1.1650103	0.30528614	AACAQLNDFLQEYGTQGCQVUGLPSHLR	NCBI:NM_001242823_7_1;NCBI:NM_001242823_8_1;NCBI:NM_001002029_7_1;NCBI:NM_001002029_8_1;NCBI:NM_007293_1_1;NCBI:NM_007293_5_1;NCBI:NM_001252204_7_1;NCBI:NM_001252204_1;NCBI:NM_001242823_5_1;NCBI:NM_007293_2_1;NCBI:NM_001252204_6_1;NCBI:NM_001002029_6_1;NCBI:NM_007293_7_1;NCBI:NM_001002029_4_1;NCBI:NM_001252204_4_1;NCBI:NM_001242823_3_1;NCBI:NM_007293_1;NCBI:NM_001002029_3_1;NCBI:NM_001252204_5_1;…	AAC(Carbamidomethyl)AQLNDFLQEYGTQGC(Carbamidomethyl)QVU(Iodo-APB)GLPSHLR	3	b	1	7	noloss
1200.1975	303.11215	73.729042	1.1650103	0.27639651	AACAQLNDFLQEYGTQGCQVUGLPSHLR	NCBI:NM_001242823_7_1;NCBI:NM_001242823_8_1;NCBI:NM_001002029_7_1;NCBI:NM_001002029_8_1;NCBI:NM_007293_1_1;NCBI:NM_007293_5_1;NCBI:NM_001252204_7_1;NCBI:NM_001252204_1;NCBI:NM_001242823_5_1;NCBI:NM_007293_2_1;NCBI:NM_001252204_6_1;NCBI:NM_001002029_6_1;NCBI:NM_007293_7_1;NCBI:NM_001002029_4_1;NCBI:NM_001252204_4_1;NCBI:NM_001242823_3_1;NCBI:NM_007293_1;NCBI:NM_001002029_3_1;NCBI:NM_001252204_5_1;…	AAC(Carbamidomethyl)AQLNDFLQEYGTQGC(Carbamidomethyl)QVU(Iodo-APB)GLPSHLR	3	b	1	3	noloss
1200.1975	374.14926	73.729042	1.1650103	0.26443899	AACAQLNDFLQEYGTQGCQVUGLPSHLR	NCBI:NM_001242823_7_1;NCBI:NM_001242823_8_1;NCBI:NM_001002029_7_1;NCBI:NM_001002029_8_1;NCBI:NM_007293_1_1;NCBI:NM_007293_5_1;NCBI:NM_001252204_7_1;NCBI:NM_001252204_1;NCBI:NM_001242823_5_1;NCBI:NM_007293_2_1;NCBI:NM_001252204_6_1;NCBI:NM_001002029_6_1;NCBI:NM_007293_7_1;NCBI:NM_001002029_4_1;NCBI:NM_001252204_4_1;NCBI:NM_001242823_3_1;NCBI:NM_007293_1;NCBI:NM_001002029_3_1;NCBI:NM_001252204_5_1;…	AAC(Carbamidomethyl)AQLNDFLQEYGTQGC(Carbamidomethyl)QVU(Iodo-APB)GLPSHLR	3	b	1	4	noloss
1200.1975	1037.9568	73.729042	1.1650103	0.25251558	AACAQLNDFLQEYGTQGCQVUGLPSHLR	NCBI:NM_001242823_7_1;NCBI:NM_001242823_8_1;NCBI:NM_001002029_7_1;NCBI:NM_001002029_8_1;NCBI:NM_007293_1_1;NCBI:NM_007293_5_1;NCBI:NM_001252204_7_1;NCBI:NM_001252204_1;NCBI:NM_001242823_5_1;NCBI:NM_007293_2_1;NCBI:NM_001252204_6_1;NCBI:NM_001002029_6_1;NCBI:NM_007293_7_1;NCBI:NM_001002029_4_1;NCBI:NM_001252204_4_1;NCBI:NM_001242823_3_1;NCBI:NM_007293_1;NCBI:NM_001002029_3_1;NCBI:NM_001252204_5_1;…	AAC(Carbamidomethyl)AQLNDFLQEYGTQGC(Carbamidomethyl)QVU(Iodo-APB)GLPSHLR	3	y	2	15	noloss
1200.1975	844.36176	73.729042	1.1650103	0.25096133	AACAQLNDFLQEYGTQGCQVUGLPSHLR	NCBI:NM_001242823_7_1;NCBI:NM_001242823_8_1;NCBI:NM_001002029_7_1;NCBI:NM_001002029_8_1;NCBI:NM_007293_1_1;NCBI:NM_007293_5_1;NCBI:NM_001252204_7_1;NCBI:NM_001252204_1;NCBI:NM_001242823_5_1;NCBI:NM_007293_2_1;NCBI:NM_001252204_6_1;NCBI:NM_001002029_6_1;NCBI:NM_007293_7_1;NCBI:NM_001002029_4_1;NCBI:NM_001252204_4_1;NCBI:NM_001242823_3_1;NCBI:NM_007293_1;NCBI:NM_001002029_3_1;NCBI:NM_001252204_5_1;…	AAC(Carbamidomethyl)AQLNDFLQEYGTQGC(Carbamidomethyl)QVU(Iodo-APB)GLPSHLR	3	b	1	8	noloss
1200.1975	1248.0391	73.729042	1.1650103	0.25070399	AACAQLNDFLQEYGTQGCQVUGLPSHLR	NCBI:NM_001242823_7_1;NCBI:NM_001242823_8_1;NCBI:NM_001002029_7_1;NCBI:NM_001002029_8_1;NCBI:NM_007293_1_1;NCBI:NM_007293_5_1;NCBI:NM_001252204_7_1;NCBI:NM_001252204_1;NCBI:NM_001242823_5_1;NCBI:NM_007293_2_1;NCBI:NM_001252204_6_1;NCBI:NM_001002029_6_1;NCBI:NM_007293_7_1;NCBI:NM_001002029_4_1;NCBI:NM_001252204_4_1;NCBI:NM_001242823_3_1;NCBI:NM_007293_1;NCBI:NM_001002029_3_1;NCBI:NM_001252204_5_1;…	AAC(Carbamidomethyl)AQLNDFLQEYGTQGC(Carbamidomethyl)QVU(Iodo-APB)GLPSHLR	3	y	2	18	noloss
1200.1975	1184.0098	73.729042	1.1650103	0.20472758	AACAQLNDFLQEYGTQGCQVUGLPSHLR	NCBI:NM_001242823_7_1;NCBI:NM_001242823_8_1;NCBI:NM_001002029_7_1;NCBI:NM_001002029_8_1;NCBI:NM_007293_1_1;NCBI:NM_007293_5_1;NCBI:NM_001252204_7_1;NCBI:NM_001252204_1;NCBI:NM_001242823_5_1;NCBI:NM_007293_2_1;NCBI:NM_001252204_6_1;NCBI:NM_001002029_6_1;NCBI:NM_007293_7_1;NCBI:NM_001002029_4_1;NCBI:NM_001252204_4_1;NCBI:NM_001242823_3_1;NCBI:NM_007293_1;NCBI:NM_001002029_3_1;NCBI:NM_001252204_5_1;…	AAC(Carbamidomethyl)AQLNDFLQEYGTQGC(Carbamidomethyl)QVU(Iodo-APB)GLPSHLR	3	y	2	17	noloss
1200.1975	1119.4885	73.729042	1.1650103	0.18702917	AACAQLNDFLQEYGTQGCQVUGLPSHLR	NCBI:NM_001242823_7_1;NCBI:NM_001242823_8_1;NCBI:NM_001002029_7_1;NCBI:NM_001002029_8_1;NCBI:NM_007293_1_1;NCBI:NM_007293_5_1;NCBI:NM_001252204_7_1;NCBI:NM_001252204_1;NCBI:NM_001242823_5_1;NCBI:NM_007293_2_1;NCBI:NM_001252204_6_1;NCBI:NM_001002029_6_1;NCBI:NM_007293_7_1;NCBI:NM_001002029_4_1;NCBI:NM_001252204_4_1;NCBI:NM_001242823_3_1;NCBI:NM_007293_1;NCBI:NM_001002029_3_1;NCBI:NM_001252204_5_1;…	AAC(Carbamidomethyl)AQLNDFLQEYGTQGC(Carbamidomethyl)QVU(Iodo-APB)GLPSHLR	3	y	2	16	noloss
1200.1975	1549.1923	73.729042	1.1650103	0.18668987	AACAQLNDFLQEYGTQGCQVUGLPSHLR	NCBI:NM_001242823_7_1;NCBI:NM_001242823_8_1;NCBI:NM_001002029_7_1;NCBI:NM_001002029_8_1;NCBI:NM_007293_1_1;NCBI:NM_007293_5_1;NCBI:NM_001252204_7_1;NCBI:NM_001252204_1;NCBI:NM_001242823_5_1;NCBI:NM_007293_2_1;NCBI:NM_001252204_6_1;NCBI:NM_001002029_6_1;NCBI:NM_007293_7_1;NCBI:NM_001002029_4_1;NCBI:NM_001252204_4_1;NCBI:NM_001242823_3_1;NCBI:NM_007293_1;NCBI:NM_001002029_3_1;NCBI:NM_001252204_5_1;…	AAC(Carbamidomethyl)AQLNDFLQEYGTQGC(Carbamidomethyl)QVU(Iodo-APB)GLPSHLR	3	y	2	23	noloss
1200.1975	991.43018	73.729042	1.1650103	0.16916105	AACAQLNDFLQEYGTQGCQVUGLPSHLR	NCBI:NM_001242823_7_1;NCBI:NM_001242823_8_1;NCBI:NM_001002029_7_1;NCBI:NM_001002029_8_1;NCBI:NM_007293_1_1;NCBI:NM_007293_5_1;NCBI:NM_001252204_7_1;NCBI:NM_001252204_1;NCBI:NM_001242823_5_1;NCBI:NM_007293_2_1;NCBI:NM_001252204_6_1;NCBI:NM_001002029_6_1;NCBI:NM_007293_7_1;NCBI:NM_001002029_4_1;NCBI:NM_001252204_4_1;NCBI:NM_001242823_3_1;NCBI:NM_007293_1;NCBI:NM_001002029_3_1;NCBI:NM_001252204_5_1;…	AAC(Carbamidomethyl)AQLNDFLQEYGTQGC(Carbamidomethyl)QVU(Iodo-APB)GLPSHLR	3	b	1	9	noloss
1200.1975	1104.5143	73.729042	1.1650103	0.16337419	AACAQLNDFLQEYGTQGCQVUGLPSHLR	NCBI:NM_001242823_7_1;NCBI:NM_001242823_8_1;NCBI:NM_001002029_7_1;NCBI:NM_001002029_8_1;NCBI:NM_007293_1_1;NCBI:NM_007293_5_1;NCBI:NM_001252204_7_1;NCBI:NM_001252204_1;NCBI:NM_001242823_5_1;NCBI:NM_007293_2_1;NCBI:NM_001252204_6_1;NCBI:NM_001002029_6_1;NCBI:NM_007293_7_1;NCBI:NM_001002029_4_1;NCBI:NM_001252204_4_1;NCBI:NM_001242823_3_1;NCBI:NM_007293_1;NCBI:NM_001002029_3_1;NCBI:NM_001252204_5_1;…	AAC(Carbamidomethyl)AQLNDFLQEYGTQGC(Carbamidomethyl)QVU(Iodo-APB)GLPSHLR	3	b	1	10	noloss
1200.1975	1304.5812	73.729042	1.1650103	0.15671706	AACAQLNDFLQEYGTQGCQVUGLPSHLR	NCBI:NM_001242823_7_1;NCBI:NM_001242823_8_1;NCBI:NM_001002029_7_1;NCBI:NM_001002029_8_1;NCBI:NM_007293_1_1;NCBI:NM_007293_5_1;NCBI:NM_001252204_7_1;NCBI:NM_001252204_1;NCBI:NM_001242823_5_1;NCBI:NM_007293_2_1;NCBI:NM_001252204_6_1;NCBI:NM_001002029_6_1;NCBI:NM_007293_7_1;NCBI:NM_001002029_4_1;NCBI:NM_001252204_4_1;NCBI:NM_001242823_3_1;NCBI:NM_007293_1;NCBI:NM_001002029_3_1;NCBI:NM_001252204_5_1;…	AAC(Carbamidomethyl)AQLNDFLQEYGTQGC(Carbamidomethyl)QVU(Iodo-APB)GLPSHLR	3	y	2	19	noloss
900.3999	1037.9568	73.729042	1.0943129	1	AACAQLNDFLQEYGTQGCQVUGLPSHLR	NCBI:NM_001242823_7_1;NCBI:NM_001242823_8_1;NCBI:NM_001002029_7_1;NCBI:NM_001002029_8_1;NCBI:NM_007293_1_1;NCBI:NM_007293_5_1;NCBI:NM_001252204_7_1;NCBI:NM_001252204_1;NCBI:NM_001242823_5_1;NCBI:NM_007293_2_1;NCBI:NM_001252204_6_1;NCBI:NM_001002029_6_1;NCBI:NM_007293_7_1;NCBI:NM_001002029_4_1;NCBI:NM_001252204_4_1;NCBI:NM_001242823_3_1;NCBI:NM_007293_1;NCBI:NM_001002029_3_1;NCBI:NM_001252204_5_1;…	AAC(Carbamidomethyl)AQLNDFLQEYGTQGC(Carbamidomethyl)QVU(Iodo-APB)GLPSHLR	4	y	2	15	noloss
900.3999	609.34674	73.729042	1.0943129	0.77399838	AACAQLNDFLQEYGTQGCQVUGLPSHLR	NCBI:NM_001242823_7_1;NCBI:NM_001242823_8_1;NCBI:NM_001002029_7_1;NCBI:NM_001002029_8_1;NCBI:NM_007293_1_1;NCBI:NM_007293_5_1;NCBI:NM_001252204_7_1;NCBI:NM_001252204_1;NCBI:NM_001242823_5_1;NCBI:NM_007293_2_1;NCBI:NM_001252204_6_1;NCBI:NM_001002029_6_1;NCBI:NM_007293_7_1;NCBI:NM_001002029_4_1;NCBI:NM_001252204_4_1;NCBI:NM_001242823_3_1;NCBI:NM_007293_1;NCBI:NM_001002029_3_1;NCBI:NM_001252204_5_1;…	AAC(Carbamidomethyl)AQLNDFLQEYGTQGC(Carbamidomethyl)QVU(Iodo-APB)GLPSHLR	4	y	1	5	noloss
900.3999	1119.4885	73.729042	1.0943129	0.60093886	AACAQLNDFLQEYGTQGCQVUGLPSHLR	NCBI:NM_001242823_7_1;NCBI:NM_001242823_8_1;NCBI:NM_001002029_7_1;NCBI:NM_001002029_8_1;NCBI:NM_007293_1_1;NCBI:NM_007293_5_1;NCBI:NM_001252204_7_1;NCBI:NM_001252204_1;NCBI:NM_001242823_5_1;NCBI:NM_007293_2_1;NCBI:NM_001252204_6_1;NCBI:NM_001002029_6_1;NCBI:NM_007293_7_1;NCBI:NM_001002029_4_1;NCBI:NM_001252204_4_1;NCBI:NM_001242823_3_1;NCBI:NM_007293_1;NCBI:NM_001002029_3_1;NCBI:NM_001252204_5_1;…	AAC(Carbamidomethyl)AQLNDFLQEYGTQGC(Carbamidomethyl)QVU(Iodo-APB)GLPSHLR	4	y	2	16	noloss
900.3999	1184.0098	73.729042	1.0943129	0.44315067	AACAQLNDFLQEYGTQGCQVUGLPSHLR	NCBI:NM_001242823_7_1;NCBI:NM_001242823_8_1;NCBI:NM_001002029_7_1;NCBI:NM_001002029_8_1;NCBI:NM_007293_1_1;NCBI:NM_007293_5_1;NCBI:NM_001252204_7_1;NCBI:NM_001252204_1;NCBI:NM_001242823_5_1;NCBI:NM_007293_2_1;NCBI:NM_001252204_6_1;NCBI:NM_001002029_6_1;NCBI:NM_007293_7_1;NCBI:NM_001002029_4_1;NCBI:NM_001252204_4_1;NCBI:NM_001242823_3_1;NCBI:NM_007293_1;NCBI:NM_001002029_3_1;NCBI:NM_001252204_5_1;…	AAC(Carbamidomethyl)AQLNDFLQEYGTQGC(Carbamidomethyl)QVU(Iodo-APB)GLPSHLR	4	y	2	17	noloss
900.3999	991.43018	73.729042	1.0943129	0.44043168	AACAQLNDFLQEYGTQGCQVUGLPSHLR	NCBI:NM_001242823_7_1;NCBI:NM_001242823_8_1;NCBI:NM_001002029_7_1;NCBI:NM_001002029_8_1;NCBI:NM_007293_1_1;NCBI:NM_007293_5_1;NCBI:NM_001252204_7_1;NCBI:NM_001252204_1;NCBI:NM_001242823_5_1;NCBI:NM_007293_2_1;NCBI:NM_001252204_6_1;NCBI:NM_001002029_6_1;NCBI:NM_007293_7_1;NCBI:NM_001002029_4_1;NCBI:NM_001252204_4_1;NCBI:NM_001242823_3_1;NCBI:NM_007293_1;NCBI:NM_001002029_3_1;NCBI:NM_001252204_5_1;…	AAC(Carbamidomethyl)AQLNDFLQEYGTQGC(Carbamidomethyl)QVU(Iodo-APB)GLPSHLR	4	b	1	9	noloss
900.3999	615.29193	73.729042	1.0943129	0.43656895	AACAQLNDFLQEYGTQGCQVUGLPSHLR	NCBI:NM_001242823_7_1;NCBI:NM_001242823_8_1;NCBI:NM_001002029_7_1;NCBI:NM_001002029_8_1;NCBI:NM_007293_1_1;NCBI:NM_007293_5_1;NCBI:NM_001252204_7_1;NCBI:NM_001252204_1;NCBI:NM_001242823_5_1;NCBI:NM_007293_2_1;NCBI:NM_001252204_6_1;NCBI:NM_001002029_6_1;NCBI:NM_007293_7_1;NCBI:NM_001002029_4_1;NCBI:NM_001252204_4_1;NCBI:NM_001242823_3_1;NCBI:NM_007293_1;NCBI:NM_001002029_3_1;NCBI:NM_001252204_5_1;…	AAC(Carbamidomethyl)AQLNDFLQEYGTQGC(Carbamidomethyl)QVU(Iodo-APB)GLPSHLR	4	b	1	6	noloss
900.3999	844.36176	73.729042	1.0943129	0.43417791	AACAQLNDFLQEYGTQGCQVUGLPSHLR	NCBI:NM_001242823_7_1;NCBI:NM_001242823_8_1;NCBI:NM_001002029_7_1;NCBI:NM_001002029_8_1;NCBI:NM_007293_1_1;NCBI:NM_007293_5_1;NCBI:NM_001252204_7_1;NCBI:NM_001252204_1;NCBI:NM_001242823_5_1;NCBI:NM_007293_2_1;NCBI:NM_001252204_6_1;NCBI:NM_001002029_6_1;NCBI:NM_007293_7_1;NCBI:NM_001002029_4_1;NCBI:NM_001252204_4_1;NCBI:NM_001242823_3_1;NCBI:NM_007293_1;NCBI:NM_001002029_3_1;NCBI:NM_001252204_5_1;…	AAC(Carbamidomethyl)AQLNDFLQEYGTQGC(Carbamidomethyl)QVU(Iodo-APB)GLPSHLR	4	b	1	8	noloss
900.3999	502.20786	73.729042	1.0943129	0.37867934	AACAQLNDFLQEYGTQGCQVUGLPSHLR	NCBI:NM_001242823_7_1;NCBI:NM_001242823_8_1;NCBI:NM_001002029_7_1;NCBI:NM_001002029_8_1;NCBI:NM_007293_1_1;NCBI:NM_007293_5_1;NCBI:NM_001252204_7_1;NCBI:NM_001252204_1;NCBI:NM_001242823_5_1;NCBI:NM_007293_2_1;NCBI:NM_001252204_6_1;NCBI:NM_001002029_6_1;NCBI:NM_007293_7_1;NCBI:NM_001002029_4_1;NCBI:NM_001252204_4_1;NCBI:NM_001242823_3_1;NCBI:NM_007293_1;NCBI:NM_001002029_3_1;NCBI:NM_001252204_5_1;…	AAC(Carbamidomethyl)AQLNDFLQEYGTQGC(Carbamidomethyl)QVU(Iodo-APB)GLPSHLR	4	b	1	5	noloss
900.3999	894.89301	73.729042	1.0943129	0.36307791	AACAQLNDFLQEYGTQGCQVUGLPSHLR	NCBI:NM_001242823_7_1;NCBI:NM_001242823_8_1;NCBI:NM_001002029_7_1;NCBI:NM_001002029_8_1;NCBI:NM_007293_1_1;NCBI:NM_007293_5_1;NCBI:NM_001252204_7_1;NCBI:NM_001252204_1;NCBI:NM_001242823_5_1;NCBI:NM_007293_2_1;NCBI:NM_001252204_6_1;NCBI:NM_001002029_6_1;NCBI:NM_007293_7_1;NCBI:NM_001002029_4_1;NCBI:NM_001252204_4_1;NCBI:NM_001242823_3_1;NCBI:NM_007293_1;NCBI:NM_001002029_3_1;NCBI:NM_001252204_5_1;…	AAC(Carbamidomethyl)AQLNDFLQEYGTQGC(Carbamidomethyl)QVU(Iodo-APB)GLPSHLR	4	y	2	12	noloss
900.3999	1248.0391	73.729042	1.0943129	0.30176452	AACAQLNDFLQEYGTQGCQVUGLPSHLR	NCBI:NM_001242823_7_1;NCBI:NM_001242823_8_1;NCBI:NM_001002029_7_1;NCBI:NM_001002029_8_1;NCBI:NM_007293_1_1;NCBI:NM_007293_5_1;NCBI:NM_001252204_7_1;NCBI:NM_001252204_1;NCBI:NM_001242823_5_1;NCBI:NM_007293_2_1;NCBI:NM_001252204_6_1;NCBI:NM_001002029_6_1;NCBI:NM_007293_7_1;NCBI:NM_001002029_4_1;NCBI:NM_001252204_4_1;NCBI:NM_001242823_3_1;NCBI:NM_007293_1;NCBI:NM_001002029_3_1;NCBI:NM_001252204_5_1;…	AAC(Carbamidomethyl)AQLNDFLQEYGTQGC(Carbamidomethyl)QVU(Iodo-APB)GLPSHLR	4	y	2	18	noloss
900.3999	681.31134	73.729042	1.0943129	0.26064196	AACAQLNDFLQEYGTQGCQVUGLPSHLR	NCBI:NM_001242823_7_1;NCBI:NM_001242823_8_1;NCBI:NM_001002029_7_1;NCBI:NM_001002029_8_1;NCBI:NM_007293_1_1;NCBI:NM_007293_5_1;NCBI:NM_001252204_7_1;NCBI:NM_001252204_1;NCBI:NM_001242823_5_1;NCBI:NM_007293_2_1;NCBI:NM_001252204_6_1;NCBI:NM_001002029_6_1;NCBI:NM_007293_7_1;NCBI:NM_001002029_4_1;NCBI:NM_001252204_4_1;NCBI:NM_001242823_3_1;NCBI:NM_007293_1;NCBI:NM_001002029_3_1;NCBI:NM_001252204_5_1;…	AAC(Carbamidomethyl)AQLNDFLQEYGTQGC(Carbamidomethyl)QVU(Iodo-APB)GLPSHLR	4	b	2	12	noloss
900.3999	1009.4461	73.729042	1.0943129	0.25370315	AACAQLNDFLQEYGTQGCQVUGLPSHLR	NCBI:NM_001242823_7_1;NCBI:NM_001242823_8_1;NCBI:NM_001002029_7_1;NCBI:NM_001002029_8_1;NCBI:NM_007293_1_1;NCBI:NM_007293_5_1;NCBI:NM_001252204_7_1;NCBI:NM_001252204_1;NCBI:NM_001242823_5_1;NCBI:NM_007293_2_1;NCBI:NM_001252204_6_1;NCBI:NM_001002029_6_1;NCBI:NM_007293_7_1;NCBI:NM_001002029_4_1;NCBI:NM_001252204_4_1;NCBI:NM_001242823_3_1;NCBI:NM_007293_1;NCBI:NM_001002029_3_1;NCBI:NM_001252204_5_1;…	AAC(Carbamidomethyl)AQLNDFLQEYGTQGC(Carbamidomethyl)QVU(Iodo-APB)GLPSHLR	4	y	2	14	noloss
900.3999	958.92224	73.729042	1.0943129	0.2187797	AACAQLNDFLQEYGTQGCQVUGLPSHLR	NCBI:NM_001242823_7_1;NCBI:NM_001242823_8_1;NCBI:NM_001002029_7_1;NCBI:NM_001002029_8_1;NCBI:NM_007293_1_1;NCBI:NM_007293_5_1;NCBI:NM_001252204_7_1;NCBI:NM_001252204_1;NCBI:NM_001242823_5_1;NCBI:NM_007293_2_1;NCBI:NM_001252204_6_1;NCBI:NM_001002029_6_1;NCBI:NM_007293_7_1;NCBI:NM_001002029_4_1;NCBI:NM_001252204_4_1;NCBI:NM_001242823_3_1;NCBI:NM_007293_1;NCBI:NM_001002029_3_1;NCBI:NM_001252204_5_1;…	AAC(Carbamidomethyl)AQLNDFLQEYGTQGC(Carbamidomethyl)QVU(Iodo-APB)GLPSHLR	4	y	2	13	noloss
900.3999	1104.5143	73.729042	1.0943129	0.21769647	AACAQLNDFLQEYGTQGCQVUGLPSHLR	NCBI:NM_001242823_7_1;NCBI:NM_001242823_8_1;NCBI:NM_001002029_7_1;NCBI:NM_001002029_8_1;NCBI:NM_007293_1_1;NCBI:NM_007293_5_1;NCBI:NM_001252204_7_1;NCBI:NM_001252204_1;NCBI:NM_001242823_5_1;NCBI:NM_007293_2_1;NCBI:NM_001252204_6_1;NCBI:NM_001002029_6_1;NCBI:NM_007293_7_1;NCBI:NM_001002029_4_1;NCBI:NM_001252204_4_1;NCBI:NM_001242823_3_1;NCBI:NM_007293_1;NCBI:NM_001002029_3_1;NCBI:NM_001252204_5_1;…	AAC(Carbamidomethyl)AQLNDFLQEYGTQGC(Carbamidomethyl)QVU(Iodo-APB)GLPSHLR	4	b	1	10	noloss
900.3999	303.11215	73.729042	1.0943129	0.21057409	AACAQLNDFLQEYGTQGCQVUGLPSHLR	NCBI:NM_001242823_7_1;NCBI:NM_001242823_8_1;NCBI:NM_001002029_7_1;NCBI:NM_001002029_8_1;NCBI:NM_007293_1_1;NCBI:NM_007293_5_1;NCBI:NM_001252204_7_1;NCBI:NM_001252204_1;NCBI:NM_001242823_5_1;NCBI:NM_007293_2_1;NCBI:NM_001252204_6_1;NCBI:NM_001002029_6_1;NCBI:NM_007293_7_1;NCBI:NM_001002029_4_1;NCBI:NM_001252204_4_1;NCBI:NM_001242823_3_1;NCBI:NM_007293_1;NCBI:NM_001002029_3_1;NCBI:NM_001252204_5_1;…	AAC(Carbamidomethyl)AQLNDFLQEYGTQGC(Carbamidomethyl)QVU(Iodo-APB)GLPSHLR	4	b	1	3	noloss
900.3999	374.14926	73.729042	1.0943129	0.19436885	AACAQLNDFLQEYGTQGCQVUGLPSHLR	NCBI:NM_001242823_7_1;NCBI:NM_001242823_8_1;NCBI:NM_001002029_7_1;NCBI:NM_001002029_8_1;NCBI:NM_007293_1_1;NCBI:NM_007293_5_1;NCBI:NM_001252204_7_1;NCBI:NM_001252204_1;NCBI:NM_001242823_5_1;NCBI:NM_007293_2_1;NCBI:NM_001252204_6_1;NCBI:NM_001002029_6_1;NCBI:NM_007293_7_1;NCBI:NM_001002029_4_1;NCBI:NM_001252204_4_1;NCBI:NM_001242823_3_1;NCBI:NM_007293_1;NCBI:NM_001002029_3_1;NCBI:NM_001252204_5_1;…	AAC(Carbamidomethyl)AQLNDFLQEYGTQGC(Carbamidomethyl)QVU(Iodo-APB)GLPSHLR	4	b	1	4	noloss
1771.2819	609.34674	74.904716	1.5707248	1	AACAQLNDFLQEYGTQGCQVUGLPSHLR	NCBI:NM_001242823_7_1;NCBI:NM_001242823_8_1;NCBI:NM_001002029_7_1;NCBI:NM_001002029_8_1;NCBI:NM_007293_1_1;NCBI:NM_007293_5_1;NCBI:NM_001252204_7_1;NCBI:NM_001252204_1;NCBI:NM_001242823_5_1;NCBI:NM_007293_2_1;NCBI:NM_001252204_6_1;NCBI:NM_001002029_6_1;NCBI:NM_007293_7_1;NCBI:NM_001002029_4_1;NCBI:NM_001252204_4_1;NCBI:NM_001242823_3_1;NCBI:NM_007293_1;NCBI:NM_001002029_3_1;NCBI:NM_001252204_5_1;…	AAC(Carbamidomethyl)AQLNDFLQEYGTQGCQVU(Iodo-APB)GLPSHLR	2	y	1	5	noloss
1181.1903	1009.4461	74.904716	1.1683925	1	AACAQLNDFLQEYGTQGCQVUGLPSHLR	NCBI:NM_001242823_7_1;NCBI:NM_001242823_8_1;NCBI:NM_001002029_7_1;NCBI:NM_001002029_8_1;NCBI:NM_007293_1_1;NCBI:NM_007293_5_1;NCBI:NM_001252204_7_1;NCBI:NM_001252204_1;NCBI:NM_001242823_5_1;NCBI:NM_007293_2_1;NCBI:NM_001252204_6_1;NCBI:NM_001002029_6_1;NCBI:NM_007293_7_1;NCBI:NM_001002029_4_1;NCBI:NM_001252204_4_1;NCBI:NM_001242823_3_1;NCBI:NM_007293_1;NCBI:NM_001002029_3_1;NCBI:NM_001252204_5_1;…	AAC(Carbamidomethyl)AQLNDFLQEYGTQGCQVU(Iodo-APB)GLPSHLR	3	y	2	15	noloss
1181.1903	722.33765	74.904716	1.1683925	0.9917891	AACAQLNDFLQEYGTQGCQVUGLPSHLR	NCBI:NM_001242823_7_1;NCBI:NM_001242823_8_1;NCBI:NM_001002029_7_1;NCBI:NM_001002029_8_1;NCBI:NM_007293_1_1;NCBI:NM_007293_5_1;NCBI:NM_001252204_7_1;NCBI:NM_001252204_1;NCBI:NM_001242823_5_1;NCBI:NM_007293_2_1;NCBI:NM_001252204_6_1;NCBI:NM_001002029_6_1;NCBI:NM_007293_7_1;NCBI:NM_001002029_4_1;NCBI:NM_001252204_4_1;NCBI:NM_001242823_3_1;NCBI:NM_007293_1;NCBI:NM_001002029_3_1;NCBI:NM_001252204_5_1;…	AAC(Carbamidomethyl)AQLNDFLQEYGTQGCQVU(Iodo-APB)GLPSHLR	3	y	2	9	noloss
1181.1903	1155.499	74.904716	1.1683925	0.99103463	AACAQLNDFLQEYGTQGCQVUGLPSHLR	NCBI:NM_001242823_7_1;NCBI:NM_001242823_8_1;NCBI:NM_001002029_7_1;NCBI:NM_001002029_8_1;NCBI:NM_007293_1_1;NCBI:NM_007293_5_1;NCBI:NM_001252204_7_1;NCBI:NM_001252204_1;NCBI:NM_001242823_5_1;NCBI:NM_007293_2_1;NCBI:NM_001252204_6_1;NCBI:NM_001002029_6_1;NCBI:NM_007293_7_1;NCBI:NM_001002029_4_1;NCBI:NM_001252204_4_1;NCBI:NM_001242823_3_1;NCBI:NM_007293_1;NCBI:NM_001002029_3_1;NCBI:NM_001252204_5_1;…	AAC(Carbamidomethyl)AQLNDFLQEYGTQGCQVU(Iodo-APB)GLPSHLR	3	y	2	17	noloss
1181.1903	866.38226	74.904716	1.1683925	0.98839688	AACAQLNDFLQEYGTQGCQVUGLPSHLR	NCBI:NM_001242823_7_1;NCBI:NM_001242823_8_1;NCBI:NM_001002029_7_1;NCBI:NM_001002029_8_1;NCBI:NM_007293_1_1;NCBI:NM_007293_5_1;NCBI:NM_001252204_7_1;NCBI:NM_001252204_1;NCBI:NM_001242823_5_1;NCBI:NM_007293_2_1;NCBI:NM_001252204_6_1;NCBI:NM_001002029_6_1;NCBI:NM_007293_7_1;NCBI:NM_001002029_4_1;NCBI:NM_001252204_4_1;NCBI:NM_001242823_3_1;NCBI:NM_007293_1;NCBI:NM_001002029_3_1;NCBI:NM_001252204_5_1;…	AAC(Carbamidomethyl)AQLNDFLQEYGTQGCQVU(Iodo-APB)GLPSHLR	3	y	2	12	noloss
1181.1903	1090.9778	74.904716	1.1683925	0.98433703	AACAQLNDFLQEYGTQGCQVUGLPSHLR	NCBI:NM_001242823_7_1;NCBI:NM_001242823_8_1;NCBI:NM_001002029_7_1;NCBI:NM_001002029_8_1;NCBI:NM_007293_1_1;NCBI:NM_007293_5_1;NCBI:NM_001252204_7_1;NCBI:NM_001252204_1;NCBI:NM_001242823_5_1;NCBI:NM_007293_2_1;NCBI:NM_001252204_6_1;NCBI:NM_001002029_6_1;NCBI:NM_007293_7_1;NCBI:NM_001002029_4_1;NCBI:NM_001252204_4_1;NCBI:NM_001242823_3_1;NCBI:NM_007293_1;NCBI:NM_001002029_3_1;NCBI:NM_001252204_5_1;…	AAC(Carbamidomethyl)AQLNDFLQEYGTQGCQVU(Iodo-APB)GLPSHLR	3	y	2	16	noloss
1181.1903	1584.7108	74.904716	1.1683925	0.98327541	AACAQLNDFLQEYGTQGCQVUGLPSHLR	NCBI:NM_001242823_7_1;NCBI:NM_001242823_8_1;NCBI:NM_001002029_7_1;NCBI:NM_001002029_8_1;NCBI:NM_007293_1_1;NCBI:NM_007293_5_1;NCBI:NM_001252204_7_1;NCBI:NM_001252204_1;NCBI:NM_001242823_5_1;NCBI:NM_007293_2_1;NCBI:NM_001252204_6_1;NCBI:NM_001002029_6_1;NCBI:NM_007293_7_1;NCBI:NM_001002029_4_1;NCBI:NM_001252204_4_1;NCBI:NM_001242823_3_1;NCBI:NM_007293_1;NCBI:NM_001002029_3_1;NCBI:NM_001252204_5_1;…	AAC(Carbamidomethyl)AQLNDFLQEYGTQGCQVU(Iodo-APB)GLPSHLR	3	y	2	24	noloss
1181.1903	1700.2448	74.904716	1.1683925	0.98309189	AACAQLNDFLQEYGTQGCQVUGLPSHLR	NCBI:NM_001242823_7_1;NCBI:NM_001242823_8_1;NCBI:NM_001002029_7_1;NCBI:NM_001002029_8_1;NCBI:NM_007293_1_1;NCBI:NM_007293_5_1;NCBI:NM_001252204_7_1;NCBI:NM_001252204_1;NCBI:NM_001242823_5_1;NCBI:NM_007293_2_1;NCBI:NM_001252204_6_1;NCBI:NM_001002029_6_1;NCBI:NM_007293_7_1;NCBI:NM_001002029_4_1;NCBI:NM_001252204_4_1;NCBI:NM_001242823_3_1;NCBI:NM_007293_1;NCBI:NM_001002029_3_1;NCBI:NM_001252204_5_1;…	AAC(Carbamidomethyl)AQLNDFLQEYGTQGCQVU(Iodo-APB)GLPSHLR	3	y	2	26	noloss
1181.1903	1276.0704	74.904716	1.1683925	0.97943282	AACAQLNDFLQEYGTQGCQVUGLPSHLR	NCBI:NM_001242823_7_1;NCBI:NM_001242823_8_1;NCBI:NM_001002029_7_1;NCBI:NM_001002029_8_1;NCBI:NM_007293_1_1;NCBI:NM_007293_5_1;NCBI:NM_001252204_7_1;NCBI:NM_001252204_1;NCBI:NM_001242823_5_1;NCBI:NM_007293_2_1;NCBI:NM_001252204_6_1;NCBI:NM_001002029_6_1;NCBI:NM_007293_7_1;NCBI:NM_001002029_4_1;NCBI:NM_001252204_4_1;NCBI:NM_001242823_3_1;NCBI:NM_007293_1;NCBI:NM_001002029_3_1;NCBI:NM_001252204_5_1;…	AAC(Carbamidomethyl)AQLNDFLQEYGTQGCQVU(Iodo-APB)GLPSHLR	3	y	2	19	noloss
1181.1903	1520.6815	74.904716	1.1683925	0.97941107	AACAQLNDFLQEYGTQGCQVUGLPSHLR	NCBI:NM_001242823_7_1;NCBI:NM_001242823_8_1;NCBI:NM_001002029_7_1;NCBI:NM_001002029_8_1;NCBI:NM_007293_1_1;NCBI:NM_007293_5_1;NCBI:NM_001252204_7_1;NCBI:NM_001252204_1;NCBI:NM_001242823_5_1;NCBI:NM_007293_2_1;NCBI:NM_001252204_6_1;NCBI:NM_001002029_6_1;NCBI:NM_007293_7_1;NCBI:NM_001002029_4_1;NCBI:NM_001252204_4_1;NCBI:NM_001242823_3_1;NCBI:NM_007293_1;NCBI:NM_001002029_3_1;NCBI:NM_001252204_5_1;…	AAC(Carbamidomethyl)AQLNDFLQEYGTQGCQVU(Iodo-APB)GLPSHLR	3	y	2	23	noloss
1181.1903	1735.7633	74.904716	1.1683925	0.97930145	AACAQLNDFLQEYGTQGCQVUGLPSHLR	NCBI:NM_001242823_7_1;NCBI:NM_001242823_8_1;NCBI:NM_001002029_7_1;NCBI:NM_001002029_8_1;NCBI:NM_007293_1_1;NCBI:NM_007293_5_1;NCBI:NM_001252204_7_1;NCBI:NM_001252204_1;NCBI:NM_001242823_5_1;NCBI:NM_007293_2_1;NCBI:NM_001252204_6_1;NCBI:NM_001002029_6_1;NCBI:NM_007293_7_1;NCBI:NM_001002029_4_1;NCBI:NM_001252204_4_1;NCBI:NM_001242823_3_1;NCBI:NM_007293_1;NCBI:NM_001002029_3_1;NCBI:NM_001252204_5_1;…	AAC(Carbamidomethyl)AQLNDFLQEYGTQGCQVU(Iodo-APB)GLPSHLR	3	y	2	27	noloss
1181.1903	1219.5283	74.904716	1.1683925	0.97929972	AACAQLNDFLQEYGTQGCQVUGLPSHLR	NCBI:NM_001242823_7_1;NCBI:NM_001242823_8_1;NCBI:NM_001002029_7_1;NCBI:NM_001002029_8_1;NCBI:NM_007293_1_1;NCBI:NM_007293_5_1;NCBI:NM_001252204_7_1;NCBI:NM_001252204_1;NCBI:NM_001242823_5_1;NCBI:NM_007293_2_1;NCBI:NM_001252204_6_1;NCBI:NM_001002029_6_1;NCBI:NM_007293_7_1;NCBI:NM_001002029_4_1;NCBI:NM_001252204_4_1;NCBI:NM_001242823_3_1;NCBI:NM_007293_1;NCBI:NM_001002029_3_1;NCBI:NM_001252204_5_1;…	AAC(Carbamidomethyl)AQLNDFLQEYGTQGCQVU(Iodo-APB)GLPSHLR	3	y	2	18	noloss
1181.1903	1349.6046	74.904716	1.1683925	0.97712785	AACAQLNDFLQEYGTQGCQVUGLPSHLR	NCBI:NM_001242823_7_1;NCBI:NM_001242823_8_1;NCBI:NM_001002029_7_1;NCBI:NM_001002029_8_1;NCBI:NM_007293_1_1;NCBI:NM_007293_5_1;NCBI:NM_001252204_7_1;NCBI:NM_001252204_1;NCBI:NM_001242823_5_1;NCBI:NM_007293_2_1;NCBI:NM_001252204_6_1;NCBI:NM_001002029_6_1;NCBI:NM_007293_7_1;NCBI:NM_001002029_4_1;NCBI:NM_001252204_4_1;NCBI:NM_001242823_3_1;NCBI:NM_007293_1;NCBI:NM_001002029_3_1;NCBI:NM_001252204_5_1;…	AAC(Carbamidomethyl)AQLNDFLQEYGTQGCQVU(Iodo-APB)GLPSHLR	3	y	2	20	noloss
1181.1903	1407.118	74.904716	1.1683925	0.97712123	AACAQLNDFLQEYGTQGCQVUGLPSHLR	NCBI:NM_001242823_7_1;NCBI:NM_001242823_8_1;NCBI:NM_001002029_7_1;NCBI:NM_001002029_8_1;NCBI:NM_007293_1_1;NCBI:NM_007293_5_1;NCBI:NM_001252204_7_1;NCBI:NM_001252204_1;NCBI:NM_001242823_5_1;NCBI:NM_007293_2_1;NCBI:NM_001252204_6_1;NCBI:NM_001002029_6_1;NCBI:NM_007293_7_1;NCBI:NM_001002029_4_1;NCBI:NM_001252204_4_1;NCBI:NM_001242823_3_1;NCBI:NM_007293_1;NCBI:NM_001002029_3_1;NCBI:NM_001252204_5_1;…	AAC(Carbamidomethyl)AQLNDFLQEYGTQGCQVU(Iodo-APB)GLPSHLR	3	y	2	21	noloss
1181.1903	1620.2294	74.904716	1.1683925	0.97636104	AACAQLNDFLQEYGTQGCQVUGLPSHLR	NCBI:NM_001242823_7_1;NCBI:NM_001242823_8_1;NCBI:NM_001002029_7_1;NCBI:NM_001002029_8_1;NCBI:NM_007293_1_1;NCBI:NM_007293_5_1;NCBI:NM_001252204_7_1;NCBI:NM_001252204_1;NCBI:NM_001242823_5_1;NCBI:NM_007293_2_1;NCBI:NM_001252204_6_1;NCBI:NM_001002029_6_1;NCBI:NM_007293_7_1;NCBI:NM_001002029_4_1;NCBI:NM_001252204_4_1;NCBI:NM_001242823_3_1;NCBI:NM_007293_1;NCBI:NM_001002029_3_1;NCBI:NM_001252204_5_1;…	AAC(Carbamidomethyl)AQLNDFLQEYGTQGCQVU(Iodo-APB)GLPSHLR	3	y	2	25	noloss
1181.1903	786.36694	74.904716	1.1683925	0.97375029	AACAQLNDFLQEYGTQGCQVUGLPSHLR	NCBI:NM_001242823_7_1;NCBI:NM_001242823_8_1;NCBI:NM_001002029_7_1;NCBI:NM_001002029_8_1;NCBI:NM_007293_1_1;NCBI:NM_007293_5_1;NCBI:NM_001252204_7_1;NCBI:NM_001252204_1;NCBI:NM_001242823_5_1;NCBI:NM_007293_2_1;NCBI:NM_001252204_6_1;NCBI:NM_001002029_6_1;NCBI:NM_007293_7_1;NCBI:NM_001002029_4_1;NCBI:NM_001252204_4_1;NCBI:NM_001242823_3_1;NCBI:NM_007293_1;NCBI:NM_001002029_3_1;NCBI:NM_001252204_5_1;…	AAC(Carbamidomethyl)AQLNDFLQEYGTQGCQVU(Iodo-APB)GLPSHLR	3	y	2	10	noloss
1181.1903	837.87152	74.904716	1.1683925	0.96877283	AACAQLNDFLQEYGTQGCQVUGLPSHLR	NCBI:NM_001242823_7_1;NCBI:NM_001242823_8_1;NCBI:NM_001002029_7_1;NCBI:NM_001002029_8_1;NCBI:NM_007293_1_1;NCBI:NM_007293_5_1;NCBI:NM_001252204_7_1;NCBI:NM_001252204_1;NCBI:NM_001242823_5_1;NCBI:NM_007293_2_1;NCBI:NM_001252204_6_1;NCBI:NM_001002029_6_1;NCBI:NM_007293_7_1;NCBI:NM_001002029_4_1;NCBI:NM_001252204_4_1;NCBI:NM_001242823_3_1;NCBI:NM_007293_1;NCBI:NM_001002029_3_1;NCBI:NM_001252204_5_1;…	AAC(Carbamidomethyl)AQLNDFLQEYGTQGCQVU(Iodo-APB)GLPSHLR	3	y	2	11	noloss
886.14453	609.34674	74.904716	1.0696356	1	AACAQLNDFLQEYGTQGCQVUGLPSHLR	NCBI:NM_001242823_7_1;NCBI:NM_001242823_8_1;NCBI:NM_001002029_7_1;NCBI:NM_001002029_8_1;NCBI:NM_007293_1_1;NCBI:NM_007293_5_1;NCBI:NM_001252204_7_1;NCBI:NM_001252204_1;NCBI:NM_001242823_5_1;NCBI:NM_007293_2_1;NCBI:NM_001252204_6_1;NCBI:NM_001002029_6_1;NCBI:NM_007293_7_1;NCBI:NM_001002029_4_1;NCBI:NM_001252204_4_1;NCBI:NM_001242823_3_1;NCBI:NM_007293_1;NCBI:NM_001002029_3_1;NCBI:NM_001252204_5_1;…	AAC(Carbamidomethyl)AQLNDFLQEYGTQGCQVU(Iodo-APB)GLPSHLR	4	y	1	5	noloss
886.14453	991.43018	74.904716	1.0696356	0.71467286	AACAQLNDFLQEYGTQGCQVUGLPSHLR	NCBI:NM_001242823_7_1;NCBI:NM_001242823_8_1;NCBI:NM_001002029_7_1;NCBI:NM_001002029_8_1;NCBI:NM_007293_1_1;NCBI:NM_007293_5_1;NCBI:NM_001252204_7_1;NCBI:NM_001252204_1;NCBI:NM_001242823_5_1;NCBI:NM_007293_2_1;NCBI:NM_001252204_6_1;NCBI:NM_001002029_6_1;NCBI:NM_007293_7_1;NCBI:NM_001002029_4_1;NCBI:NM_001252204_4_1;NCBI:NM_001242823_3_1;NCBI:NM_007293_1;NCBI:NM_001002029_3_1;NCBI:NM_001252204_5_1;…	AAC(Carbamidomethyl)AQLNDFLQEYGTQGCQVU(Iodo-APB)GLPSHLR	4	b	1	9	noloss
886.14453	844.36176	74.904716	1.0696356	0.69386631	AACAQLNDFLQEYGTQGCQVUGLPSHLR	NCBI:NM_001242823_7_1;NCBI:NM_001242823_8_1;NCBI:NM_001002029_7_1;NCBI:NM_001002029_8_1;NCBI:NM_007293_1_1;NCBI:NM_007293_5_1;NCBI:NM_001252204_7_1;NCBI:NM_001252204_1;NCBI:NM_001242823_5_1;NCBI:NM_007293_2_1;NCBI:NM_001252204_6_1;NCBI:NM_001002029_6_1;NCBI:NM_007293_7_1;NCBI:NM_001002029_4_1;NCBI:NM_001252204_4_1;NCBI:NM_001242823_3_1;NCBI:NM_007293_1;NCBI:NM_001002029_3_1;NCBI:NM_001252204_5_1;…	AAC(Carbamidomethyl)AQLNDFLQEYGTQGCQVU(Iodo-APB)GLPSHLR	4	b	1	8	noloss
886.14453	615.29193	74.904716	1.0696356	0.68227398	AACAQLNDFLQEYGTQGCQVUGLPSHLR	NCBI:NM_001242823_7_1;NCBI:NM_001242823_8_1;NCBI:NM_001002029_7_1;NCBI:NM_001002029_8_1;NCBI:NM_007293_1_1;NCBI:NM_007293_5_1;NCBI:NM_001252204_7_1;NCBI:NM_001252204_1;NCBI:NM_001242823_5_1;NCBI:NM_007293_2_1;NCBI:NM_001252204_6_1;NCBI:NM_001002029_6_1;NCBI:NM_007293_7_1;NCBI:NM_001002029_4_1;NCBI:NM_001252204_4_1;NCBI:NM_001242823_3_1;NCBI:NM_007293_1;NCBI:NM_001002029_3_1;NCBI:NM_001252204_5_1;…	AAC(Carbamidomethyl)AQLNDFLQEYGTQGCQVU(Iodo-APB)GLPSHLR	4	b	1	6	noloss
886.14453	502.20786	74.904716	1.0696356	0.40261713	AACAQLNDFLQEYGTQGCQVUGLPSHLR	NCBI:NM_001242823_7_1;NCBI:NM_001242823_8_1;NCBI:NM_001002029_7_1;NCBI:NM_001002029_8_1;NCBI:NM_007293_1_1;NCBI:NM_007293_5_1;NCBI:NM_001252204_7_1;NCBI:NM_001252204_1;NCBI:NM_001242823_5_1;NCBI:NM_007293_2_1;NCBI:NM_001252204_6_1;NCBI:NM_001002029_6_1;NCBI:NM_007293_7_1;NCBI:NM_001002029_4_1;NCBI:NM_001252204_4_1;NCBI:NM_001242823_3_1;NCBI:NM_007293_1;NCBI:NM_001002029_3_1;NCBI:NM_001252204_5_1;…	AAC(Carbamidomethyl)AQLNDFLQEYGTQGCQVU(Iodo-APB)GLPSHLR	4	b	1	5	noloss
886.14453	1009.4461	74.904716	1.0696356	0.11749513	AACAQLNDFLQEYGTQGCQVUGLPSHLR	NCBI:NM_001242823_7_1;NCBI:NM_001242823_8_1;NCBI:NM_001002029_7_1;NCBI:NM_001002029_8_1;NCBI:NM_007293_1_1;NCBI:NM_007293_5_1;NCBI:NM_001252204_7_1;NCBI:NM_001252204_1;NCBI:NM_001242823_5_1;NCBI:NM_007293_2_1;NCBI:NM_001252204_6_1;NCBI:NM_001002029_6_1;NCBI:NM_007293_7_1;NCBI:NM_001002029_4_1;NCBI:NM_001252204_4_1;NCBI:NM_001242823_3_1;NCBI:NM_007293_1;NCBI:NM_001002029_3_1;NCBI:NM_001252204_5_1;…	AAC(Carbamidomethyl)AQLNDFLQEYGTQGCQVU(Iodo-APB)GLPSHLR	4	y	2	15	noloss
886.14453	303.11215	74.904716	1.0696356	0.087473646	AACAQLNDFLQEYGTQGCQVUGLPSHLR	NCBI:NM_001242823_7_1;NCBI:NM_001242823_8_1;NCBI:NM_001002029_7_1;NCBI:NM_001002029_8_1;NCBI:NM_007293_1_1;NCBI:NM_007293_5_1;NCBI:NM_001252204_7_1;NCBI:NM_001252204_1;NCBI:NM_001242823_5_1;NCBI:NM_007293_2_1;NCBI:NM_001252204_6_1;NCBI:NM_001002029_6_1;NCBI:NM_007293_7_1;NCBI:NM_001002029_4_1;NCBI:NM_001252204_4_1;NCBI:NM_001242823_3_1;NCBI:NM_007293_1;NCBI:NM_001002029_3_1;NCBI:NM_001252204_5_1;…	AAC(Carbamidomethyl)AQLNDFLQEYGTQGCQVU(Iodo-APB)GLPSHLR	4	b	1	3	noloss
1949.8679	1914.3494	75.908119	1.6931863	1	AACAQLNDFLQEYGTQGCQVUGLPSHLR	NCBI:NM_001242823_7_1;NCBI:NM_001242823_8_1;NCBI:NM_001002029_7_1;NCBI:NM_001002029_8_1;NCBI:NM_007293_1_1;NCBI:NM_007293_5_1;NCBI:NM_001252204_7_1;NCBI:NM_001252204_1;NCBI:NM_001242823_5_1;NCBI:NM_007293_2_1;NCBI:NM_001252204_6_1;NCBI:NM_001002029_6_1;NCBI:NM_007293_7_1;NCBI:NM_001002029_4_1;NCBI:NM_001252204_4_1;NCBI:NM_001242823_3_1;NCBI:NM_007293_1;NCBI:NM_001002029_3_1;NCBI:NM_001252204_5_1;…	AACAQLNDFLQEYGTQGC(Iodo-APB)QVU(Iodo-APB)GLPSHLR	2	y	2	27	noloss
1949.8679	1878.8308	75.908119	1.6931863	0.98947424	AACAQLNDFLQEYGTQGCQVUGLPSHLR	NCBI:NM_001242823_7_1;NCBI:NM_001242823_8_1;NCBI:NM_001002029_7_1;NCBI:NM_001002029_8_1;NCBI:NM_007293_1_1;NCBI:NM_007293_5_1;NCBI:NM_001252204_7_1;NCBI:NM_001252204_1;NCBI:NM_001242823_5_1;NCBI:NM_007293_2_1;NCBI:NM_001252204_6_1;NCBI:NM_001002029_6_1;NCBI:NM_007293_7_1;NCBI:NM_001002029_4_1;NCBI:NM_001252204_4_1;NCBI:NM_001242823_3_1;NCBI:NM_007293_1;NCBI:NM_001002029_3_1;NCBI:NM_001252204_5_1;…	AACAQLNDFLQEYGTQGC(Iodo-APB)QVU(Iodo-APB)GLPSHLR	2	y	2	26	noloss
1949.8679	1827.3263	75.908119	1.6931863	0.98355907	AACAQLNDFLQEYGTQGCQVUGLPSHLR	NCBI:NM_001242823_7_1;NCBI:NM_001242823_8_1;NCBI:NM_001002029_7_1;NCBI:NM_001002029_8_1;NCBI:NM_007293_1_1;NCBI:NM_007293_5_1;NCBI:NM_001252204_7_1;NCBI:NM_001252204_1;NCBI:NM_001242823_5_1;NCBI:NM_007293_2_1;NCBI:NM_001252204_6_1;NCBI:NM_001002029_6_1;NCBI:NM_007293_7_1;NCBI:NM_001002029_4_1;NCBI:NM_001252204_4_1;NCBI:NM_001242823_3_1;NCBI:NM_007293_1;NCBI:NM_001002029_3_1;NCBI:NM_001252204_5_1;…	AACAQLNDFLQEYGTQGC(Iodo-APB)QVU(Iodo-APB)GLPSHLR	2	y	2	25	noloss
1949.8679	1791.8077	75.908119	1.6931863	0.97504103	AACAQLNDFLQEYGTQGCQVUGLPSHLR	NCBI:NM_001242823_7_1;NCBI:NM_001242823_8_1;NCBI:NM_001002029_7_1;NCBI:NM_001002029_8_1;NCBI:NM_007293_1_1;NCBI:NM_007293_5_1;NCBI:NM_001252204_7_1;NCBI:NM_001252204_1;NCBI:NM_001242823_5_1;NCBI:NM_007293_2_1;NCBI:NM_001252204_6_1;NCBI:NM_001002029_6_1;NCBI:NM_007293_7_1;NCBI:NM_001002029_4_1;NCBI:NM_001252204_4_1;NCBI:NM_001242823_3_1;NCBI:NM_007293_1;NCBI:NM_001002029_3_1;NCBI:NM_001252204_5_1;…	AACAQLNDFLQEYGTQGC(Iodo-APB)QVU(Iodo-APB)GLPSHLR	2	y	2	24	noloss
1949.8679	1727.7784	75.908119	1.6931863	0.97218078	AACAQLNDFLQEYGTQGCQVUGLPSHLR	NCBI:NM_001242823_7_1;NCBI:NM_001242823_8_1;NCBI:NM_001002029_7_1;NCBI:NM_001002029_8_1;NCBI:NM_007293_1_1;NCBI:NM_007293_5_1;NCBI:NM_001252204_7_1;NCBI:NM_001252204_1;NCBI:NM_001242823_5_1;NCBI:NM_007293_2_1;NCBI:NM_001252204_6_1;NCBI:NM_001002029_6_1;NCBI:NM_007293_7_1;NCBI:NM_001002029_4_1;NCBI:NM_001252204_4_1;NCBI:NM_001242823_3_1;NCBI:NM_007293_1;NCBI:NM_001002029_3_1;NCBI:NM_001252204_5_1;…	AACAQLNDFLQEYGTQGC(Iodo-APB)QVU(Iodo-APB)GLPSHLR	2	y	2	23	noloss
1949.8679	1614.215	75.908119	1.6931863	0.96367979	AACAQLNDFLQEYGTQGCQVUGLPSHLR	NCBI:NM_001242823_7_1;NCBI:NM_001242823_8_1;NCBI:NM_001002029_7_1;NCBI:NM_001002029_8_1;NCBI:NM_007293_1_1;NCBI:NM_007293_5_1;NCBI:NM_001252204_7_1;NCBI:NM_001252204_1;NCBI:NM_001242823_5_1;NCBI:NM_007293_2_1;NCBI:NM_001252204_6_1;NCBI:NM_001002029_6_1;NCBI:NM_007293_7_1;NCBI:NM_001002029_4_1;NCBI:NM_001252204_4_1;NCBI:NM_001242823_3_1;NCBI:NM_007293_1;NCBI:NM_001002029_3_1;NCBI:NM_001252204_5_1;…	AACAQLNDFLQEYGTQGC(Iodo-APB)QVU(Iodo-APB)GLPSHLR	2	y	2	21	noloss
1949.8679	1671.2363	75.908119	1.6931863	0.96245086	AACAQLNDFLQEYGTQGCQVUGLPSHLR	NCBI:NM_001242823_7_1;NCBI:NM_001242823_8_1;NCBI:NM_001002029_7_1;NCBI:NM_001002029_8_1;NCBI:NM_007293_1_1;NCBI:NM_007293_5_1;NCBI:NM_001252204_7_1;NCBI:NM_001252204_1;NCBI:NM_001242823_5_1;NCBI:NM_007293_2_1;NCBI:NM_001252204_6_1;NCBI:NM_001002029_6_1;NCBI:NM_007293_7_1;NCBI:NM_001002029_4_1;NCBI:NM_001252204_4_1;NCBI:NM_001242823_3_1;NCBI:NM_007293_1;NCBI:NM_001002029_3_1;NCBI:NM_001252204_5_1;…	AACAQLNDFLQEYGTQGC(Iodo-APB)QVU(Iodo-APB)GLPSHLR	2	y	2	22	noloss
1949.8679	1556.7014	75.908119	1.6931863	0.96075708	AACAQLNDFLQEYGTQGCQVUGLPSHLR	NCBI:NM_001242823_7_1;NCBI:NM_001242823_8_1;NCBI:NM_001002029_7_1;NCBI:NM_001002029_8_1;NCBI:NM_007293_1_1;NCBI:NM_007293_5_1;NCBI:NM_001252204_7_1;NCBI:NM_001252204_1;NCBI:NM_001242823_5_1;NCBI:NM_007293_2_1;NCBI:NM_001252204_6_1;NCBI:NM_001002029_6_1;NCBI:NM_007293_7_1;NCBI:NM_001002029_4_1;NCBI:NM_001252204_4_1;NCBI:NM_001242823_3_1;NCBI:NM_007293_1;NCBI:NM_001002029_3_1;NCBI:NM_001252204_5_1;…	AACAQLNDFLQEYGTQGC(Iodo-APB)QVU(Iodo-APB)GLPSHLR	2	y	2	20	noloss
1949.8679	722.33765	75.908119	1.6931863	0.95903337	AACAQLNDFLQEYGTQGCQVUGLPSHLR	NCBI:NM_001242823_7_1;NCBI:NM_001242823_8_1;NCBI:NM_001002029_7_1;NCBI:NM_001002029_8_1;NCBI:NM_007293_1_1;NCBI:NM_007293_5_1;NCBI:NM_001252204_7_1;NCBI:NM_001252204_1;NCBI:NM_001242823_5_1;NCBI:NM_007293_2_1;NCBI:NM_001252204_6_1;NCBI:NM_001002029_6_1;NCBI:NM_007293_7_1;NCBI:NM_001002029_4_1;NCBI:NM_001252204_4_1;NCBI:NM_001242823_3_1;NCBI:NM_007293_1;NCBI:NM_001002029_3_1;NCBI:NM_001252204_5_1;…	AACAQLNDFLQEYGTQGC(Iodo-APB)QVU(Iodo-APB)GLPSHLR	2	y	2	9	noloss
1949.8679	1483.1672	75.908119	1.6931863	0.95641637	AACAQLNDFLQEYGTQGCQVUGLPSHLR	NCBI:NM_001242823_7_1;NCBI:NM_001242823_8_1;NCBI:NM_001002029_7_1;NCBI:NM_001002029_8_1;NCBI:NM_007293_1_1;NCBI:NM_007293_5_1;NCBI:NM_001252204_7_1;NCBI:NM_001252204_1;NCBI:NM_001242823_5_1;NCBI:NM_007293_2_1;NCBI:NM_001252204_6_1;NCBI:NM_001002029_6_1;NCBI:NM_007293_7_1;NCBI:NM_001002029_4_1;NCBI:NM_001252204_4_1;NCBI:NM_001242823_3_1;NCBI:NM_007293_1;NCBI:NM_001002029_3_1;NCBI:NM_001252204_5_1;…	AACAQLNDFLQEYGTQGC(Iodo-APB)QVU(Iodo-APB)GLPSHLR	2	y	2	19	noloss
1949.8679	1073.4791	75.908119	1.6931863	0.95192862	AACAQLNDFLQEYGTQGCQVUGLPSHLR	NCBI:NM_001242823_7_1;NCBI:NM_001242823_8_1;NCBI:NM_001002029_7_1;NCBI:NM_001002029_8_1;NCBI:NM_007293_1_1;NCBI:NM_007293_5_1;NCBI:NM_001252204_7_1;NCBI:NM_001252204_1;NCBI:NM_001242823_5_1;NCBI:NM_007293_2_1;NCBI:NM_001252204_6_1;NCBI:NM_001002029_6_1;NCBI:NM_007293_7_1;NCBI:NM_001002029_4_1;NCBI:NM_001252204_4_1;NCBI:NM_001242823_3_1;NCBI:NM_007293_1;NCBI:NM_001002029_3_1;NCBI:NM_001252204_5_1;…	AACAQLNDFLQEYGTQGC(Iodo-APB)QVU(Iodo-APB)GLPSHLR	2	y	2	12	noloss
1949.8679	1188.0322	75.908119	1.6931863	0.95037788	AACAQLNDFLQEYGTQGCQVUGLPSHLR	NCBI:NM_001242823_7_1;NCBI:NM_001242823_8_1;NCBI:NM_001002029_7_1;NCBI:NM_001002029_8_1;NCBI:NM_007293_1_1;NCBI:NM_007293_5_1;NCBI:NM_001252204_7_1;NCBI:NM_001252204_1;NCBI:NM_001242823_5_1;NCBI:NM_007293_2_1;NCBI:NM_001252204_6_1;NCBI:NM_001002029_6_1;NCBI:NM_007293_7_1;NCBI:NM_001002029_4_1;NCBI:NM_001252204_4_1;NCBI:NM_001242823_3_1;NCBI:NM_007293_1;NCBI:NM_001002029_3_1;NCBI:NM_001252204_5_1;…	AACAQLNDFLQEYGTQGC(Iodo-APB)QVU(Iodo-APB)GLPSHLR	2	y	2	14	noloss
1949.8679	1362.5959	75.908119	1.6931863	0.94971842	AACAQLNDFLQEYGTQGCQVUGLPSHLR	NCBI:NM_001242823_7_1;NCBI:NM_001242823_8_1;NCBI:NM_001002029_7_1;NCBI:NM_001002029_8_1;NCBI:NM_007293_1_1;NCBI:NM_007293_5_1;NCBI:NM_001252204_7_1;NCBI:NM_001252204_1;NCBI:NM_001242823_5_1;NCBI:NM_007293_2_1;NCBI:NM_001252204_6_1;NCBI:NM_001002029_6_1;NCBI:NM_007293_7_1;NCBI:NM_001002029_4_1;NCBI:NM_001252204_4_1;NCBI:NM_001242823_3_1;NCBI:NM_007293_1;NCBI:NM_001002029_3_1;NCBI:NM_001252204_5_1;…	AACAQLNDFLQEYGTQGC(Iodo-APB)QVU(Iodo-APB)GLPSHLR	2	y	2	17	noloss
1949.8679	1426.6252	75.908119	1.6931863	0.94923866	AACAQLNDFLQEYGTQGCQVUGLPSHLR	NCBI:NM_001242823_7_1;NCBI:NM_001242823_8_1;NCBI:NM_001002029_7_1;NCBI:NM_001002029_8_1;NCBI:NM_007293_1_1;NCBI:NM_007293_5_1;NCBI:NM_001252204_7_1;NCBI:NM_001252204_1;NCBI:NM_001242823_5_1;NCBI:NM_007293_2_1;NCBI:NM_001252204_6_1;NCBI:NM_001002029_6_1;NCBI:NM_007293_7_1;NCBI:NM_001002029_4_1;NCBI:NM_001252204_4_1;NCBI:NM_001242823_3_1;NCBI:NM_007293_1;NCBI:NM_001002029_3_1;NCBI:NM_001252204_5_1;…	AACAQLNDFLQEYGTQGC(Iodo-APB)QVU(Iodo-APB)GLPSHLR	2	y	2	18	noloss
1949.8679	256.6506	75.908119	1.6931863	0.94822741	AACAQLNDFLQEYGTQGCQVUGLPSHLR	NCBI:NM_001242823_7_1;NCBI:NM_001242823_8_1;NCBI:NM_001002029_7_1;NCBI:NM_001002029_8_1;NCBI:NM_007293_1_1;NCBI:NM_007293_5_1;NCBI:NM_001252204_7_1;NCBI:NM_001252204_1;NCBI:NM_001242823_5_1;NCBI:NM_007293_2_1;NCBI:NM_001252204_6_1;NCBI:NM_001002029_6_1;NCBI:NM_007293_7_1;NCBI:NM_001002029_4_1;NCBI:NM_001252204_4_1;NCBI:NM_001242823_3_1;NCBI:NM_007293_1;NCBI:NM_001002029_3_1;NCBI:NM_001252204_5_1;…	AACAQLNDFLQEYGTQGC(Iodo-APB)QVU(Iodo-APB)GLPSHLR	2	y	2	4	noloss
1949.8679	1298.0746	75.908119	1.6931863	0.94680357	AACAQLNDFLQEYGTQGCQVUGLPSHLR	NCBI:NM_001242823_7_1;NCBI:NM_001242823_8_1;NCBI:NM_001002029_7_1;NCBI:NM_001002029_8_1;NCBI:NM_007293_1_1;NCBI:NM_007293_5_1;NCBI:NM_001252204_7_1;NCBI:NM_001252204_1;NCBI:NM_001242823_5_1;NCBI:NM_007293_2_1;NCBI:NM_001252204_6_1;NCBI:NM_001002029_6_1;NCBI:NM_007293_7_1;NCBI:NM_001002029_4_1;NCBI:NM_001252204_4_1;NCBI:NM_001242823_3_1;NCBI:NM_007293_1;NCBI:NM_001002029_3_1;NCBI:NM_001252204_5_1;…	AACAQLNDFLQEYGTQGC(Iodo-APB)QVU(Iodo-APB)GLPSHLR	2	y	2	16	noloss
1300.2477	1073.4791	75.908119	1.2527361	1	AACAQLNDFLQEYGTQGCQVUGLPSHLR	NCBI:NM_001242823_7_1;NCBI:NM_001242823_8_1;NCBI:NM_001002029_7_1;NCBI:NM_001002029_8_1;NCBI:NM_007293_1_1;NCBI:NM_007293_5_1;NCBI:NM_001252204_7_1;NCBI:NM_001252204_1;NCBI:NM_001242823_5_1;NCBI:NM_007293_2_1;NCBI:NM_001252204_6_1;NCBI:NM_001002029_6_1;NCBI:NM_007293_7_1;NCBI:NM_001002029_4_1;NCBI:NM_001252204_4_1;NCBI:NM_001242823_3_1;NCBI:NM_007293_1;NCBI:NM_001002029_3_1;NCBI:NM_001252204_5_1;…	AACAQLNDFLQEYGTQGC(Iodo-APB)QVU(Iodo-APB)GLPSHLR	3	y	2	12	noloss
1300.2477	1914.3494	75.908119	1.2527361	0.99890673	AACAQLNDFLQEYGTQGCQVUGLPSHLR	NCBI:NM_001242823_7_1;NCBI:NM_001242823_8_1;NCBI:NM_001002029_7_1;NCBI:NM_001002029_8_1;NCBI:NM_007293_1_1;NCBI:NM_007293_5_1;NCBI:NM_001252204_7_1;NCBI:NM_001252204_1;NCBI:NM_001242823_5_1;NCBI:NM_007293_2_1;NCBI:NM_001252204_6_1;NCBI:NM_001002029_6_1;NCBI:NM_007293_7_1;NCBI:NM_001002029_4_1;NCBI:NM_001252204_4_1;NCBI:NM_001242823_3_1;NCBI:NM_007293_1;NCBI:NM_001002029_3_1;NCBI:NM_001252204_5_1;…	AACAQLNDFLQEYGTQGC(Iodo-APB)QVU(Iodo-APB)GLPSHLR	3	y	2	27	noloss
1300.2477	722.33765	75.908119	1.2527361	0.99707168	AACAQLNDFLQEYGTQGCQVUGLPSHLR	NCBI:NM_001242823_7_1;NCBI:NM_001242823_8_1;NCBI:NM_001002029_7_1;NCBI:NM_001002029_8_1;NCBI:NM_007293_1_1;NCBI:NM_007293_5_1;NCBI:NM_001252204_7_1;NCBI:NM_001252204_1;NCBI:NM_001242823_5_1;NCBI:NM_007293_2_1;NCBI:NM_001252204_6_1;NCBI:NM_001002029_6_1;NCBI:NM_007293_7_1;NCBI:NM_001002029_4_1;NCBI:NM_001252204_4_1;NCBI:NM_001242823_3_1;NCBI:NM_007293_1;NCBI:NM_001002029_3_1;NCBI:NM_001252204_5_1;…	AACAQLNDFLQEYGTQGC(Iodo-APB)QVU(Iodo-APB)GLPSHLR	3	y	2	9	noloss
1300.2477	1827.3263	75.908119	1.2527361	0.9892419	AACAQLNDFLQEYGTQGCQVUGLPSHLR	NCBI:NM_001242823_7_1;NCBI:NM_001242823_8_1;NCBI:NM_001002029_7_1;NCBI:NM_001002029_8_1;NCBI:NM_007293_1_1;NCBI:NM_007293_5_1;NCBI:NM_001252204_7_1;NCBI:NM_001252204_1;NCBI:NM_001242823_5_1;NCBI:NM_007293_2_1;NCBI:NM_001252204_6_1;NCBI:NM_001002029_6_1;NCBI:NM_007293_7_1;NCBI:NM_001002029_4_1;NCBI:NM_001252204_4_1;NCBI:NM_001242823_3_1;NCBI:NM_007293_1;NCBI:NM_001002029_3_1;NCBI:NM_001252204_5_1;…	AACAQLNDFLQEYGTQGC(Iodo-APB)QVU(Iodo-APB)GLPSHLR	3	y	2	25	noloss
1300.2477	1878.8308	75.908119	1.2527361	0.98446417	AACAQLNDFLQEYGTQGCQVUGLPSHLR	NCBI:NM_001242823_7_1;NCBI:NM_001242823_8_1;NCBI:NM_001002029_7_1;NCBI:NM_001002029_8_1;NCBI:NM_007293_1_1;NCBI:NM_007293_5_1;NCBI:NM_001252204_7_1;NCBI:NM_001252204_1;NCBI:NM_001242823_5_1;NCBI:NM_007293_2_1;NCBI:NM_001252204_6_1;NCBI:NM_001002029_6_1;NCBI:NM_007293_7_1;NCBI:NM_001002029_4_1;NCBI:NM_001252204_4_1;NCBI:NM_001242823_3_1;NCBI:NM_007293_1;NCBI:NM_001002029_3_1;NCBI:NM_001252204_5_1;…	AACAQLNDFLQEYGTQGC(Iodo-APB)QVU(Iodo-APB)GLPSHLR	3	y	2	26	noloss
1300.2477	1727.7784	75.908119	1.2527361	0.98243934	AACAQLNDFLQEYGTQGCQVUGLPSHLR	NCBI:NM_001242823_7_1;NCBI:NM_001242823_8_1;NCBI:NM_001002029_7_1;NCBI:NM_001002029_8_1;NCBI:NM_007293_1_1;NCBI:NM_007293_5_1;NCBI:NM_001252204_7_1;NCBI:NM_001252204_1;NCBI:NM_001242823_5_1;NCBI:NM_007293_2_1;NCBI:NM_001252204_6_1;NCBI:NM_001002029_6_1;NCBI:NM_007293_7_1;NCBI:NM_001002029_4_1;NCBI:NM_001252204_4_1;NCBI:NM_001242823_3_1;NCBI:NM_007293_1;NCBI:NM_001002029_3_1;NCBI:NM_001252204_5_1;…	AACAQLNDFLQEYGTQGC(Iodo-APB)QVU(Iodo-APB)GLPSHLR	3	y	2	23	noloss
1300.2477	786.36694	75.908119	1.2527361	0.9789871	AACAQLNDFLQEYGTQGCQVUGLPSHLR	NCBI:NM_001242823_7_1;NCBI:NM_001242823_8_1;NCBI:NM_001002029_7_1;NCBI:NM_001002029_8_1;NCBI:NM_007293_1_1;NCBI:NM_007293_5_1;NCBI:NM_001252204_7_1;NCBI:NM_001252204_1;NCBI:NM_001242823_5_1;NCBI:NM_007293_2_1;NCBI:NM_001252204_6_1;NCBI:NM_001002029_6_1;NCBI:NM_007293_7_1;NCBI:NM_001002029_4_1;NCBI:NM_001252204_4_1;NCBI:NM_001242823_3_1;NCBI:NM_007293_1;NCBI:NM_001002029_3_1;NCBI:NM_001252204_5_1;…	AACAQLNDFLQEYGTQGC(Iodo-APB)QVU(Iodo-APB)GLPSHLR	3	y	2	10	noloss
1300.2477	1791.8077	75.908119	1.2527361	0.97696358	AACAQLNDFLQEYGTQGCQVUGLPSHLR	NCBI:NM_001242823_7_1;NCBI:NM_001242823_8_1;NCBI:NM_001002029_7_1;NCBI:NM_001002029_8_1;NCBI:NM_007293_1_1;NCBI:NM_007293_5_1;NCBI:NM_001252204_7_1;NCBI:NM_001252204_1;NCBI:NM_001242823_5_1;NCBI:NM_007293_2_1;NCBI:NM_001252204_6_1;NCBI:NM_001002029_6_1;NCBI:NM_007293_7_1;NCBI:NM_001002029_4_1;NCBI:NM_001252204_4_1;NCBI:NM_001242823_3_1;NCBI:NM_007293_1;NCBI:NM_001002029_3_1;NCBI:NM_001252204_5_1;…	AACAQLNDFLQEYGTQGC(Iodo-APB)QVU(Iodo-APB)GLPSHLR	3	y	2	24	noloss
1300.2477	1614.215	75.908119	1.2527361	0.97393322	AACAQLNDFLQEYGTQGCQVUGLPSHLR	NCBI:NM_001242823_7_1;NCBI:NM_001242823_8_1;NCBI:NM_001002029_7_1;NCBI:NM_001002029_8_1;NCBI:NM_007293_1_1;NCBI:NM_007293_5_1;NCBI:NM_001252204_7_1;NCBI:NM_001252204_1;NCBI:NM_001242823_5_1;NCBI:NM_007293_2_1;NCBI:NM_001252204_6_1;NCBI:NM_001002029_6_1;NCBI:NM_007293_7_1;NCBI:NM_001002029_4_1;NCBI:NM_001252204_4_1;NCBI:NM_001242823_3_1;NCBI:NM_007293_1;NCBI:NM_001002029_3_1;NCBI:NM_001252204_5_1;…	AACAQLNDFLQEYGTQGC(Iodo-APB)QVU(Iodo-APB)GLPSHLR	3	y	2	21	noloss
1300.2477	1671.2363	75.908119	1.2527361	0.97154295	AACAQLNDFLQEYGTQGCQVUGLPSHLR	NCBI:NM_001242823_7_1;NCBI:NM_001242823_8_1;NCBI:NM_001002029_7_1;NCBI:NM_001002029_8_1;NCBI:NM_007293_1_1;NCBI:NM_007293_5_1;NCBI:NM_001252204_7_1;NCBI:NM_001252204_1;NCBI:NM_001242823_5_1;NCBI:NM_007293_2_1;NCBI:NM_001252204_6_1;NCBI:NM_001002029_6_1;NCBI:NM_007293_7_1;NCBI:NM_001002029_4_1;NCBI:NM_001252204_4_1;NCBI:NM_001242823_3_1;NCBI:NM_007293_1;NCBI:NM_001002029_3_1;NCBI:NM_001252204_5_1;…	AACAQLNDFLQEYGTQGC(Iodo-APB)QVU(Iodo-APB)GLPSHLR	3	y	2	22	noloss
1300.2477	1044.9684	75.908119	1.2527361	0.97061092	AACAQLNDFLQEYGTQGCQVUGLPSHLR	NCBI:NM_001242823_7_1;NCBI:NM_001242823_8_1;NCBI:NM_001002029_7_1;NCBI:NM_001002029_8_1;NCBI:NM_007293_1_1;NCBI:NM_007293_5_1;NCBI:NM_001252204_7_1;NCBI:NM_001252204_1;NCBI:NM_001242823_5_1;NCBI:NM_007293_2_1;NCBI:NM_001252204_6_1;NCBI:NM_001002029_6_1;NCBI:NM_007293_7_1;NCBI:NM_001002029_4_1;NCBI:NM_001252204_4_1;NCBI:NM_001242823_3_1;NCBI:NM_007293_1;NCBI:NM_001002029_3_1;NCBI:NM_001252204_5_1;…	AACAQLNDFLQEYGTQGC(Iodo-APB)QVU(Iodo-APB)GLPSHLR	3	y	2	11	noloss
1300.2477	1483.1672	75.908119	1.2527361	0.96948999	AACAQLNDFLQEYGTQGCQVUGLPSHLR	NCBI:NM_001242823_7_1;NCBI:NM_001242823_8_1;NCBI:NM_001002029_7_1;NCBI:NM_001002029_8_1;NCBI:NM_007293_1_1;NCBI:NM_007293_5_1;NCBI:NM_001252204_7_1;NCBI:NM_001252204_1;NCBI:NM_001242823_5_1;NCBI:NM_007293_2_1;NCBI:NM_001252204_6_1;NCBI:NM_001002029_6_1;NCBI:NM_007293_7_1;NCBI:NM_001002029_4_1;NCBI:NM_001252204_4_1;NCBI:NM_001242823_3_1;NCBI:NM_007293_1;NCBI:NM_001002029_3_1;NCBI:NM_001252204_5_1;…	AACAQLNDFLQEYGTQGC(Iodo-APB)QVU(Iodo-APB)GLPSHLR	3	y	2	19	noloss
1300.2477	213.1346	75.908119	1.2527361	0.96803576	AACAQLNDFLQEYGTQGCQVUGLPSHLR	NCBI:NM_001242823_7_1;NCBI:NM_001242823_8_1;NCBI:NM_001002029_7_1;NCBI:NM_001002029_8_1;NCBI:NM_007293_1_1;NCBI:NM_007293_5_1;NCBI:NM_001252204_7_1;NCBI:NM_001252204_1;NCBI:NM_001242823_5_1;NCBI:NM_007293_2_1;NCBI:NM_001252204_6_1;NCBI:NM_001002029_6_1;NCBI:NM_007293_7_1;NCBI:NM_001002029_4_1;NCBI:NM_001252204_4_1;NCBI:NM_001242823_3_1;NCBI:NM_007293_1;NCBI:NM_001002029_3_1;NCBI:NM_001252204_5_1;…	AACAQLNDFLQEYGTQGC(Iodo-APB)QVU(Iodo-APB)GLPSHLR	3	y	2	3	noloss
1300.2477	1556.7014	75.908119	1.2527361	0.96730727	AACAQLNDFLQEYGTQGCQVUGLPSHLR	NCBI:NM_001242823_7_1;NCBI:NM_001242823_8_1;NCBI:NM_001002029_7_1;NCBI:NM_001002029_8_1;NCBI:NM_007293_1_1;NCBI:NM_007293_5_1;NCBI:NM_001252204_7_1;NCBI:NM_001252204_1;NCBI:NM_001242823_5_1;NCBI:NM_007293_2_1;NCBI:NM_001252204_6_1;NCBI:NM_001002029_6_1;NCBI:NM_007293_7_1;NCBI:NM_001002029_4_1;NCBI:NM_001252204_4_1;NCBI:NM_001242823_3_1;NCBI:NM_007293_1;NCBI:NM_001002029_3_1;NCBI:NM_001252204_5_1;…	AACAQLNDFLQEYGTQGC(Iodo-APB)QVU(Iodo-APB)GLPSHLR	3	y	2	20	noloss
1300.2477	1362.5959	75.908119	1.2527361	0.96717274	AACAQLNDFLQEYGTQGCQVUGLPSHLR	NCBI:NM_001242823_7_1;NCBI:NM_001242823_8_1;NCBI:NM_001002029_7_1;NCBI:NM_001002029_8_1;NCBI:NM_007293_1_1;NCBI:NM_007293_5_1;NCBI:NM_001252204_7_1;NCBI:NM_001252204_1;NCBI:NM_001242823_5_1;NCBI:NM_007293_2_1;NCBI:NM_001252204_6_1;NCBI:NM_001002029_6_1;NCBI:NM_007293_7_1;NCBI:NM_001002029_4_1;NCBI:NM_001252204_4_1;NCBI:NM_001242823_3_1;NCBI:NM_007293_1;NCBI:NM_001002029_3_1;NCBI:NM_001252204_5_1;…	AACAQLNDFLQEYGTQGC(Iodo-APB)QVU(Iodo-APB)GLPSHLR	3	y	2	17	noloss
1300.2477	1216.543	75.908119	1.2527361	0.96549934	AACAQLNDFLQEYGTQGCQVUGLPSHLR	NCBI:NM_001242823_7_1;NCBI:NM_001242823_8_1;NCBI:NM_001002029_7_1;NCBI:NM_001002029_8_1;NCBI:NM_007293_1_1;NCBI:NM_007293_5_1;NCBI:NM_001252204_7_1;NCBI:NM_001252204_1;NCBI:NM_001242823_5_1;NCBI:NM_007293_2_1;NCBI:NM_001252204_6_1;NCBI:NM_001002029_6_1;NCBI:NM_007293_7_1;NCBI:NM_001002029_4_1;NCBI:NM_001252204_4_1;NCBI:NM_001242823_3_1;NCBI:NM_007293_1;NCBI:NM_001002029_3_1;NCBI:NM_001252204_5_1;…	AACAQLNDFLQEYGTQGC(Iodo-APB)QVU(Iodo-APB)GLPSHLR	3	y	2	15	noloss
975.43762	609.34674	75.908119	1.0922449	1	AACAQLNDFLQEYGTQGCQVUGLPSHLR	NCBI:NM_001242823_7_1;NCBI:NM_001242823_8_1;NCBI:NM_001002029_7_1;NCBI:NM_001002029_8_1;NCBI:NM_007293_1_1;NCBI:NM_007293_5_1;NCBI:NM_001252204_7_1;NCBI:NM_001252204_1;NCBI:NM_001242823_5_1;NCBI:NM_007293_2_1;NCBI:NM_001252204_6_1;NCBI:NM_001002029_6_1;NCBI:NM_007293_7_1;NCBI:NM_001002029_4_1;NCBI:NM_001252204_4_1;NCBI:NM_001242823_3_1;NCBI:NM_007293_1;NCBI:NM_001002029_3_1;NCBI:NM_001252204_5_1;…	AACAQLNDFLQEYGTQGC(Iodo-APB)QVU(Iodo-APB)GLPSHLR	4	y	1	5	noloss
1771.2819	1735.7633	74.625656	1.6020637	1	AACAQLNDFLQEYGTQGCQVUGLPSHLR	NCBI:NM_001242823_7_1;NCBI:NM_001242823_8_1;NCBI:NM_001002029_7_1;NCBI:NM_001002029_8_1;NCBI:NM_007293_1_1;NCBI:NM_007293_5_1;NCBI:NM_001252204_7_1;NCBI:NM_001252204_1;NCBI:NM_001242823_5_1;NCBI:NM_007293_2_1;NCBI:NM_001252204_6_1;NCBI:NM_001002029_6_1;NCBI:NM_007293_7_1;NCBI:NM_001002029_4_1;NCBI:NM_001252204_4_1;NCBI:NM_001242823_3_1;NCBI:NM_007293_1;NCBI:NM_001002029_3_1;NCBI:NM_001252204_5_1;…	AACAQLNDFLQEYGTQGC(Carbamidomethyl)QVU(Iodo-APB)GLPSHLR	2	y	2	27	noloss
1771.2819	1700.2448	74.625656	1.6020637	0.98939466	AACAQLNDFLQEYGTQGCQVUGLPSHLR	NCBI:NM_001242823_7_1;NCBI:NM_001242823_8_1;NCBI:NM_001002029_7_1;NCBI:NM_001002029_8_1;NCBI:NM_007293_1_1;NCBI:NM_007293_5_1;NCBI:NM_001252204_7_1;NCBI:NM_001252204_1;NCBI:NM_001242823_5_1;NCBI:NM_007293_2_1;NCBI:NM_001252204_6_1;NCBI:NM_001002029_6_1;NCBI:NM_007293_7_1;NCBI:NM_001002029_4_1;NCBI:NM_001252204_4_1;NCBI:NM_001242823_3_1;NCBI:NM_007293_1;NCBI:NM_001002029_3_1;NCBI:NM_001252204_5_1;…	AACAQLNDFLQEYGTQGC(Carbamidomethyl)QVU(Iodo-APB)GLPSHLR	2	y	2	26	noloss
1771.2819	1648.7401	74.625656	1.6020637	0.98265749	AACAQLNDFLQEYGTQGCQVUGLPSHLR	NCBI:NM_001242823_7_1;NCBI:NM_001242823_8_1;NCBI:NM_001002029_7_1;NCBI:NM_001002029_8_1;NCBI:NM_007293_1_1;NCBI:NM_007293_5_1;NCBI:NM_001252204_7_1;NCBI:NM_001252204_1;NCBI:NM_001242823_5_1;NCBI:NM_007293_2_1;NCBI:NM_001252204_6_1;NCBI:NM_001002029_6_1;NCBI:NM_007293_7_1;NCBI:NM_001002029_4_1;NCBI:NM_001252204_4_1;NCBI:NM_001242823_3_1;NCBI:NM_007293_1;NCBI:NM_001002029_3_1;NCBI:NM_001252204_5_1;…	AACAQLNDFLQEYGTQGC(Carbamidomethyl)QVU(Iodo-APB)GLPSHLR	2	y	2	25	noloss
1771.2819	1613.2216	74.625656	1.6020637	0.97337759	AACAQLNDFLQEYGTQGCQVUGLPSHLR	NCBI:NM_001242823_7_1;NCBI:NM_001242823_8_1;NCBI:NM_001002029_7_1;NCBI:NM_001002029_8_1;NCBI:NM_007293_1_1;NCBI:NM_007293_5_1;NCBI:NM_001252204_7_1;NCBI:NM_001252204_1;NCBI:NM_001242823_5_1;NCBI:NM_007293_2_1;NCBI:NM_001252204_6_1;NCBI:NM_001002029_6_1;NCBI:NM_007293_7_1;NCBI:NM_001002029_4_1;NCBI:NM_001252204_4_1;NCBI:NM_001242823_3_1;NCBI:NM_007293_1;NCBI:NM_001002029_3_1;NCBI:NM_001252204_5_1;…	AACAQLNDFLQEYGTQGC(Carbamidomethyl)QVU(Iodo-APB)GLPSHLR	2	y	2	24	noloss
1771.2819	1549.1923	74.625656	1.6020637	0.970029	AACAQLNDFLQEYGTQGCQVUGLPSHLR	NCBI:NM_001242823_7_1;NCBI:NM_001242823_8_1;NCBI:NM_001002029_7_1;NCBI:NM_001002029_8_1;NCBI:NM_007293_1_1;NCBI:NM_007293_5_1;NCBI:NM_001252204_7_1;NCBI:NM_001252204_1;NCBI:NM_001242823_5_1;NCBI:NM_007293_2_1;NCBI:NM_001252204_6_1;NCBI:NM_001002029_6_1;NCBI:NM_007293_7_1;NCBI:NM_001002029_4_1;NCBI:NM_001252204_4_1;NCBI:NM_001242823_3_1;NCBI:NM_007293_1;NCBI:NM_001002029_3_1;NCBI:NM_001252204_5_1;…	AACAQLNDFLQEYGTQGC(Carbamidomethyl)QVU(Iodo-APB)GLPSHLR	2	y	2	23	noloss
1771.2819	1435.6288	74.625656	1.6020637	0.96244115	AACAQLNDFLQEYGTQGCQVUGLPSHLR	NCBI:NM_001242823_7_1;NCBI:NM_001242823_8_1;NCBI:NM_001002029_7_1;NCBI:NM_001002029_8_1;NCBI:NM_007293_1_1;NCBI:NM_007293_5_1;NCBI:NM_001252204_7_1;NCBI:NM_001252204_1;NCBI:NM_001242823_5_1;NCBI:NM_007293_2_1;NCBI:NM_001252204_6_1;NCBI:NM_001002029_6_1;NCBI:NM_007293_7_1;NCBI:NM_001002029_4_1;NCBI:NM_001252204_4_1;NCBI:NM_001242823_3_1;NCBI:NM_007293_1;NCBI:NM_001002029_3_1;NCBI:NM_001252204_5_1;…	AACAQLNDFLQEYGTQGC(Carbamidomethyl)QVU(Iodo-APB)GLPSHLR	2	y	2	21	noloss
1771.2819	722.33765	74.625656	1.6020637	0.9605903	AACAQLNDFLQEYGTQGCQVUGLPSHLR	NCBI:NM_001242823_7_1;NCBI:NM_001242823_8_1;NCBI:NM_001002029_7_1;NCBI:NM_001002029_8_1;NCBI:NM_007293_1_1;NCBI:NM_007293_5_1;NCBI:NM_001252204_7_1;NCBI:NM_001252204_1;NCBI:NM_001242823_5_1;NCBI:NM_007293_2_1;NCBI:NM_001252204_6_1;NCBI:NM_001002029_6_1;NCBI:NM_007293_7_1;NCBI:NM_001002029_4_1;NCBI:NM_001252204_4_1;NCBI:NM_001242823_3_1;NCBI:NM_007293_1;NCBI:NM_001002029_3_1;NCBI:NM_001252204_5_1;…	AACAQLNDFLQEYGTQGC(Carbamidomethyl)QVU(Iodo-APB)GLPSHLR	2	y	2	9	noloss
1771.2819	1492.6503	74.625656	1.6020637	0.96024942	AACAQLNDFLQEYGTQGCQVUGLPSHLR	NCBI:NM_001242823_7_1;NCBI:NM_001242823_8_1;NCBI:NM_001002029_7_1;NCBI:NM_001002029_8_1;NCBI:NM_007293_1_1;NCBI:NM_007293_5_1;NCBI:NM_001252204_7_1;NCBI:NM_001252204_1;NCBI:NM_001242823_5_1;NCBI:NM_007293_2_1;NCBI:NM_001252204_6_1;NCBI:NM_001002029_6_1;NCBI:NM_007293_7_1;NCBI:NM_001002029_4_1;NCBI:NM_001252204_4_1;NCBI:NM_001242823_3_1;NCBI:NM_007293_1;NCBI:NM_001002029_3_1;NCBI:NM_001252204_5_1;…	AACAQLNDFLQEYGTQGC(Carbamidomethyl)QVU(Iodo-APB)GLPSHLR	2	y	2	22	noloss
1771.2819	1378.1154	74.625656	1.6020637	0.9583534	AACAQLNDFLQEYGTQGCQVUGLPSHLR	NCBI:NM_001242823_7_1;NCBI:NM_001242823_8_1;NCBI:NM_001002029_7_1;NCBI:NM_001002029_8_1;NCBI:NM_007293_1_1;NCBI:NM_007293_5_1;NCBI:NM_001252204_7_1;NCBI:NM_001252204_1;NCBI:NM_001242823_5_1;NCBI:NM_007293_2_1;NCBI:NM_001252204_6_1;NCBI:NM_001002029_6_1;NCBI:NM_007293_7_1;NCBI:NM_001002029_4_1;NCBI:NM_001252204_4_1;NCBI:NM_001242823_3_1;NCBI:NM_007293_1;NCBI:NM_001002029_3_1;NCBI:NM_001252204_5_1;…	AACAQLNDFLQEYGTQGC(Carbamidomethyl)QVU(Iodo-APB)GLPSHLR	2	y	2	20	noloss
1771.2819	1304.5812	74.625656	1.6020637	0.95597649	AACAQLNDFLQEYGTQGCQVUGLPSHLR	NCBI:NM_001242823_7_1;NCBI:NM_001242823_8_1;NCBI:NM_001002029_7_1;NCBI:NM_001002029_8_1;NCBI:NM_007293_1_1;NCBI:NM_007293_5_1;NCBI:NM_001252204_7_1;NCBI:NM_001252204_1;NCBI:NM_001242823_5_1;NCBI:NM_007293_2_1;NCBI:NM_001252204_6_1;NCBI:NM_001002029_6_1;NCBI:NM_007293_7_1;NCBI:NM_001002029_4_1;NCBI:NM_001252204_4_1;NCBI:NM_001242823_3_1;NCBI:NM_007293_1;NCBI:NM_001002029_3_1;NCBI:NM_001252204_5_1;…	AACAQLNDFLQEYGTQGC(Carbamidomethyl)QVU(Iodo-APB)GLPSHLR	2	y	2	19	noloss
1771.2819	1009.4461	74.625656	1.6020637	0.95025498	AACAQLNDFLQEYGTQGCQVUGLPSHLR	NCBI:NM_001242823_7_1;NCBI:NM_001242823_8_1;NCBI:NM_001002029_7_1;NCBI:NM_001002029_8_1;NCBI:NM_007293_1_1;NCBI:NM_007293_5_1;NCBI:NM_001252204_7_1;NCBI:NM_001252204_1;NCBI:NM_001242823_5_1;NCBI:NM_007293_2_1;NCBI:NM_001252204_6_1;NCBI:NM_001002029_6_1;NCBI:NM_007293_7_1;NCBI:NM_001002029_4_1;NCBI:NM_001252204_4_1;NCBI:NM_001242823_3_1;NCBI:NM_007293_1;NCBI:NM_001002029_3_1;NCBI:NM_001252204_5_1;…	AACAQLNDFLQEYGTQGC(Carbamidomethyl)QVU(Iodo-APB)GLPSHLR	2	y	2	14	noloss
1771.2819	1184.0098	74.625656	1.6020637	0.94973266	AACAQLNDFLQEYGTQGCQVUGLPSHLR	NCBI:NM_001242823_7_1;NCBI:NM_001242823_8_1;NCBI:NM_001002029_7_1;NCBI:NM_001002029_8_1;NCBI:NM_007293_1_1;NCBI:NM_007293_5_1;NCBI:NM_001252204_7_1;NCBI:NM_001252204_1;NCBI:NM_001242823_5_1;NCBI:NM_007293_2_1;NCBI:NM_001252204_6_1;NCBI:NM_001002029_6_1;NCBI:NM_007293_7_1;NCBI:NM_001002029_4_1;NCBI:NM_001252204_4_1;NCBI:NM_001242823_3_1;NCBI:NM_007293_1;NCBI:NM_001002029_3_1;NCBI:NM_001252204_5_1;…	AACAQLNDFLQEYGTQGC(Carbamidomethyl)QVU(Iodo-APB)GLPSHLR	2	y	2	17	noloss
1771.2819	1248.0391	74.625656	1.6020637	0.94867581	AACAQLNDFLQEYGTQGCQVUGLPSHLR	NCBI:NM_001242823_7_1;NCBI:NM_001242823_8_1;NCBI:NM_001002029_7_1;NCBI:NM_001002029_8_1;NCBI:NM_007293_1_1;NCBI:NM_007293_5_1;NCBI:NM_001252204_7_1;NCBI:NM_001252204_1;NCBI:NM_001242823_5_1;NCBI:NM_007293_2_1;NCBI:NM_001252204_6_1;NCBI:NM_001002029_6_1;NCBI:NM_007293_7_1;NCBI:NM_001002029_4_1;NCBI:NM_001252204_4_1;NCBI:NM_001242823_3_1;NCBI:NM_007293_1;NCBI:NM_001002029_3_1;NCBI:NM_001252204_5_1;…	AACAQLNDFLQEYGTQGC(Carbamidomethyl)QVU(Iodo-APB)GLPSHLR	2	y	2	18	noloss
1771.2819	1119.4885	74.625656	1.6020637	0.94748032	AACAQLNDFLQEYGTQGCQVUGLPSHLR	NCBI:NM_001242823_7_1;NCBI:NM_001242823_8_1;NCBI:NM_001002029_7_1;NCBI:NM_001002029_8_1;NCBI:NM_007293_1_1;NCBI:NM_007293_5_1;NCBI:NM_001252204_7_1;NCBI:NM_001252204_1;NCBI:NM_001242823_5_1;NCBI:NM_007293_2_1;NCBI:NM_001252204_6_1;NCBI:NM_001002029_6_1;NCBI:NM_007293_7_1;NCBI:NM_001002029_4_1;NCBI:NM_001252204_4_1;NCBI:NM_001242823_3_1;NCBI:NM_007293_1;NCBI:NM_001002029_3_1;NCBI:NM_001252204_5_1;…	AACAQLNDFLQEYGTQGC(Carbamidomethyl)QVU(Iodo-APB)GLPSHLR	2	y	2	16	noloss
1771.2819	256.6506	74.625656	1.6020637	0.9473415	AACAQLNDFLQEYGTQGCQVUGLPSHLR	NCBI:NM_001242823_7_1;NCBI:NM_001242823_8_1;NCBI:NM_001002029_7_1;NCBI:NM_001002029_8_1;NCBI:NM_007293_1_1;NCBI:NM_007293_5_1;NCBI:NM_001252204_7_1;NCBI:NM_001252204_1;NCBI:NM_001242823_5_1;NCBI:NM_007293_2_1;NCBI:NM_001252204_6_1;NCBI:NM_001002029_6_1;NCBI:NM_007293_7_1;NCBI:NM_001002029_4_1;NCBI:NM_001252204_4_1;NCBI:NM_001242823_3_1;NCBI:NM_007293_1;NCBI:NM_001002029_3_1;NCBI:NM_001252204_5_1;…	AACAQLNDFLQEYGTQGC(Carbamidomethyl)QVU(Iodo-APB)GLPSHLR	2	y	2	4	noloss
1771.2819	866.38226	74.625656	1.6020637	0.94617414	AACAQLNDFLQEYGTQGCQVUGLPSHLR	NCBI:NM_001242823_7_1;NCBI:NM_001242823_8_1;NCBI:NM_001002029_7_1;NCBI:NM_001002029_8_1;NCBI:NM_007293_1_1;NCBI:NM_007293_5_1;NCBI:NM_001252204_7_1;NCBI:NM_001252204_1;NCBI:NM_001242823_5_1;NCBI:NM_007293_2_1;NCBI:NM_001252204_6_1;NCBI:NM_001002029_6_1;NCBI:NM_007293_7_1;NCBI:NM_001002029_4_1;NCBI:NM_001252204_4_1;NCBI:NM_001242823_3_1;NCBI:NM_007293_1;NCBI:NM_001002029_3_1;NCBI:NM_001252204_5_1;…	AACAQLNDFLQEYGTQGC(Carbamidomethyl)QVU(Iodo-APB)GLPSHLR	2	y	2	11	noloss
1181.1903	722.33765	74.625656	1.1917541	1	AACAQLNDFLQEYGTQGCQVUGLPSHLR	NCBI:NM_001242823_7_1;NCBI:NM_001242823_8_1;NCBI:NM_001002029_7_1;NCBI:NM_001002029_8_1;NCBI:NM_007293_1_1;NCBI:NM_007293_5_1;NCBI:NM_001252204_7_1;NCBI:NM_001252204_1;NCBI:NM_001242823_5_1;NCBI:NM_007293_2_1;NCBI:NM_001252204_6_1;NCBI:NM_001002029_6_1;NCBI:NM_007293_7_1;NCBI:NM_001002029_4_1;NCBI:NM_001252204_4_1;NCBI:NM_001242823_3_1;NCBI:NM_007293_1;NCBI:NM_001002029_3_1;NCBI:NM_001252204_5_1;…	AACAQLNDFLQEYGTQGC(Carbamidomethyl)QVU(Iodo-APB)GLPSHLR	3	y	2	9	noloss
1181.1903	1735.7633	74.625656	1.1917541	0.99653262	AACAQLNDFLQEYGTQGCQVUGLPSHLR	NCBI:NM_001242823_7_1;NCBI:NM_001242823_8_1;NCBI:NM_001002029_7_1;NCBI:NM_001002029_8_1;NCBI:NM_007293_1_1;NCBI:NM_007293_5_1;NCBI:NM_001252204_7_1;NCBI:NM_001252204_1;NCBI:NM_001242823_5_1;NCBI:NM_007293_2_1;NCBI:NM_001252204_6_1;NCBI:NM_001002029_6_1;NCBI:NM_007293_7_1;NCBI:NM_001002029_4_1;NCBI:NM_001252204_4_1;NCBI:NM_001242823_3_1;NCBI:NM_007293_1;NCBI:NM_001002029_3_1;NCBI:NM_001252204_5_1;…	AACAQLNDFLQEYGTQGC(Carbamidomethyl)QVU(Iodo-APB)GLPSHLR	3	y	2	27	noloss
1181.1903	1648.7401	74.625656	1.1917541	0.99254858	AACAQLNDFLQEYGTQGCQVUGLPSHLR	NCBI:NM_001242823_7_1;NCBI:NM_001242823_8_1;NCBI:NM_001002029_7_1;NCBI:NM_001002029_8_1;NCBI:NM_007293_1_1;NCBI:NM_007293_5_1;NCBI:NM_001252204_7_1;NCBI:NM_001252204_1;NCBI:NM_001242823_5_1;NCBI:NM_007293_2_1;NCBI:NM_001252204_6_1;NCBI:NM_001002029_6_1;NCBI:NM_007293_7_1;NCBI:NM_001002029_4_1;NCBI:NM_001252204_4_1;NCBI:NM_001242823_3_1;NCBI:NM_007293_1;NCBI:NM_001002029_3_1;NCBI:NM_001252204_5_1;…	AACAQLNDFLQEYGTQGC(Carbamidomethyl)QVU(Iodo-APB)GLPSHLR	3	y	2	25	noloss
1181.1903	1700.2448	74.625656	1.1917541	0.98608899	AACAQLNDFLQEYGTQGCQVUGLPSHLR	NCBI:NM_001242823_7_1;NCBI:NM_001242823_8_1;NCBI:NM_001002029_7_1;NCBI:NM_001002029_8_1;NCBI:NM_007293_1_1;NCBI:NM_007293_5_1;NCBI:NM_001252204_7_1;NCBI:NM_001252204_1;NCBI:NM_001242823_5_1;NCBI:NM_007293_2_1;NCBI:NM_001252204_6_1;NCBI:NM_001002029_6_1;NCBI:NM_007293_7_1;NCBI:NM_001002029_4_1;NCBI:NM_001252204_4_1;NCBI:NM_001242823_3_1;NCBI:NM_007293_1;NCBI:NM_001002029_3_1;NCBI:NM_001252204_5_1;…	AACAQLNDFLQEYGTQGC(Carbamidomethyl)QVU(Iodo-APB)GLPSHLR	3	y	2	26	noloss
1181.1903	1549.1923	74.625656	1.1917541	0.98503381	AACAQLNDFLQEYGTQGCQVUGLPSHLR	NCBI:NM_001242823_7_1;NCBI:NM_001242823_8_1;NCBI:NM_001002029_7_1;NCBI:NM_001002029_8_1;NCBI:NM_007293_1_1;NCBI:NM_007293_5_1;NCBI:NM_001252204_7_1;NCBI:NM_001252204_1;NCBI:NM_001242823_5_1;NCBI:NM_007293_2_1;NCBI:NM_001252204_6_1;NCBI:NM_001002029_6_1;NCBI:NM_007293_7_1;NCBI:NM_001002029_4_1;NCBI:NM_001252204_4_1;NCBI:NM_001242823_3_1;NCBI:NM_007293_1;NCBI:NM_001002029_3_1;NCBI:NM_001252204_5_1;…	AACAQLNDFLQEYGTQGC(Carbamidomethyl)QVU(Iodo-APB)GLPSHLR	3	y	2	23	noloss
1181.1903	786.36694	74.625656	1.1917541	0.97966301	AACAQLNDFLQEYGTQGCQVUGLPSHLR	NCBI:NM_001242823_7_1;NCBI:NM_001242823_8_1;NCBI:NM_001002029_7_1;NCBI:NM_001002029_8_1;NCBI:NM_007293_1_1;NCBI:NM_007293_5_1;NCBI:NM_001252204_7_1;NCBI:NM_001252204_1;NCBI:NM_001242823_5_1;NCBI:NM_007293_2_1;NCBI:NM_001252204_6_1;NCBI:NM_001002029_6_1;NCBI:NM_007293_7_1;NCBI:NM_001002029_4_1;NCBI:NM_001252204_4_1;NCBI:NM_001242823_3_1;NCBI:NM_007293_1;NCBI:NM_001002029_3_1;NCBI:NM_001252204_5_1;…	AACAQLNDFLQEYGTQGC(Carbamidomethyl)QVU(Iodo-APB)GLPSHLR	3	y	2	10	noloss
1181.1903	1613.2216	74.625656	1.1917541	0.97783846	AACAQLNDFLQEYGTQGCQVUGLPSHLR	NCBI:NM_001242823_7_1;NCBI:NM_001242823_8_1;NCBI:NM_001002029_7_1;NCBI:NM_001002029_8_1;NCBI:NM_007293_1_1;NCBI:NM_007293_5_1;NCBI:NM_001252204_7_1;NCBI:NM_001252204_1;NCBI:NM_001242823_5_1;NCBI:NM_007293_2_1;NCBI:NM_001252204_6_1;NCBI:NM_001002029_6_1;NCBI:NM_007293_7_1;NCBI:NM_001002029_4_1;NCBI:NM_001252204_4_1;NCBI:NM_001242823_3_1;NCBI:NM_007293_1;NCBI:NM_001002029_3_1;NCBI:NM_001252204_5_1;…	AACAQLNDFLQEYGTQGC(Carbamidomethyl)QVU(Iodo-APB)GLPSHLR	3	y	2	24	noloss
1181.1903	213.1346	74.625656	1.1917541	0.9752748	AACAQLNDFLQEYGTQGCQVUGLPSHLR	NCBI:NM_001242823_7_1;NCBI:NM_001242823_8_1;NCBI:NM_001002029_7_1;NCBI:NM_001002029_8_1;NCBI:NM_007293_1_1;NCBI:NM_007293_5_1;NCBI:NM_001252204_7_1;NCBI:NM_001252204_1;NCBI:NM_001242823_5_1;NCBI:NM_007293_2_1;NCBI:NM_001252204_6_1;NCBI:NM_001002029_6_1;NCBI:NM_007293_7_1;NCBI:NM_001002029_4_1;NCBI:NM_001252204_4_1;NCBI:NM_001242823_3_1;NCBI:NM_007293_1;NCBI:NM_001002029_3_1;NCBI:NM_001252204_5_1;…	AACAQLNDFLQEYGTQGC(Carbamidomethyl)QVU(Iodo-APB)GLPSHLR	3	y	2	3	noloss
1181.1903	1492.6503	74.625656	1.1917541	0.97388917	AACAQLNDFLQEYGTQGCQVUGLPSHLR	NCBI:NM_001242823_7_1;NCBI:NM_001242823_8_1;NCBI:NM_001002029_7_1;NCBI:NM_001002029_8_1;NCBI:NM_007293_1_1;NCBI:NM_007293_5_1;NCBI:NM_001252204_7_1;NCBI:NM_001252204_1;NCBI:NM_001242823_5_1;NCBI:NM_007293_2_1;NCBI:NM_001252204_6_1;NCBI:NM_001002029_6_1;NCBI:NM_007293_7_1;NCBI:NM_001002029_4_1;NCBI:NM_001252204_4_1;NCBI:NM_001242823_3_1;NCBI:NM_007293_1;NCBI:NM_001002029_3_1;NCBI:NM_001252204_5_1;…	AACAQLNDFLQEYGTQGC(Carbamidomethyl)QVU(Iodo-APB)GLPSHLR	3	y	2	22	noloss
1181.1903	1435.6288	74.625656	1.1917541	0.97343516	AACAQLNDFLQEYGTQGCQVUGLPSHLR	NCBI:NM_001242823_7_1;NCBI:NM_001242823_8_1;NCBI:NM_001002029_7_1;NCBI:NM_001002029_8_1;NCBI:NM_007293_1_1;NCBI:NM_007293_5_1;NCBI:NM_001252204_7_1;NCBI:NM_001252204_1;NCBI:NM_001242823_5_1;NCBI:NM_007293_2_1;NCBI:NM_001252204_6_1;NCBI:NM_001002029_6_1;NCBI:NM_007293_7_1;NCBI:NM_001002029_4_1;NCBI:NM_001252204_4_1;NCBI:NM_001242823_3_1;NCBI:NM_007293_1;NCBI:NM_001002029_3_1;NCBI:NM_001252204_5_1;…	AACAQLNDFLQEYGTQGC(Carbamidomethyl)QVU(Iodo-APB)GLPSHLR	3	y	2	21	noloss
1181.1903	866.38226	74.625656	1.1917541	0.9712407	AACAQLNDFLQEYGTQGCQVUGLPSHLR	NCBI:NM_001242823_7_1;NCBI:NM_001242823_8_1;NCBI:NM_001002029_7_1;NCBI:NM_001002029_8_1;NCBI:NM_007293_1_1;NCBI:NM_007293_5_1;NCBI:NM_001252204_7_1;NCBI:NM_001252204_1;NCBI:NM_001242823_5_1;NCBI:NM_007293_2_1;NCBI:NM_001252204_6_1;NCBI:NM_001002029_6_1;NCBI:NM_007293_7_1;NCBI:NM_001002029_4_1;NCBI:NM_001252204_4_1;NCBI:NM_001242823_3_1;NCBI:NM_007293_1;NCBI:NM_001002029_3_1;NCBI:NM_001252204_5_1;…	AACAQLNDFLQEYGTQGC(Carbamidomethyl)QVU(Iodo-APB)GLPSHLR	3	y	2	11	noloss
1181.1903	1304.5812	74.625656	1.1917541	0.971039	AACAQLNDFLQEYGTQGCQVUGLPSHLR	NCBI:NM_001242823_7_1;NCBI:NM_001242823_8_1;NCBI:NM_001002029_7_1;NCBI:NM_001002029_8_1;NCBI:NM_007293_1_1;NCBI:NM_007293_5_1;NCBI:NM_001252204_7_1;NCBI:NM_001252204_1;NCBI:NM_001242823_5_1;NCBI:NM_007293_2_1;NCBI:NM_001252204_6_1;NCBI:NM_001002029_6_1;NCBI:NM_007293_7_1;NCBI:NM_001002029_4_1;NCBI:NM_001252204_4_1;NCBI:NM_001242823_3_1;NCBI:NM_007293_1;NCBI:NM_001002029_3_1;NCBI:NM_001252204_5_1;…	AACAQLNDFLQEYGTQGC(Carbamidomethyl)QVU(Iodo-APB)GLPSHLR	3	y	2	19	noloss
1181.1903	1184.0098	74.625656	1.1917541	0.96937388	AACAQLNDFLQEYGTQGCQVUGLPSHLR	NCBI:NM_001242823_7_1;NCBI:NM_001242823_8_1;NCBI:NM_001002029_7_1;NCBI:NM_001002029_8_1;NCBI:NM_007293_1_1;NCBI:NM_007293_5_1;NCBI:NM_001252204_7_1;NCBI:NM_001252204_1;NCBI:NM_001242823_5_1;NCBI:NM_007293_2_1;NCBI:NM_001252204_6_1;NCBI:NM_001002029_6_1;NCBI:NM_007293_7_1;NCBI:NM_001002029_4_1;NCBI:NM_001252204_4_1;NCBI:NM_001242823_3_1;NCBI:NM_007293_1;NCBI:NM_001002029_3_1;NCBI:NM_001252204_5_1;…	AACAQLNDFLQEYGTQGC(Carbamidomethyl)QVU(Iodo-APB)GLPSHLR	3	y	2	17	noloss
1181.1903	1037.9568	74.625656	1.1917541	0.9691543	AACAQLNDFLQEYGTQGCQVUGLPSHLR	NCBI:NM_001242823_7_1;NCBI:NM_001242823_8_1;NCBI:NM_001002029_7_1;NCBI:NM_001002029_8_1;NCBI:NM_007293_1_1;NCBI:NM_007293_5_1;NCBI:NM_001252204_7_1;NCBI:NM_001252204_1;NCBI:NM_001242823_5_1;NCBI:NM_007293_2_1;NCBI:NM_001252204_6_1;NCBI:NM_001002029_6_1;NCBI:NM_007293_7_1;NCBI:NM_001002029_4_1;NCBI:NM_001252204_4_1;NCBI:NM_001242823_3_1;NCBI:NM_007293_1;NCBI:NM_001002029_3_1;NCBI:NM_001252204_5_1;…	AACAQLNDFLQEYGTQGC(Carbamidomethyl)QVU(Iodo-APB)GLPSHLR	3	y	2	15	noloss
1181.1903	1378.1154	74.625656	1.1917541	0.96888161	AACAQLNDFLQEYGTQGCQVUGLPSHLR	NCBI:NM_001242823_7_1;NCBI:NM_001242823_8_1;NCBI:NM_001002029_7_1;NCBI:NM_001002029_8_1;NCBI:NM_007293_1_1;NCBI:NM_007293_5_1;NCBI:NM_001252204_7_1;NCBI:NM_001252204_1;NCBI:NM_001242823_5_1;NCBI:NM_007293_2_1;NCBI:NM_001252204_6_1;NCBI:NM_001002029_6_1;NCBI:NM_007293_7_1;NCBI:NM_001002029_4_1;NCBI:NM_001252204_4_1;NCBI:NM_001242823_3_1;NCBI:NM_007293_1;NCBI:NM_001002029_3_1;NCBI:NM_001252204_5_1;…	AACAQLNDFLQEYGTQGC(Carbamidomethyl)QVU(Iodo-APB)GLPSHLR	3	y	2	20	noloss
1181.1903	1009.4461	74.625656	1.1917541	0.96860093	AACAQLNDFLQEYGTQGCQVUGLPSHLR	NCBI:NM_001242823_7_1;NCBI:NM_001242823_8_1;NCBI:NM_001002029_7_1;NCBI:NM_001002029_8_1;NCBI:NM_007293_1_1;NCBI:NM_007293_5_1;NCBI:NM_001252204_7_1;NCBI:NM_001252204_1;NCBI:NM_001242823_5_1;NCBI:NM_007293_2_1;NCBI:NM_001252204_6_1;NCBI:NM_001002029_6_1;NCBI:NM_007293_7_1;NCBI:NM_001002029_4_1;NCBI:NM_001252204_4_1;NCBI:NM_001242823_3_1;NCBI:NM_007293_1;NCBI:NM_001002029_3_1;NCBI:NM_001252204_5_1;…	AACAQLNDFLQEYGTQGC(Carbamidomethyl)QVU(Iodo-APB)GLPSHLR	3	y	2	14	noloss
886.14453	609.34674	74.625656	1.0797901	1	AACAQLNDFLQEYGTQGCQVUGLPSHLR	NCBI:NM_001242823_7_1;NCBI:NM_001242823_8_1;NCBI:NM_001002029_7_1;NCBI:NM_001002029_8_1;NCBI:NM_007293_1_1;NCBI:NM_007293_5_1;NCBI:NM_001252204_7_1;NCBI:NM_001252204_1;NCBI:NM_001242823_5_1;NCBI:NM_007293_2_1;NCBI:NM_001252204_6_1;NCBI:NM_001002029_6_1;NCBI:NM_007293_7_1;NCBI:NM_001002029_4_1;NCBI:NM_001252204_4_1;NCBI:NM_001242823_3_1;NCBI:NM_007293_1;NCBI:NM_001002029_3_1;NCBI:NM_001252204_5_1;…	AACAQLNDFLQEYGTQGC(Carbamidomethyl)QVU(Iodo-APB)GLPSHLR	4	y	1	5	noloss
1742.7711	1707.2526	75.412407	1.5879792	1	AACAQLNDFLQEYGTQGCQVUGLPSHLR	NCBI:NM_001242823_7_1;NCBI:NM_001242823_8_1;NCBI:NM_001002029_7_1;NCBI:NM_001002029_8_1;NCBI:NM_007293_1_1;NCBI:NM_007293_5_1;NCBI:NM_001252204_7_1;NCBI:NM_001252204_1;NCBI:NM_001242823_5_1;NCBI:NM_007293_2_1;NCBI:NM_001252204_6_1;NCBI:NM_001002029_6_1;NCBI:NM_007293_7_1;NCBI:NM_001002029_4_1;NCBI:NM_001252204_4_1;NCBI:NM_001242823_3_1;NCBI:NM_007293_1;NCBI:NM_001002029_3_1;NCBI:NM_001252204_5_1;…	AACAQLNDFLQEYGTQGCQVU(Iodo-APB)GLPSHLR	2	y	2	27	noloss
1742.7711	1671.734	75.412407	1.5879792	0.99324799	AACAQLNDFLQEYGTQGCQVUGLPSHLR	NCBI:NM_001242823_7_1;NCBI:NM_001242823_8_1;NCBI:NM_001002029_7_1;NCBI:NM_001002029_8_1;NCBI:NM_007293_1_1;NCBI:NM_007293_5_1;NCBI:NM_001252204_7_1;NCBI:NM_001252204_1;NCBI:NM_001242823_5_1;NCBI:NM_007293_2_1;NCBI:NM_001252204_6_1;NCBI:NM_001002029_6_1;NCBI:NM_007293_7_1;NCBI:NM_001002029_4_1;NCBI:NM_001252204_4_1;NCBI:NM_001242823_3_1;NCBI:NM_007293_1;NCBI:NM_001002029_3_1;NCBI:NM_001252204_5_1;…	AACAQLNDFLQEYGTQGCQVU(Iodo-APB)GLPSHLR	2	y	2	26	noloss
1742.7711	1620.2294	75.412407	1.5879792	0.98879015	AACAQLNDFLQEYGTQGCQVUGLPSHLR	NCBI:NM_001242823_7_1;NCBI:NM_001242823_8_1;NCBI:NM_001002029_7_1;NCBI:NM_001002029_8_1;NCBI:NM_007293_1_1;NCBI:NM_007293_5_1;NCBI:NM_001252204_7_1;NCBI:NM_001252204_1;NCBI:NM_001242823_5_1;NCBI:NM_007293_2_1;NCBI:NM_001252204_6_1;NCBI:NM_001002029_6_1;NCBI:NM_007293_7_1;NCBI:NM_001002029_4_1;NCBI:NM_001252204_4_1;NCBI:NM_001242823_3_1;NCBI:NM_007293_1;NCBI:NM_001002029_3_1;NCBI:NM_001252204_5_1;…	AACAQLNDFLQEYGTQGCQVU(Iodo-APB)GLPSHLR	2	y	2	25	noloss
1742.7711	1584.7108	75.412407	1.5879792	0.97922111	AACAQLNDFLQEYGTQGCQVUGLPSHLR	NCBI:NM_001242823_7_1;NCBI:NM_001242823_8_1;NCBI:NM_001002029_7_1;NCBI:NM_001002029_8_1;NCBI:NM_007293_1_1;NCBI:NM_007293_5_1;NCBI:NM_001252204_7_1;NCBI:NM_001252204_1;NCBI:NM_001242823_5_1;NCBI:NM_007293_2_1;NCBI:NM_001252204_6_1;NCBI:NM_001002029_6_1;NCBI:NM_007293_7_1;NCBI:NM_001002029_4_1;NCBI:NM_001252204_4_1;NCBI:NM_001242823_3_1;NCBI:NM_007293_1;NCBI:NM_001002029_3_1;NCBI:NM_001252204_5_1;…	AACAQLNDFLQEYGTQGCQVU(Iodo-APB)GLPSHLR	2	y	2	24	noloss
1742.7711	1520.6815	75.412407	1.5879792	0.97580528	AACAQLNDFLQEYGTQGCQVUGLPSHLR	NCBI:NM_001242823_7_1;NCBI:NM_001242823_8_1;NCBI:NM_001002029_7_1;NCBI:NM_001002029_8_1;NCBI:NM_007293_1_1;NCBI:NM_007293_5_1;NCBI:NM_001252204_7_1;NCBI:NM_001252204_1;NCBI:NM_001242823_5_1;NCBI:NM_007293_2_1;NCBI:NM_001252204_6_1;NCBI:NM_001002029_6_1;NCBI:NM_007293_7_1;NCBI:NM_001002029_4_1;NCBI:NM_001252204_4_1;NCBI:NM_001242823_3_1;NCBI:NM_007293_1;NCBI:NM_001002029_3_1;NCBI:NM_001252204_5_1;…	AACAQLNDFLQEYGTQGCQVU(Iodo-APB)GLPSHLR	2	y	2	23	noloss
1742.7711	1407.118	75.412407	1.5879792	0.96675146	AACAQLNDFLQEYGTQGCQVUGLPSHLR	NCBI:NM_001242823_7_1;NCBI:NM_001242823_8_1;NCBI:NM_001002029_7_1;NCBI:NM_001002029_8_1;NCBI:NM_007293_1_1;NCBI:NM_007293_5_1;NCBI:NM_001252204_7_1;NCBI:NM_001252204_1;NCBI:NM_001242823_5_1;NCBI:NM_007293_2_1;NCBI:NM_001252204_6_1;NCBI:NM_001002029_6_1;NCBI:NM_007293_7_1;NCBI:NM_001002029_4_1;NCBI:NM_001252204_4_1;NCBI:NM_001242823_3_1;NCBI:NM_007293_1;NCBI:NM_001002029_3_1;NCBI:NM_001252204_5_1;…	AACAQLNDFLQEYGTQGCQVU(Iodo-APB)GLPSHLR	2	y	2	21	noloss
1742.7711	722.33765	75.412407	1.5879792	0.96614504	AACAQLNDFLQEYGTQGCQVUGLPSHLR	NCBI:NM_001242823_7_1;NCBI:NM_001242823_8_1;NCBI:NM_001002029_7_1;NCBI:NM_001002029_8_1;NCBI:NM_007293_1_1;NCBI:NM_007293_5_1;NCBI:NM_001252204_7_1;NCBI:NM_001252204_1;NCBI:NM_001242823_5_1;NCBI:NM_007293_2_1;NCBI:NM_001252204_6_1;NCBI:NM_001002029_6_1;NCBI:NM_007293_7_1;NCBI:NM_001002029_4_1;NCBI:NM_001252204_4_1;NCBI:NM_001242823_3_1;NCBI:NM_007293_1;NCBI:NM_001002029_3_1;NCBI:NM_001252204_5_1;…	AACAQLNDFLQEYGTQGCQVU(Iodo-APB)GLPSHLR	2	y	2	9	noloss
1742.7711	1464.1395	75.412407	1.5879792	0.96534228	AACAQLNDFLQEYGTQGCQVUGLPSHLR	NCBI:NM_001242823_7_1;NCBI:NM_001242823_8_1;NCBI:NM_001002029_7_1;NCBI:NM_001002029_8_1;NCBI:NM_007293_1_1;NCBI:NM_007293_5_1;NCBI:NM_001252204_7_1;NCBI:NM_001252204_1;NCBI:NM_001242823_5_1;NCBI:NM_007293_2_1;NCBI:NM_001252204_6_1;NCBI:NM_001002029_6_1;NCBI:NM_007293_7_1;NCBI:NM_001002029_4_1;NCBI:NM_001252204_4_1;NCBI:NM_001242823_3_1;NCBI:NM_007293_1;NCBI:NM_001002029_3_1;NCBI:NM_001252204_5_1;…	AACAQLNDFLQEYGTQGCQVU(Iodo-APB)GLPSHLR	2	y	2	22	noloss
1742.7711	1276.0704	75.412407	1.5879792	0.96152854	AACAQLNDFLQEYGTQGCQVUGLPSHLR	NCBI:NM_001242823_7_1;NCBI:NM_001242823_8_1;NCBI:NM_001002029_7_1;NCBI:NM_001002029_8_1;NCBI:NM_007293_1_1;NCBI:NM_007293_5_1;NCBI:NM_001252204_7_1;NCBI:NM_001252204_1;NCBI:NM_001242823_5_1;NCBI:NM_007293_2_1;NCBI:NM_001252204_6_1;NCBI:NM_001002029_6_1;NCBI:NM_007293_7_1;NCBI:NM_001002029_4_1;NCBI:NM_001252204_4_1;NCBI:NM_001242823_3_1;NCBI:NM_007293_1;NCBI:NM_001002029_3_1;NCBI:NM_001252204_5_1;…	AACAQLNDFLQEYGTQGCQVU(Iodo-APB)GLPSHLR	2	y	2	19	noloss
1742.7711	1349.6046	75.412407	1.5879792	0.96003258	AACAQLNDFLQEYGTQGCQVUGLPSHLR	NCBI:NM_001242823_7_1;NCBI:NM_001242823_8_1;NCBI:NM_001002029_7_1;NCBI:NM_001002029_8_1;NCBI:NM_007293_1_1;NCBI:NM_007293_5_1;NCBI:NM_001252204_7_1;NCBI:NM_001252204_1;NCBI:NM_001242823_5_1;NCBI:NM_007293_2_1;NCBI:NM_001252204_6_1;NCBI:NM_001002029_6_1;NCBI:NM_007293_7_1;NCBI:NM_001002029_4_1;NCBI:NM_001252204_4_1;NCBI:NM_001242823_3_1;NCBI:NM_007293_1;NCBI:NM_001002029_3_1;NCBI:NM_001252204_5_1;…	AACAQLNDFLQEYGTQGCQVU(Iodo-APB)GLPSHLR	2	y	2	20	noloss
1742.7711	980.93536	75.412407	1.5879792	0.95533115	AACAQLNDFLQEYGTQGCQVUGLPSHLR	NCBI:NM_001242823_7_1;NCBI:NM_001242823_8_1;NCBI:NM_001002029_7_1;NCBI:NM_001002029_8_1;NCBI:NM_007293_1_1;NCBI:NM_007293_5_1;NCBI:NM_001252204_7_1;NCBI:NM_001252204_1;NCBI:NM_001242823_5_1;NCBI:NM_007293_2_1;NCBI:NM_001252204_6_1;NCBI:NM_001002029_6_1;NCBI:NM_007293_7_1;NCBI:NM_001002029_4_1;NCBI:NM_001252204_4_1;NCBI:NM_001242823_3_1;NCBI:NM_007293_1;NCBI:NM_001002029_3_1;NCBI:NM_001252204_5_1;…	AACAQLNDFLQEYGTQGCQVU(Iodo-APB)GLPSHLR	2	y	2	14	noloss
1742.7711	1155.499	75.412407	1.5879792	0.95515323	AACAQLNDFLQEYGTQGCQVUGLPSHLR	NCBI:NM_001242823_7_1;NCBI:NM_001242823_8_1;NCBI:NM_001002029_7_1;NCBI:NM_001002029_8_1;NCBI:NM_007293_1_1;NCBI:NM_007293_5_1;NCBI:NM_001252204_7_1;NCBI:NM_001252204_1;NCBI:NM_001242823_5_1;NCBI:NM_007293_2_1;NCBI:NM_001252204_6_1;NCBI:NM_001002029_6_1;NCBI:NM_007293_7_1;NCBI:NM_001002029_4_1;NCBI:NM_001252204_4_1;NCBI:NM_001242823_3_1;NCBI:NM_007293_1;NCBI:NM_001002029_3_1;NCBI:NM_001252204_5_1;…	AACAQLNDFLQEYGTQGCQVU(Iodo-APB)GLPSHLR	2	y	2	17	noloss
1742.7711	256.6506	75.412407	1.5879792	0.9550423	AACAQLNDFLQEYGTQGCQVUGLPSHLR	NCBI:NM_001242823_7_1;NCBI:NM_001242823_8_1;NCBI:NM_001002029_7_1;NCBI:NM_001002029_8_1;NCBI:NM_007293_1_1;NCBI:NM_007293_5_1;NCBI:NM_001252204_7_1;NCBI:NM_001252204_1;NCBI:NM_001242823_5_1;NCBI:NM_007293_2_1;NCBI:NM_001252204_6_1;NCBI:NM_001002029_6_1;NCBI:NM_007293_7_1;NCBI:NM_001002029_4_1;NCBI:NM_001252204_4_1;NCBI:NM_001242823_3_1;NCBI:NM_007293_1;NCBI:NM_001002029_3_1;NCBI:NM_001252204_5_1;…	AACAQLNDFLQEYGTQGCQVU(Iodo-APB)GLPSHLR	2	y	2	4	noloss
1742.7711	1219.5283	75.412407	1.5879792	0.95429331	AACAQLNDFLQEYGTQGCQVUGLPSHLR	NCBI:NM_001242823_7_1;NCBI:NM_001242823_8_1;NCBI:NM_001002029_7_1;NCBI:NM_001002029_8_1;NCBI:NM_007293_1_1;NCBI:NM_007293_5_1;NCBI:NM_001252204_7_1;NCBI:NM_001252204_1;NCBI:NM_001242823_5_1;NCBI:NM_007293_2_1;NCBI:NM_001252204_6_1;NCBI:NM_001002029_6_1;NCBI:NM_007293_7_1;NCBI:NM_001002029_4_1;NCBI:NM_001252204_4_1;NCBI:NM_001242823_3_1;NCBI:NM_007293_1;NCBI:NM_001002029_3_1;NCBI:NM_001252204_5_1;…	AACAQLNDFLQEYGTQGCQVU(Iodo-APB)GLPSHLR	2	y	2	18	noloss
1742.7711	1090.9778	75.412407	1.5879792	0.95199233	AACAQLNDFLQEYGTQGCQVUGLPSHLR	NCBI:NM_001242823_7_1;NCBI:NM_001242823_8_1;NCBI:NM_001002029_7_1;NCBI:NM_001002029_8_1;NCBI:NM_007293_1_1;NCBI:NM_007293_5_1;NCBI:NM_001252204_7_1;NCBI:NM_001252204_1;NCBI:NM_001242823_5_1;NCBI:NM_007293_2_1;NCBI:NM_001252204_6_1;NCBI:NM_001002029_6_1;NCBI:NM_007293_7_1;NCBI:NM_001002029_4_1;NCBI:NM_001252204_4_1;NCBI:NM_001242823_3_1;NCBI:NM_007293_1;NCBI:NM_001002029_3_1;NCBI:NM_001252204_5_1;…	AACAQLNDFLQEYGTQGCQVU(Iodo-APB)GLPSHLR	2	y	2	16	noloss
1742.7711	837.87152	75.412407	1.5879792	0.95146483	AACAQLNDFLQEYGTQGCQVUGLPSHLR	NCBI:NM_001242823_7_1;NCBI:NM_001242823_8_1;NCBI:NM_001002029_7_1;NCBI:NM_001002029_8_1;NCBI:NM_007293_1_1;NCBI:NM_007293_5_1;NCBI:NM_001252204_7_1;NCBI:NM_001252204_1;NCBI:NM_001242823_5_1;NCBI:NM_007293_2_1;NCBI:NM_001252204_6_1;NCBI:NM_001002029_6_1;NCBI:NM_007293_7_1;NCBI:NM_001002029_4_1;NCBI:NM_001252204_4_1;NCBI:NM_001242823_3_1;NCBI:NM_007293_1;NCBI:NM_001002029_3_1;NCBI:NM_001252204_5_1;…	AACAQLNDFLQEYGTQGCQVU(Iodo-APB)GLPSHLR	2	y	2	11	noloss
1162.1832	722.33765	75.412407	1.1960912	1	AACAQLNDFLQEYGTQGCQVUGLPSHLR	NCBI:NM_001242823_7_1;NCBI:NM_001242823_8_1;NCBI:NM_001002029_7_1;NCBI:NM_001002029_8_1;NCBI:NM_007293_1_1;NCBI:NM_007293_5_1;NCBI:NM_001252204_7_1;NCBI:NM_001252204_1;NCBI:NM_001242823_5_1;NCBI:NM_007293_2_1;NCBI:NM_001252204_6_1;NCBI:NM_001002029_6_1;NCBI:NM_007293_7_1;NCBI:NM_001002029_4_1;NCBI:NM_001252204_4_1;NCBI:NM_001242823_3_1;NCBI:NM_007293_1;NCBI:NM_001002029_3_1;NCBI:NM_001252204_5_1;…	AACAQLNDFLQEYGTQGCQVU(Iodo-APB)GLPSHLR	3	y	2	9	noloss
1162.1832	1707.2526	75.412407	1.1960912	0.99751455	AACAQLNDFLQEYGTQGCQVUGLPSHLR	NCBI:NM_001242823_7_1;NCBI:NM_001242823_8_1;NCBI:NM_001002029_7_1;NCBI:NM_001002029_8_1;NCBI:NM_007293_1_1;NCBI:NM_007293_5_1;NCBI:NM_001252204_7_1;NCBI:NM_001252204_1;NCBI:NM_001242823_5_1;NCBI:NM_007293_2_1;NCBI:NM_001252204_6_1;NCBI:NM_001002029_6_1;NCBI:NM_007293_7_1;NCBI:NM_001002029_4_1;NCBI:NM_001252204_4_1;NCBI:NM_001242823_3_1;NCBI:NM_007293_1;NCBI:NM_001002029_3_1;NCBI:NM_001252204_5_1;…	AACAQLNDFLQEYGTQGCQVU(Iodo-APB)GLPSHLR	3	y	2	27	noloss
1162.1832	1620.2294	75.412407	1.1960912	0.99074972	AACAQLNDFLQEYGTQGCQVUGLPSHLR	NCBI:NM_001242823_7_1;NCBI:NM_001242823_8_1;NCBI:NM_001002029_7_1;NCBI:NM_001002029_8_1;NCBI:NM_007293_1_1;NCBI:NM_007293_5_1;NCBI:NM_001252204_7_1;NCBI:NM_001252204_1;NCBI:NM_001242823_5_1;NCBI:NM_007293_2_1;NCBI:NM_001252204_6_1;NCBI:NM_001002029_6_1;NCBI:NM_007293_7_1;NCBI:NM_001002029_4_1;NCBI:NM_001252204_4_1;NCBI:NM_001242823_3_1;NCBI:NM_007293_1;NCBI:NM_001002029_3_1;NCBI:NM_001252204_5_1;…	AACAQLNDFLQEYGTQGCQVU(Iodo-APB)GLPSHLR	3	y	2	25	noloss
1162.1832	1671.734	75.412407	1.1960912	0.98711693	AACAQLNDFLQEYGTQGCQVUGLPSHLR	NCBI:NM_001242823_7_1;NCBI:NM_001242823_8_1;NCBI:NM_001002029_7_1;NCBI:NM_001002029_8_1;NCBI:NM_007293_1_1;NCBI:NM_007293_5_1;NCBI:NM_001252204_7_1;NCBI:NM_001252204_1;NCBI:NM_001242823_5_1;NCBI:NM_007293_2_1;NCBI:NM_001252204_6_1;NCBI:NM_001002029_6_1;NCBI:NM_007293_7_1;NCBI:NM_001002029_4_1;NCBI:NM_001252204_4_1;NCBI:NM_001242823_3_1;NCBI:NM_007293_1;NCBI:NM_001002029_3_1;NCBI:NM_001252204_5_1;…	AACAQLNDFLQEYGTQGCQVU(Iodo-APB)GLPSHLR	3	y	2	26	noloss
1162.1832	1520.6815	75.412407	1.1960912	0.98206711	AACAQLNDFLQEYGTQGCQVUGLPSHLR	NCBI:NM_001242823_7_1;NCBI:NM_001242823_8_1;NCBI:NM_001002029_7_1;NCBI:NM_001002029_8_1;NCBI:NM_007293_1_1;NCBI:NM_007293_5_1;NCBI:NM_001252204_7_1;NCBI:NM_001252204_1;NCBI:NM_001242823_5_1;NCBI:NM_007293_2_1;NCBI:NM_001252204_6_1;NCBI:NM_001002029_6_1;NCBI:NM_007293_7_1;NCBI:NM_001002029_4_1;NCBI:NM_001252204_4_1;NCBI:NM_001242823_3_1;NCBI:NM_007293_1;NCBI:NM_001002029_3_1;NCBI:NM_001252204_5_1;…	AACAQLNDFLQEYGTQGCQVU(Iodo-APB)GLPSHLR	3	y	2	23	noloss
1162.1832	213.1346	75.412407	1.1960912	0.97757369	AACAQLNDFLQEYGTQGCQVUGLPSHLR	NCBI:NM_001242823_7_1;NCBI:NM_001242823_8_1;NCBI:NM_001002029_7_1;NCBI:NM_001002029_8_1;NCBI:NM_007293_1_1;NCBI:NM_007293_5_1;NCBI:NM_001252204_7_1;NCBI:NM_001252204_1;NCBI:NM_001242823_5_1;NCBI:NM_007293_2_1;NCBI:NM_001252204_6_1;NCBI:NM_001002029_6_1;NCBI:NM_007293_7_1;NCBI:NM_001002029_4_1;NCBI:NM_001252204_4_1;NCBI:NM_001242823_3_1;NCBI:NM_007293_1;NCBI:NM_001002029_3_1;NCBI:NM_001252204_5_1;…	AACAQLNDFLQEYGTQGCQVU(Iodo-APB)GLPSHLR	3	y	2	3	noloss
1162.1832	786.36694	75.412407	1.1960912	0.97661471	AACAQLNDFLQEYGTQGCQVUGLPSHLR	NCBI:NM_001242823_7_1;NCBI:NM_001242823_8_1;NCBI:NM_001002029_7_1;NCBI:NM_001002029_8_1;NCBI:NM_007293_1_1;NCBI:NM_007293_5_1;NCBI:NM_001252204_7_1;NCBI:NM_001252204_1;NCBI:NM_001242823_5_1;NCBI:NM_007293_2_1;NCBI:NM_001252204_6_1;NCBI:NM_001002029_6_1;NCBI:NM_007293_7_1;NCBI:NM_001002029_4_1;NCBI:NM_001252204_4_1;NCBI:NM_001242823_3_1;NCBI:NM_007293_1;NCBI:NM_001002029_3_1;NCBI:NM_001252204_5_1;…	AACAQLNDFLQEYGTQGCQVU(Iodo-APB)GLPSHLR	3	y	2	10	noloss
1162.1832	1584.7108	75.412407	1.1960912	0.97342432	AACAQLNDFLQEYGTQGCQVUGLPSHLR	NCBI:NM_001242823_7_1;NCBI:NM_001242823_8_1;NCBI:NM_001002029_7_1;NCBI:NM_001002029_8_1;NCBI:NM_007293_1_1;NCBI:NM_007293_5_1;NCBI:NM_001252204_7_1;NCBI:NM_001252204_1;NCBI:NM_001242823_5_1;NCBI:NM_007293_2_1;NCBI:NM_001252204_6_1;NCBI:NM_001002029_6_1;NCBI:NM_007293_7_1;NCBI:NM_001002029_4_1;NCBI:NM_001252204_4_1;NCBI:NM_001242823_3_1;NCBI:NM_007293_1;NCBI:NM_001002029_3_1;NCBI:NM_001252204_5_1;…	AACAQLNDFLQEYGTQGCQVU(Iodo-APB)GLPSHLR	3	y	2	24	noloss
1162.1832	1464.1395	75.412407	1.1960912	0.97236538	AACAQLNDFLQEYGTQGCQVUGLPSHLR	NCBI:NM_001242823_7_1;NCBI:NM_001242823_8_1;NCBI:NM_001002029_7_1;NCBI:NM_001002029_8_1;NCBI:NM_007293_1_1;NCBI:NM_007293_5_1;NCBI:NM_001252204_7_1;NCBI:NM_001252204_1;NCBI:NM_001242823_5_1;NCBI:NM_007293_2_1;NCBI:NM_001252204_6_1;NCBI:NM_001002029_6_1;NCBI:NM_007293_7_1;NCBI:NM_001002029_4_1;NCBI:NM_001252204_4_1;NCBI:NM_001242823_3_1;NCBI:NM_007293_1;NCBI:NM_001002029_3_1;NCBI:NM_001252204_5_1;…	AACAQLNDFLQEYGTQGCQVU(Iodo-APB)GLPSHLR	3	y	2	22	noloss
1162.1832	256.6506	75.412407	1.1960912	0.96971142	AACAQLNDFLQEYGTQGCQVUGLPSHLR	NCBI:NM_001242823_7_1;NCBI:NM_001242823_8_1;NCBI:NM_001002029_7_1;NCBI:NM_001002029_8_1;NCBI:NM_007293_1_1;NCBI:NM_007293_5_1;NCBI:NM_001252204_7_1;NCBI:NM_001252204_1;NCBI:NM_001242823_5_1;NCBI:NM_007293_2_1;NCBI:NM_001252204_6_1;NCBI:NM_001002029_6_1;NCBI:NM_007293_7_1;NCBI:NM_001002029_4_1;NCBI:NM_001252204_4_1;NCBI:NM_001242823_3_1;NCBI:NM_007293_1;NCBI:NM_001002029_3_1;NCBI:NM_001252204_5_1;…	AACAQLNDFLQEYGTQGCQVU(Iodo-APB)GLPSHLR	3	y	2	4	noloss
1162.1832	837.87152	75.412407	1.1960912	0.96887571	AACAQLNDFLQEYGTQGCQVUGLPSHLR	NCBI:NM_001242823_7_1;NCBI:NM_001242823_8_1;NCBI:NM_001002029_7_1;NCBI:NM_001002029_8_1;NCBI:NM_007293_1_1;NCBI:NM_007293_5_1;NCBI:NM_001252204_7_1;NCBI:NM_001252204_1;NCBI:NM_001242823_5_1;NCBI:NM_007293_2_1;NCBI:NM_001252204_6_1;NCBI:NM_001002029_6_1;NCBI:NM_007293_7_1;NCBI:NM_001002029_4_1;NCBI:NM_001252204_4_1;NCBI:NM_001242823_3_1;NCBI:NM_007293_1;NCBI:NM_001002029_3_1;NCBI:NM_001252204_5_1;…	AACAQLNDFLQEYGTQGCQVU(Iodo-APB)GLPSHLR	3	y	2	11	noloss
1162.1832	980.93536	75.412407	1.1960912	0.96878839	AACAQLNDFLQEYGTQGCQVUGLPSHLR	NCBI:NM_001242823_7_1;NCBI:NM_001242823_8_1;NCBI:NM_001002029_7_1;NCBI:NM_001002029_8_1;NCBI:NM_007293_1_1;NCBI:NM_007293_5_1;NCBI:NM_001252204_7_1;NCBI:NM_001252204_1;NCBI:NM_001242823_5_1;NCBI:NM_007293_2_1;NCBI:NM_001252204_6_1;NCBI:NM_001002029_6_1;NCBI:NM_007293_7_1;NCBI:NM_001002029_4_1;NCBI:NM_001252204_4_1;NCBI:NM_001242823_3_1;NCBI:NM_007293_1;NCBI:NM_001002029_3_1;NCBI:NM_001252204_5_1;…	AACAQLNDFLQEYGTQGCQVU(Iodo-APB)GLPSHLR	3	y	2	14	noloss
1162.1832	1407.118	75.412407	1.1960912	0.96752453	AACAQLNDFLQEYGTQGCQVUGLPSHLR	NCBI:NM_001242823_7_1;NCBI:NM_001242823_8_1;NCBI:NM_001002029_7_1;NCBI:NM_001002029_8_1;NCBI:NM_007293_1_1;NCBI:NM_007293_5_1;NCBI:NM_001252204_7_1;NCBI:NM_001252204_1;NCBI:NM_001242823_5_1;NCBI:NM_007293_2_1;NCBI:NM_001252204_6_1;NCBI:NM_001002029_6_1;NCBI:NM_007293_7_1;NCBI:NM_001002029_4_1;NCBI:NM_001252204_4_1;NCBI:NM_001242823_3_1;NCBI:NM_007293_1;NCBI:NM_001002029_3_1;NCBI:NM_001252204_5_1;…	AACAQLNDFLQEYGTQGCQVU(Iodo-APB)GLPSHLR	3	y	2	21	noloss
1162.1832	361.71902	75.412407	1.1960912	0.9662959	AACAQLNDFLQEYGTQGCQVUGLPSHLR	NCBI:NM_001242823_7_1;NCBI:NM_001242823_8_1;NCBI:NM_001002029_7_1;NCBI:NM_001002029_8_1;NCBI:NM_007293_1_1;NCBI:NM_007293_5_1;NCBI:NM_001252204_7_1;NCBI:NM_001252204_1;NCBI:NM_001242823_5_1;NCBI:NM_007293_2_1;NCBI:NM_001252204_6_1;NCBI:NM_001002029_6_1;NCBI:NM_007293_7_1;NCBI:NM_001002029_4_1;NCBI:NM_001252204_4_1;NCBI:NM_001242823_3_1;NCBI:NM_007293_1;NCBI:NM_001002029_3_1;NCBI:NM_001252204_5_1;…	AACAQLNDFLQEYGTQGCQVU(Iodo-APB)GLPSHLR	3	y	2	6	noloss
1162.1832	930.41156	75.412407	1.1960912	0.96311134	AACAQLNDFLQEYGTQGCQVUGLPSHLR	NCBI:NM_001242823_7_1;NCBI:NM_001242823_8_1;NCBI:NM_001002029_7_1;NCBI:NM_001002029_8_1;NCBI:NM_007293_1_1;NCBI:NM_007293_5_1;NCBI:NM_001252204_7_1;NCBI:NM_001252204_1;NCBI:NM_001242823_5_1;NCBI:NM_007293_2_1;NCBI:NM_001252204_6_1;NCBI:NM_001002029_6_1;NCBI:NM_007293_7_1;NCBI:NM_001002029_4_1;NCBI:NM_001252204_4_1;NCBI:NM_001242823_3_1;NCBI:NM_007293_1;NCBI:NM_001002029_3_1;NCBI:NM_001252204_5_1;…	AACAQLNDFLQEYGTQGCQVU(Iodo-APB)GLPSHLR	3	y	2	13	noloss
1162.1832	1276.0704	75.412407	1.1960912	0.96266329	AACAQLNDFLQEYGTQGCQVUGLPSHLR	NCBI:NM_001242823_7_1;NCBI:NM_001242823_8_1;NCBI:NM_001002029_7_1;NCBI:NM_001002029_8_1;NCBI:NM_007293_1_1;NCBI:NM_007293_5_1;NCBI:NM_001252204_7_1;NCBI:NM_001252204_1;NCBI:NM_001242823_5_1;NCBI:NM_007293_2_1;NCBI:NM_001252204_6_1;NCBI:NM_001002029_6_1;NCBI:NM_007293_7_1;NCBI:NM_001002029_4_1;NCBI:NM_001252204_4_1;NCBI:NM_001242823_3_1;NCBI:NM_007293_1;NCBI:NM_001002029_3_1;NCBI:NM_001252204_5_1;…	AACAQLNDFLQEYGTQGCQVU(Iodo-APB)GLPSHLR	3	y	2	19	noloss
871.88922	1009.4461	75.412407	1.0752708	1	AACAQLNDFLQEYGTQGCQVUGLPSHLR	NCBI:NM_001242823_7_1;NCBI:NM_001242823_8_1;NCBI:NM_001002029_7_1;NCBI:NM_001002029_8_1;NCBI:NM_007293_1_1;NCBI:NM_007293_5_1;NCBI:NM_001252204_7_1;NCBI:NM_001252204_1;NCBI:NM_001242823_5_1;NCBI:NM_007293_2_1;NCBI:NM_001252204_6_1;NCBI:NM_001002029_6_1;NCBI:NM_007293_7_1;NCBI:NM_001002029_4_1;NCBI:NM_001252204_4_1;NCBI:NM_001242823_3_1;NCBI:NM_007293_1;NCBI:NM_001002029_3_1;NCBI:NM_001252204_5_1;…	AACAQLNDFLQEYGTQGCQVU(Iodo-APB)GLPSHLR	4	y	2	15	noloss
871.88922	1090.9778	75.412407	1.0752708	0.97403473	AACAQLNDFLQEYGTQGCQVUGLPSHLR	NCBI:NM_001242823_7_1;NCBI:NM_001242823_8_1;NCBI:NM_001002029_7_1;NCBI:NM_001002029_8_1;NCBI:NM_007293_1_1;NCBI:NM_007293_5_1;NCBI:NM_001252204_7_1;NCBI:NM_001252204_1;NCBI:NM_001242823_5_1;NCBI:NM_007293_2_1;NCBI:NM_001252204_6_1;NCBI:NM_001002029_6_1;NCBI:NM_007293_7_1;NCBI:NM_001002029_4_1;NCBI:NM_001252204_4_1;NCBI:NM_001242823_3_1;NCBI:NM_007293_1;NCBI:NM_001002029_3_1;NCBI:NM_001252204_5_1;…	AACAQLNDFLQEYGTQGCQVU(Iodo-APB)GLPSHLR	4	y	2	16	noloss
871.88922	722.33765	75.412407	1.0752708	0.96545929	AACAQLNDFLQEYGTQGCQVUGLPSHLR	NCBI:NM_001242823_7_1;NCBI:NM_001242823_8_1;NCBI:NM_001002029_7_1;NCBI:NM_001002029_8_1;NCBI:NM_007293_1_1;NCBI:NM_007293_5_1;NCBI:NM_001252204_7_1;NCBI:NM_001252204_1;NCBI:NM_001242823_5_1;NCBI:NM_007293_2_1;NCBI:NM_001252204_6_1;NCBI:NM_001002029_6_1;NCBI:NM_007293_7_1;NCBI:NM_001002029_4_1;NCBI:NM_001252204_4_1;NCBI:NM_001242823_3_1;NCBI:NM_007293_1;NCBI:NM_001002029_3_1;NCBI:NM_001252204_5_1;…	AACAQLNDFLQEYGTQGCQVU(Iodo-APB)GLPSHLR	4	y	2	9	noloss
871.88922	1155.499	75.412407	1.0752708	0.96479321	AACAQLNDFLQEYGTQGCQVUGLPSHLR	NCBI:NM_001242823_7_1;NCBI:NM_001242823_8_1;NCBI:NM_001002029_7_1;NCBI:NM_001002029_8_1;NCBI:NM_007293_1_1;NCBI:NM_007293_5_1;NCBI:NM_001252204_7_1;NCBI:NM_001252204_1;NCBI:NM_001242823_5_1;NCBI:NM_007293_2_1;NCBI:NM_001252204_6_1;NCBI:NM_001002029_6_1;NCBI:NM_007293_7_1;NCBI:NM_001002029_4_1;NCBI:NM_001252204_4_1;NCBI:NM_001242823_3_1;NCBI:NM_007293_1;NCBI:NM_001002029_3_1;NCBI:NM_001252204_5_1;…	AACAQLNDFLQEYGTQGCQVU(Iodo-APB)GLPSHLR	4	y	2	17	noloss
871.88922	213.1346	75.412407	1.0752708	0.9587062	AACAQLNDFLQEYGTQGCQVUGLPSHLR	NCBI:NM_001242823_7_1;NCBI:NM_001242823_8_1;NCBI:NM_001002029_7_1;NCBI:NM_001002029_8_1;NCBI:NM_007293_1_1;NCBI:NM_007293_5_1;NCBI:NM_001252204_7_1;NCBI:NM_001252204_1;NCBI:NM_001242823_5_1;NCBI:NM_007293_2_1;NCBI:NM_001252204_6_1;NCBI:NM_001002029_6_1;NCBI:NM_007293_7_1;NCBI:NM_001002029_4_1;NCBI:NM_001252204_4_1;NCBI:NM_001242823_3_1;NCBI:NM_007293_1;NCBI:NM_001002029_3_1;NCBI:NM_001252204_5_1;…	AACAQLNDFLQEYGTQGCQVU(Iodo-APB)GLPSHLR	4	y	2	3	noloss
871.88922	786.36694	75.412407	1.0752708	0.95057356	AACAQLNDFLQEYGTQGCQVUGLPSHLR	NCBI:NM_001242823_7_1;NCBI:NM_001242823_8_1;NCBI:NM_001002029_7_1;NCBI:NM_001002029_8_1;NCBI:NM_007293_1_1;NCBI:NM_007293_5_1;NCBI:NM_001252204_7_1;NCBI:NM_001252204_1;NCBI:NM_001242823_5_1;NCBI:NM_007293_2_1;NCBI:NM_001252204_6_1;NCBI:NM_001002029_6_1;NCBI:NM_007293_7_1;NCBI:NM_001002029_4_1;NCBI:NM_001252204_4_1;NCBI:NM_001242823_3_1;NCBI:NM_007293_1;NCBI:NM_001002029_3_1;NCBI:NM_001252204_5_1;…	AACAQLNDFLQEYGTQGCQVU(Iodo-APB)GLPSHLR	4	y	2	10	noloss
871.88922	980.93536	75.412407	1.0752708	0.94824946	AACAQLNDFLQEYGTQGCQVUGLPSHLR	NCBI:NM_001242823_7_1;NCBI:NM_001242823_8_1;NCBI:NM_001002029_7_1;NCBI:NM_001002029_8_1;NCBI:NM_007293_1_1;NCBI:NM_007293_5_1;NCBI:NM_001252204_7_1;NCBI:NM_001252204_1;NCBI:NM_001242823_5_1;NCBI:NM_007293_2_1;NCBI:NM_001252204_6_1;NCBI:NM_001002029_6_1;NCBI:NM_007293_7_1;NCBI:NM_001002029_4_1;NCBI:NM_001252204_4_1;NCBI:NM_001242823_3_1;NCBI:NM_007293_1;NCBI:NM_001002029_3_1;NCBI:NM_001252204_5_1;…	AACAQLNDFLQEYGTQGCQVU(Iodo-APB)GLPSHLR	4	y	2	14	noloss
871.88922	1707.2526	75.412407	1.0752708	0.94396973	AACAQLNDFLQEYGTQGCQVUGLPSHLR	NCBI:NM_001242823_7_1;NCBI:NM_001242823_8_1;NCBI:NM_001002029_7_1;NCBI:NM_001002029_8_1;NCBI:NM_007293_1_1;NCBI:NM_007293_5_1;NCBI:NM_001252204_7_1;NCBI:NM_001252204_1;NCBI:NM_001242823_5_1;NCBI:NM_007293_2_1;NCBI:NM_001252204_6_1;NCBI:NM_001002029_6_1;NCBI:NM_007293_7_1;NCBI:NM_001002029_4_1;NCBI:NM_001252204_4_1;NCBI:NM_001242823_3_1;NCBI:NM_007293_1;NCBI:NM_001002029_3_1;NCBI:NM_001252204_5_1;…	AACAQLNDFLQEYGTQGCQVU(Iodo-APB)GLPSHLR	4	y	2	27	noloss
871.88922	256.6506	75.412407	1.0752708	0.94366038	AACAQLNDFLQEYGTQGCQVUGLPSHLR	NCBI:NM_001242823_7_1;NCBI:NM_001242823_8_1;NCBI:NM_001002029_7_1;NCBI:NM_001002029_8_1;NCBI:NM_007293_1_1;NCBI:NM_007293_5_1;NCBI:NM_001252204_7_1;NCBI:NM_001252204_1;NCBI:NM_001242823_5_1;NCBI:NM_007293_2_1;NCBI:NM_001252204_6_1;NCBI:NM_001002029_6_1;NCBI:NM_007293_7_1;NCBI:NM_001002029_4_1;NCBI:NM_001252204_4_1;NCBI:NM_001242823_3_1;NCBI:NM_007293_1;NCBI:NM_001002029_3_1;NCBI:NM_001252204_5_1;…	AACAQLNDFLQEYGTQGCQVU(Iodo-APB)GLPSHLR	4	y	2	4	noloss
871.88922	361.71902	75.412407	1.0752708	0.94346845	AACAQLNDFLQEYGTQGCQVUGLPSHLR	NCBI:NM_001242823_7_1;NCBI:NM_001242823_8_1;NCBI:NM_001002029_7_1;NCBI:NM_001002029_8_1;NCBI:NM_007293_1_1;NCBI:NM_007293_5_1;NCBI:NM_001252204_7_1;NCBI:NM_001252204_1;NCBI:NM_001242823_5_1;NCBI:NM_007293_2_1;NCBI:NM_001252204_6_1;NCBI:NM_001002029_6_1;NCBI:NM_007293_7_1;NCBI:NM_001002029_4_1;NCBI:NM_001252204_4_1;NCBI:NM_001242823_3_1;NCBI:NM_007293_1;NCBI:NM_001002029_3_1;NCBI:NM_001252204_5_1;…	AACAQLNDFLQEYGTQGCQVU(Iodo-APB)GLPSHLR	4	y	2	6	noloss
871.88922	837.87152	75.412407	1.0752708	0.93986893	AACAQLNDFLQEYGTQGCQVUGLPSHLR	NCBI:NM_001242823_7_1;NCBI:NM_001242823_8_1;NCBI:NM_001002029_7_1;NCBI:NM_001002029_8_1;NCBI:NM_007293_1_1;NCBI:NM_007293_5_1;NCBI:NM_001252204_7_1;NCBI:NM_001252204_1;NCBI:NM_001242823_5_1;NCBI:NM_007293_2_1;NCBI:NM_001252204_6_1;NCBI:NM_001002029_6_1;NCBI:NM_007293_7_1;NCBI:NM_001002029_4_1;NCBI:NM_001252204_4_1;NCBI:NM_001242823_3_1;NCBI:NM_007293_1;NCBI:NM_001002029_3_1;NCBI:NM_001252204_5_1;…	AACAQLNDFLQEYGTQGCQVU(Iodo-APB)GLPSHLR	4	y	2	11	noloss
871.88922	866.38226	75.412407	1.0752708	0.9383378	AACAQLNDFLQEYGTQGCQVUGLPSHLR	NCBI:NM_001242823_7_1;NCBI:NM_001242823_8_1;NCBI:NM_001002029_7_1;NCBI:NM_001002029_8_1;NCBI:NM_007293_1_1;NCBI:NM_007293_5_1;NCBI:NM_001252204_7_1;NCBI:NM_001252204_1;NCBI:NM_001242823_5_1;NCBI:NM_007293_2_1;NCBI:NM_001252204_6_1;NCBI:NM_001002029_6_1;NCBI:NM_007293_7_1;NCBI:NM_001002029_4_1;NCBI:NM_001252204_4_1;NCBI:NM_001242823_3_1;NCBI:NM_007293_1;NCBI:NM_001002029_3_1;NCBI:NM_001252204_5_1;…	AACAQLNDFLQEYGTQGCQVU(Iodo-APB)GLPSHLR	4	y	2	12	noloss
871.88922	390.22977	75.412407	1.0752708	0.93665129	AACAQLNDFLQEYGTQGCQVUGLPSHLR	NCBI:NM_001242823_7_1;NCBI:NM_001242823_8_1;NCBI:NM_001002029_7_1;NCBI:NM_001002029_8_1;NCBI:NM_007293_1_1;NCBI:NM_007293_5_1;NCBI:NM_001252204_7_1;NCBI:NM_001252204_1;NCBI:NM_001242823_5_1;NCBI:NM_007293_2_1;NCBI:NM_001252204_6_1;NCBI:NM_001002029_6_1;NCBI:NM_007293_7_1;NCBI:NM_001002029_4_1;NCBI:NM_001252204_4_1;NCBI:NM_001242823_3_1;NCBI:NM_007293_1;NCBI:NM_001002029_3_1;NCBI:NM_001252204_5_1;…	AACAQLNDFLQEYGTQGCQVU(Iodo-APB)GLPSHLR	4	y	2	7	noloss
871.88922	930.41156	75.412407	1.0752708	0.93371814	AACAQLNDFLQEYGTQGCQVUGLPSHLR	NCBI:NM_001242823_7_1;NCBI:NM_001242823_8_1;NCBI:NM_001002029_7_1;NCBI:NM_001002029_8_1;NCBI:NM_007293_1_1;NCBI:NM_007293_5_1;NCBI:NM_001252204_7_1;NCBI:NM_001252204_1;NCBI:NM_001242823_5_1;NCBI:NM_007293_2_1;NCBI:NM_001252204_6_1;NCBI:NM_001002029_6_1;NCBI:NM_007293_7_1;NCBI:NM_001002029_4_1;NCBI:NM_001252204_4_1;NCBI:NM_001242823_3_1;NCBI:NM_007293_1;NCBI:NM_001002029_3_1;NCBI:NM_001252204_5_1;…	AACAQLNDFLQEYGTQGCQVU(Iodo-APB)GLPSHLR	4	y	2	13	noloss
871.88922	1219.5283	75.412407	1.0752708	0.93204814	AACAQLNDFLQEYGTQGCQVUGLPSHLR	NCBI:NM_001242823_7_1;NCBI:NM_001242823_8_1;NCBI:NM_001002029_7_1;NCBI:NM_001002029_8_1;NCBI:NM_007293_1_1;NCBI:NM_007293_5_1;NCBI:NM_001252204_7_1;NCBI:NM_001252204_1;NCBI:NM_001242823_5_1;NCBI:NM_007293_2_1;NCBI:NM_001252204_6_1;NCBI:NM_001002029_6_1;NCBI:NM_007293_7_1;NCBI:NM_001002029_4_1;NCBI:NM_001252204_4_1;NCBI:NM_001242823_3_1;NCBI:NM_007293_1;NCBI:NM_001002029_3_1;NCBI:NM_001252204_5_1;…	AACAQLNDFLQEYGTQGCQVU(Iodo-APB)GLPSHLR	4	y	2	18	noloss
871.88922	1407.118	75.412407	1.0752708	0.93141401	AACAQLNDFLQEYGTQGCQVUGLPSHLR	NCBI:NM_001242823_7_1;NCBI:NM_001242823_8_1;NCBI:NM_001002029_7_1;NCBI:NM_001002029_8_1;NCBI:NM_007293_1_1;NCBI:NM_007293_5_1;NCBI:NM_001252204_7_1;NCBI:NM_001252204_1;NCBI:NM_001242823_5_1;NCBI:NM_007293_2_1;NCBI:NM_001252204_6_1;NCBI:NM_001002029_6_1;NCBI:NM_007293_7_1;NCBI:NM_001002029_4_1;NCBI:NM_001252204_4_1;NCBI:NM_001242823_3_1;NCBI:NM_007293_1;NCBI:NM_001002029_3_1;NCBI:NM_001252204_5_1;…	AACAQLNDFLQEYGTQGCQVU(Iodo-APB)GLPSHLR	4	y	2	21	noloss
1600.243	1103.5012	92.092705	1.4964347	1	AAGLSCWUPGILNCFLLK	NCBI:NM_020457_1	AAGLSC(Iodo-APB)WU(Iodo-APB)PGILNC(Iodo-APB)FLLK	2	b	1	7	noloss
1600.243	1668.6486	92.092705	1.4964347	0.89355874	AAGLSCWUPGILNCFLLK	NCBI:NM_020457_1	AAGLSC(Iodo-APB)WU(Iodo-APB)PGILNC(Iodo-APB)FLLK	2	b	1	8	noloss
1600.243	917.42194	92.092705	1.4964347	0.86803663	AAGLSCWUPGILNCFLLK	NCBI:NM_020457_1	AAGLSC(Iodo-APB)WU(Iodo-APB)PGILNC(Iodo-APB)FLLK	2	b	1	6	noloss
1600.243	1531.8375	92.092705	1.4964347	0.69910365	AAGLSCWUPGILNCFLLK	NCBI:NM_020457_1	AAGLSC(Iodo-APB)WU(Iodo-APB)PGILNC(Iodo-APB)FLLK	2	y	1	10	noloss
1600.243	1264.6792	92.092705	1.4964347	0.59940624	AAGLSCWUPGILNCFLLK	NCBI:NM_020457_1	AAGLSC(Iodo-APB)WU(Iodo-APB)PGILNC(Iodo-APB)FLLK	2	y	1	7	noloss
1600.243	520.34937	92.092705	1.4964347	0.54293281	AAGLSCWUPGILNCFLLK	NCBI:NM_020457_1	AAGLSC(Iodo-APB)WU(Iodo-APB)PGILNC(Iodo-APB)FLLK	2	y	1	4	noloss
1600.243	1151.5951	92.092705	1.4964347	0.52930641	AAGLSCWUPGILNCFLLK	NCBI:NM_020457_1	AAGLSC(Iodo-APB)WU(Iodo-APB)PGILNC(Iodo-APB)FLLK	2	y	1	6	noloss
1600.243	1037.5522	92.092705	1.4964347	0.51800662	AAGLSCWUPGILNCFLLK	NCBI:NM_020457_1	AAGLSC(Iodo-APB)WU(Iodo-APB)PGILNC(Iodo-APB)FLLK	2	y	1	5	noloss
1600.243	373.28094	92.092705	1.4964347	0.46308947	AAGLSCWUPGILNCFLLK	NCBI:NM_020457_1	AAGLSC(Iodo-APB)WU(Iodo-APB)PGILNC(Iodo-APB)FLLK	2	y	1	3	noloss
1600.243	1444.1532	92.092705	1.4964347	0.45631254	AAGLSCWUPGILNCFLLK	NCBI:NM_020457_1	AAGLSC(Iodo-APB)WU(Iodo-APB)PGILNC(Iodo-APB)FLLK	2	y	2	14	noloss
1600.243	1527.1903	92.092705	1.4964347	0.34342948	AAGLSCWUPGILNCFLLK	NCBI:NM_020457_1	AAGLSC(Iodo-APB)WU(Iodo-APB)PGILNC(Iodo-APB)FLLK	2	b	2	17	noloss
1600.243	1529.2059	92.092705	1.4964347	0.32310924	AAGLSCWUPGILNCFLLK	NCBI:NM_020457_1	AAGLSC(Iodo-APB)WU(Iodo-APB)PGILNC(Iodo-APB)FLLK	2	y	2	16	noloss
1600.243	1400.6372	92.092705	1.4964347	0.27973425	AAGLSCWUPGILNCFLLK	NCBI:NM_020457_1	AAGLSC(Iodo-APB)WU(Iodo-APB)PGILNC(Iodo-APB)FLLK	2	y	2	13	noloss
1600.243	1470.6482	92.092705	1.4964347	0.079213113	AAGLSCWUPGILNCFLLK	NCBI:NM_020457_1	AAGLSC(Iodo-APB)WU(Iodo-APB)PGILNC(Iodo-APB)FLLK	2	b	2	16	noloss
1067.1644	766.42236	92.092705	1.1303151	1	AAGLSCWUPGILNCFLLK	NCBI:NM_020457_1	AAGLSC(Iodo-APB)WU(Iodo-APB)PGILNC(Iodo-APB)FLLK	3	y	2	10	noloss
1067.1644	834.82794	92.092705	1.1303151	0.57304835	AAGLSCWUPGILNCFLLK	NCBI:NM_020457_1	AAGLSC(Iodo-APB)WU(Iodo-APB)PGILNC(Iodo-APB)FLLK	3	b	2	8	noloss
1067.1644	1264.6792	92.092705	1.1303151	0.26120439	AAGLSCWUPGILNCFLLK	NCBI:NM_020457_1	AAGLSC(Iodo-APB)WU(Iodo-APB)PGILNC(Iodo-APB)FLLK	3	y	1	7	noloss
1067.1644	1048.9961	92.092705	1.1303151	0.25823781	AAGLSCWUPGILNCFLLK	NCBI:NM_020457_1	AAGLSC(Iodo-APB)WU(Iodo-APB)PGILNC(Iodo-APB)FLLK	3	y	2	11	noloss
1067.1644	968.40704	92.092705	1.1303151	0.25392884	AAGLSCWUPGILNCFLLK	NCBI:NM_020457_1	AAGLSC(Iodo-APB)WU(Iodo-APB)PGILNC(Iodo-APB)FLLK	3	b	2	11	noloss
1067.1644	1151.5951	92.092705	1.1303151	0.25131401	AAGLSCWUPGILNCFLLK	NCBI:NM_020457_1	AAGLSC(Iodo-APB)WU(Iodo-APB)PGILNC(Iodo-APB)FLLK	3	y	1	6	noloss
1067.1644	1103.5012	92.092705	1.1303151	0.24582045	AAGLSCWUPGILNCFLLK	NCBI:NM_020457_1	AAGLSC(Iodo-APB)WU(Iodo-APB)PGILNC(Iodo-APB)FLLK	3	b	1	7	noloss
1067.1644	911.86505	92.092705	1.1303151	0.18416223	AAGLSCWUPGILNCFLLK	NCBI:NM_020457_1	AAGLSC(Iodo-APB)WU(Iodo-APB)PGILNC(Iodo-APB)FLLK	3	b	2	10	noloss
1067.1644	917.42194	92.092705	1.1303151	0.18369706	AAGLSCWUPGILNCFLLK	NCBI:NM_020457_1	AAGLSC(Iodo-APB)WU(Iodo-APB)PGILNC(Iodo-APB)FLLK	3	b	1	6	noloss
1067.1644	632.84326	92.092705	1.1303151	0.15810043	AAGLSCWUPGILNCFLLK	NCBI:NM_020457_1	AAGLSC(Iodo-APB)WU(Iodo-APB)PGILNC(Iodo-APB)FLLK	3	y	2	7	noloss
1067.1644	1531.8375	92.092705	1.1303151	0.13573422	AAGLSCWUPGILNCFLLK	NCBI:NM_020457_1	AAGLSC(Iodo-APB)WU(Iodo-APB)PGILNC(Iodo-APB)FLLK	3	y	1	10	noloss
1067.1644	1037.5522	92.092705	1.1303151	0.12428188	AAGLSCWUPGILNCFLLK	NCBI:NM_020457_1	AAGLSC(Iodo-APB)WU(Iodo-APB)PGILNC(Iodo-APB)FLLK	3	y	1	5	noloss
1067.1644	520.34937	92.092705	1.1303151	0.12385247	AAGLSCWUPGILNCFLLK	NCBI:NM_020457_1	AAGLSC(Iodo-APB)WU(Iodo-APB)PGILNC(Iodo-APB)FLLK	3	y	1	4	noloss
1067.1644	1024.9491	92.092705	1.1303151	0.12368754	AAGLSCWUPGILNCFLLK	NCBI:NM_020457_1	AAGLSC(Iodo-APB)WU(Iodo-APB)PGILNC(Iodo-APB)FLLK	3	b	2	12	noloss
1067.1644	313.18704	92.092705	1.1303151	0.11435921	AAGLSCWUPGILNCFLLK	NCBI:NM_020457_1	AAGLSC(Iodo-APB)WU(Iodo-APB)PGILNC(Iodo-APB)FLLK	3	b	1	4	noloss
1067.1644	1142.0358	92.092705	1.1303151	0.1063917	AAGLSCWUPGILNCFLLK	NCBI:NM_020457_1	AAGLSC(Iodo-APB)WU(Iodo-APB)PGILNC(Iodo-APB)FLLK	3	y	2	12	noloss
800.62518	766.42236	92.092705	0.98524725	1	AAGLSCWUPGILNCFLLK	NCBI:NM_020457_1	AAGLSC(Iodo-APB)WU(Iodo-APB)PGILNC(Iodo-APB)FLLK	4	y	2	10	noloss
800.62518	520.34937	92.092705	0.98524725	0.29312155	AAGLSCWUPGILNCFLLK	NCBI:NM_020457_1	AAGLSC(Iodo-APB)WU(Iodo-APB)PGILNC(Iodo-APB)FLLK	4	y	1	4	noloss
800.62518	1151.5951	92.092705	0.98524725	0.22210303	AAGLSCWUPGILNCFLLK	NCBI:NM_020457_1	AAGLSC(Iodo-APB)WU(Iodo-APB)PGILNC(Iodo-APB)FLLK	4	y	1	6	noloss
800.62518	632.84326	92.092705	0.98524725	0.1883471	AAGLSCWUPGILNCFLLK	NCBI:NM_020457_1	AAGLSC(Iodo-APB)WU(Iodo-APB)PGILNC(Iodo-APB)FLLK	4	y	2	7	noloss
800.62518	373.28094	92.092705	0.98524725	0.17214416	AAGLSCWUPGILNCFLLK	NCBI:NM_020457_1	AAGLSC(Iodo-APB)WU(Iodo-APB)PGILNC(Iodo-APB)FLLK	4	y	1	3	noloss
800.62518	1037.5522	92.092705	0.98524725	0.15589678	AAGLSCWUPGILNCFLLK	NCBI:NM_020457_1	AAGLSC(Iodo-APB)WU(Iodo-APB)PGILNC(Iodo-APB)FLLK	4	y	1	5	noloss
800.62518	917.42194	92.092705	0.98524725	0.14960399	AAGLSCWUPGILNCFLLK	NCBI:NM_020457_1	AAGLSC(Iodo-APB)WU(Iodo-APB)PGILNC(Iodo-APB)FLLK	4	b	1	6	noloss
800.62518	313.18704	92.092705	0.98524725	0.14738362	AAGLSCWUPGILNCFLLK	NCBI:NM_020457_1	AAGLSC(Iodo-APB)WU(Iodo-APB)PGILNC(Iodo-APB)FLLK	4	b	1	4	noloss
800.62518	1048.9961	92.092705	0.98524725	0.14377707	AAGLSCWUPGILNCFLLK	NCBI:NM_020457_1	AAGLSC(Iodo-APB)WU(Iodo-APB)PGILNC(Iodo-APB)FLLK	4	y	2	11	noloss
800.62518	576.30121	92.092705	0.98524725	0.13764538	AAGLSCWUPGILNCFLLK	NCBI:NM_020457_1	AAGLSC(Iodo-APB)WU(Iodo-APB)PGILNC(Iodo-APB)FLLK	4	y	2	6	noloss
800.62518	1264.6792	92.092705	0.98524725	0.13304582	AAGLSCWUPGILNCFLLK	NCBI:NM_020457_1	AAGLSC(Iodo-APB)WU(Iodo-APB)PGILNC(Iodo-APB)FLLK	4	y	1	7	noloss
800.62518	834.82794	92.092705	0.98524725	0.13185525	AAGLSCWUPGILNCFLLK	NCBI:NM_020457_1	AAGLSC(Iodo-APB)WU(Iodo-APB)PGILNC(Iodo-APB)FLLK	4	b	2	8	noloss
800.62518	1103.5012	92.092705	0.98524725	0.10220783	AAGLSCWUPGILNCFLLK	NCBI:NM_020457_1	AAGLSC(Iodo-APB)WU(Iodo-APB)PGILNC(Iodo-APB)FLLK	4	b	1	7	noloss
800.62518	400.21906	92.092705	0.98524725	0.085939705	AAGLSCWUPGILNCFLLK	NCBI:NM_020457_1	AAGLSC(Iodo-APB)WU(Iodo-APB)PGILNC(Iodo-APB)FLLK	4	b	1	5	noloss
1421.657	1174.6653	90.546684	1.3955427	1	AAGLSCWUPGILNCFLLK	NCBI:NM_020457_1	AAGLSC(Iodo-APB)WU(Iodo-APB)PGILNC(Carbamidomethyl)FLLK	2	y	1	10	noloss
1421.657	907.50696	90.546684	1.3955427	0.62981617	AAGLSCWUPGILNCFLLK	NCBI:NM_020457_1	AAGLSC(Iodo-APB)WU(Iodo-APB)PGILNC(Carbamidomethyl)FLLK	2	y	1	7	noloss
1421.657	794.42291	90.546684	1.3955427	0.47699335	AAGLSCWUPGILNCFLLK	NCBI:NM_020457_1	AAGLSC(Iodo-APB)WU(Iodo-APB)PGILNC(Carbamidomethyl)FLLK	2	y	1	6	noloss
1421.657	1103.5012	90.546684	1.3955427	0.42712873	AAGLSCWUPGILNCFLLK	NCBI:NM_020457_1	AAGLSC(Iodo-APB)WU(Iodo-APB)PGILNC(Carbamidomethyl)FLLK	2	b	1	7	noloss
1421.657	917.42194	90.546684	1.3955427	0.42072326	AAGLSCWUPGILNCFLLK	NCBI:NM_020457_1	AAGLSC(Iodo-APB)WU(Iodo-APB)PGILNC(Carbamidomethyl)FLLK	2	b	1	6	noloss
1421.657	680.38	90.546684	1.3955427	0.30434689	AAGLSCWUPGILNCFLLK	NCBI:NM_020457_1	AAGLSC(Iodo-APB)WU(Iodo-APB)PGILNC(Carbamidomethyl)FLLK	2	y	1	5	noloss
1421.657	1265.567	90.546684	1.3955427	0.27377525	AAGLSCWUPGILNCFLLK	NCBI:NM_020457_1	AAGLSC(Iodo-APB)WU(Iodo-APB)PGILNC(Carbamidomethyl)FLLK	2	y	2	14	noloss
1421.657	1668.6486	90.546684	1.3955427	0.25637037	AAGLSCWUPGILNCFLLK	NCBI:NM_020457_1	AAGLSC(Iodo-APB)WU(Iodo-APB)PGILNC(Carbamidomethyl)FLLK	2	b	1	8	noloss
1421.657	373.28094	90.546684	1.3955427	0.23012811	AAGLSCWUPGILNCFLLK	NCBI:NM_020457_1	AAGLSC(Iodo-APB)WU(Iodo-APB)PGILNC(Carbamidomethyl)FLLK	2	y	1	3	noloss
1421.657	520.34937	90.546684	1.3955427	0.22581947	AAGLSCWUPGILNCFLLK	NCBI:NM_020457_1	AAGLSC(Iodo-APB)WU(Iodo-APB)PGILNC(Carbamidomethyl)FLLK	2	y	1	4	noloss
1421.657	1222.051	90.546684	1.3955427	0.21815123	AAGLSCWUPGILNCFLLK	NCBI:NM_020457_1	AAGLSC(Iodo-APB)WU(Iodo-APB)PGILNC(Carbamidomethyl)FLLK	2	y	2	13	noloss
1421.657	1350.6199	90.546684	1.3955427	0.21619661	AAGLSCWUPGILNCFLLK	NCBI:NM_020457_1	AAGLSC(Iodo-APB)WU(Iodo-APB)PGILNC(Carbamidomethyl)FLLK	2	y	2	16	noloss
1421.657	1348.6041	90.546684	1.3955427	0.1696191	AAGLSCWUPGILNCFLLK	NCBI:NM_020457_1	AAGLSC(Iodo-APB)WU(Iodo-APB)PGILNC(Carbamidomethyl)FLLK	2	b	2	17	noloss
1421.657	1077.6125	90.546684	1.3955427	0.12285139	AAGLSCWUPGILNCFLLK	NCBI:NM_020457_1	AAGLSC(Iodo-APB)WU(Iodo-APB)PGILNC(Carbamidomethyl)FLLK	2	y	1	9	noloss
948.10706	587.8363	90.546684	1.0308359	1	AAGLSCWUPGILNCFLLK	NCBI:NM_020457_1	AAGLSC(Iodo-APB)WU(Iodo-APB)PGILNC(Carbamidomethyl)FLLK	3	y	2	10	noloss
948.10706	1174.6653	90.546684	1.0308359	0.87171346	AAGLSCWUPGILNCFLLK	NCBI:NM_020457_1	AAGLSC(Iodo-APB)WU(Iodo-APB)PGILNC(Carbamidomethyl)FLLK	3	y	1	10	noloss
948.10706	834.82794	90.546684	1.0308359	0.55696493	AAGLSCWUPGILNCFLLK	NCBI:NM_020457_1	AAGLSC(Iodo-APB)WU(Iodo-APB)PGILNC(Carbamidomethyl)FLLK	3	b	2	8	noloss
948.10706	907.50696	90.546684	1.0308359	0.43817785	AAGLSCWUPGILNCFLLK	NCBI:NM_020457_1	AAGLSC(Iodo-APB)WU(Iodo-APB)PGILNC(Carbamidomethyl)FLLK	3	y	1	7	noloss
948.10706	870.40991	90.546684	1.0308359	0.31367576	AAGLSCWUPGILNCFLLK	NCBI:NM_020457_1	AAGLSC(Iodo-APB)WU(Iodo-APB)PGILNC(Carbamidomethyl)FLLK	3	y	2	11	noloss
948.10706	794.42291	90.546684	1.0308359	0.27707517	AAGLSCWUPGILNCFLLK	NCBI:NM_020457_1	AAGLSC(Iodo-APB)WU(Iodo-APB)PGILNC(Carbamidomethyl)FLLK	3	y	1	6	noloss
948.10706	1103.5012	90.546684	1.0308359	0.20386672	AAGLSCWUPGILNCFLLK	NCBI:NM_020457_1	AAGLSC(Iodo-APB)WU(Iodo-APB)PGILNC(Carbamidomethyl)FLLK	3	b	1	7	noloss
948.10706	917.42194	90.546684	1.0308359	0.16431977	AAGLSCWUPGILNCFLLK	NCBI:NM_020457_1	AAGLSC(Iodo-APB)WU(Iodo-APB)PGILNC(Carbamidomethyl)FLLK	3	b	1	6	noloss
948.10706	1077.6125	90.546684	1.0308359	0.10952107	AAGLSCWUPGILNCFLLK	NCBI:NM_020457_1	AAGLSC(Iodo-APB)WU(Iodo-APB)PGILNC(Carbamidomethyl)FLLK	3	y	1	9	noloss
948.10706	968.40704	90.546684	1.0308359	0.10578159	AAGLSCWUPGILNCFLLK	NCBI:NM_020457_1	AAGLSC(Iodo-APB)WU(Iodo-APB)PGILNC(Carbamidomethyl)FLLK	3	b	2	11	noloss
948.10706	313.18704	90.546684	1.0308359	0.10187527	AAGLSCWUPGILNCFLLK	NCBI:NM_020457_1	AAGLSC(Iodo-APB)WU(Iodo-APB)PGILNC(Carbamidomethyl)FLLK	3	b	1	4	noloss
948.10706	963.44958	90.546684	1.0308359	0.099955112	AAGLSCWUPGILNCFLLK	NCBI:NM_020457_1	AAGLSC(Iodo-APB)WU(Iodo-APB)PGILNC(Carbamidomethyl)FLLK	3	y	2	12	noloss
948.10706	1020.5911	90.546684	1.0308359	0.091464944	AAGLSCWUPGILNCFLLK	NCBI:NM_020457_1	AAGLSC(Iodo-APB)WU(Iodo-APB)PGILNC(Carbamidomethyl)FLLK	3	y	1	8	noloss
948.10706	680.38	90.546684	1.0308359	0.087503269	AAGLSCWUPGILNCFLLK	NCBI:NM_020457_1	AAGLSC(Iodo-APB)WU(Iodo-APB)PGILNC(Carbamidomethyl)FLLK	3	y	1	5	noloss
948.10706	400.21906	90.546684	1.0308359	0.083712161	AAGLSCWUPGILNCFLLK	NCBI:NM_020457_1	AAGLSC(Iodo-APB)WU(Iodo-APB)PGILNC(Carbamidomethyl)FLLK	3	b	1	5	noloss
948.10706	1265.567	90.546684	1.0308359	0.080085598	AAGLSCWUPGILNCFLLK	NCBI:NM_020457_1	AAGLSC(Iodo-APB)WU(Iodo-APB)PGILNC(Carbamidomethyl)FLLK	3	y	2	14	noloss
711.33209	794.42291	90.546684	0.94462889	1	AAGLSCWUPGILNCFLLK	NCBI:NM_020457_1	AAGLSC(Iodo-APB)WU(Iodo-APB)PGILNC(Carbamidomethyl)FLLK	4	y	1	6	noloss
711.33209	907.50696	90.546684	0.94462889	0.7797699	AAGLSCWUPGILNCFLLK	NCBI:NM_020457_1	AAGLSC(Iodo-APB)WU(Iodo-APB)PGILNC(Carbamidomethyl)FLLK	4	y	1	7	noloss
711.33209	587.8363	90.546684	0.94462889	0.35484499	AAGLSCWUPGILNCFLLK	NCBI:NM_020457_1	AAGLSC(Iodo-APB)WU(Iodo-APB)PGILNC(Carbamidomethyl)FLLK	4	y	2	10	noloss
711.33209	680.38	90.546684	0.94462889	0.33777073	AAGLSCWUPGILNCFLLK	NCBI:NM_020457_1	AAGLSC(Iodo-APB)WU(Iodo-APB)PGILNC(Carbamidomethyl)FLLK	4	y	1	5	noloss
711.33209	520.34937	90.546684	0.94462889	0.24078615	AAGLSCWUPGILNCFLLK	NCBI:NM_020457_1	AAGLSC(Iodo-APB)WU(Iodo-APB)PGILNC(Carbamidomethyl)FLLK	4	y	1	4	noloss
711.33209	1174.6653	90.546684	0.94462889	0.19082077	AAGLSCWUPGILNCFLLK	NCBI:NM_020457_1	AAGLSC(Iodo-APB)WU(Iodo-APB)PGILNC(Carbamidomethyl)FLLK	4	y	1	10	noloss
711.33209	1020.5911	90.546684	0.94462889	0.13795955	AAGLSCWUPGILNCFLLK	NCBI:NM_020457_1	AAGLSC(Iodo-APB)WU(Iodo-APB)PGILNC(Carbamidomethyl)FLLK	4	y	1	8	noloss
711.33209	373.28094	90.546684	0.94462889	0.12862793	AAGLSCWUPGILNCFLLK	NCBI:NM_020457_1	AAGLSC(Iodo-APB)WU(Iodo-APB)PGILNC(Carbamidomethyl)FLLK	4	y	1	3	noloss
711.33209	1077.6125	90.546684	0.94462889	0.11667384	AAGLSCWUPGILNCFLLK	NCBI:NM_020457_1	AAGLSC(Iodo-APB)WU(Iodo-APB)PGILNC(Carbamidomethyl)FLLK	4	y	1	9	noloss
711.33209	313.18704	90.546684	0.94462889	0.11646191	AAGLSCWUPGILNCFLLK	NCBI:NM_020457_1	AAGLSC(Iodo-APB)WU(Iodo-APB)PGILNC(Carbamidomethyl)FLLK	4	b	1	4	noloss
711.33209	834.82794	90.546684	0.94462889	0.09918505	AAGLSCWUPGILNCFLLK	NCBI:NM_020457_1	AAGLSC(Iodo-APB)WU(Iodo-APB)PGILNC(Carbamidomethyl)FLLK	4	b	2	8	noloss
711.33209	917.42194	90.546684	0.94462889	0.094086394	AAGLSCWUPGILNCFLLK	NCBI:NM_020457_1	AAGLSC(Iodo-APB)WU(Iodo-APB)PGILNC(Carbamidomethyl)FLLK	4	b	1	6	noloss
711.33209	870.40991	90.546684	0.94462889	0.084416777	AAGLSCWUPGILNCFLLK	NCBI:NM_020457_1	AAGLSC(Iodo-APB)WU(Iodo-APB)PGILNC(Carbamidomethyl)FLLK	4	y	2	11	noloss
711.33209	400.21906	90.546684	0.94462889	0.070688367	AAGLSCWUPGILNCFLLK	NCBI:NM_020457_1	AAGLSC(Iodo-APB)WU(Iodo-APB)PGILNC(Carbamidomethyl)FLLK	4	b	1	5	noloss
1393.1462	1357.6277	90.288704	1.3957024	1	AAGLSCWUPGILNCFLLK	NCBI:NM_020457_1	AAGLSC(Iodo-APB)WU(Iodo-APB)PGILNCFLLK	2	y	2	17	noloss
1393.1462	1322.1091	90.288704	1.3957024	0.99282295	AAGLSCWUPGILNCFLLK	NCBI:NM_020457_1	AAGLSC(Iodo-APB)WU(Iodo-APB)PGILNCFLLK	2	y	2	16	noloss
1393.1462	934.93884	90.288704	1.3957024	0.9899621	AAGLSCWUPGILNCFLLK	NCBI:NM_020457_1	AAGLSC(Iodo-APB)WU(Iodo-APB)PGILNCFLLK	2	y	2	12	noloss
1393.1462	1237.0563	90.288704	1.3957024	0.98443133	AAGLSCWUPGILNCFLLK	NCBI:NM_020457_1	AAGLSC(Iodo-APB)WU(Iodo-APB)PGILNCFLLK	2	y	2	14	noloss
1393.1462	1293.5984	90.288704	1.3957024	0.97873276	AAGLSCWUPGILNCFLLK	NCBI:NM_020457_1	AAGLSC(Iodo-APB)WU(Iodo-APB)PGILNCFLLK	2	y	2	15	noloss
1393.1462	1193.5403	90.288704	1.3957024	0.9581188	AAGLSCWUPGILNCFLLK	NCBI:NM_020457_1	AAGLSC(Iodo-APB)WU(Iodo-APB)PGILNCFLLK	2	y	2	13	noloss
1393.1462	510.79916	90.288704	1.3957024	0.95001531	AAGLSCWUPGILNCFLLK	NCBI:NM_020457_1	AAGLSC(Iodo-APB)WU(Iodo-APB)PGILNCFLLK	2	y	2	9	noloss
1393.1462	482.28842	90.288704	1.3957024	0.94982183	AAGLSCWUPGILNCFLLK	NCBI:NM_020457_1	AAGLSC(Iodo-APB)WU(Iodo-APB)PGILNCFLLK	2	y	2	8	noloss
1393.1462	841.89923	90.288704	1.3957024	0.94718522	AAGLSCWUPGILNCFLLK	NCBI:NM_020457_1	AAGLSC(Iodo-APB)WU(Iodo-APB)PGILNCFLLK	2	y	2	11	noloss
1393.1462	260.67831	90.288704	1.3957024	0.93011296	AAGLSCWUPGILNCFLLK	NCBI:NM_020457_1	AAGLSC(Iodo-APB)WU(Iodo-APB)PGILNCFLLK	2	y	2	4	noloss
1393.1462	312.18289	90.288704	1.3957024	0.91904002	AAGLSCWUPGILNCFLLK	NCBI:NM_020457_1	AAGLSC(Iodo-APB)WU(Iodo-APB)PGILNCFLLK	2	y	2	5	noloss
1393.1462	369.20438	90.288704	1.3957024	0.90978217	AAGLSCWUPGILNCFLLK	NCBI:NM_020457_1	AAGLSC(Iodo-APB)WU(Iodo-APB)PGILNCFLLK	2	y	2	6	noloss
1393.1462	559.32556	90.288704	1.3957024	0.89493996	AAGLSCWUPGILNCFLLK	NCBI:NM_020457_1	AAGLSC(Iodo-APB)WU(Iodo-APB)PGILNCFLLK	2	y	2	10	noloss
1393.1462	425.7464	90.288704	1.3957024	0.89268082	AAGLSCWUPGILNCFLLK	NCBI:NM_020457_1	AAGLSC(Iodo-APB)WU(Iodo-APB)PGILNCFLLK	2	y	2	7	noloss
1393.1462	1868.8705	90.288704	1.3957024	0.87721038	AAGLSCWUPGILNCFLLK	NCBI:NM_020457_1	AAGLSC(Iodo-APB)WU(Iodo-APB)PGILNCFLLK	2	y	1	12	noloss
1393.1462	850.48553	90.288704	1.3957024	0.64452082	AAGLSCWUPGILNCFLLK	NCBI:NM_020457_1	AAGLSC(Iodo-APB)WU(Iodo-APB)PGILNCFLLK	2	y	1	7	noloss
929.09991	559.32556	90.288704	1.031893	1	AAGLSCWUPGILNCFLLK	NCBI:NM_020457_1	AAGLSC(Iodo-APB)WU(Iodo-APB)PGILNCFLLK	3	y	2	10	noloss
929.09991	1357.6277	90.288704	1.031893	0.99237859	AAGLSCWUPGILNCFLLK	NCBI:NM_020457_1	AAGLSC(Iodo-APB)WU(Iodo-APB)PGILNCFLLK	3	y	2	17	noloss
929.09991	1322.1091	90.288704	1.031893	0.98645437	AAGLSCWUPGILNCFLLK	NCBI:NM_020457_1	AAGLSC(Iodo-APB)WU(Iodo-APB)PGILNCFLLK	3	y	2	16	noloss
929.09991	1237.0563	90.288704	1.031893	0.98209453	AAGLSCWUPGILNCFLLK	NCBI:NM_020457_1	AAGLSC(Iodo-APB)WU(Iodo-APB)PGILNCFLLK	3	y	2	14	noloss
929.09991	260.67831	90.288704	1.031893	0.97043014	AAGLSCWUPGILNCFLLK	NCBI:NM_020457_1	AAGLSC(Iodo-APB)WU(Iodo-APB)PGILNCFLLK	3	y	2	4	noloss
929.09991	1293.5984	90.288704	1.031893	0.9671396	AAGLSCWUPGILNCFLLK	NCBI:NM_020457_1	AAGLSC(Iodo-APB)WU(Iodo-APB)PGILNCFLLK	3	y	2	15	noloss
929.09991	312.18289	90.288704	1.031893	0.954952	AAGLSCWUPGILNCFLLK	NCBI:NM_020457_1	AAGLSC(Iodo-APB)WU(Iodo-APB)PGILNCFLLK	3	y	2	5	noloss
929.09991	425.7464	90.288704	1.031893	0.95456231	AAGLSCWUPGILNCFLLK	NCBI:NM_020457_1	AAGLSC(Iodo-APB)WU(Iodo-APB)PGILNCFLLK	3	y	2	7	noloss
929.09991	934.93884	90.288704	1.031893	0.95197707	AAGLSCWUPGILNCFLLK	NCBI:NM_020457_1	AAGLSC(Iodo-APB)WU(Iodo-APB)PGILNCFLLK	3	y	2	12	noloss
929.09991	841.89923	90.288704	1.031893	0.95109326	AAGLSCWUPGILNCFLLK	NCBI:NM_020457_1	AAGLSC(Iodo-APB)WU(Iodo-APB)PGILNCFLLK	3	y	2	11	noloss
929.09991	482.28842	90.288704	1.031893	0.95088738	AAGLSCWUPGILNCFLLK	NCBI:NM_020457_1	AAGLSC(Iodo-APB)WU(Iodo-APB)PGILNCFLLK	3	y	2	8	noloss
929.09991	510.79916	90.288704	1.031893	0.94718862	AAGLSCWUPGILNCFLLK	NCBI:NM_020457_1	AAGLSC(Iodo-APB)WU(Iodo-APB)PGILNCFLLK	3	y	2	9	noloss
929.09991	369.20438	90.288704	1.031893	0.93594038	AAGLSCWUPGILNCFLLK	NCBI:NM_020457_1	AAGLSC(Iodo-APB)WU(Iodo-APB)PGILNCFLLK	3	y	2	6	noloss
929.09991	1193.5403	90.288704	1.031893	0.93223917	AAGLSCWUPGILNCFLLK	NCBI:NM_020457_1	AAGLSC(Iodo-APB)WU(Iodo-APB)PGILNCFLLK	3	y	2	13	noloss
929.09991	1868.8705	90.288704	1.031893	0.82263303	AAGLSCWUPGILNCFLLK	NCBI:NM_020457_1	AAGLSC(Iodo-APB)WU(Iodo-APB)PGILNCFLLK	3	y	1	12	noloss
929.09991	1117.6438	90.288704	1.031893	0.61628282	AAGLSCWUPGILNCFLLK	NCBI:NM_020457_1	AAGLSC(Iodo-APB)WU(Iodo-APB)PGILNCFLLK	3	y	1	10	noloss
697.07672	559.32556	90.288704	0.94050854	1	AAGLSCWUPGILNCFLLK	NCBI:NM_020457_1	AAGLSC(Iodo-APB)WU(Iodo-APB)PGILNCFLLK	4	y	2	10	noloss
697.07672	1357.6277	90.288704	0.94050854	0.96058381	AAGLSCWUPGILNCFLLK	NCBI:NM_020457_1	AAGLSC(Iodo-APB)WU(Iodo-APB)PGILNCFLLK	4	y	2	17	noloss
697.07672	934.93884	90.288704	0.94050854	0.94605297	AAGLSCWUPGILNCFLLK	NCBI:NM_020457_1	AAGLSC(Iodo-APB)WU(Iodo-APB)PGILNCFLLK	4	y	2	12	noloss
697.07672	510.79916	90.288704	0.94050854	0.93490303	AAGLSCWUPGILNCFLLK	NCBI:NM_020457_1	AAGLSC(Iodo-APB)WU(Iodo-APB)PGILNCFLLK	4	y	2	9	noloss
697.07672	1237.0563	90.288704	0.94050854	0.93301409	AAGLSCWUPGILNCFLLK	NCBI:NM_020457_1	AAGLSC(Iodo-APB)WU(Iodo-APB)PGILNCFLLK	4	y	2	14	noloss
697.07672	1322.1091	90.288704	0.94050854	0.92975891	AAGLSCWUPGILNCFLLK	NCBI:NM_020457_1	AAGLSC(Iodo-APB)WU(Iodo-APB)PGILNCFLLK	4	y	2	16	noloss
697.07672	841.89923	90.288704	0.94050854	0.92784762	AAGLSCWUPGILNCFLLK	NCBI:NM_020457_1	AAGLSC(Iodo-APB)WU(Iodo-APB)PGILNCFLLK	4	y	2	11	noloss
697.07672	482.28842	90.288704	0.94050854	0.92117095	AAGLSCWUPGILNCFLLK	NCBI:NM_020457_1	AAGLSC(Iodo-APB)WU(Iodo-APB)PGILNCFLLK	4	y	2	8	noloss
697.07672	1293.5984	90.288704	0.94050854	0.91991246	AAGLSCWUPGILNCFLLK	NCBI:NM_020457_1	AAGLSC(Iodo-APB)WU(Iodo-APB)PGILNCFLLK	4	y	2	15	noloss
697.07672	260.67831	90.288704	0.94050854	0.91674155	AAGLSCWUPGILNCFLLK	NCBI:NM_020457_1	AAGLSC(Iodo-APB)WU(Iodo-APB)PGILNCFLLK	4	y	2	4	noloss
697.07672	425.7464	90.288704	0.94050854	0.91673666	AAGLSCWUPGILNCFLLK	NCBI:NM_020457_1	AAGLSC(Iodo-APB)WU(Iodo-APB)PGILNCFLLK	4	y	2	7	noloss
697.07672	312.18289	90.288704	0.94050854	0.90283769	AAGLSCWUPGILNCFLLK	NCBI:NM_020457_1	AAGLSC(Iodo-APB)WU(Iodo-APB)PGILNCFLLK	4	y	2	5	noloss
697.07672	1193.5403	90.288704	0.94050854	0.90254217	AAGLSCWUPGILNCFLLK	NCBI:NM_020457_1	AAGLSC(Iodo-APB)WU(Iodo-APB)PGILNCFLLK	4	y	2	13	noloss
697.07672	369.20438	90.288704	0.94050854	0.87789714	AAGLSCWUPGILNCFLLK	NCBI:NM_020457_1	AAGLSC(Iodo-APB)WU(Iodo-APB)PGILNCFLLK	4	y	2	6	noloss
697.07672	1868.8705	90.288704	0.94050854	0.79668152	AAGLSCWUPGILNCFLLK	NCBI:NM_020457_1	AAGLSC(Iodo-APB)WU(Iodo-APB)PGILNCFLLK	4	y	1	12	noloss
697.07672	850.48553	90.288704	0.94050854	0.57981974	AAGLSCWUPGILNCFLLK	NCBI:NM_020457_1	AAGLSC(Iodo-APB)WU(Iodo-APB)PGILNCFLLK	4	y	1	7	noloss
1421.657	1311.4763	93.557701	1.4432015	1	AAGLSCWUPGILNCFLLK	NCBI:NM_020457_1	AAGLSC(Carbamidomethyl)WU(Iodo-APB)PGILNC(Iodo-APB)FLLK	2	b	1	8	noloss
1421.657	746.32904	93.557701	1.4432015	0.63661867	AAGLSCWUPGILNCFLLK	NCBI:NM_020457_1	AAGLSC(Carbamidomethyl)WU(Iodo-APB)PGILNC(Iodo-APB)FLLK	2	b	1	7	noloss
1421.657	1531.8375	93.557701	1.4432015	0.3794308	AAGLSCWUPGILNCFLLK	NCBI:NM_020457_1	AAGLSC(Carbamidomethyl)WU(Iodo-APB)PGILNC(Iodo-APB)FLLK	2	y	1	10	noloss
1421.657	560.24969	93.557701	1.4432015	0.32124087	AAGLSCWUPGILNCFLLK	NCBI:NM_020457_1	AAGLSC(Carbamidomethyl)WU(Iodo-APB)PGILNC(Iodo-APB)FLLK	2	b	1	6	noloss
1421.657	1264.6792	93.557701	1.4432015	0.29934826	AAGLSCWUPGILNCFLLK	NCBI:NM_020457_1	AAGLSC(Carbamidomethyl)WU(Iodo-APB)PGILNC(Iodo-APB)FLLK	2	y	1	7	noloss
1421.657	520.34937	93.557701	1.4432015	0.28888014	AAGLSCWUPGILNCFLLK	NCBI:NM_020457_1	AAGLSC(Carbamidomethyl)WU(Iodo-APB)PGILNC(Iodo-APB)FLLK	2	y	1	4	noloss
1421.657	1151.5951	93.557701	1.4432015	0.2685461	AAGLSCWUPGILNCFLLK	NCBI:NM_020457_1	AAGLSC(Carbamidomethyl)WU(Iodo-APB)PGILNC(Iodo-APB)FLLK	2	y	1	6	noloss
1421.657	373.28094	93.557701	1.4432015	0.25320813	AAGLSCWUPGILNCFLLK	NCBI:NM_020457_1	AAGLSC(Carbamidomethyl)WU(Iodo-APB)PGILNC(Iodo-APB)FLLK	2	y	1	3	noloss
1421.657	1037.5522	93.557701	1.4432015	0.25030443	AAGLSCWUPGILNCFLLK	NCBI:NM_020457_1	AAGLSC(Carbamidomethyl)WU(Iodo-APB)PGILNC(Iodo-APB)FLLK	2	y	1	5	noloss
1421.657	1265.567	93.557701	1.4432015	0.21799408	AAGLSCWUPGILNCFLLK	NCBI:NM_020457_1	AAGLSC(Carbamidomethyl)WU(Iodo-APB)PGILNC(Iodo-APB)FLLK	2	y	2	14	noloss
1421.657	1350.6199	93.557701	1.4432015	0.21792924	AAGLSCWUPGILNCFLLK	NCBI:NM_020457_1	AAGLSC(Carbamidomethyl)WU(Iodo-APB)PGILNC(Iodo-APB)FLLK	2	y	2	16	noloss
1421.657	1348.6041	93.557701	1.4432015	0.20839167	AAGLSCWUPGILNCFLLK	NCBI:NM_020457_1	AAGLSC(Carbamidomethyl)WU(Iodo-APB)PGILNC(Iodo-APB)FLLK	2	b	2	17	noloss
1421.657	1222.051	93.557701	1.4432015	0.18029937	AAGLSCWUPGILNCFLLK	NCBI:NM_020457_1	AAGLSC(Carbamidomethyl)WU(Iodo-APB)PGILNC(Iodo-APB)FLLK	2	y	2	13	noloss
1421.657	1578.6346	93.557701	1.4432015	0.12008489	AAGLSCWUPGILNCFLLK	NCBI:NM_020457_1	AAGLSC(Carbamidomethyl)WU(Iodo-APB)PGILNC(Iodo-APB)FLLK	2	b	1	11	noloss
1421.657	400.21906	93.557701	1.4432015	0.098089211	AAGLSCWUPGILNCFLLK	NCBI:NM_020457_1	AAGLSC(Carbamidomethyl)WU(Iodo-APB)PGILNC(Iodo-APB)FLLK	2	b	1	5	noloss
1421.657	1292.0621	93.557701	1.4432015	0.070856445	AAGLSCWUPGILNCFLLK	NCBI:NM_020457_1	AAGLSC(Carbamidomethyl)WU(Iodo-APB)PGILNC(Iodo-APB)FLLK	2	b	2	16	noloss
948.10706	766.42236	93.557701	1.0915253	1	AAGLSCWUPGILNCFLLK	NCBI:NM_020457_1	AAGLSC(Carbamidomethyl)WU(Iodo-APB)PGILNC(Iodo-APB)FLLK	3	y	2	10	noloss
948.10706	746.32904	93.557701	1.0915253	0.34338102	AAGLSCWUPGILNCFLLK	NCBI:NM_020457_1	AAGLSC(Carbamidomethyl)WU(Iodo-APB)PGILNC(Iodo-APB)FLLK	3	b	1	7	noloss
948.10706	1048.9961	93.557701	1.0915253	0.33711064	AAGLSCWUPGILNCFLLK	NCBI:NM_020457_1	AAGLSC(Carbamidomethyl)WU(Iodo-APB)PGILNC(Iodo-APB)FLLK	3	y	2	11	noloss
948.10706	632.84326	93.557701	1.0915253	0.30197349	AAGLSCWUPGILNCFLLK	NCBI:NM_020457_1	AAGLSC(Carbamidomethyl)WU(Iodo-APB)PGILNC(Iodo-APB)FLLK	3	y	2	7	noloss
948.10706	656.24182	93.557701	1.0915253	0.29605147	AAGLSCWUPGILNCFLLK	NCBI:NM_020457_1	AAGLSC(Carbamidomethyl)WU(Iodo-APB)PGILNC(Iodo-APB)FLLK	3	b	2	8	noloss
948.10706	1151.5951	93.557701	1.0915253	0.28630173	AAGLSCWUPGILNCFLLK	NCBI:NM_020457_1	AAGLSC(Carbamidomethyl)WU(Iodo-APB)PGILNC(Iodo-APB)FLLK	3	y	1	6	noloss
948.10706	1311.4763	93.557701	1.0915253	0.25151491	AAGLSCWUPGILNCFLLK	NCBI:NM_020457_1	AAGLSC(Carbamidomethyl)WU(Iodo-APB)PGILNC(Iodo-APB)FLLK	3	b	1	8	noloss
948.10706	733.27893	93.557701	1.0915253	0.2460513	AAGLSCWUPGILNCFLLK	NCBI:NM_020457_1	AAGLSC(Carbamidomethyl)WU(Iodo-APB)PGILNC(Iodo-APB)FLLK	3	b	2	10	noloss
948.10706	1264.6792	93.557701	1.0915253	0.24571241	AAGLSCWUPGILNCFLLK	NCBI:NM_020457_1	AAGLSC(Carbamidomethyl)WU(Iodo-APB)PGILNC(Iodo-APB)FLLK	3	y	1	7	noloss
948.10706	789.82098	93.557701	1.0915253	0.24436691	AAGLSCWUPGILNCFLLK	NCBI:NM_020457_1	AAGLSC(Carbamidomethyl)WU(Iodo-APB)PGILNC(Iodo-APB)FLLK	3	b	2	11	noloss
948.10706	560.24969	93.557701	1.0915253	0.18776901	AAGLSCWUPGILNCFLLK	NCBI:NM_020457_1	AAGLSC(Carbamidomethyl)WU(Iodo-APB)PGILNC(Iodo-APB)FLLK	3	b	1	6	noloss
948.10706	520.34937	93.557701	1.0915253	0.16644378	AAGLSCWUPGILNCFLLK	NCBI:NM_020457_1	AAGLSC(Carbamidomethyl)WU(Iodo-APB)PGILNC(Iodo-APB)FLLK	3	y	1	4	noloss
948.10706	1037.5522	93.557701	1.0915253	0.15188485	AAGLSCWUPGILNCFLLK	NCBI:NM_020457_1	AAGLSC(Carbamidomethyl)WU(Iodo-APB)PGILNC(Iodo-APB)FLLK	3	y	1	5	noloss
948.10706	400.21906	93.557701	1.0915253	0.14655979	AAGLSCWUPGILNCFLLK	NCBI:NM_020457_1	AAGLSC(Carbamidomethyl)WU(Iodo-APB)PGILNC(Iodo-APB)FLLK	3	b	1	5	noloss
948.10706	1142.0358	93.557701	1.0915253	0.14636408	AAGLSCWUPGILNCFLLK	NCBI:NM_020457_1	AAGLSC(Carbamidomethyl)WU(Iodo-APB)PGILNC(Iodo-APB)FLLK	3	y	2	12	noloss
948.10706	576.30121	93.557701	1.0915253	0.14351922	AAGLSCWUPGILNCFLLK	NCBI:NM_020457_1	AAGLSC(Carbamidomethyl)WU(Iodo-APB)PGILNC(Iodo-APB)FLLK	3	y	2	6	noloss
711.33209	766.42236	93.557701	0.96581632	1	AAGLSCWUPGILNCFLLK	NCBI:NM_020457_1	AAGLSC(Carbamidomethyl)WU(Iodo-APB)PGILNC(Iodo-APB)FLLK	4	y	2	10	noloss
711.33209	520.34937	93.557701	0.96581632	0.27095506	AAGLSCWUPGILNCFLLK	NCBI:NM_020457_1	AAGLSC(Carbamidomethyl)WU(Iodo-APB)PGILNC(Iodo-APB)FLLK	4	y	1	4	noloss
711.33209	1151.5951	93.557701	0.96581632	0.18675674	AAGLSCWUPGILNCFLLK	NCBI:NM_020457_1	AAGLSC(Carbamidomethyl)WU(Iodo-APB)PGILNC(Iodo-APB)FLLK	4	y	1	6	noloss
711.33209	746.32904	93.557701	0.96581632	0.16720045	AAGLSCWUPGILNCFLLK	NCBI:NM_020457_1	AAGLSC(Carbamidomethyl)WU(Iodo-APB)PGILNC(Iodo-APB)FLLK	4	b	1	7	noloss
711.33209	373.28094	93.557701	0.96581632	0.16314404	AAGLSCWUPGILNCFLLK	NCBI:NM_020457_1	AAGLSC(Carbamidomethyl)WU(Iodo-APB)PGILNC(Iodo-APB)FLLK	4	y	1	3	noloss
711.33209	632.84326	93.557701	0.96581632	0.16122659	AAGLSCWUPGILNCFLLK	NCBI:NM_020457_1	AAGLSC(Carbamidomethyl)WU(Iodo-APB)PGILNC(Iodo-APB)FLLK	4	y	2	7	noloss
711.33209	1037.5522	93.557701	0.96581632	0.13642323	AAGLSCWUPGILNCFLLK	NCBI:NM_020457_1	AAGLSC(Carbamidomethyl)WU(Iodo-APB)PGILNC(Iodo-APB)FLLK	4	y	1	5	noloss
711.33209	560.24969	93.557701	0.96581632	0.12270724	AAGLSCWUPGILNCFLLK	NCBI:NM_020457_1	AAGLSC(Carbamidomethyl)WU(Iodo-APB)PGILNC(Iodo-APB)FLLK	4	b	1	6	noloss
711.33209	1264.6792	93.557701	0.96581632	0.12068529	AAGLSCWUPGILNCFLLK	NCBI:NM_020457_1	AAGLSC(Carbamidomethyl)WU(Iodo-APB)PGILNC(Iodo-APB)FLLK	4	y	1	7	noloss
711.33209	576.30121	93.557701	0.96581632	0.11657903	AAGLSCWUPGILNCFLLK	NCBI:NM_020457_1	AAGLSC(Carbamidomethyl)WU(Iodo-APB)PGILNC(Iodo-APB)FLLK	4	y	2	6	noloss
711.33209	313.18704	93.557701	0.96581632	0.11289444	AAGLSCWUPGILNCFLLK	NCBI:NM_020457_1	AAGLSC(Carbamidomethyl)WU(Iodo-APB)PGILNC(Iodo-APB)FLLK	4	b	1	4	noloss
711.33209	1048.9961	93.557701	0.96581632	0.10459557	AAGLSCWUPGILNCFLLK	NCBI:NM_020457_1	AAGLSC(Carbamidomethyl)WU(Iodo-APB)PGILNC(Iodo-APB)FLLK	4	y	2	11	noloss
711.33209	717.896	93.557701	0.96581632	0.07998468	AAGLSCWUPGILNCFLLK	NCBI:NM_020457_1	AAGLSC(Carbamidomethyl)WU(Iodo-APB)PGILNC(Iodo-APB)FLLK	4	y	2	9	noloss
711.33209	400.21906	93.557701	0.96581632	0.074574187	AAGLSCWUPGILNCFLLK	NCBI:NM_020457_1	AAGLSC(Carbamidomethyl)WU(Iodo-APB)PGILNC(Iodo-APB)FLLK	4	b	1	5	noloss
1243.0708	1174.6653	92.52317	1.3436688	1	AAGLSCWUPGILNCFLLK	NCBI:NM_020457_1	AAGLSC(Carbamidomethyl)WU(Iodo-APB)PGILNC(Carbamidomethyl)FLLK	2	y	1	10	noloss
1243.0708	1311.4763	92.52317	1.3436688	0.66604215	AAGLSCWUPGILNCFLLK	NCBI:NM_020457_1	AAGLSC(Carbamidomethyl)WU(Iodo-APB)PGILNC(Carbamidomethyl)FLLK	2	b	1	8	noloss
1243.0708	907.50696	92.52317	1.3436688	0.61852288	AAGLSCWUPGILNCFLLK	NCBI:NM_020457_1	AAGLSC(Carbamidomethyl)WU(Iodo-APB)PGILNC(Carbamidomethyl)FLLK	2	y	1	7	noloss
1243.0708	746.32904	92.52317	1.3436688	0.59681171	AAGLSCWUPGILNCFLLK	NCBI:NM_020457_1	AAGLSC(Carbamidomethyl)WU(Iodo-APB)PGILNC(Carbamidomethyl)FLLK	2	b	1	7	noloss
1243.0708	794.42291	92.52317	1.3436688	0.44987172	AAGLSCWUPGILNCFLLK	NCBI:NM_020457_1	AAGLSC(Carbamidomethyl)WU(Iodo-APB)PGILNC(Carbamidomethyl)FLLK	2	y	1	6	noloss
1243.0708	560.24969	92.52317	1.3436688	0.29816476	AAGLSCWUPGILNCFLLK	NCBI:NM_020457_1	AAGLSC(Carbamidomethyl)WU(Iodo-APB)PGILNC(Carbamidomethyl)FLLK	2	b	1	6	noloss
1243.0708	680.38	92.52317	1.3436688	0.28311941	AAGLSCWUPGILNCFLLK	NCBI:NM_020457_1	AAGLSC(Carbamidomethyl)WU(Iodo-APB)PGILNC(Carbamidomethyl)FLLK	2	y	1	5	noloss
1243.0708	1086.981	92.52317	1.3436688	0.23533261	AAGLSCWUPGILNCFLLK	NCBI:NM_020457_1	AAGLSC(Carbamidomethyl)WU(Iodo-APB)PGILNC(Carbamidomethyl)FLLK	2	y	2	14	noloss
1243.0708	1172.0337	92.52317	1.3436688	0.23000798	AAGLSCWUPGILNCFLLK	NCBI:NM_020457_1	AAGLSC(Carbamidomethyl)WU(Iodo-APB)PGILNC(Carbamidomethyl)FLLK	2	y	2	16	noloss
1243.0708	373.28094	92.52317	1.3436688	0.21573651	AAGLSCWUPGILNCFLLK	NCBI:NM_020457_1	AAGLSC(Carbamidomethyl)WU(Iodo-APB)PGILNC(Carbamidomethyl)FLLK	2	y	1	3	noloss
1243.0708	520.34937	92.52317	1.3436688	0.2054701	AAGLSCWUPGILNCFLLK	NCBI:NM_020457_1	AAGLSC(Carbamidomethyl)WU(Iodo-APB)PGILNC(Carbamidomethyl)FLLK	2	y	1	4	noloss
1243.0708	1043.465	92.52317	1.3436688	0.19188358	AAGLSCWUPGILNCFLLK	NCBI:NM_020457_1	AAGLSC(Carbamidomethyl)WU(Iodo-APB)PGILNC(Carbamidomethyl)FLLK	2	y	2	13	noloss
1243.0708	1170.0181	92.52317	1.3436688	0.15142977	AAGLSCWUPGILNCFLLK	NCBI:NM_020457_1	AAGLSC(Carbamidomethyl)WU(Iodo-APB)PGILNC(Carbamidomethyl)FLLK	2	b	2	17	noloss
1243.0708	400.21906	92.52317	1.3436688	0.12692091	AAGLSCWUPGILNCFLLK	NCBI:NM_020457_1	AAGLSC(Carbamidomethyl)WU(Iodo-APB)PGILNC(Carbamidomethyl)FLLK	2	b	1	5	noloss
829.04962	587.8363	92.52317	0.98688406	1	AAGLSCWUPGILNCFLLK	NCBI:NM_020457_1	AAGLSC(Carbamidomethyl)WU(Iodo-APB)PGILNC(Carbamidomethyl)FLLK	3	y	2	10	noloss
829.04962	1174.6653	92.52317	0.98688406	0.62773186	AAGLSCWUPGILNCFLLK	NCBI:NM_020457_1	AAGLSC(Carbamidomethyl)WU(Iodo-APB)PGILNC(Carbamidomethyl)FLLK	3	y	1	10	noloss
829.04962	907.50696	92.52317	0.98688406	0.62155783	AAGLSCWUPGILNCFLLK	NCBI:NM_020457_1	AAGLSC(Carbamidomethyl)WU(Iodo-APB)PGILNC(Carbamidomethyl)FLLK	3	y	1	7	noloss
829.04962	794.42291	92.52317	0.98688406	0.39617094	AAGLSCWUPGILNCFLLK	NCBI:NM_020457_1	AAGLSC(Carbamidomethyl)WU(Iodo-APB)PGILNC(Carbamidomethyl)FLLK	3	y	1	6	noloss
829.04962	656.24182	92.52317	0.98688406	0.35032091	AAGLSCWUPGILNCFLLK	NCBI:NM_020457_1	AAGLSC(Carbamidomethyl)WU(Iodo-APB)PGILNC(Carbamidomethyl)FLLK	3	b	2	8	noloss
829.04962	870.40991	92.52317	0.98688406	0.34730154	AAGLSCWUPGILNCFLLK	NCBI:NM_020457_1	AAGLSC(Carbamidomethyl)WU(Iodo-APB)PGILNC(Carbamidomethyl)FLLK	3	y	2	11	noloss
829.04962	746.32904	92.52317	0.98688406	0.2964344	AAGLSCWUPGILNCFLLK	NCBI:NM_020457_1	AAGLSC(Carbamidomethyl)WU(Iodo-APB)PGILNC(Carbamidomethyl)FLLK	3	b	1	7	noloss
829.04962	560.24969	92.52317	0.98688406	0.15538201	AAGLSCWUPGILNCFLLK	NCBI:NM_020457_1	AAGLSC(Carbamidomethyl)WU(Iodo-APB)PGILNC(Carbamidomethyl)FLLK	3	b	1	6	noloss
829.04962	1311.4763	92.52317	0.98688406	0.126426	AAGLSCWUPGILNCFLLK	NCBI:NM_020457_1	AAGLSC(Carbamidomethyl)WU(Iodo-APB)PGILNC(Carbamidomethyl)FLLK	3	b	1	8	noloss
829.04962	680.38	92.52317	0.98688406	0.12520552	AAGLSCWUPGILNCFLLK	NCBI:NM_020457_1	AAGLSC(Carbamidomethyl)WU(Iodo-APB)PGILNC(Carbamidomethyl)FLLK	3	y	1	5	noloss
829.04962	733.27893	92.52317	0.98688406	0.12120677	AAGLSCWUPGILNCFLLK	NCBI:NM_020457_1	AAGLSC(Carbamidomethyl)WU(Iodo-APB)PGILNC(Carbamidomethyl)FLLK	3	b	2	10	noloss
829.04962	1077.6125	92.52317	0.98688406	0.12066778	AAGLSCWUPGILNCFLLK	NCBI:NM_020457_1	AAGLSC(Carbamidomethyl)WU(Iodo-APB)PGILNC(Carbamidomethyl)FLLK	3	y	1	9	noloss
829.04962	963.44958	92.52317	0.98688406	0.12013546	AAGLSCWUPGILNCFLLK	NCBI:NM_020457_1	AAGLSC(Carbamidomethyl)WU(Iodo-APB)PGILNC(Carbamidomethyl)FLLK	3	y	2	12	noloss
829.04962	1086.981	92.52317	0.98688406	0.11191548	AAGLSCWUPGILNCFLLK	NCBI:NM_020457_1	AAGLSC(Carbamidomethyl)WU(Iodo-APB)PGILNC(Carbamidomethyl)FLLK	3	y	2	14	noloss
829.04962	1020.5911	92.52317	0.98688406	0.10942493	AAGLSCWUPGILNCFLLK	NCBI:NM_020457_1	AAGLSC(Carbamidomethyl)WU(Iodo-APB)PGILNC(Carbamidomethyl)FLLK	3	y	1	8	noloss
829.04962	789.82098	92.52317	0.98688406	0.10841887	AAGLSCWUPGILNCFLLK	NCBI:NM_020457_1	AAGLSC(Carbamidomethyl)WU(Iodo-APB)PGILNC(Carbamidomethyl)FLLK	3	b	2	11	noloss
622.03906	794.42291	92.52317	0.87707448	1	AAGLSCWUPGILNCFLLK	NCBI:NM_020457_1	AAGLSC(Carbamidomethyl)WU(Iodo-APB)PGILNC(Carbamidomethyl)FLLK	4	y	1	6	noloss
622.03906	907.50696	92.52317	0.87707448	0.63991535	AAGLSCWUPGILNCFLLK	NCBI:NM_020457_1	AAGLSC(Carbamidomethyl)WU(Iodo-APB)PGILNC(Carbamidomethyl)FLLK	4	y	1	7	noloss
622.03906	680.38	92.52317	0.87707448	0.39502791	AAGLSCWUPGILNCFLLK	NCBI:NM_020457_1	AAGLSC(Carbamidomethyl)WU(Iodo-APB)PGILNC(Carbamidomethyl)FLLK	4	y	1	5	noloss
622.03906	587.8363	92.52317	0.87707448	0.34228069	AAGLSCWUPGILNCFLLK	NCBI:NM_020457_1	AAGLSC(Carbamidomethyl)WU(Iodo-APB)PGILNC(Carbamidomethyl)FLLK	4	y	2	10	noloss
622.03906	520.34937	92.52317	0.87707448	0.29798675	AAGLSCWUPGILNCFLLK	NCBI:NM_020457_1	AAGLSC(Carbamidomethyl)WU(Iodo-APB)PGILNC(Carbamidomethyl)FLLK	4	y	1	4	noloss
622.03906	373.28094	92.52317	0.87707448	0.16778675	AAGLSCWUPGILNCFLLK	NCBI:NM_020457_1	AAGLSC(Carbamidomethyl)WU(Iodo-APB)PGILNC(Carbamidomethyl)FLLK	4	y	1	3	noloss
622.03906	746.32904	92.52317	0.87707448	0.14132348	AAGLSCWUPGILNCFLLK	NCBI:NM_020457_1	AAGLSC(Carbamidomethyl)WU(Iodo-APB)PGILNC(Carbamidomethyl)FLLK	4	b	1	7	noloss
622.03906	1174.6653	92.52317	0.87707448	0.14049911	AAGLSCWUPGILNCFLLK	NCBI:NM_020457_1	AAGLSC(Carbamidomethyl)WU(Iodo-APB)PGILNC(Carbamidomethyl)FLLK	4	y	1	10	noloss
622.03906	1020.5911	92.52317	0.87707448	0.12053964	AAGLSCWUPGILNCFLLK	NCBI:NM_020457_1	AAGLSC(Carbamidomethyl)WU(Iodo-APB)PGILNC(Carbamidomethyl)FLLK	4	y	1	8	noloss
622.03906	560.24969	92.52317	0.87707448	0.11567061	AAGLSCWUPGILNCFLLK	NCBI:NM_020457_1	AAGLSC(Carbamidomethyl)WU(Iodo-APB)PGILNC(Carbamidomethyl)FLLK	4	b	1	6	noloss
622.03906	1077.6125	92.52317	0.87707448	0.10711984	AAGLSCWUPGILNCFLLK	NCBI:NM_020457_1	AAGLSC(Carbamidomethyl)WU(Iodo-APB)PGILNC(Carbamidomethyl)FLLK	4	y	1	9	noloss
622.03906	313.18704	92.52317	0.87707448	0.090872496	AAGLSCWUPGILNCFLLK	NCBI:NM_020457_1	AAGLSC(Carbamidomethyl)WU(Iodo-APB)PGILNC(Carbamidomethyl)FLLK	4	b	1	4	noloss
622.03906	400.21906	92.52317	0.87707448	0.067865655	AAGLSCWUPGILNCFLLK	NCBI:NM_020457_1	AAGLSC(Carbamidomethyl)WU(Iodo-APB)PGILNC(Carbamidomethyl)FLLK	4	b	1	5	noloss
622.03906	870.40991	92.52317	0.87707448	0.058809016	AAGLSCWUPGILNCFLLK	NCBI:NM_020457_1	AAGLSC(Carbamidomethyl)WU(Iodo-APB)PGILNC(Carbamidomethyl)FLLK	4	y	2	11	noloss
1214.5601	1179.0415	92.926262	1.3384837	1	AAGLSCWUPGILNCFLLK	NCBI:NM_020457_1	AAGLSC(Carbamidomethyl)WU(Iodo-APB)PGILNCFLLK	2	y	2	17	noloss
1214.5601	934.93884	92.926262	1.3384837	0.99270076	AAGLSCWUPGILNCFLLK	NCBI:NM_020457_1	AAGLSC(Carbamidomethyl)WU(Iodo-APB)PGILNCFLLK	2	y	2	12	noloss
1214.5601	1143.5229	92.926262	1.3384837	0.98616832	AAGLSCWUPGILNCFLLK	NCBI:NM_020457_1	AAGLSC(Carbamidomethyl)WU(Iodo-APB)PGILNCFLLK	2	y	2	16	noloss
1214.5601	1115.0122	92.926262	1.3384837	0.97779983	AAGLSCWUPGILNCFLLK	NCBI:NM_020457_1	AAGLSC(Carbamidomethyl)WU(Iodo-APB)PGILNCFLLK	2	y	2	15	noloss
1214.5601	1058.4702	92.926262	1.3384837	0.96569711	AAGLSCWUPGILNCFLLK	NCBI:NM_020457_1	AAGLSC(Carbamidomethyl)WU(Iodo-APB)PGILNCFLLK	2	y	2	14	noloss
1214.5601	1014.9542	92.926262	1.3384837	0.960648	AAGLSCWUPGILNCFLLK	NCBI:NM_020457_1	AAGLSC(Carbamidomethyl)WU(Iodo-APB)PGILNCFLLK	2	y	2	13	noloss
1214.5601	482.28842	92.926262	1.3384837	0.95866936	AAGLSCWUPGILNCFLLK	NCBI:NM_020457_1	AAGLSC(Carbamidomethyl)WU(Iodo-APB)PGILNCFLLK	2	y	2	8	noloss
1214.5601	510.79916	92.926262	1.3384837	0.95739633	AAGLSCWUPGILNCFLLK	NCBI:NM_020457_1	AAGLSC(Carbamidomethyl)WU(Iodo-APB)PGILNCFLLK	2	y	2	9	noloss
1214.5601	841.89923	92.926262	1.3384837	0.95337331	AAGLSCWUPGILNCFLLK	NCBI:NM_020457_1	AAGLSC(Carbamidomethyl)WU(Iodo-APB)PGILNCFLLK	2	y	2	11	noloss
1214.5601	260.67831	92.926262	1.3384837	0.94130749	AAGLSCWUPGILNCFLLK	NCBI:NM_020457_1	AAGLSC(Carbamidomethyl)WU(Iodo-APB)PGILNCFLLK	2	y	2	4	noloss
1214.5601	312.18289	92.926262	1.3384837	0.92775869	AAGLSCWUPGILNCFLLK	NCBI:NM_020457_1	AAGLSC(Carbamidomethyl)WU(Iodo-APB)PGILNCFLLK	2	y	2	5	noloss
1214.5601	369.20438	92.926262	1.3384837	0.91285622	AAGLSCWUPGILNCFLLK	NCBI:NM_020457_1	AAGLSC(Carbamidomethyl)WU(Iodo-APB)PGILNCFLLK	2	y	2	6	noloss
1214.5601	559.32556	92.926262	1.3384837	0.91271597	AAGLSCWUPGILNCFLLK	NCBI:NM_020457_1	AAGLSC(Carbamidomethyl)WU(Iodo-APB)PGILNCFLLK	2	y	2	10	noloss
1214.5601	425.7464	92.926262	1.3384837	0.90240127	AAGLSCWUPGILNCFLLK	NCBI:NM_020457_1	AAGLSC(Carbamidomethyl)WU(Iodo-APB)PGILNCFLLK	2	y	2	7	noloss
1214.5601	1868.8705	92.926262	1.3384837	0.86053753	AAGLSCWUPGILNCFLLK	NCBI:NM_020457_1	AAGLSC(Carbamidomethyl)WU(Iodo-APB)PGILNCFLLK	2	y	1	12	noloss
1214.5601	850.48553	92.926262	1.3384837	0.60341138	AAGLSCWUPGILNCFLLK	NCBI:NM_020457_1	AAGLSC(Carbamidomethyl)WU(Iodo-APB)PGILNCFLLK	2	y	1	7	noloss
810.04248	850.48553	92.926262	1.0162122	1	AAGLSCWUPGILNCFLLK	NCBI:NM_020457_1	AAGLSC(Carbamidomethyl)WU(Iodo-APB)PGILNCFLLK	3	y	1	7	noloss
607.78369	850.48553	92.926262	0.87154138	1	AAGLSCWUPGILNCFLLK	NCBI:NM_020457_1	AAGLSC(Carbamidomethyl)WU(Iodo-APB)PGILNCFLLK	4	y	1	7	noloss
1393.1462	1357.6277	92.379189	1.4524082	1	AAGLSCWUPGILNCFLLK	NCBI:NM_020457_1	AAGLSCWU(Iodo-APB)PGILNC(Iodo-APB)FLLK	2	y	2	17	noloss
1393.1462	1151.5951	92.379189	1.4524082	0.99342489	AAGLSCWUPGILNCFLLK	NCBI:NM_020457_1	AAGLSCWU(Iodo-APB)PGILNC(Iodo-APB)FLLK	2	y	1	6	noloss
1393.1462	1142.0358	92.379189	1.4524082	0.99029177	AAGLSCWUPGILNCFLLK	NCBI:NM_020457_1	AAGLSCWU(Iodo-APB)PGILNC(Iodo-APB)FLLK	2	y	2	12	noloss
1393.1462	1293.5984	92.379189	1.4524082	0.97774041	AAGLSCWUPGILNCFLLK	NCBI:NM_020457_1	AAGLSCWU(Iodo-APB)PGILNC(Iodo-APB)FLLK	2	y	2	15	noloss
1393.1462	1322.1091	92.379189	1.4524082	0.97645873	AAGLSCWUPGILNCFLLK	NCBI:NM_020457_1	AAGLSCWU(Iodo-APB)PGILNC(Iodo-APB)FLLK	2	y	2	16	noloss
1393.1462	689.38525	92.379189	1.4524082	0.97349095	AAGLSCWUPGILNCFLLK	NCBI:NM_020457_1	AAGLSCWU(Iodo-APB)PGILNC(Iodo-APB)FLLK	2	y	2	8	noloss
1393.1462	717.896	92.379189	1.4524082	0.97271293	AAGLSCWUPGILNCFLLK	NCBI:NM_020457_1	AAGLSCWU(Iodo-APB)PGILNC(Iodo-APB)FLLK	2	y	2	9	noloss
1393.1462	1237.0563	92.379189	1.4524082	0.96786666	AAGLSCWUPGILNCFLLK	NCBI:NM_020457_1	AAGLSCWU(Iodo-APB)PGILNC(Iodo-APB)FLLK	2	y	2	14	noloss
1393.1462	576.30121	92.379189	1.4524082	0.96005565	AAGLSCWUPGILNCFLLK	NCBI:NM_020457_1	AAGLSCWU(Iodo-APB)PGILNC(Iodo-APB)FLLK	2	y	2	6	noloss
1393.1462	1048.9961	92.379189	1.4524082	0.95947015	AAGLSCWUPGILNCFLLK	NCBI:NM_020457_1	AAGLSCWU(Iodo-APB)PGILNC(Iodo-APB)FLLK	2	y	2	11	noloss
1393.1462	1193.5403	92.379189	1.4524082	0.95918018	AAGLSCWUPGILNCFLLK	NCBI:NM_020457_1	AAGLSCWU(Iodo-APB)PGILNC(Iodo-APB)FLLK	2	y	2	13	noloss
1393.1462	766.42236	92.379189	1.4524082	0.94811296	AAGLSCWUPGILNCFLLK	NCBI:NM_020457_1	AAGLSCWU(Iodo-APB)PGILNC(Iodo-APB)FLLK	2	y	2	10	noloss
1393.1462	260.67831	92.379189	1.4524082	0.93899137	AAGLSCWUPGILNCFLLK	NCBI:NM_020457_1	AAGLSCWU(Iodo-APB)PGILNC(Iodo-APB)FLLK	2	y	2	4	noloss
1393.1462	519.27972	92.379189	1.4524082	0.9356575	AAGLSCWUPGILNCFLLK	NCBI:NM_020457_1	AAGLSCWU(Iodo-APB)PGILNC(Iodo-APB)FLLK	2	y	2	5	noloss
1393.1462	632.84326	92.379189	1.4524082	0.92429328	AAGLSCWUPGILNCFLLK	NCBI:NM_020457_1	AAGLSCWU(Iodo-APB)PGILNC(Iodo-APB)FLLK	2	y	2	7	noloss
1393.1462	1264.6792	92.379189	1.4524082	0.48804966	AAGLSCWUPGILNCFLLK	NCBI:NM_020457_1	AAGLSCWU(Iodo-APB)PGILNC(Iodo-APB)FLLK	2	y	1	7	noloss
929.09991	1151.5951	92.379189	1.0928824	1	AAGLSCWUPGILNCFLLK	NCBI:NM_020457_1	AAGLSCWU(Iodo-APB)PGILNC(Iodo-APB)FLLK	3	y	1	6	noloss
929.09991	766.42236	92.379189	1.0928824	0.92573661	AAGLSCWUPGILNCFLLK	NCBI:NM_020457_1	AAGLSCWU(Iodo-APB)PGILNC(Iodo-APB)FLLK	3	y	2	10	noloss
929.09991	1357.6277	92.379189	1.0928824	0.90920073	AAGLSCWUPGILNCFLLK	NCBI:NM_020457_1	AAGLSCWU(Iodo-APB)PGILNC(Iodo-APB)FLLK	3	y	2	17	noloss
929.09991	1322.1091	92.379189	1.0928824	0.89328849	AAGLSCWUPGILNCFLLK	NCBI:NM_020457_1	AAGLSCWU(Iodo-APB)PGILNC(Iodo-APB)FLLK	3	y	2	16	noloss
929.09991	717.896	92.379189	1.0928824	0.89199519	AAGLSCWUPGILNCFLLK	NCBI:NM_020457_1	AAGLSCWU(Iodo-APB)PGILNC(Iodo-APB)FLLK	3	y	2	9	noloss
929.09991	576.30121	92.379189	1.0928824	0.88794148	AAGLSCWUPGILNCFLLK	NCBI:NM_020457_1	AAGLSCWU(Iodo-APB)PGILNC(Iodo-APB)FLLK	3	y	2	6	noloss
929.09991	632.84326	92.379189	1.0928824	0.88538414	AAGLSCWUPGILNCFLLK	NCBI:NM_020457_1	AAGLSCWU(Iodo-APB)PGILNC(Iodo-APB)FLLK	3	y	2	7	noloss
929.09991	1293.5984	92.379189	1.0928824	0.88153452	AAGLSCWUPGILNCFLLK	NCBI:NM_020457_1	AAGLSCWU(Iodo-APB)PGILNC(Iodo-APB)FLLK	3	y	2	15	noloss
929.09991	689.38525	92.379189	1.0928824	0.87685919	AAGLSCWUPGILNCFLLK	NCBI:NM_020457_1	AAGLSCWU(Iodo-APB)PGILNC(Iodo-APB)FLLK	3	y	2	8	noloss
929.09991	1142.0358	92.379189	1.0928824	0.87351096	AAGLSCWUPGILNCFLLK	NCBI:NM_020457_1	AAGLSCWU(Iodo-APB)PGILNC(Iodo-APB)FLLK	3	y	2	12	noloss
929.09991	260.67831	92.379189	1.0928824	0.86818814	AAGLSCWUPGILNCFLLK	NCBI:NM_020457_1	AAGLSCWU(Iodo-APB)PGILNC(Iodo-APB)FLLK	3	y	2	4	noloss
929.09991	1048.9961	92.379189	1.0928824	0.8554281	AAGLSCWUPGILNCFLLK	NCBI:NM_020457_1	AAGLSCWU(Iodo-APB)PGILNC(Iodo-APB)FLLK	3	y	2	11	noloss
929.09991	519.27972	92.379189	1.0928824	0.85384995	AAGLSCWUPGILNCFLLK	NCBI:NM_020457_1	AAGLSCWU(Iodo-APB)PGILNC(Iodo-APB)FLLK	3	y	2	5	noloss
929.09991	1193.5403	92.379189	1.0928824	0.85339594	AAGLSCWUPGILNCFLLK	NCBI:NM_020457_1	AAGLSCWU(Iodo-APB)PGILNC(Iodo-APB)FLLK	3	y	2	13	noloss
929.09991	1237.0563	92.379189	1.0928824	0.83471501	AAGLSCWUPGILNCFLLK	NCBI:NM_020457_1	AAGLSCWU(Iodo-APB)PGILNC(Iodo-APB)FLLK	3	y	2	14	noloss
929.09991	1264.6792	92.379189	1.0928824	0.53457415	AAGLSCWUPGILNCFLLK	NCBI:NM_020457_1	AAGLSCWU(Iodo-APB)PGILNC(Iodo-APB)FLLK	3	y	1	7	noloss
697.07672	520.34937	92.379189	0.96020037	1	AAGLSCWUPGILNCFLLK	NCBI:NM_020457_1	AAGLSCWU(Iodo-APB)PGILNC(Iodo-APB)FLLK	4	y	1	4	noloss
1214.5601	1179.0415	91.1409	1.3492358	1	AAGLSCWUPGILNCFLLK	NCBI:NM_020457_1	AAGLSCWU(Iodo-APB)PGILNC(Carbamidomethyl)FLLK	2	y	2	17	noloss
1214.5601	963.44958	91.1409	1.3492358	0.98680371	AAGLSCWUPGILNCFLLK	NCBI:NM_020457_1	AAGLSCWU(Iodo-APB)PGILNC(Carbamidomethyl)FLLK	2	y	2	12	noloss
1214.5601	1115.0122	91.1409	1.3492358	0.97261173	AAGLSCWUPGILNCFLLK	NCBI:NM_020457_1	AAGLSCWU(Iodo-APB)PGILNC(Carbamidomethyl)FLLK	2	y	2	15	noloss
1214.5601	1143.5229	91.1409	1.3492358	0.97040701	AAGLSCWUPGILNCFLLK	NCBI:NM_020457_1	AAGLSCWU(Iodo-APB)PGILNC(Carbamidomethyl)FLLK	2	y	2	16	noloss
1214.5601	539.30988	91.1409	1.3492358	0.96171618	AAGLSCWUPGILNCFLLK	NCBI:NM_020457_1	AAGLSCWU(Iodo-APB)PGILNC(Carbamidomethyl)FLLK	2	y	2	9	noloss
1214.5601	510.79916	91.1409	1.3492358	0.96128798	AAGLSCWUPGILNCFLLK	NCBI:NM_020457_1	AAGLSCWU(Iodo-APB)PGILNC(Carbamidomethyl)FLLK	2	y	2	8	noloss
1214.5601	1014.9542	91.1409	1.3492358	0.95769417	AAGLSCWUPGILNCFLLK	NCBI:NM_020457_1	AAGLSCWU(Iodo-APB)PGILNC(Carbamidomethyl)FLLK	2	y	2	13	noloss
1214.5601	1058.4702	91.1409	1.3492358	0.95637035	AAGLSCWUPGILNCFLLK	NCBI:NM_020457_1	AAGLSCWU(Iodo-APB)PGILNC(Carbamidomethyl)FLLK	2	y	2	14	noloss
1214.5601	870.40991	91.1409	1.3492358	0.95102888	AAGLSCWUPGILNCFLLK	NCBI:NM_020457_1	AAGLSCWU(Iodo-APB)PGILNC(Carbamidomethyl)FLLK	2	y	2	11	noloss
1214.5601	260.67831	91.1409	1.3492358	0.94664997	AAGLSCWUPGILNCFLLK	NCBI:NM_020457_1	AAGLSCWU(Iodo-APB)PGILNC(Carbamidomethyl)FLLK	2	y	2	4	noloss
1214.5601	340.69363	91.1409	1.3492358	0.93684334	AAGLSCWUPGILNCFLLK	NCBI:NM_020457_1	AAGLSCWU(Iodo-APB)PGILNC(Carbamidomethyl)FLLK	2	y	2	5	noloss
1214.5601	397.71509	91.1409	1.3492358	0.92433029	AAGLSCWUPGILNCFLLK	NCBI:NM_020457_1	AAGLSCWU(Iodo-APB)PGILNC(Carbamidomethyl)FLLK	2	y	2	6	noloss
1214.5601	587.8363	91.1409	1.3492358	0.92014289	AAGLSCWUPGILNCFLLK	NCBI:NM_020457_1	AAGLSCWU(Iodo-APB)PGILNC(Carbamidomethyl)FLLK	2	y	2	10	noloss
1214.5601	454.25714	91.1409	1.3492358	0.91353732	AAGLSCWUPGILNCFLLK	NCBI:NM_020457_1	AAGLSCWU(Iodo-APB)PGILNC(Carbamidomethyl)FLLK	2	y	2	7	noloss
1214.5601	1925.892	91.1409	1.3492358	0.86454356	AAGLSCWUPGILNCFLLK	NCBI:NM_020457_1	AAGLSCWU(Iodo-APB)PGILNC(Carbamidomethyl)FLLK	2	y	1	12	noloss
1214.5601	907.50696	91.1409	1.3492358	0.60565674	AAGLSCWUPGILNCFLLK	NCBI:NM_020457_1	AAGLSCWU(Iodo-APB)PGILNC(Carbamidomethyl)FLLK	2	y	1	7	noloss
810.04248	907.50696	91.1409	0.98070759	1	AAGLSCWUPGILNCFLLK	NCBI:NM_020457_1	AAGLSCWU(Iodo-APB)PGILNC(Carbamidomethyl)FLLK	3	y	1	7	noloss
810.04248	794.42291	91.1409	0.98070759	0.40298551	AAGLSCWUPGILNCFLLK	NCBI:NM_020457_1	AAGLSCWU(Iodo-APB)PGILNC(Carbamidomethyl)FLLK	3	y	1	6	noloss
810.04248	1174.6653	91.1409	0.98070759	0.006083872	AAGLSCWUPGILNCFLLK	NCBI:NM_020457_1	AAGLSCWU(Iodo-APB)PGILNC(Carbamidomethyl)FLLK	3	y	1	10	noloss
607.78369	794.42291	91.1409	0.89301091	1	AAGLSCWUPGILNCFLLK	NCBI:NM_020457_1	AAGLSCWU(Iodo-APB)PGILNC(Carbamidomethyl)FLLK	4	y	1	6	noloss
607.78369	907.50696	91.1409	0.89301091	0.52114153	AAGLSCWUPGILNCFLLK	NCBI:NM_020457_1	AAGLSCWU(Iodo-APB)PGILNC(Carbamidomethyl)FLLK	4	y	1	7	noloss
1186.0493	1150.5308	91.643059	1.3440863	1	AAGLSCWUPGILNCFLLK	NCBI:NM_020457_1	AAGLSCWU(Iodo-APB)PGILNCFLLK	2	y	2	17	noloss
1186.0493	934.93884	91.643059	1.3440863	0.99504566	AAGLSCWUPGILNCFLLK	NCBI:NM_020457_1	AAGLSCWU(Iodo-APB)PGILNCFLLK	2	y	2	12	noloss
1186.0493	1086.5015	91.643059	1.3440863	0.98473942	AAGLSCWUPGILNCFLLK	NCBI:NM_020457_1	AAGLSCWU(Iodo-APB)PGILNCFLLK	2	y	2	15	noloss
1186.0493	482.28842	91.643059	1.3440863	0.98314524	AAGLSCWUPGILNCFLLK	NCBI:NM_020457_1	AAGLSCWU(Iodo-APB)PGILNCFLLK	2	y	2	8	noloss
1186.0493	510.79916	91.643059	1.3440863	0.9808144	AAGLSCWUPGILNCFLLK	NCBI:NM_020457_1	AAGLSCWU(Iodo-APB)PGILNCFLLK	2	y	2	9	noloss
1186.0493	1115.0122	91.643059	1.3440863	0.97039157	AAGLSCWUPGILNCFLLK	NCBI:NM_020457_1	AAGLSCWU(Iodo-APB)PGILNCFLLK	2	y	2	16	noloss
1186.0493	260.67831	91.643059	1.3440863	0.96939802	AAGLSCWUPGILNCFLLK	NCBI:NM_020457_1	AAGLSCWU(Iodo-APB)PGILNCFLLK	2	y	2	4	noloss
1186.0493	986.44348	91.643059	1.3440863	0.96607471	AAGLSCWUPGILNCFLLK	NCBI:NM_020457_1	AAGLSCWU(Iodo-APB)PGILNCFLLK	2	y	2	13	noloss
1186.0493	1029.9595	91.643059	1.3440863	0.96556139	AAGLSCWUPGILNCFLLK	NCBI:NM_020457_1	AAGLSCWU(Iodo-APB)PGILNCFLLK	2	y	2	14	noloss
1186.0493	312.18289	91.643059	1.3440863	0.96097994	AAGLSCWUPGILNCFLLK	NCBI:NM_020457_1	AAGLSCWU(Iodo-APB)PGILNCFLLK	2	y	2	5	noloss
1186.0493	841.89923	91.643059	1.3440863	0.96027786	AAGLSCWUPGILNCFLLK	NCBI:NM_020457_1	AAGLSCWU(Iodo-APB)PGILNCFLLK	2	y	2	11	noloss
1186.0493	559.32556	91.643059	1.3440863	0.95933914	AAGLSCWUPGILNCFLLK	NCBI:NM_020457_1	AAGLSCWU(Iodo-APB)PGILNCFLLK	2	y	2	10	noloss
1186.0493	425.7464	91.643059	1.3440863	0.94692153	AAGLSCWUPGILNCFLLK	NCBI:NM_020457_1	AAGLSCWU(Iodo-APB)PGILNCFLLK	2	y	2	7	noloss
1186.0493	369.20438	91.643059	1.3440863	0.94474494	AAGLSCWUPGILNCFLLK	NCBI:NM_020457_1	AAGLSCWU(Iodo-APB)PGILNCFLLK	2	y	2	6	noloss
1186.0493	1868.8705	91.643059	1.3440863	0.86445862	AAGLSCWUPGILNCFLLK	NCBI:NM_020457_1	AAGLSCWU(Iodo-APB)PGILNCFLLK	2	y	1	12	noloss
1186.0493	850.48553	91.643059	1.3440863	0.46696916	AAGLSCWUPGILNCFLLK	NCBI:NM_020457_1	AAGLSCWU(Iodo-APB)PGILNCFLLK	2	y	1	7	noloss
791.03534	1150.5308	91.643059	1.0067964	1	AAGLSCWUPGILNCFLLK	NCBI:NM_020457_1	AAGLSCWU(Iodo-APB)PGILNCFLLK	3	y	2	17	noloss
791.03534	1115.0122	91.643059	1.0067964	0.97758663	AAGLSCWUPGILNCFLLK	NCBI:NM_020457_1	AAGLSCWU(Iodo-APB)PGILNCFLLK	3	y	2	16	noloss
791.03534	1086.5015	91.643059	1.0067964	0.9754042	AAGLSCWUPGILNCFLLK	NCBI:NM_020457_1	AAGLSCWU(Iodo-APB)PGILNCFLLK	3	y	2	15	noloss
791.03534	260.67831	91.643059	1.0067964	0.97473663	AAGLSCWUPGILNCFLLK	NCBI:NM_020457_1	AAGLSCWU(Iodo-APB)PGILNCFLLK	3	y	2	4	noloss
791.03534	559.32556	91.643059	1.0067964	0.96937853	AAGLSCWUPGILNCFLLK	NCBI:NM_020457_1	AAGLSCWU(Iodo-APB)PGILNCFLLK	3	y	2	10	noloss
791.03534	510.79916	91.643059	1.0067964	0.96324766	AAGLSCWUPGILNCFLLK	NCBI:NM_020457_1	AAGLSCWU(Iodo-APB)PGILNCFLLK	3	y	2	9	noloss
791.03534	934.93884	91.643059	1.0067964	0.96242189	AAGLSCWUPGILNCFLLK	NCBI:NM_020457_1	AAGLSCWU(Iodo-APB)PGILNCFLLK	3	y	2	12	noloss
791.03534	312.18289	91.643059	1.0067964	0.95969349	AAGLSCWUPGILNCFLLK	NCBI:NM_020457_1	AAGLSCWU(Iodo-APB)PGILNCFLLK	3	y	2	5	noloss
791.03534	482.28842	91.643059	1.0067964	0.95759594	AAGLSCWUPGILNCFLLK	NCBI:NM_020457_1	AAGLSCWU(Iodo-APB)PGILNCFLLK	3	y	2	8	noloss
791.03534	425.7464	91.643059	1.0067964	0.94847018	AAGLSCWUPGILNCFLLK	NCBI:NM_020457_1	AAGLSCWU(Iodo-APB)PGILNCFLLK	3	y	2	7	noloss
791.03534	986.44348	91.643059	1.0067964	0.94286835	AAGLSCWUPGILNCFLLK	NCBI:NM_020457_1	AAGLSCWU(Iodo-APB)PGILNCFLLK	3	y	2	13	noloss
791.03534	369.20438	91.643059	1.0067964	0.93044502	AAGLSCWUPGILNCFLLK	NCBI:NM_020457_1	AAGLSCWU(Iodo-APB)PGILNCFLLK	3	y	2	6	noloss
791.03534	841.89923	91.643059	1.0067964	0.92798692	AAGLSCWUPGILNCFLLK	NCBI:NM_020457_1	AAGLSCWU(Iodo-APB)PGILNCFLLK	3	y	2	11	noloss
791.03534	1029.9595	91.643059	1.0067964	0.92174488	AAGLSCWUPGILNCFLLK	NCBI:NM_020457_1	AAGLSCWU(Iodo-APB)PGILNCFLLK	3	y	2	14	noloss
791.03534	1868.8705	91.643059	1.0067964	0.83249009	AAGLSCWUPGILNCFLLK	NCBI:NM_020457_1	AAGLSCWU(Iodo-APB)PGILNCFLLK	3	y	1	12	noloss
791.03534	850.48553	91.643059	1.0067964	0.527722	AAGLSCWUPGILNCFLLK	NCBI:NM_020457_1	AAGLSCWU(Iodo-APB)PGILNCFLLK	3	y	1	7	noloss
593.52832	559.32556	91.643059	0.87919027	1	AAGLSCWUPGILNCFLLK	NCBI:NM_020457_1	AAGLSCWU(Iodo-APB)PGILNCFLLK	4	y	2	10	noloss
593.52832	1150.5308	91.643059	0.87919027	0.98868024	AAGLSCWUPGILNCFLLK	NCBI:NM_020457_1	AAGLSCWU(Iodo-APB)PGILNCFLLK	4	y	2	17	noloss
593.52832	934.93884	91.643059	0.87919027	0.96877342	AAGLSCWUPGILNCFLLK	NCBI:NM_020457_1	AAGLSCWU(Iodo-APB)PGILNCFLLK	4	y	2	12	noloss
593.52832	510.79916	91.643059	0.87919027	0.96470511	AAGLSCWUPGILNCFLLK	NCBI:NM_020457_1	AAGLSCWU(Iodo-APB)PGILNCFLLK	4	y	2	9	noloss
593.52832	1115.0122	91.643059	0.87919027	0.96342748	AAGLSCWUPGILNCFLLK	NCBI:NM_020457_1	AAGLSCWU(Iodo-APB)PGILNCFLLK	4	y	2	16	noloss
593.52832	1086.5015	91.643059	0.87919027	0.95831335	AAGLSCWUPGILNCFLLK	NCBI:NM_020457_1	AAGLSCWU(Iodo-APB)PGILNCFLLK	4	y	2	15	noloss
593.52832	482.28842	91.643059	0.87919027	0.95199037	AAGLSCWUPGILNCFLLK	NCBI:NM_020457_1	AAGLSCWU(Iodo-APB)PGILNCFLLK	4	y	2	8	noloss
593.52832	986.44348	91.643059	0.87919027	0.95069331	AAGLSCWUPGILNCFLLK	NCBI:NM_020457_1	AAGLSCWU(Iodo-APB)PGILNCFLLK	4	y	2	13	noloss
593.52832	260.67831	91.643059	0.87919027	0.93304557	AAGLSCWUPGILNCFLLK	NCBI:NM_020457_1	AAGLSCWU(Iodo-APB)PGILNCFLLK	4	y	2	4	noloss
593.52832	841.89923	91.643059	0.87919027	0.92899841	AAGLSCWUPGILNCFLLK	NCBI:NM_020457_1	AAGLSCWU(Iodo-APB)PGILNCFLLK	4	y	2	11	noloss
593.52832	1029.9595	91.643059	0.87919027	0.92283338	AAGLSCWUPGILNCFLLK	NCBI:NM_020457_1	AAGLSCWU(Iodo-APB)PGILNCFLLK	4	y	2	14	noloss
593.52832	425.7464	91.643059	0.87919027	0.9192431	AAGLSCWUPGILNCFLLK	NCBI:NM_020457_1	AAGLSCWU(Iodo-APB)PGILNCFLLK	4	y	2	7	noloss
593.52832	312.18289	91.643059	0.87919027	0.91772532	AAGLSCWUPGILNCFLLK	NCBI:NM_020457_1	AAGLSCWU(Iodo-APB)PGILNCFLLK	4	y	2	5	noloss
593.52832	369.20438	91.643059	0.87919027	0.89308834	AAGLSCWUPGILNCFLLK	NCBI:NM_020457_1	AAGLSCWU(Iodo-APB)PGILNCFLLK	4	y	2	6	noloss
593.52832	1868.8705	91.643059	0.87919027	0.81731564	AAGLSCWUPGILNCFLLK	NCBI:NM_020457_1	AAGLSCWU(Iodo-APB)PGILNCFLLK	4	y	1	12	noloss
593.52832	850.48553	91.643059	0.87919027	0.47772139	AAGLSCWUPGILNCFLLK	NCBI:NM_020457_1	AAGLSCWU(Iodo-APB)PGILNCFLLK	4	y	1	7	noloss
1394.1169	1071.4293	91.111542	1.4195204	1	AALNFVSLUHVVSUSLTV	NCBI:NM_033271_1	AALNFVSLU(Iodo-APB)HVVSU(Iodo-APB)SLTV	2	y	1	6	noloss
1394.1169	1335.5774	91.111542	1.4195204	0.8441996	AALNFVSLUHVVSUSLTV	NCBI:NM_033271_1	AALNFVSLU(Iodo-APB)HVVSU(Iodo-APB)SLTV	2	b	2	17	noloss
1394.1169	1285.0536	91.111542	1.4195204	0.75926888	AALNFVSLUHVVSUSLTV	NCBI:NM_033271_1	AALNFVSLU(Iodo-APB)HVVSU(Iodo-APB)SLTV	2	b	2	16	noloss
1394.1169	616.34534	91.111542	1.4195204	0.73350483	AALNFVSLUHVVSUSLTV	NCBI:NM_033271_1	AALNFVSLU(Iodo-APB)HVVSU(Iodo-APB)SLTV	2	b	1	6	noloss
1394.1169	984.39734	91.111542	1.4195204	0.5045175	AALNFVSLUHVVSUSLTV	NCBI:NM_033271_1	AALNFVSLU(Iodo-APB)HVVSU(Iodo-APB)SLTV	2	y	1	5	noloss
1394.1169	517.27692	91.111542	1.4195204	0.36407456	AALNFVSLUHVVSUSLTV	NCBI:NM_033271_1	AALNFVSLU(Iodo-APB)HVVSU(Iodo-APB)SLTV	2	b	1	5	noloss
1394.1169	1228.5116	91.111542	1.4195204	0.32160997	AALNFVSLUHVVSUSLTV	NCBI:NM_033271_1	AALNFVSLU(Iodo-APB)HVVSU(Iodo-APB)SLTV	2	b	2	15	noloss
1394.1169	1170.4978	91.111542	1.4195204	0.23539019	AALNFVSLUHVVSUSLTV	NCBI:NM_033271_1	AALNFVSLU(Iodo-APB)HVVSU(Iodo-APB)SLTV	2	y	1	7	noloss
1394.1169	816.46143	91.111542	1.4195204	0.23414074	AALNFVSLUHVVSUSLTV	NCBI:NM_033271_1	AALNFVSLU(Iodo-APB)HVVSU(Iodo-APB)SLTV	2	b	1	8	noloss
1394.1169	703.37738	91.111542	1.4195204	0.22301547	AALNFVSLUHVVSUSLTV	NCBI:NM_033271_1	AALNFVSLU(Iodo-APB)HVVSU(Iodo-APB)SLTV	2	b	1	7	noloss
1394.1169	1184.9956	91.111542	1.4195204	0.2218385	AALNFVSLUHVVSUSLTV	NCBI:NM_033271_1	AALNFVSLU(Iodo-APB)HVVSU(Iodo-APB)SLTV	2	b	2	14	noloss
1394.1169	370.2085	91.111542	1.4195204	0.17375223	AALNFVSLUHVVSUSLTV	NCBI:NM_033271_1	AALNFVSLU(Iodo-APB)HVVSU(Iodo-APB)SLTV	2	b	1	4	noloss
1394.1169	419.25003	91.111542	1.4195204	0.14885359	AALNFVSLUHVVSUSLTV	NCBI:NM_033271_1	AALNFVSLU(Iodo-APB)HVVSU(Iodo-APB)SLTV	2	y	1	4	noloss
1394.1169	1266.5378	91.111542	1.4195204	0.11462308	AALNFVSLUHVVSUSLTV	NCBI:NM_033271_1	AALNFVSLU(Iodo-APB)HVVSU(Iodo-APB)SLTV	2	y	2	15	noloss
1394.1169	1716.8044	91.111542	1.4195204	0.10945921	AALNFVSLUHVVSUSLTV	NCBI:NM_033271_1	AALNFVSLU(Iodo-APB)HVVSU(Iodo-APB)SLTV	2	b	1	12	noloss
1394.1169	1381.6088	91.111542	1.4195204	0.10224032	AALNFVSLUHVVSUSLTV	NCBI:NM_033271_1	AALNFVSLU(Iodo-APB)HVVSU(Iodo-APB)SLTV	2	b	1	9	noloss
929.74707	1285.0536	91.111542	1.07558	1	AALNFVSLUHVVSUSLTV	NCBI:NM_033271_1	AALNFVSLU(Iodo-APB)HVVSU(Iodo-APB)SLTV	3	b	2	16	noloss
929.74707	616.34534	91.111542	1.07558	0.90571946	AALNFVSLUHVVSUSLTV	NCBI:NM_033271_1	AALNFVSLU(Iodo-APB)HVVSU(Iodo-APB)SLTV	3	b	1	6	noloss
929.74707	517.27692	91.111542	1.07558	0.88015097	AALNFVSLUHVVSUSLTV	NCBI:NM_033271_1	AALNFVSLU(Iodo-APB)HVVSU(Iodo-APB)SLTV	3	b	1	5	noloss
929.74707	858.90588	91.111542	1.07558	0.61880517	AALNFVSLUHVVSUSLTV	NCBI:NM_033271_1	AALNFVSLU(Iodo-APB)HVVSU(Iodo-APB)SLTV	3	b	2	12	noloss
929.74707	1228.5116	91.111542	1.07558	0.52926886	AALNFVSLUHVVSUSLTV	NCBI:NM_033271_1	AALNFVSLU(Iodo-APB)HVVSU(Iodo-APB)SLTV	3	b	2	15	noloss
929.74707	1335.5774	91.111542	1.07558	0.44407031	AALNFVSLUHVVSUSLTV	NCBI:NM_033271_1	AALNFVSLU(Iodo-APB)HVVSU(Iodo-APB)SLTV	3	b	2	17	noloss
929.74707	370.2085	91.111542	1.07558	0.36304915	AALNFVSLUHVVSUSLTV	NCBI:NM_033271_1	AALNFVSLU(Iodo-APB)HVVSU(Iodo-APB)SLTV	3	b	1	4	noloss
929.74707	1071.4293	91.111542	1.07558	0.31609172	AALNFVSLUHVVSUSLTV	NCBI:NM_033271_1	AALNFVSLU(Iodo-APB)HVVSU(Iodo-APB)SLTV	3	y	1	6	noloss
929.74707	809.37164	91.111542	1.07558	0.30616701	AALNFVSLUHVVSUSLTV	NCBI:NM_033271_1	AALNFVSLU(Iodo-APB)HVVSU(Iodo-APB)SLTV	3	b	2	11	noloss
929.74707	1184.9956	91.111542	1.07558	0.30250272	AALNFVSLUHVVSUSLTV	NCBI:NM_033271_1	AALNFVSLU(Iodo-APB)HVVSU(Iodo-APB)SLTV	3	b	2	14	noloss
929.74707	1086.4479	91.111542	1.07558	0.30154678	AALNFVSLUHVVSUSLTV	NCBI:NM_033271_1	AALNFVSLU(Iodo-APB)HVVSU(Iodo-APB)SLTV	3	y	2	12	noloss
929.74707	1135.9821	91.111542	1.07558	0.29600155	AALNFVSLUHVVSUSLTV	NCBI:NM_033271_1	AALNFVSLU(Iodo-APB)HVVSU(Iodo-APB)SLTV	3	y	2	13	noloss
929.74707	703.37738	91.111542	1.07558	0.27674142	AALNFVSLUHVVSUSLTV	NCBI:NM_033271_1	AALNFVSLU(Iodo-APB)HVVSU(Iodo-APB)SLTV	3	b	1	7	noloss
929.74707	902.42188	91.111542	1.07558	0.25493401	AALNFVSLUHVVSUSLTV	NCBI:NM_033271_1	AALNFVSLU(Iodo-APB)HVVSU(Iodo-APB)SLTV	3	b	2	13	noloss
697.56213	517.27692	91.111542	0.92486376	1	AALNFVSLUHVVSUSLTV	NCBI:NM_033271_1	AALNFVSLU(Iodo-APB)HVVSU(Iodo-APB)SLTV	4	b	1	5	noloss
697.56213	370.2085	91.111542	0.92486376	0.45816511	AALNFVSLUHVVSUSLTV	NCBI:NM_033271_1	AALNFVSLU(Iodo-APB)HVVSU(Iodo-APB)SLTV	4	b	1	4	noloss
697.56213	616.34534	91.111542	0.92486376	0.43864039	AALNFVSLUHVVSUSLTV	NCBI:NM_033271_1	AALNFVSLU(Iodo-APB)HVVSU(Iodo-APB)SLTV	4	b	1	6	noloss
697.56213	809.37164	91.111542	0.92486376	0.29134923	AALNFVSLUHVVSUSLTV	NCBI:NM_033271_1	AALNFVSLU(Iodo-APB)HVVSU(Iodo-APB)SLTV	4	b	2	11	noloss
697.56213	858.90588	91.111542	0.92486376	0.26288602	AALNFVSLUHVVSUSLTV	NCBI:NM_033271_1	AALNFVSLU(Iodo-APB)HVVSU(Iodo-APB)SLTV	4	b	2	12	noloss
697.56213	703.37738	91.111542	0.92486376	0.18624313	AALNFVSLUHVVSUSLTV	NCBI:NM_033271_1	AALNFVSLU(Iodo-APB)HVVSU(Iodo-APB)SLTV	4	b	1	7	noloss
697.56213	256.16556	91.111542	0.92486376	0.17222752	AALNFVSLUHVVSUSLTV	NCBI:NM_033271_1	AALNFVSLU(Iodo-APB)HVVSU(Iodo-APB)SLTV	4	b	1	3	noloss
697.56213	1086.4479	91.111542	0.92486376	0.16767183	AALNFVSLUHVVSUSLTV	NCBI:NM_033271_1	AALNFVSLU(Iodo-APB)HVVSU(Iodo-APB)SLTV	4	y	2	12	noloss
697.56213	759.83746	91.111542	0.92486376	0.15745963	AALNFVSLUHVVSUSLTV	NCBI:NM_033271_1	AALNFVSLU(Iodo-APB)HVVSU(Iodo-APB)SLTV	4	b	2	10	noloss
697.56213	902.42188	91.111542	0.92486376	0.15667266	AALNFVSLUHVVSUSLTV	NCBI:NM_033271_1	AALNFVSLU(Iodo-APB)HVVSU(Iodo-APB)SLTV	4	b	2	13	noloss
697.56213	1071.4293	91.111542	0.92486376	0.091431879	AALNFVSLUHVVSUSLTV	NCBI:NM_033271_1	AALNFVSLU(Iodo-APB)HVVSU(Iodo-APB)SLTV	4	y	1	6	noloss
697.56213	1135.9821	91.111542	0.92486376	0.067174509	AALNFVSLUHVVSUSLTV	NCBI:NM_033271_1	AALNFVSLU(Iodo-APB)HVVSU(Iodo-APB)SLTV	4	y	2	13	noloss
697.56213	1228.5116	91.111542	0.92486376	0.050787978	AALNFVSLUHVVSUSLTV	NCBI:NM_033271_1	AALNFVSLU(Iodo-APB)HVVSU(Iodo-APB)SLTV	4	b	2	15	noloss
697.56213	986.38989	91.111542	0.92486376	0.046627957	AALNFVSLUHVVSUSLTV	NCBI:NM_033271_1	AALNFVSLU(Iodo-APB)HVVSU(Iodo-APB)SLTV	4	y	2	10	noloss
1187.0201	858.90588	86.434372	1.328794	1	AALNFVSLUHVVSUSLTV	NCBI:NM_033271_1	AALNFVSLU(Iodo-APB)HVVSUSLTV	2	b	2	12	noloss
1187.0201	1128.4806	86.434372	1.328794	0.85121053	AALNFVSLUHVVSUSLTV	NCBI:NM_033271_1	AALNFVSLU(Iodo-APB)HVVSUSLTV	2	b	2	17	noloss
1187.0201	616.34534	86.434372	1.328794	0.82704186	AALNFVSLUHVVSUSLTV	NCBI:NM_033271_1	AALNFVSLU(Iodo-APB)HVVSUSLTV	2	b	1	6	noloss
1187.0201	1077.9568	86.434372	1.328794	0.6220715	AALNFVSLUHVVSUSLTV	NCBI:NM_033271_1	AALNFVSLU(Iodo-APB)HVVSUSLTV	2	b	2	16	noloss
1187.0201	517.27692	86.434372	1.328794	0.48654261	AALNFVSLUHVVSUSLTV	NCBI:NM_033271_1	AALNFVSLU(Iodo-APB)HVVSUSLTV	2	b	1	5	noloss
1187.0201	1021.4147	86.434372	1.328794	0.38067037	AALNFVSLUHVVSUSLTV	NCBI:NM_033271_1	AALNFVSLU(Iodo-APB)HVVSUSLTV	2	b	2	15	noloss
1187.0201	902.42188	86.434372	1.328794	0.29099792	AALNFVSLUHVVSUSLTV	NCBI:NM_033271_1	AALNFVSLU(Iodo-APB)HVVSUSLTV	2	b	2	13	noloss
1187.0201	570.20367	86.434372	1.328794	0.28151441	AALNFVSLUHVVSUSLTV	NCBI:NM_033271_1	AALNFVSLU(Iodo-APB)HVVSUSLTV	2	y	1	5	noloss
1187.0201	756.30408	86.434372	1.328794	0.2433636	AALNFVSLUHVVSUSLTV	NCBI:NM_033271_1	AALNFVSLU(Iodo-APB)HVVSUSLTV	2	y	1	7	noloss
1187.0201	977.89868	86.434372	1.328794	0.22357269	AALNFVSLUHVVSUSLTV	NCBI:NM_033271_1	AALNFVSLU(Iodo-APB)HVVSUSLTV	2	b	2	14	noloss
1187.0201	703.37738	86.434372	1.328794	0.20844677	AALNFVSLUHVVSUSLTV	NCBI:NM_033271_1	AALNFVSLU(Iodo-APB)HVVSUSLTV	2	b	1	7	noloss
1187.0201	370.2085	86.434372	1.328794	0.19666092	AALNFVSLUHVVSUSLTV	NCBI:NM_033271_1	AALNFVSLU(Iodo-APB)HVVSUSLTV	2	b	1	4	noloss
1187.0201	992.43146	86.434372	1.328794	0.1847513	AALNFVSLUHVVSUSLTV	NCBI:NM_033271_1	AALNFVSLU(Iodo-APB)HVVSUSLTV	2	y	1	9	noloss
1187.0201	816.46143	86.434372	1.328794	0.18269475	AALNFVSLUHVVSUSLTV	NCBI:NM_033271_1	AALNFVSLU(Iodo-APB)HVVSUSLTV	2	b	1	8	noloss
1187.0201	419.25003	86.434372	1.328794	0.17128755	AALNFVSLUHVVSUSLTV	NCBI:NM_033271_1	AALNFVSLU(Iodo-APB)HVVSUSLTV	2	y	1	4	noloss
1187.0201	1059.4409	86.434372	1.328794	0.1228101	AALNFVSLUHVVSUSLTV	NCBI:NM_033271_1	AALNFVSLU(Iodo-APB)HVVSUSLTV	2	y	2	15	noloss
791.6825	1021.4147	86.434372	0.99391115	1	AALNFVSLUHVVSUSLTV	NCBI:NM_033271_1	AALNFVSLU(Iodo-APB)HVVSUSLTV	3	b	2	15	noloss
791.6825	1077.9568	86.434372	0.99391115	0.96406603	AALNFVSLUHVVSUSLTV	NCBI:NM_033271_1	AALNFVSLU(Iodo-APB)HVVSUSLTV	3	b	2	16	noloss
791.6825	517.27692	86.434372	0.99391115	0.92056912	AALNFVSLUHVVSUSLTV	NCBI:NM_033271_1	AALNFVSLU(Iodo-APB)HVVSUSLTV	3	b	1	5	noloss
791.6825	616.34534	86.434372	0.99391115	0.87848055	AALNFVSLUHVVSUSLTV	NCBI:NM_033271_1	AALNFVSLU(Iodo-APB)HVVSUSLTV	3	b	1	6	noloss
791.6825	809.37164	86.434372	0.99391115	0.50158602	AALNFVSLUHVVSUSLTV	NCBI:NM_033271_1	AALNFVSLU(Iodo-APB)HVVSUSLTV	3	b	2	11	noloss
791.6825	858.90588	86.434372	0.99391115	0.48078132	AALNFVSLUHVVSUSLTV	NCBI:NM_033271_1	AALNFVSLU(Iodo-APB)HVVSUSLTV	3	b	2	12	noloss
791.6825	1128.4806	86.434372	0.99391115	0.43983686	AALNFVSLUHVVSUSLTV	NCBI:NM_033271_1	AALNFVSLU(Iodo-APB)HVVSUSLTV	3	b	2	17	noloss
791.6825	902.42188	86.434372	0.99391115	0.40489903	AALNFVSLUHVVSUSLTV	NCBI:NM_033271_1	AALNFVSLU(Iodo-APB)HVVSUSLTV	3	b	2	13	noloss
791.6825	370.2085	86.434372	0.99391115	0.36182469	AALNFVSLUHVVSUSLTV	NCBI:NM_033271_1	AALNFVSLU(Iodo-APB)HVVSUSLTV	3	b	1	4	noloss
791.6825	977.89868	86.434372	0.99391115	0.32288381	AALNFVSLUHVVSUSLTV	NCBI:NM_033271_1	AALNFVSLU(Iodo-APB)HVVSUSLTV	3	b	2	14	noloss
791.6825	703.37738	86.434372	0.99391115	0.28141344	AALNFVSLUHVVSUSLTV	NCBI:NM_033271_1	AALNFVSLU(Iodo-APB)HVVSUSLTV	3	b	1	7	noloss
791.6825	759.83746	86.434372	0.99391115	0.23094594	AALNFVSLUHVVSUSLTV	NCBI:NM_033271_1	AALNFVSLU(Iodo-APB)HVVSUSLTV	3	b	2	10	noloss
791.6825	332.21799	86.434372	0.99391115	0.15137425	AALNFVSLUHVVSUSLTV	NCBI:NM_033271_1	AALNFVSLU(Iodo-APB)HVVSUSLTV	3	y	1	3	noloss
791.6825	816.46143	86.434372	0.99391115	0.14918967	AALNFVSLUHVVSUSLTV	NCBI:NM_033271_1	AALNFVSLU(Iodo-APB)HVVSUSLTV	3	b	1	8	noloss
594.01367	517.27692	86.434372	0.87626642	1	AALNFVSLUHVVSUSLTV	NCBI:NM_033271_1	AALNFVSLU(Iodo-APB)HVVSUSLTV	4	b	1	5	noloss
594.01367	370.2085	86.434372	0.87626642	0.51737356	AALNFVSLUHVVSUSLTV	NCBI:NM_033271_1	AALNFVSLU(Iodo-APB)HVVSUSLTV	4	b	1	4	noloss
594.01367	809.37164	86.434372	0.87626642	0.31220722	AALNFVSLUHVVSUSLTV	NCBI:NM_033271_1	AALNFVSLU(Iodo-APB)HVVSUSLTV	4	b	2	11	noloss
594.01367	616.34534	86.434372	0.87626642	0.22173741	AALNFVSLUHVVSUSLTV	NCBI:NM_033271_1	AALNFVSLU(Iodo-APB)HVVSUSLTV	4	b	1	6	noloss
594.01367	879.35107	86.434372	0.87626642	0.16421896	AALNFVSLUHVVSUSLTV	NCBI:NM_033271_1	AALNFVSLU(Iodo-APB)HVVSUSLTV	4	y	2	12	noloss
594.01367	759.83746	86.434372	0.87626642	0.14260221	AALNFVSLUHVVSUSLTV	NCBI:NM_033271_1	AALNFVSLU(Iodo-APB)HVVSUSLTV	4	b	2	10	noloss
594.01367	256.16556	86.434372	0.87626642	0.1332563	AALNFVSLUHVVSUSLTV	NCBI:NM_033271_1	AALNFVSLU(Iodo-APB)HVVSUSLTV	4	b	1	3	noloss
594.01367	703.37738	86.434372	0.87626642	0.11914329	AALNFVSLUHVVSUSLTV	NCBI:NM_033271_1	AALNFVSLU(Iodo-APB)HVVSUSLTV	4	b	1	7	noloss
594.01367	902.42188	86.434372	0.87626642	0.079227753	AALNFVSLUHVVSUSLTV	NCBI:NM_033271_1	AALNFVSLU(Iodo-APB)HVVSUSLTV	4	b	2	13	noloss
594.01367	928.88525	86.434372	0.87626642	0.039773624	AALNFVSLUHVVSUSLTV	NCBI:NM_033271_1	AALNFVSLU(Iodo-APB)HVVSUSLTV	4	y	2	13	noloss
1187.0201	1071.4293	86.777107	1.4120709	1	AALNFVSLUHVVSUSLTV	NCBI:NM_033271_1	AALNFVSLUHVVSU(Iodo-APB)SLTV	2	y	1	6	noloss
1187.0201	1128.4806	86.777107	1.4120709	0.9565649	AALNFVSLUHVVSUSLTV	NCBI:NM_033271_1	AALNFVSLUHVVSU(Iodo-APB)SLTV	2	b	2	17	noloss
1187.0201	616.34534	86.777107	1.4120709	0.87456548	AALNFVSLUHVVSUSLTV	NCBI:NM_033271_1	AALNFVSLUHVVSU(Iodo-APB)SLTV	2	b	1	6	noloss
1187.0201	1077.9568	86.777107	1.4120709	0.66607308	AALNFVSLUHVVSUSLTV	NCBI:NM_033271_1	AALNFVSLUHVVSU(Iodo-APB)SLTV	2	b	2	16	noloss
1187.0201	517.27692	86.777107	1.4120709	0.5844292	AALNFVSLUHVVSUSLTV	NCBI:NM_033271_1	AALNFVSLUHVVSU(Iodo-APB)SLTV	2	b	1	5	noloss
1187.0201	984.39734	86.777107	1.4120709	0.49636582	AALNFVSLUHVVSUSLTV	NCBI:NM_033271_1	AALNFVSLUHVVSU(Iodo-APB)SLTV	2	y	1	5	noloss
1187.0201	1302.6108	86.777107	1.4120709	0.44124776	AALNFVSLUHVVSUSLTV	NCBI:NM_033271_1	AALNFVSLUHVVSU(Iodo-APB)SLTV	2	b	1	12	noloss
1187.0201	1021.4147	86.777107	1.4120709	0.37399507	AALNFVSLUHVVSUSLTV	NCBI:NM_033271_1	AALNFVSLUHVVSU(Iodo-APB)SLTV	2	b	2	15	noloss
1187.0201	816.46143	86.777107	1.4120709	0.25849807	AALNFVSLUHVVSUSLTV	NCBI:NM_033271_1	AALNFVSLUHVVSU(Iodo-APB)SLTV	2	b	1	8	noloss
1187.0201	419.25003	86.777107	1.4120709	0.24802758	AALNFVSLUHVVSUSLTV	NCBI:NM_033271_1	AALNFVSLUHVVSU(Iodo-APB)SLTV	2	y	1	4	noloss
1187.0201	370.2085	86.777107	1.4120709	0.24764656	AALNFVSLUHVVSUSLTV	NCBI:NM_033271_1	AALNFVSLUHVVSU(Iodo-APB)SLTV	2	b	1	4	noloss
1187.0201	1203.5424	86.777107	1.4120709	0.24609089	AALNFVSLUHVVSUSLTV	NCBI:NM_033271_1	AALNFVSLUHVVSU(Iodo-APB)SLTV	2	b	1	11	noloss
1187.0201	703.37738	86.777107	1.4120709	0.24247317	AALNFVSLUHVVSUSLTV	NCBI:NM_033271_1	AALNFVSLUHVVSU(Iodo-APB)SLTV	2	b	1	7	noloss
1187.0201	977.89868	86.777107	1.4120709	0.2243301	AALNFVSLUHVVSUSLTV	NCBI:NM_033271_1	AALNFVSLUHVVSU(Iodo-APB)SLTV	2	b	2	14	noloss
1187.0201	1170.4978	86.777107	1.4120709	0.18581057	AALNFVSLUHVVSUSLTV	NCBI:NM_033271_1	AALNFVSLUHVVSU(Iodo-APB)SLTV	2	y	1	7	noloss
1187.0201	1059.4409	86.777107	1.4120709	0.14528425	AALNFVSLUHVVSUSLTV	NCBI:NM_033271_1	AALNFVSLUHVVSU(Iodo-APB)SLTV	2	y	2	15	noloss
791.6825	517.27692	86.777107	1.0080823	1	AALNFVSLUHVVSUSLTV	NCBI:NM_033271_1	AALNFVSLUHVVSU(Iodo-APB)SLTV	3	b	1	5	noloss
791.6825	616.34534	86.777107	1.0080823	0.71709198	AALNFVSLUHVVSUSLTV	NCBI:NM_033271_1	AALNFVSLUHVVSU(Iodo-APB)SLTV	3	b	1	6	noloss
791.6825	1077.9568	86.777107	1.0080823	0.66112876	AALNFVSLUHVVSUSLTV	NCBI:NM_033271_1	AALNFVSLUHVVSU(Iodo-APB)SLTV	3	b	2	16	noloss
791.6825	1021.4147	86.777107	1.0080823	0.48900244	AALNFVSLUHVVSUSLTV	NCBI:NM_033271_1	AALNFVSLUHVVSU(Iodo-APB)SLTV	3	b	2	15	noloss
791.6825	651.80902	86.777107	1.0080823	0.40095064	AALNFVSLUHVVSUSLTV	NCBI:NM_033271_1	AALNFVSLUHVVSU(Iodo-APB)SLTV	3	b	2	12	noloss
791.6825	370.2085	86.777107	1.0080823	0.39284265	AALNFVSLUHVVSUSLTV	NCBI:NM_033271_1	AALNFVSLUHVVSU(Iodo-APB)SLTV	3	b	1	4	noloss
791.6825	1128.4806	86.777107	1.0080823	0.35097551	AALNFVSLUHVVSUSLTV	NCBI:NM_033271_1	AALNFVSLUHVVSU(Iodo-APB)SLTV	3	b	2	17	noloss
791.6825	602.27484	86.777107	1.0080823	0.33864287	AALNFVSLUHVVSUSLTV	NCBI:NM_033271_1	AALNFVSLUHVVSU(Iodo-APB)SLTV	3	b	2	11	noloss
791.6825	928.88525	86.777107	1.0080823	0.30743656	AALNFVSLUHVVSUSLTV	NCBI:NM_033271_1	AALNFVSLUHVVSU(Iodo-APB)SLTV	3	y	2	13	noloss
791.6825	879.35107	86.777107	1.0080823	0.25527573	AALNFVSLUHVVSUSLTV	NCBI:NM_033271_1	AALNFVSLUHVVSU(Iodo-APB)SLTV	3	y	2	12	noloss
791.6825	977.89868	86.777107	1.0080823	0.25526521	AALNFVSLUHVVSUSLTV	NCBI:NM_033271_1	AALNFVSLUHVVSU(Iodo-APB)SLTV	3	b	2	14	noloss
791.6825	1071.4293	86.777107	1.0080823	0.25042284	AALNFVSLUHVVSUSLTV	NCBI:NM_033271_1	AALNFVSLUHVVSU(Iodo-APB)SLTV	3	y	1	6	noloss
791.6825	1059.4409	86.777107	1.0080823	0.21840174	AALNFVSLUHVVSUSLTV	NCBI:NM_033271_1	AALNFVSLUHVVSU(Iodo-APB)SLTV	3	y	2	15	noloss
791.6825	695.32507	86.777107	1.0080823	0.21685655	AALNFVSLUHVVSUSLTV	NCBI:NM_033271_1	AALNFVSLUHVVSU(Iodo-APB)SLTV	3	b	2	13	noloss
594.01367	517.27692	86.777107	0.91186112	1	AALNFVSLUHVVSUSLTV	NCBI:NM_033271_1	AALNFVSLUHVVSU(Iodo-APB)SLTV	4	b	1	5	noloss
594.01367	370.2085	86.777107	0.91186112	0.46643591	AALNFVSLUHVVSUSLTV	NCBI:NM_033271_1	AALNFVSLUHVVSU(Iodo-APB)SLTV	4	b	1	4	noloss
594.01367	616.34534	86.777107	0.91186112	0.24251167	AALNFVSLUHVVSUSLTV	NCBI:NM_033271_1	AALNFVSLUHVVSU(Iodo-APB)SLTV	4	b	1	6	noloss
594.01367	602.27484	86.777107	0.91186112	0.21341068	AALNFVSLUHVVSUSLTV	NCBI:NM_033271_1	AALNFVSLUHVVSU(Iodo-APB)SLTV	4	b	2	11	noloss
594.01367	879.35107	86.777107	0.91186112	0.19005653	AALNFVSLUHVVSUSLTV	NCBI:NM_033271_1	AALNFVSLUHVVSU(Iodo-APB)SLTV	4	y	2	12	noloss
594.01367	256.16556	86.777107	0.91186112	0.15571168	AALNFVSLUHVVSUSLTV	NCBI:NM_033271_1	AALNFVSLUHVVSU(Iodo-APB)SLTV	4	b	1	3	noloss
594.01367	552.7406	86.777107	0.91186112	0.12334539	AALNFVSLUHVVSUSLTV	NCBI:NM_033271_1	AALNFVSLUHVVSU(Iodo-APB)SLTV	4	b	2	10	noloss
594.01367	651.80902	86.777107	0.91186112	0.11367729	AALNFVSLUHVVSUSLTV	NCBI:NM_033271_1	AALNFVSLUHVVSU(Iodo-APB)SLTV	4	b	2	12	noloss
594.01367	928.88525	86.777107	0.91186112	0.10058487	AALNFVSLUHVVSUSLTV	NCBI:NM_033271_1	AALNFVSLUHVVSU(Iodo-APB)SLTV	4	y	2	13	noloss
594.01367	1203.5424	86.777107	0.91186112	0.085003272	AALNFVSLUHVVSUSLTV	NCBI:NM_033271_1	AALNFVSLUHVVSU(Iodo-APB)SLTV	4	b	1	11	noloss
594.01367	695.32507	86.777107	0.91186112	0.046570193	AALNFVSLUHVVSUSLTV	NCBI:NM_033271_1	AALNFVSLUHVVSU(Iodo-APB)SLTV	4	b	2	13	noloss
594.01367	703.81622	86.777107	0.91186112	0.031195989	AALNFVSLUHVVSUSLTV	NCBI:NM_033271_1	AALNFVSLUHVVSU(Iodo-APB)SLTV	4	y	2	9	noloss
594.01367	1302.6108	86.777107	0.91186112	0.021151463	AALNFVSLUHVVSUSLTV	NCBI:NM_033271_1	AALNFVSLUHVVSU(Iodo-APB)SLTV	4	b	1	12	noloss
594.01367	1071.4293	86.777107	0.91186112	0.012106575	AALNFVSLUHVVSUSLTV	NCBI:NM_033271_1	AALNFVSLUHVVSU(Iodo-APB)SLTV	4	y	1	6	noloss
1835.3749	1085.5334	85.690979	1.6198254	1	AAPFLTYFGLFQVHUGALVSPQSSQAAGSPR	NCBI:NM_003809_1	AAPFLTYFGLFQVHU(Iodo-APB)GALVSPQSSQAAGSPR	2	y	1	11	noloss
1835.3749	1172.5654	85.690979	1.6198254	0.93266326	AAPFLTYFGLFQVHUGALVSPQSSQAAGSPR	NCBI:NM_003809_1	AAPFLTYFGLFQVHU(Iodo-APB)GALVSPQSSQAAGSPR	2	y	1	12	noloss
1835.3749	416.22522	85.690979	1.6198254	0.4240368	AAPFLTYFGLFQVHUGALVSPQSSQAAGSPR	NCBI:NM_003809_1	AAPFLTYFGLFQVHU(Iodo-APB)GALVSPQSSQAAGSPR	2	y	1	4	noloss
1835.3749	558.29944	85.690979	1.6198254	0.41479293	AAPFLTYFGLFQVHUGALVSPQSSQAAGSPR	NCBI:NM_003809_1	AAPFLTYFGLFQVHU(Iodo-APB)GALVSPQSSQAAGSPR	2	y	1	6	noloss
1835.3749	487.26233	85.690979	1.6198254	0.36170584	AAPFLTYFGLFQVHUGALVSPQSSQAAGSPR	NCBI:NM_003809_1	AAPFLTYFGLFQVHU(Iodo-APB)GALVSPQSSQAAGSPR	2	y	1	5	noloss
1835.3749	860.42206	85.690979	1.6198254	0.15390426	AAPFLTYFGLFQVHUGALVSPQSSQAAGSPR	NCBI:NM_003809_1	AAPFLTYFGLFQVHU(Iodo-APB)GALVSPQSSQAAGSPR	2	y	1	9	noloss
1835.3749	911.46619	85.690979	1.6198254	0.041670255	AAPFLTYFGLFQVHUGALVSPQSSQAAGSPR	NCBI:NM_003809_1	AAPFLTYFGLFQVHU(Iodo-APB)GALVSPQSSQAAGSPR	2	b	1	8	noloss
1835.3749	1081.5717	85.690979	1.6198254	0.030987825	AAPFLTYFGLFQVHUGALVSPQSSQAAGSPR	NCBI:NM_003809_1	AAPFLTYFGLFQVHU(Iodo-APB)GALVSPQSSQAAGSPR	2	b	1	10	noloss
1835.3749	764.39777	85.690979	1.6198254	0.024972115	AAPFLTYFGLFQVHUGALVSPQSSQAAGSPR	NCBI:NM_003809_1	AAPFLTYFGLFQVHU(Iodo-APB)GALVSPQSSQAAGSPR	2	b	1	7	noloss
1835.3749	773.39001	85.690979	1.6198254	0.012746986	AAPFLTYFGLFQVHUGALVSPQSSQAAGSPR	NCBI:NM_003809_1	AAPFLTYFGLFQVHU(Iodo-APB)GALVSPQSSQAAGSPR	2	y	1	8	noloss
1223.9191	1085.5334	85.690979	1.2401037	1	AAPFLTYFGLFQVHUGALVSPQSSQAAGSPR	NCBI:NM_003809_1	AAPFLTYFGLFQVHU(Iodo-APB)GALVSPQSSQAAGSPR	3	y	1	11	noloss
1223.9191	1249.5958	85.690979	1.2401037	0.97691947	AAPFLTYFGLFQVHUGALVSPQSSQAAGSPR	NCBI:NM_003809_1	AAPFLTYFGLFQVHU(Iodo-APB)GALVSPQSSQAAGSPR	3	b	2	19	noloss
1223.9191	500.28674	85.690979	1.2401037	0.94971806	AAPFLTYFGLFQVHUGALVSPQSSQAAGSPR	NCBI:NM_003809_1	AAPFLTYFGLFQVHU(Iodo-APB)GALVSPQSSQAAGSPR	3	b	1	5	noloss
1223.9191	1172.5654	85.690979	1.2401037	0.91517401	AAPFLTYFGLFQVHUGALVSPQSSQAAGSPR	NCBI:NM_003809_1	AAPFLTYFGLFQVHU(Iodo-APB)GALVSPQSSQAAGSPR	3	y	1	12	noloss
1223.9191	601.33441	85.690979	1.2401037	0.82451475	AAPFLTYFGLFQVHUGALVSPQSSQAAGSPR	NCBI:NM_003809_1	AAPFLTYFGLFQVHU(Iodo-APB)GALVSPQSSQAAGSPR	3	b	1	6	noloss
1223.9191	543.27032	85.690979	1.2401037	0.80924141	AAPFLTYFGLFQVHUGALVSPQSSQAAGSPR	NCBI:NM_003809_1	AAPFLTYFGLFQVHU(Iodo-APB)GALVSPQSSQAAGSPR	3	y	2	11	noloss
1223.9191	764.39777	85.690979	1.2401037	0.70984441	AAPFLTYFGLFQVHUGALVSPQSSQAAGSPR	NCBI:NM_003809_1	AAPFLTYFGLFQVHU(Iodo-APB)GALVSPQSSQAAGSPR	3	b	1	7	noloss
1223.9191	911.46619	85.690979	1.2401037	0.69373715	AAPFLTYFGLFQVHUGALVSPQSSQAAGSPR	NCBI:NM_003809_1	AAPFLTYFGLFQVHU(Iodo-APB)GALVSPQSSQAAGSPR	3	b	1	8	noloss
1223.9191	1293.1118	85.690979	1.2401037	0.5464614	AAPFLTYFGLFQVHUGALVSPQSSQAAGSPR	NCBI:NM_003809_1	AAPFLTYFGLFQVHU(Iodo-APB)GALVSPQSSQAAGSPR	3	b	2	20	noloss
1223.9191	586.78638	85.690979	1.2401037	0.54213631	AAPFLTYFGLFQVHUGALVSPQSSQAAGSPR	NCBI:NM_003809_1	AAPFLTYFGLFQVHU(Iodo-APB)GALVSPQSSQAAGSPR	3	y	2	12	noloss
1223.9191	1380.1455	85.690979	1.2401037	0.44586176	AAPFLTYFGLFQVHUGALVSPQSSQAAGSPR	NCBI:NM_003809_1	AAPFLTYFGLFQVHU(Iodo-APB)GALVSPQSSQAAGSPR	3	y	2	23	noloss
1223.9191	1200.0616	85.690979	1.2401037	0.42690885	AAPFLTYFGLFQVHUGALVSPQSSQAAGSPR	NCBI:NM_003809_1	AAPFLTYFGLFQVHU(Iodo-APB)GALVSPQSSQAAGSPR	3	b	2	18	noloss
1223.9191	416.22522	85.690979	1.2401037	0.4082737	AAPFLTYFGLFQVHUGALVSPQSSQAAGSPR	NCBI:NM_003809_1	AAPFLTYFGLFQVHU(Iodo-APB)GALVSPQSSQAAGSPR	3	y	1	4	noloss
1223.9191	1295.0927	85.690979	1.2401037	0.37222275	AAPFLTYFGLFQVHUGALVSPQSSQAAGSPR	NCBI:NM_003809_1	AAPFLTYFGLFQVHU(Iodo-APB)GALVSPQSSQAAGSPR	3	y	2	21	noloss
1223.9191	1081.5717	85.690979	1.2401037	0.32812345	AAPFLTYFGLFQVHUGALVSPQSSQAAGSPR	NCBI:NM_003809_1	AAPFLTYFGLFQVHU(Iodo-APB)GALVSPQSSQAAGSPR	3	b	1	10	noloss
1223.9191	1107.995	85.690979	1.2401037	0.29739857	AAPFLTYFGLFQVHUGALVSPQSSQAAGSPR	NCBI:NM_003809_1	AAPFLTYFGLFQVHU(Iodo-APB)GALVSPQSSQAAGSPR	3	y	2	18	noloss
918.1911	543.27032	85.690979	1.1236287	1	AAPFLTYFGLFQVHUGALVSPQSSQAAGSPR	NCBI:NM_003809_1	AAPFLTYFGLFQVHU(Iodo-APB)GALVSPQSSQAAGSPR	4	y	2	11	noloss
918.1911	558.29944	85.690979	1.1236287	0.48475689	AAPFLTYFGLFQVHUGALVSPQSSQAAGSPR	NCBI:NM_003809_1	AAPFLTYFGLFQVHU(Iodo-APB)GALVSPQSSQAAGSPR	4	y	1	6	noloss
918.1911	487.26233	85.690979	1.1236287	0.45763505	AAPFLTYFGLFQVHUGALVSPQSSQAAGSPR	NCBI:NM_003809_1	AAPFLTYFGLFQVHU(Iodo-APB)GALVSPQSSQAAGSPR	4	y	1	5	noloss
918.1911	586.78638	85.690979	1.1236287	0.40748072	AAPFLTYFGLFQVHUGALVSPQSSQAAGSPR	NCBI:NM_003809_1	AAPFLTYFGLFQVHU(Iodo-APB)GALVSPQSSQAAGSPR	4	y	2	12	noloss
918.1911	860.42206	85.690979	1.1236287	0.37333074	AAPFLTYFGLFQVHUGALVSPQSSQAAGSPR	NCBI:NM_003809_1	AAPFLTYFGLFQVHU(Iodo-APB)GALVSPQSSQAAGSPR	4	y	1	9	noloss
918.1911	416.22522	85.690979	1.1236287	0.34281841	AAPFLTYFGLFQVHUGALVSPQSSQAAGSPR	NCBI:NM_003809_1	AAPFLTYFGLFQVHU(Iodo-APB)GALVSPQSSQAAGSPR	4	y	1	4	noloss
918.1911	773.39001	85.690979	1.1236287	0.28062031	AAPFLTYFGLFQVHUGALVSPQSSQAAGSPR	NCBI:NM_003809_1	AAPFLTYFGLFQVHU(Iodo-APB)GALVSPQSSQAAGSPR	4	y	1	8	noloss
918.1911	686.35803	85.690979	1.1236287	0.27034473	AAPFLTYFGLFQVHUGALVSPQSSQAAGSPR	NCBI:NM_003809_1	AAPFLTYFGLFQVHU(Iodo-APB)GALVSPQSSQAAGSPR	4	y	1	7	noloss
918.1911	1085.5334	85.690979	1.1236287	0.23862077	AAPFLTYFGLFQVHUGALVSPQSSQAAGSPR	NCBI:NM_003809_1	AAPFLTYFGLFQVHU(Iodo-APB)GALVSPQSSQAAGSPR	4	y	1	11	noloss
918.1911	500.28674	85.690979	1.1236287	0.18678765	AAPFLTYFGLFQVHUGALVSPQSSQAAGSPR	NCBI:NM_003809_1	AAPFLTYFGLFQVHU(Iodo-APB)GALVSPQSSQAAGSPR	4	b	1	5	noloss
918.1911	601.33441	85.690979	1.1236287	0.12715644	AAPFLTYFGLFQVHUGALVSPQSSQAAGSPR	NCBI:NM_003809_1	AAPFLTYFGLFQVHU(Iodo-APB)GALVSPQSSQAAGSPR	4	b	1	6	noloss
918.1911	1249.5958	85.690979	1.1236287	0.10859951	AAPFLTYFGLFQVHUGALVSPQSSQAAGSPR	NCBI:NM_003809_1	AAPFLTYFGLFQVHU(Iodo-APB)GALVSPQSSQAAGSPR	4	b	2	19	noloss
918.1911	1172.5654	85.690979	1.1236287	0.089959808	AAPFLTYFGLFQVHUGALVSPQSSQAAGSPR	NCBI:NM_003809_1	AAPFLTYFGLFQVHU(Iodo-APB)GALVSPQSSQAAGSPR	4	y	1	12	noloss
918.1911	1293.1118	85.690979	1.1236287	0.088466913	AAPFLTYFGLFQVHUGALVSPQSSQAAGSPR	NCBI:NM_003809_1	AAPFLTYFGLFQVHU(Iodo-APB)GALVSPQSSQAAGSPR	4	b	2	20	noloss
918.1911	359.20374	85.690979	1.1236287	0.081934802	AAPFLTYFGLFQVHUGALVSPQSSQAAGSPR	NCBI:NM_003809_1	AAPFLTYFGLFQVHU(Iodo-APB)GALVSPQSSQAAGSPR	4	y	1	3	noloss
918.1911	988.48065	85.690979	1.1236287	0.080479316	AAPFLTYFGLFQVHUGALVSPQSSQAAGSPR	NCBI:NM_003809_1	AAPFLTYFGLFQVHU(Iodo-APB)GALVSPQSSQAAGSPR	4	y	1	10	noloss
1546.389	731.34711	88.744637	1.2665656	1	AAPPGLPTCPPUPPSLTLSAACPTVTTAPWDSAR	NCBI:NM_001243812_1	AAPPGLPTC(Iodo-APB)PPU(Iodo-APB)PPSLTLSAAC(Iodo-APB)PTVTTAPWDSAR	3	y	1	6	noloss
1546.389	802.38422	88.744637	1.2665656	0.21223509	AAPPGLPTCPPUPPSLTLSAACPTVTTAPWDSAR	NCBI:NM_001243812_1	AAPPGLPTC(Iodo-APB)PPU(Iodo-APB)PPSLTLSAAC(Iodo-APB)PTVTTAPWDSAR	3	y	1	7	noloss
1546.389	507.29257	88.744637	1.2665656	0.20611103	AAPPGLPTCPPUPPSLTLSAACPTVTTAPWDSAR	NCBI:NM_001243812_1	AAPPGLPTC(Iodo-APB)PPU(Iodo-APB)PPSLTLSAAC(Iodo-APB)PTVTTAPWDSAR	3	b	1	6	noloss
1546.389	1004.4796	88.744637	1.2665656	0.19630766	AAPPGLPTCPPUPPSLTLSAACPTVTTAPWDSAR	NCBI:NM_001243812_1	AAPPGLPTC(Iodo-APB)PPU(Iodo-APB)PPSLTLSAAC(Iodo-APB)PTVTTAPWDSAR	3	y	1	9	noloss
1546.389	1222.5958	88.744637	1.2665656	0.14880817	AAPPGLPTCPPUPPSLTLSAACPTVTTAPWDSAR	NCBI:NM_001243812_1	AAPPGLPTC(Iodo-APB)PPU(Iodo-APB)PPSLTLSAAC(Iodo-APB)PTVTTAPWDSAR	3	b	1	9	noloss
1546.389	1301.6484	88.744637	1.2665656	0.10598349	AAPPGLPTCPPUPPSLTLSAACPTVTTAPWDSAR	NCBI:NM_001243812_1	AAPPGLPTC(Iodo-APB)PPU(Iodo-APB)PPSLTLSAAC(Iodo-APB)PTVTTAPWDSAR	3	y	1	12	noloss
1546.389	903.43188	88.744637	1.2665656	0.092663094	AAPPGLPTCPPUPPSLTLSAACPTVTTAPWDSAR	NCBI:NM_001243812_1	AAPPGLPTC(Iodo-APB)PPU(Iodo-APB)PPSLTLSAAC(Iodo-APB)PTVTTAPWDSAR	3	y	1	8	noloss
1546.389	909.92932	88.744637	1.2665656	0.082057007	AAPPGLPTCPPUPPSLTLSAACPTVTTAPWDSAR	NCBI:NM_001243812_1	AAPPGLPTC(Iodo-APB)PPU(Iodo-APB)PPSLTLSAAC(Iodo-APB)PTVTTAPWDSAR	3	y	2	13	noloss
1546.389	1328.6591	88.744637	1.2665656	0.07988596	AAPPGLPTCPPUPPSLTLSAACPTVTTAPWDSAR	NCBI:NM_001243812_1	AAPPGLPTC(Iodo-APB)PPU(Iodo-APB)PPSLTLSAAC(Iodo-APB)PTVTTAPWDSAR	3	y	2	22	noloss
1546.389	705.39301	88.744637	1.2665656	0.041727688	AAPPGLPTCPPUPPSLTLSAACPTVTTAPWDSAR	NCBI:NM_001243812_1	AAPPGLPTC(Iodo-APB)PPU(Iodo-APB)PPSLTLSAAC(Iodo-APB)PTVTTAPWDSAR	3	b	1	8	noloss
1546.389	448.21503	88.744637	1.2665656	0.040849112	AAPPGLPTCPPUPPSLTLSAACPTVTTAPWDSAR	NCBI:NM_001243812_1	AAPPGLPTC(Iodo-APB)PPU(Iodo-APB)PPSLTLSAAC(Iodo-APB)PTVTTAPWDSAR	3	y	1	4	noloss
1546.389	333.18808	88.744637	1.2665656	0.032206096	AAPPGLPTCPPUPPSLTLSAACPTVTTAPWDSAR	NCBI:NM_001243812_1	AAPPGLPTC(Iodo-APB)PPU(Iodo-APB)PPSLTLSAAC(Iodo-APB)PTVTTAPWDSAR	3	y	1	3	noloss
1546.389	1708.2855	88.744637	1.2665656	0.017056787	AAPPGLPTCPPUPPSLTLSAACPTVTTAPWDSAR	NCBI:NM_001243812_1	AAPPGLPTC(Iodo-APB)PPU(Iodo-APB)PPSLTLSAAC(Iodo-APB)PTVTTAPWDSAR	3	y	2	25	noloss
1546.389	1410.1578	88.744637	1.2665656	0.013816465	AAPPGLPTCPPUPPSLTLSAACPTVTTAPWDSAR	NCBI:NM_001243812_1	AAPPGLPTC(Iodo-APB)PPU(Iodo-APB)PPSLTLSAAC(Iodo-APB)PTVTTAPWDSAR	3	b	2	21	noloss
1160.0436	731.34711	88.744637	1.1582134	1	AAPPGLPTCPPUPPSLTLSAACPTVTTAPWDSAR	NCBI:NM_001243812_1	AAPPGLPTC(Iodo-APB)PPU(Iodo-APB)PPSLTLSAAC(Iodo-APB)PTVTTAPWDSAR	4	y	1	6	noloss
1160.0436	507.29257	88.744637	1.1582134	0.62686992	AAPPGLPTCPPUPPSLTLSAACPTVTTAPWDSAR	NCBI:NM_001243812_1	AAPPGLPTC(Iodo-APB)PPU(Iodo-APB)PPSLTLSAAC(Iodo-APB)PTVTTAPWDSAR	4	b	1	6	noloss
1160.0436	1004.4796	88.744637	1.1582134	0.34359497	AAPPGLPTCPPUPPSLTLSAACPTVTTAPWDSAR	NCBI:NM_001243812_1	AAPPGLPTC(Iodo-APB)PPU(Iodo-APB)PPSLTLSAAC(Iodo-APB)PTVTTAPWDSAR	4	y	1	9	noloss
1160.0436	802.38422	88.744637	1.1582134	0.28781962	AAPPGLPTCPPUPPSLTLSAACPTVTTAPWDSAR	NCBI:NM_001243812_1	AAPPGLPTC(Iodo-APB)PPU(Iodo-APB)PPSLTLSAAC(Iodo-APB)PTVTTAPWDSAR	4	y	1	7	noloss
1160.0436	651.32788	88.744637	1.1582134	0.2305498	AAPPGLPTCPPUPPSLTLSAACPTVTTAPWDSAR	NCBI:NM_001243812_1	AAPPGLPTC(Iodo-APB)PPU(Iodo-APB)PPSLTLSAAC(Iodo-APB)PTVTTAPWDSAR	4	y	2	12	noloss
1160.0436	903.43188	88.744637	1.1582134	0.21365967	AAPPGLPTCPPUPPSLTLSAACPTVTTAPWDSAR	NCBI:NM_001243812_1	AAPPGLPTC(Iodo-APB)PPU(Iodo-APB)PPSLTLSAAC(Iodo-APB)PTVTTAPWDSAR	4	y	1	8	noloss
1160.0436	909.92932	88.744637	1.1582134	0.13963951	AAPPGLPTCPPUPPSLTLSAACPTVTTAPWDSAR	NCBI:NM_001243812_1	AAPPGLPTC(Iodo-APB)PPU(Iodo-APB)PPSLTLSAAC(Iodo-APB)PTVTTAPWDSAR	4	y	2	13	noloss
1160.0436	1222.5958	88.744637	1.1582134	0.13937719	AAPPGLPTCPPUPPSLTLSAACPTVTTAPWDSAR	NCBI:NM_001243812_1	AAPPGLPTC(Iodo-APB)PPU(Iodo-APB)PPSLTLSAAC(Iodo-APB)PTVTTAPWDSAR	4	b	1	9	noloss
1160.0436	1301.6484	88.744637	1.1582134	0.094508618	AAPPGLPTCPPUPPSLTLSAACPTVTTAPWDSAR	NCBI:NM_001243812_1	AAPPGLPTC(Iodo-APB)PPU(Iodo-APB)PPSLTLSAAC(Iodo-APB)PTVTTAPWDSAR	4	y	1	12	noloss
1160.0436	705.39301	88.744637	1.1582134	0.070318133	AAPPGLPTCPPUPPSLTLSAACPTVTTAPWDSAR	NCBI:NM_001243812_1	AAPPGLPTC(Iodo-APB)PPU(Iodo-APB)PPSLTLSAAC(Iodo-APB)PTVTTAPWDSAR	4	b	1	8	noloss
1160.0436	366.17719	88.744637	1.1582134	0.056426059	AAPPGLPTCPPUPPSLTLSAACPTVTTAPWDSAR	NCBI:NM_001243812_1	AAPPGLPTC(Iodo-APB)PPU(Iodo-APB)PPSLTLSAAC(Iodo-APB)PTVTTAPWDSAR	4	y	2	6	noloss
1160.0436	991.42798	88.744637	1.1582134	0.055826064	AAPPGLPTCPPUPPSLTLSAACPTVTTAPWDSAR	NCBI:NM_001243812_1	AAPPGLPTC(Iodo-APB)PPU(Iodo-APB)PPSLTLSAAC(Iodo-APB)PTVTTAPWDSAR	4	b	2	12	noloss
1160.0436	1103.548	88.744637	1.1582134	0.053011321	AAPPGLPTCPPUPPSLTLSAACPTVTTAPWDSAR	NCBI:NM_001243812_1	AAPPGLPTC(Iodo-APB)PPU(Iodo-APB)PPSLTLSAAC(Iodo-APB)PTVTTAPWDSAR	4	y	1	10	noloss
1160.0436	945.44788	88.744637	1.1582134	0.050929826	AAPPGLPTCPPUPPSLTLSAACPTVTTAPWDSAR	NCBI:NM_001243812_1	AAPPGLPTC(Iodo-APB)PPU(Iodo-APB)PPSLTLSAAC(Iodo-APB)PTVTTAPWDSAR	4	y	2	14	noloss
1160.0436	448.21503	88.744637	1.1582134	0.032473177	AAPPGLPTCPPUPPSLTLSAACPTVTTAPWDSAR	NCBI:NM_001243812_1	AAPPGLPTC(Iodo-APB)PPU(Iodo-APB)PPSLTLSAAC(Iodo-APB)PTVTTAPWDSAR	4	y	1	4	noloss
1160.0436	333.18808	88.744637	1.1582134	0.03207314	AAPPGLPTCPPUPPSLTLSAACPTVTTAPWDSAR	NCBI:NM_001243812_1	AAPPGLPTC(Iodo-APB)PPU(Iodo-APB)PPSLTLSAAC(Iodo-APB)PTVTTAPWDSAR	4	y	1	3	noloss
1427.3315	731.34711	84.455643	1.2654248	1	AAPPGLPTCPPUPPSLTLSAACPTVTTAPWDSAR	NCBI:NM_001243812_1	AAPPGLPTC(Iodo-APB)PPU(Iodo-APB)PPSLTLSAAC(Carbamidomethyl)PTVTTAPWDSAR	3	y	1	6	noloss
1427.3315	802.38422	84.455643	1.2654248	0.22305827	AAPPGLPTCPPUPPSLTLSAACPTVTTAPWDSAR	NCBI:NM_001243812_1	AAPPGLPTC(Iodo-APB)PPU(Iodo-APB)PPSLTLSAAC(Carbamidomethyl)PTVTTAPWDSAR	3	y	1	7	noloss
1427.3315	1004.4796	84.455643	1.2654248	0.21126485	AAPPGLPTCPPUPPSLTLSAACPTVTTAPWDSAR	NCBI:NM_001243812_1	AAPPGLPTC(Iodo-APB)PPU(Iodo-APB)PPSLTLSAAC(Carbamidomethyl)PTVTTAPWDSAR	3	y	1	9	noloss
1427.3315	507.29257	84.455643	1.2654248	0.2110437	AAPPGLPTCPPUPPSLTLSAACPTVTTAPWDSAR	NCBI:NM_001243812_1	AAPPGLPTC(Iodo-APB)PPU(Iodo-APB)PPSLTLSAAC(Carbamidomethyl)PTVTTAPWDSAR	3	b	1	6	noloss
1427.3315	1222.5958	84.455643	1.2654248	0.16532001	AAPPGLPTCPPUPPSLTLSAACPTVTTAPWDSAR	NCBI:NM_001243812_1	AAPPGLPTC(Iodo-APB)PPU(Iodo-APB)PPSLTLSAAC(Carbamidomethyl)PTVTTAPWDSAR	3	b	1	9	noloss
1427.3315	1301.6484	84.455643	1.2654248	0.13577743	AAPPGLPTCPPUPPSLTLSAACPTVTTAPWDSAR	NCBI:NM_001243812_1	AAPPGLPTC(Iodo-APB)PPU(Iodo-APB)PPSLTLSAAC(Carbamidomethyl)PTVTTAPWDSAR	3	y	1	12	noloss
1427.3315	903.43188	84.455643	1.2654248	0.10789159	AAPPGLPTCPPUPPSLTLSAACPTVTTAPWDSAR	NCBI:NM_001243812_1	AAPPGLPTC(Iodo-APB)PPU(Iodo-APB)PPSLTLSAAC(Carbamidomethyl)PTVTTAPWDSAR	3	y	1	8	noloss
1427.3315	1410.1578	84.455643	1.2654248	0.090432152	AAPPGLPTCPPUPPSLTLSAACPTVTTAPWDSAR	NCBI:NM_001243812_1	AAPPGLPTC(Iodo-APB)PPU(Iodo-APB)PPSLTLSAAC(Carbamidomethyl)PTVTTAPWDSAR	3	b	2	21	noloss
1427.3315	1150.073	84.455643	1.2654248	0.088983491	AAPPGLPTCPPUPPSLTLSAACPTVTTAPWDSAR	NCBI:NM_001243812_1	AAPPGLPTC(Iodo-APB)PPU(Iodo-APB)PPSLTLSAAC(Carbamidomethyl)PTVTTAPWDSAR	3	y	2	22	noloss
1427.3315	1490.1731	84.455643	1.2654248	0.087418437	AAPPGLPTCPPUPPSLTLSAACPTVTTAPWDSAR	NCBI:NM_001243812_1	AAPPGLPTC(Iodo-APB)PPU(Iodo-APB)PPSLTLSAAC(Carbamidomethyl)PTVTTAPWDSAR	3	b	2	22	noloss
1427.3315	705.39301	84.455643	1.2654248	0.04463182	AAPPGLPTCPPUPPSLTLSAACPTVTTAPWDSAR	NCBI:NM_001243812_1	AAPPGLPTC(Iodo-APB)PPU(Iodo-APB)PPSLTLSAAC(Carbamidomethyl)PTVTTAPWDSAR	3	b	1	8	noloss
1427.3315	448.21503	84.455643	1.2654248	0.033616144	AAPPGLPTCPPUPPSLTLSAACPTVTTAPWDSAR	NCBI:NM_001243812_1	AAPPGLPTC(Iodo-APB)PPU(Iodo-APB)PPSLTLSAAC(Carbamidomethyl)PTVTTAPWDSAR	3	y	1	4	noloss
1427.3315	1529.6995	84.455643	1.2654248	0.03071945	AAPPGLPTCPPUPPSLTLSAACPTVTTAPWDSAR	NCBI:NM_001243812_1	AAPPGLPTC(Iodo-APB)PPU(Iodo-APB)PPSLTLSAAC(Carbamidomethyl)PTVTTAPWDSAR	3	y	2	25	noloss
1427.3315	333.18808	84.455643	1.2654248	0.021415884	AAPPGLPTCPPUPPSLTLSAACPTVTTAPWDSAR	NCBI:NM_001243812_1	AAPPGLPTC(Iodo-APB)PPU(Iodo-APB)PPSLTLSAAC(Carbamidomethyl)PTVTTAPWDSAR	3	y	1	3	noloss
1427.3315	731.3432	84.455643	1.2654248	0.013417556	AAPPGLPTCPPUPPSLTLSAACPTVTTAPWDSAR	NCBI:NM_001243812_1	AAPPGLPTC(Iodo-APB)PPU(Iodo-APB)PPSLTLSAAC(Carbamidomethyl)PTVTTAPWDSAR	3	y	2	13	noloss
1427.3315	1374.6393	84.455643	1.2654248	0.007308997	AAPPGLPTCPPUPPSLTLSAACPTVTTAPWDSAR	NCBI:NM_001243812_1	AAPPGLPTC(Iodo-APB)PPU(Iodo-APB)PPSLTLSAAC(Carbamidomethyl)PTVTTAPWDSAR	3	b	2	20	noloss
1070.7505	731.34711	84.455643	1.128624	1	AAPPGLPTCPPUPPSLTLSAACPTVTTAPWDSAR	NCBI:NM_001243812_1	AAPPGLPTC(Iodo-APB)PPU(Iodo-APB)PPSLTLSAAC(Carbamidomethyl)PTVTTAPWDSAR	4	y	1	6	noloss
1070.7505	507.29257	84.455643	1.128624	0.47837785	AAPPGLPTCPPUPPSLTLSAACPTVTTAPWDSAR	NCBI:NM_001243812_1	AAPPGLPTC(Iodo-APB)PPU(Iodo-APB)PPSLTLSAAC(Carbamidomethyl)PTVTTAPWDSAR	4	b	1	6	noloss
1070.7505	1004.4796	84.455643	1.128624	0.38315445	AAPPGLPTCPPUPPSLTLSAACPTVTTAPWDSAR	NCBI:NM_001243812_1	AAPPGLPTC(Iodo-APB)PPU(Iodo-APB)PPSLTLSAAC(Carbamidomethyl)PTVTTAPWDSAR	4	y	1	9	noloss
1070.7505	802.38422	84.455643	1.128624	0.31863588	AAPPGLPTCPPUPPSLTLSAACPTVTTAPWDSAR	NCBI:NM_001243812_1	AAPPGLPTC(Iodo-APB)PPU(Iodo-APB)PPSLTLSAAC(Carbamidomethyl)PTVTTAPWDSAR	4	y	1	7	noloss
1070.7505	903.43188	84.455643	1.128624	0.25407597	AAPPGLPTCPPUPPSLTLSAACPTVTTAPWDSAR	NCBI:NM_001243812_1	AAPPGLPTC(Iodo-APB)PPU(Iodo-APB)PPSLTLSAAC(Carbamidomethyl)PTVTTAPWDSAR	4	y	1	8	noloss
1070.7505	651.32788	84.455643	1.128624	0.23809816	AAPPGLPTCPPUPPSLTLSAACPTVTTAPWDSAR	NCBI:NM_001243812_1	AAPPGLPTC(Iodo-APB)PPU(Iodo-APB)PPSLTLSAAC(Carbamidomethyl)PTVTTAPWDSAR	4	y	2	12	noloss
1070.7505	1222.5958	84.455643	1.128624	0.11299582	AAPPGLPTCPPUPPSLTLSAACPTVTTAPWDSAR	NCBI:NM_001243812_1	AAPPGLPTC(Iodo-APB)PPU(Iodo-APB)PPSLTLSAAC(Carbamidomethyl)PTVTTAPWDSAR	4	b	1	9	noloss
1070.7505	731.3432	84.455643	1.128624	0.085643485	AAPPGLPTCPPUPPSLTLSAACPTVTTAPWDSAR	NCBI:NM_001243812_1	AAPPGLPTC(Iodo-APB)PPU(Iodo-APB)PPSLTLSAAC(Carbamidomethyl)PTVTTAPWDSAR	4	y	2	13	noloss
1070.7505	1301.6484	84.455643	1.128624	0.075906269	AAPPGLPTCPPUPPSLTLSAACPTVTTAPWDSAR	NCBI:NM_001243812_1	AAPPGLPTC(Iodo-APB)PPU(Iodo-APB)PPSLTLSAAC(Carbamidomethyl)PTVTTAPWDSAR	4	y	1	12	noloss
1070.7505	366.17719	84.455643	1.128624	0.064040154	AAPPGLPTCPPUPPSLTLSAACPTVTTAPWDSAR	NCBI:NM_001243812_1	AAPPGLPTC(Iodo-APB)PPU(Iodo-APB)PPSLTLSAAC(Carbamidomethyl)PTVTTAPWDSAR	4	y	2	6	noloss
1070.7505	1103.548	84.455643	1.128624	0.059139244	AAPPGLPTCPPUPPSLTLSAACPTVTTAPWDSAR	NCBI:NM_001243812_1	AAPPGLPTC(Iodo-APB)PPU(Iodo-APB)PPSLTLSAAC(Carbamidomethyl)PTVTTAPWDSAR	4	y	1	10	noloss
1070.7505	705.39301	84.455643	1.128624	0.057821259	AAPPGLPTCPPUPPSLTLSAACPTVTTAPWDSAR	NCBI:NM_001243812_1	AAPPGLPTC(Iodo-APB)PPU(Iodo-APB)PPSLTLSAAC(Carbamidomethyl)PTVTTAPWDSAR	4	b	1	8	noloss
1070.7505	991.42798	84.455643	1.128624	0.045597807	AAPPGLPTCPPUPPSLTLSAACPTVTTAPWDSAR	NCBI:NM_001243812_1	AAPPGLPTC(Iodo-APB)PPU(Iodo-APB)PPSLTLSAAC(Carbamidomethyl)PTVTTAPWDSAR	4	b	2	12	noloss
1070.7505	634.29437	84.455643	1.128624	0.035040203	AAPPGLPTCPPUPPSLTLSAACPTVTTAPWDSAR	NCBI:NM_001243812_1	AAPPGLPTC(Iodo-APB)PPU(Iodo-APB)PPSLTLSAAC(Carbamidomethyl)PTVTTAPWDSAR	4	y	1	5	noloss
1070.7505	333.18808	84.455643	1.128624	0.028912706	AAPPGLPTCPPUPPSLTLSAACPTVTTAPWDSAR	NCBI:NM_001243812_1	AAPPGLPTC(Iodo-APB)PPU(Iodo-APB)PPSLTLSAAC(Carbamidomethyl)PTVTTAPWDSAR	4	y	1	3	noloss
1070.7505	448.21503	84.455643	1.128624	0.027771626	AAPPGLPTCPPUPPSLTLSAACPTVTTAPWDSAR	NCBI:NM_001243812_1	AAPPGLPTC(Iodo-APB)PPU(Iodo-APB)PPSLTLSAAC(Carbamidomethyl)PTVTTAPWDSAR	4	y	1	4	noloss
1408.3245	731.34711	85.355293	1.2655681	1	AAPPGLPTCPPUPPSLTLSAACPTVTTAPWDSAR	NCBI:NM_001243812_1	AAPPGLPTC(Iodo-APB)PPU(Iodo-APB)PPSLTLSAACPTVTTAPWDSAR	3	y	1	6	noloss
1408.3245	1004.4796	85.355293	1.2655681	0.22961344	AAPPGLPTCPPUPPSLTLSAACPTVTTAPWDSAR	NCBI:NM_001243812_1	AAPPGLPTC(Iodo-APB)PPU(Iodo-APB)PPSLTLSAACPTVTTAPWDSAR	3	y	1	9	noloss
1408.3245	802.38422	85.355293	1.2655681	0.20188063	AAPPGLPTCPPUPPSLTLSAACPTVTTAPWDSAR	NCBI:NM_001243812_1	AAPPGLPTC(Iodo-APB)PPU(Iodo-APB)PPSLTLSAACPTVTTAPWDSAR	3	y	1	7	noloss
1408.3245	507.29257	85.355293	1.2655681	0.05829737	AAPPGLPTCPPUPPSLTLSAACPTVTTAPWDSAR	NCBI:NM_001243812_1	AAPPGLPTC(Iodo-APB)PPU(Iodo-APB)PPSLTLSAACPTVTTAPWDSAR	3	b	1	6	noloss
1408.3245	903.43188	85.355293	1.2655681	0.020685127	AAPPGLPTCPPUPPSLTLSAACPTVTTAPWDSAR	NCBI:NM_001243812_1	AAPPGLPTC(Iodo-APB)PPU(Iodo-APB)PPSLTLSAACPTVTTAPWDSAR	3	y	1	8	noloss
1056.4951	731.34711	85.355293	1.1773523	1	AAPPGLPTCPPUPPSLTLSAACPTVTTAPWDSAR	NCBI:NM_001243812_1	AAPPGLPTC(Iodo-APB)PPU(Iodo-APB)PPSLTLSAACPTVTTAPWDSAR	4	y	1	6	noloss
1056.4951	802.38422	85.355293	1.1773523	0.23639436	AAPPGLPTCPPUPPSLTLSAACPTVTTAPWDSAR	NCBI:NM_001243812_1	AAPPGLPTC(Iodo-APB)PPU(Iodo-APB)PPSLTLSAACPTVTTAPWDSAR	4	y	1	7	noloss
1056.4951	1004.4796	85.355293	1.1773523	0.22907771	AAPPGLPTCPPUPPSLTLSAACPTVTTAPWDSAR	NCBI:NM_001243812_1	AAPPGLPTC(Iodo-APB)PPU(Iodo-APB)PPSLTLSAACPTVTTAPWDSAR	4	y	1	9	noloss
1056.4951	903.43188	85.355293	1.1773523	0.15830693	AAPPGLPTCPPUPPSLTLSAACPTVTTAPWDSAR	NCBI:NM_001243812_1	AAPPGLPTC(Iodo-APB)PPU(Iodo-APB)PPSLTLSAACPTVTTAPWDSAR	4	y	1	8	noloss
1056.4951	507.29257	85.355293	1.1773523	0.15446115	AAPPGLPTCPPUPPSLTLSAACPTVTTAPWDSAR	NCBI:NM_001243812_1	AAPPGLPTC(Iodo-APB)PPU(Iodo-APB)PPSLTLSAACPTVTTAPWDSAR	4	b	1	6	noloss
1427.3315	731.34711	84.533676	1.2577126	1	AAPPGLPTCPPUPPSLTLSAACPTVTTAPWDSAR	NCBI:NM_001243812_1	AAPPGLPTC(Carbamidomethyl)PPU(Iodo-APB)PPSLTLSAAC(Iodo-APB)PTVTTAPWDSAR	3	y	1	6	noloss
1427.3315	865.42365	84.533676	1.2577126	0.34380281	AAPPGLPTCPPUPPSLTLSAACPTVTTAPWDSAR	NCBI:NM_001243812_1	AAPPGLPTC(Carbamidomethyl)PPU(Iodo-APB)PPSLTLSAAC(Iodo-APB)PTVTTAPWDSAR	3	b	1	9	noloss
1427.3315	507.29257	84.533676	1.2577126	0.25951064	AAPPGLPTCPPUPPSLTLSAACPTVTTAPWDSAR	NCBI:NM_001243812_1	AAPPGLPTC(Carbamidomethyl)PPU(Iodo-APB)PPSLTLSAAC(Iodo-APB)PTVTTAPWDSAR	3	b	1	6	noloss
1427.3315	802.38422	84.533676	1.2577126	0.22072951	AAPPGLPTCPPUPPSLTLSAACPTVTTAPWDSAR	NCBI:NM_001243812_1	AAPPGLPTC(Carbamidomethyl)PPU(Iodo-APB)PPSLTLSAAC(Iodo-APB)PTVTTAPWDSAR	3	y	1	7	noloss
1427.3315	1004.4796	84.533676	1.2577126	0.20937437	AAPPGLPTCPPUPPSLTLSAACPTVTTAPWDSAR	NCBI:NM_001243812_1	AAPPGLPTC(Carbamidomethyl)PPU(Iodo-APB)PPSLTLSAAC(Iodo-APB)PTVTTAPWDSAR	3	y	1	9	noloss
1427.3315	1301.6484	84.533676	1.2577126	0.11478994	AAPPGLPTCPPUPPSLTLSAACPTVTTAPWDSAR	NCBI:NM_001243812_1	AAPPGLPTC(Carbamidomethyl)PPU(Iodo-APB)PPSLTLSAAC(Iodo-APB)PTVTTAPWDSAR	3	y	1	12	noloss
1427.3315	909.92932	84.533676	1.2577126	0.10585971	AAPPGLPTCPPUPPSLTLSAACPTVTTAPWDSAR	NCBI:NM_001243812_1	AAPPGLPTC(Carbamidomethyl)PPU(Iodo-APB)PPSLTLSAAC(Iodo-APB)PTVTTAPWDSAR	3	y	2	13	noloss
1427.3315	903.43188	84.533676	1.2577126	0.097940169	AAPPGLPTCPPUPPSLTLSAACPTVTTAPWDSAR	NCBI:NM_001243812_1	AAPPGLPTC(Carbamidomethyl)PPU(Iodo-APB)PPSLTLSAAC(Iodo-APB)PTVTTAPWDSAR	3	y	1	8	noloss
1427.3315	1328.6591	84.533676	1.2577126	0.086527579	AAPPGLPTCPPUPPSLTLSAACPTVTTAPWDSAR	NCBI:NM_001243812_1	AAPPGLPTC(Carbamidomethyl)PPU(Iodo-APB)PPSLTLSAAC(Iodo-APB)PTVTTAPWDSAR	3	y	2	22	noloss
1427.3315	448.21503	84.533676	1.2577126	0.045058995	AAPPGLPTCPPUPPSLTLSAACPTVTTAPWDSAR	NCBI:NM_001243812_1	AAPPGLPTC(Carbamidomethyl)PPU(Iodo-APB)PPSLTLSAAC(Iodo-APB)PTVTTAPWDSAR	3	y	1	4	noloss
1427.3315	705.39301	84.533676	1.2577126	0.043861452	AAPPGLPTCPPUPPSLTLSAACPTVTTAPWDSAR	NCBI:NM_001243812_1	AAPPGLPTC(Carbamidomethyl)PPU(Iodo-APB)PPSLTLSAAC(Iodo-APB)PTVTTAPWDSAR	3	b	1	8	noloss
1427.3315	1490.1731	84.533676	1.2577126	0.040558033	AAPPGLPTCPPUPPSLTLSAACPTVTTAPWDSAR	NCBI:NM_001243812_1	AAPPGLPTC(Carbamidomethyl)PPU(Iodo-APB)PPSLTLSAAC(Iodo-APB)PTVTTAPWDSAR	3	b	2	22	noloss
1427.3315	333.18808	84.533676	1.2577126	0.038775671	AAPPGLPTCPPUPPSLTLSAACPTVTTAPWDSAR	NCBI:NM_001243812_1	AAPPGLPTC(Carbamidomethyl)PPU(Iodo-APB)PPSLTLSAAC(Iodo-APB)PTVTTAPWDSAR	3	y	1	3	noloss
1427.3315	1708.2855	84.533676	1.2577126	0.029680014	AAPPGLPTCPPUPPSLTLSAACPTVTTAPWDSAR	NCBI:NM_001243812_1	AAPPGLPTC(Carbamidomethyl)PPU(Iodo-APB)PPSLTLSAAC(Iodo-APB)PTVTTAPWDSAR	3	y	2	25	noloss
1427.3315	1231.5717	84.533676	1.2577126	0.019006133	AAPPGLPTCPPUPPSLTLSAACPTVTTAPWDSAR	NCBI:NM_001243812_1	AAPPGLPTC(Carbamidomethyl)PPU(Iodo-APB)PPSLTLSAAC(Iodo-APB)PTVTTAPWDSAR	3	b	2	21	noloss
1427.3315	1624.6765	84.533676	1.2577126	0.007378056	AAPPGLPTCPPUPPSLTLSAACPTVTTAPWDSAR	NCBI:NM_001243812_1	AAPPGLPTC(Carbamidomethyl)PPU(Iodo-APB)PPSLTLSAAC(Iodo-APB)PTVTTAPWDSAR	3	b	1	12	noloss
1070.7505	731.34711	84.533676	1.1441562	1	AAPPGLPTCPPUPPSLTLSAACPTVTTAPWDSAR	NCBI:NM_001243812_1	AAPPGLPTC(Carbamidomethyl)PPU(Iodo-APB)PPSLTLSAAC(Iodo-APB)PTVTTAPWDSAR	4	y	1	6	noloss
1070.7505	507.29257	84.533676	1.1441562	0.69589609	AAPPGLPTCPPUPPSLTLSAACPTVTTAPWDSAR	NCBI:NM_001243812_1	AAPPGLPTC(Carbamidomethyl)PPU(Iodo-APB)PPSLTLSAAC(Iodo-APB)PTVTTAPWDSAR	4	b	1	6	noloss
1070.7505	865.42365	84.533676	1.1441562	0.40034461	AAPPGLPTCPPUPPSLTLSAACPTVTTAPWDSAR	NCBI:NM_001243812_1	AAPPGLPTC(Carbamidomethyl)PPU(Iodo-APB)PPSLTLSAAC(Iodo-APB)PTVTTAPWDSAR	4	b	1	9	noloss
1070.7505	1004.4796	84.533676	1.1441562	0.33336768	AAPPGLPTCPPUPPSLTLSAACPTVTTAPWDSAR	NCBI:NM_001243812_1	AAPPGLPTC(Carbamidomethyl)PPU(Iodo-APB)PPSLTLSAAC(Iodo-APB)PTVTTAPWDSAR	4	y	1	9	noloss
1070.7505	802.38422	84.533676	1.1441562	0.28512713	AAPPGLPTCPPUPPSLTLSAACPTVTTAPWDSAR	NCBI:NM_001243812_1	AAPPGLPTC(Carbamidomethyl)PPU(Iodo-APB)PPSLTLSAAC(Iodo-APB)PTVTTAPWDSAR	4	y	1	7	noloss
1070.7505	903.43188	84.533676	1.1441562	0.21258655	AAPPGLPTCPPUPPSLTLSAACPTVTTAPWDSAR	NCBI:NM_001243812_1	AAPPGLPTC(Carbamidomethyl)PPU(Iodo-APB)PPSLTLSAAC(Iodo-APB)PTVTTAPWDSAR	4	y	1	8	noloss
1070.7505	651.32788	84.533676	1.1441562	0.17788005	AAPPGLPTCPPUPPSLTLSAACPTVTTAPWDSAR	NCBI:NM_001243812_1	AAPPGLPTC(Carbamidomethyl)PPU(Iodo-APB)PPSLTLSAAC(Iodo-APB)PTVTTAPWDSAR	4	y	2	12	noloss
1070.7505	909.92932	84.533676	1.1441562	0.12209917	AAPPGLPTCPPUPPSLTLSAACPTVTTAPWDSAR	NCBI:NM_001243812_1	AAPPGLPTC(Carbamidomethyl)PPU(Iodo-APB)PPSLTLSAAC(Iodo-APB)PTVTTAPWDSAR	4	y	2	13	noloss
1070.7505	705.39301	84.533676	1.1441562	0.076314934	AAPPGLPTCPPUPPSLTLSAACPTVTTAPWDSAR	NCBI:NM_001243812_1	AAPPGLPTC(Carbamidomethyl)PPU(Iodo-APB)PPSLTLSAAC(Iodo-APB)PTVTTAPWDSAR	4	b	1	8	noloss
1070.7505	1301.6484	84.533676	1.1441562	0.075219616	AAPPGLPTCPPUPPSLTLSAACPTVTTAPWDSAR	NCBI:NM_001243812_1	AAPPGLPTC(Carbamidomethyl)PPU(Iodo-APB)PPSLTLSAAC(Iodo-APB)PTVTTAPWDSAR	4	y	1	12	noloss
1070.7505	366.17719	84.533676	1.1441562	0.068196237	AAPPGLPTCPPUPPSLTLSAACPTVTTAPWDSAR	NCBI:NM_001243812_1	AAPPGLPTC(Carbamidomethyl)PPU(Iodo-APB)PPSLTLSAAC(Iodo-APB)PTVTTAPWDSAR	4	y	2	6	noloss
1070.7505	945.44788	84.533676	1.1441562	0.051394939	AAPPGLPTCPPUPPSLTLSAACPTVTTAPWDSAR	NCBI:NM_001243812_1	AAPPGLPTC(Carbamidomethyl)PPU(Iodo-APB)PPSLTLSAAC(Iodo-APB)PTVTTAPWDSAR	4	y	2	14	noloss
1070.7505	1103.548	84.533676	1.1441562	0.050228223	AAPPGLPTCPPUPPSLTLSAACPTVTTAPWDSAR	NCBI:NM_001243812_1	AAPPGLPTC(Carbamidomethyl)PPU(Iodo-APB)PPSLTLSAAC(Iodo-APB)PTVTTAPWDSAR	4	y	1	10	noloss
1070.7505	634.29437	84.533676	1.1441562	0.038223252	AAPPGLPTCPPUPPSLTLSAACPTVTTAPWDSAR	NCBI:NM_001243812_1	AAPPGLPTC(Carbamidomethyl)PPU(Iodo-APB)PPSLTLSAAC(Iodo-APB)PTVTTAPWDSAR	4	y	1	5	noloss
1070.7505	448.21503	84.533676	1.1441562	0.03364107	AAPPGLPTCPPUPPSLTLSAACPTVTTAPWDSAR	NCBI:NM_001243812_1	AAPPGLPTC(Carbamidomethyl)PPU(Iodo-APB)PPSLTLSAAC(Iodo-APB)PTVTTAPWDSAR	4	y	1	4	noloss
1070.7505	333.18808	84.533676	1.1441562	0.032705706	AAPPGLPTCPPUPPSLTLSAACPTVTTAPWDSAR	NCBI:NM_001243812_1	AAPPGLPTC(Carbamidomethyl)PPU(Iodo-APB)PPSLTLSAAC(Iodo-APB)PTVTTAPWDSAR	4	y	1	3	noloss
1961.9076	731.34711	78.277885	1.6667702	1	AAPPGLPTCPPUPPSLTLSAACPTVTTAPWDSAR	NCBI:NM_001243812_1	AAPPGLPTC(Carbamidomethyl)PPU(Iodo-APB)PPSLTLSAAC(Carbamidomethyl)PTVTTAPWDSAR	2	y	1	6	noloss
1961.9076	865.42365	78.277885	1.6667702	0.51804537	AAPPGLPTCPPUPPSLTLSAACPTVTTAPWDSAR	NCBI:NM_001243812_1	AAPPGLPTC(Carbamidomethyl)PPU(Iodo-APB)PPSLTLSAAC(Carbamidomethyl)PTVTTAPWDSAR	2	b	1	9	noloss
1961.9076	1004.4796	78.277885	1.6667702	0.20848705	AAPPGLPTCPPUPPSLTLSAACPTVTTAPWDSAR	NCBI:NM_001243812_1	AAPPGLPTC(Carbamidomethyl)PPU(Iodo-APB)PPSLTLSAAC(Carbamidomethyl)PTVTTAPWDSAR	2	y	1	9	noloss
1961.9076	802.38422	78.277885	1.6667702	0.12196444	AAPPGLPTCPPUPPSLTLSAACPTVTTAPWDSAR	NCBI:NM_001243812_1	AAPPGLPTC(Carbamidomethyl)PPU(Iodo-APB)PPSLTLSAAC(Carbamidomethyl)PTVTTAPWDSAR	2	y	1	7	noloss
1308.2742	731.34711	78.277885	1.2802843	1	AAPPGLPTCPPUPPSLTLSAACPTVTTAPWDSAR	NCBI:NM_001243812_1	AAPPGLPTC(Carbamidomethyl)PPU(Iodo-APB)PPSLTLSAAC(Carbamidomethyl)PTVTTAPWDSAR	3	y	1	6	noloss
1308.2742	865.42365	78.277885	1.2802843	0.3732245	AAPPGLPTCPPUPPSLTLSAACPTVTTAPWDSAR	NCBI:NM_001243812_1	AAPPGLPTC(Carbamidomethyl)PPU(Iodo-APB)PPSLTLSAAC(Carbamidomethyl)PTVTTAPWDSAR	3	b	1	9	noloss
1308.2742	507.29257	78.277885	1.2802843	0.2756387	AAPPGLPTCPPUPPSLTLSAACPTVTTAPWDSAR	NCBI:NM_001243812_1	AAPPGLPTC(Carbamidomethyl)PPU(Iodo-APB)PPSLTLSAAC(Carbamidomethyl)PTVTTAPWDSAR	3	b	1	6	noloss
1308.2742	802.38422	78.277885	1.2802843	0.23571631	AAPPGLPTCPPUPPSLTLSAACPTVTTAPWDSAR	NCBI:NM_001243812_1	AAPPGLPTC(Carbamidomethyl)PPU(Iodo-APB)PPSLTLSAAC(Carbamidomethyl)PTVTTAPWDSAR	3	y	1	7	noloss
1308.2742	1004.4796	78.277885	1.2802843	0.23095396	AAPPGLPTCPPUPPSLTLSAACPTVTTAPWDSAR	NCBI:NM_001243812_1	AAPPGLPTC(Carbamidomethyl)PPU(Iodo-APB)PPSLTLSAAC(Carbamidomethyl)PTVTTAPWDSAR	3	y	1	9	noloss
1308.2742	1301.6484	78.277885	1.2802843	0.14433201	AAPPGLPTCPPUPPSLTLSAACPTVTTAPWDSAR	NCBI:NM_001243812_1	AAPPGLPTC(Carbamidomethyl)PPU(Iodo-APB)PPSLTLSAAC(Carbamidomethyl)PTVTTAPWDSAR	3	y	1	12	noloss
1308.2742	903.43188	78.277885	1.2802843	0.11805683	AAPPGLPTCPPUPPSLTLSAACPTVTTAPWDSAR	NCBI:NM_001243812_1	AAPPGLPTC(Carbamidomethyl)PPU(Iodo-APB)PPSLTLSAAC(Carbamidomethyl)PTVTTAPWDSAR	3	y	1	8	noloss
1308.2742	1311.587	78.277885	1.2802843	0.11681868	AAPPGLPTCPPUPPSLTLSAACPTVTTAPWDSAR	NCBI:NM_001243812_1	AAPPGLPTC(Carbamidomethyl)PPU(Iodo-APB)PPSLTLSAAC(Carbamidomethyl)PTVTTAPWDSAR	3	b	2	22	noloss
1308.2742	1231.5717	78.277885	1.2802843	0.10941965	AAPPGLPTCPPUPPSLTLSAACPTVTTAPWDSAR	NCBI:NM_001243812_1	AAPPGLPTC(Carbamidomethyl)PPU(Iodo-APB)PPSLTLSAAC(Carbamidomethyl)PTVTTAPWDSAR	3	b	2	21	noloss
1308.2742	1150.073	78.277885	1.2802843	0.086824141	AAPPGLPTCPPUPPSLTLSAACPTVTTAPWDSAR	NCBI:NM_001243812_1	AAPPGLPTC(Carbamidomethyl)PPU(Iodo-APB)PPSLTLSAAC(Carbamidomethyl)PTVTTAPWDSAR	3	y	2	22	noloss
1308.2742	731.3432	78.277885	1.2802843	0.059535857	AAPPGLPTCPPUPPSLTLSAACPTVTTAPWDSAR	NCBI:NM_001243812_1	AAPPGLPTC(Carbamidomethyl)PPU(Iodo-APB)PPSLTLSAAC(Carbamidomethyl)PTVTTAPWDSAR	3	y	2	13	noloss
1308.2742	651.32788	78.277885	1.2802843	0.057341129	AAPPGLPTCPPUPPSLTLSAACPTVTTAPWDSAR	NCBI:NM_001243812_1	AAPPGLPTC(Carbamidomethyl)PPU(Iodo-APB)PPSLTLSAAC(Carbamidomethyl)PTVTTAPWDSAR	3	y	2	12	noloss
1308.2742	705.39301	78.277885	1.2802843	0.04560449	AAPPGLPTCPPUPPSLTLSAACPTVTTAPWDSAR	NCBI:NM_001243812_1	AAPPGLPTC(Carbamidomethyl)PPU(Iodo-APB)PPSLTLSAAC(Carbamidomethyl)PTVTTAPWDSAR	3	b	1	8	noloss
1308.2742	1529.6995	78.277885	1.2802843	0.042753279	AAPPGLPTCPPUPPSLTLSAACPTVTTAPWDSAR	NCBI:NM_001243812_1	AAPPGLPTC(Carbamidomethyl)PPU(Iodo-APB)PPSLTLSAAC(Carbamidomethyl)PTVTTAPWDSAR	3	y	2	25	noloss
1308.2742	448.21503	78.277885	1.2802843	0.037879352	AAPPGLPTCPPUPPSLTLSAACPTVTTAPWDSAR	NCBI:NM_001243812_1	AAPPGLPTC(Carbamidomethyl)PPU(Iodo-APB)PPSLTLSAAC(Carbamidomethyl)PTVTTAPWDSAR	3	y	1	4	noloss
1308.2742	333.18808	78.277885	1.2802843	0.02953044	AAPPGLPTCPPUPPSLTLSAACPTVTTAPWDSAR	NCBI:NM_001243812_1	AAPPGLPTC(Carbamidomethyl)PPU(Iodo-APB)PPSLTLSAAC(Carbamidomethyl)PTVTTAPWDSAR	3	y	1	3	noloss
981.45746	731.34711	78.277885	1.1117699	1	AAPPGLPTCPPUPPSLTLSAACPTVTTAPWDSAR	NCBI:NM_001243812_1	AAPPGLPTC(Carbamidomethyl)PPU(Iodo-APB)PPSLTLSAAC(Carbamidomethyl)PTVTTAPWDSAR	4	y	1	6	noloss
981.45746	507.29257	78.277885	1.1117699	0.54012734	AAPPGLPTCPPUPPSLTLSAACPTVTTAPWDSAR	NCBI:NM_001243812_1	AAPPGLPTC(Carbamidomethyl)PPU(Iodo-APB)PPSLTLSAAC(Carbamidomethyl)PTVTTAPWDSAR	4	b	1	6	noloss
981.45746	1004.4796	78.277885	1.1117699	0.36508387	AAPPGLPTCPPUPPSLTLSAACPTVTTAPWDSAR	NCBI:NM_001243812_1	AAPPGLPTC(Carbamidomethyl)PPU(Iodo-APB)PPSLTLSAAC(Carbamidomethyl)PTVTTAPWDSAR	4	y	1	9	noloss
981.45746	865.42365	78.277885	1.1117699	0.35588163	AAPPGLPTCPPUPPSLTLSAACPTVTTAPWDSAR	NCBI:NM_001243812_1	AAPPGLPTC(Carbamidomethyl)PPU(Iodo-APB)PPSLTLSAAC(Carbamidomethyl)PTVTTAPWDSAR	4	b	1	9	noloss
981.45746	802.38422	78.277885	1.1117699	0.31426474	AAPPGLPTCPPUPPSLTLSAACPTVTTAPWDSAR	NCBI:NM_001243812_1	AAPPGLPTC(Carbamidomethyl)PPU(Iodo-APB)PPSLTLSAAC(Carbamidomethyl)PTVTTAPWDSAR	4	y	1	7	noloss
981.45746	903.43188	78.277885	1.1117699	0.24915476	AAPPGLPTCPPUPPSLTLSAACPTVTTAPWDSAR	NCBI:NM_001243812_1	AAPPGLPTC(Carbamidomethyl)PPU(Iodo-APB)PPSLTLSAAC(Carbamidomethyl)PTVTTAPWDSAR	4	y	1	8	noloss
981.45746	651.32788	78.277885	1.1117699	0.18354921	AAPPGLPTCPPUPPSLTLSAACPTVTTAPWDSAR	NCBI:NM_001243812_1	AAPPGLPTC(Carbamidomethyl)PPU(Iodo-APB)PPSLTLSAAC(Carbamidomethyl)PTVTTAPWDSAR	4	y	2	12	noloss
981.45746	731.3432	78.277885	1.1117699	0.075450465	AAPPGLPTCPPUPPSLTLSAACPTVTTAPWDSAR	NCBI:NM_001243812_1	AAPPGLPTC(Carbamidomethyl)PPU(Iodo-APB)PPSLTLSAAC(Carbamidomethyl)PTVTTAPWDSAR	4	y	2	13	noloss
981.45746	366.17719	78.277885	1.1117699	0.072399929	AAPPGLPTCPPUPPSLTLSAACPTVTTAPWDSAR	NCBI:NM_001243812_1	AAPPGLPTC(Carbamidomethyl)PPU(Iodo-APB)PPSLTLSAAC(Carbamidomethyl)PTVTTAPWDSAR	4	y	2	6	noloss
981.45746	705.39301	78.277885	1.1117699	0.067519523	AAPPGLPTCPPUPPSLTLSAACPTVTTAPWDSAR	NCBI:NM_001243812_1	AAPPGLPTC(Carbamidomethyl)PPU(Iodo-APB)PPSLTLSAAC(Carbamidomethyl)PTVTTAPWDSAR	4	b	1	8	noloss
981.45746	1301.6484	78.277885	1.1117699	0.060370933	AAPPGLPTCPPUPPSLTLSAACPTVTTAPWDSAR	NCBI:NM_001243812_1	AAPPGLPTC(Carbamidomethyl)PPU(Iodo-APB)PPSLTLSAAC(Carbamidomethyl)PTVTTAPWDSAR	4	y	1	12	noloss
981.45746	1103.548	78.277885	1.1117699	0.055811018	AAPPGLPTCPPUPPSLTLSAACPTVTTAPWDSAR	NCBI:NM_001243812_1	AAPPGLPTC(Carbamidomethyl)PPU(Iodo-APB)PPSLTLSAAC(Carbamidomethyl)PTVTTAPWDSAR	4	y	1	10	noloss
981.45746	634.29437	78.277885	1.1117699	0.042514533	AAPPGLPTCPPUPPSLTLSAACPTVTTAPWDSAR	NCBI:NM_001243812_1	AAPPGLPTC(Carbamidomethyl)PPU(Iodo-APB)PPSLTLSAAC(Carbamidomethyl)PTVTTAPWDSAR	4	y	1	5	noloss
981.45746	333.18808	78.277885	1.1117699	0.030614942	AAPPGLPTCPPUPPSLTLSAACPTVTTAPWDSAR	NCBI:NM_001243812_1	AAPPGLPTC(Carbamidomethyl)PPU(Iodo-APB)PPSLTLSAAC(Carbamidomethyl)PTVTTAPWDSAR	4	y	1	3	noloss
981.45746	448.21503	78.277885	1.1117699	0.0304737	AAPPGLPTCPPUPPSLTLSAACPTVTTAPWDSAR	NCBI:NM_001243812_1	AAPPGLPTC(Carbamidomethyl)PPU(Iodo-APB)PPSLTLSAAC(Carbamidomethyl)PTVTTAPWDSAR	4	y	1	4	noloss
981.45746	812.84192	78.277885	1.1117699	0.029658344	AAPPGLPTCPPUPPSLTLSAACPTVTTAPWDSAR	NCBI:NM_001243812_1	AAPPGLPTC(Carbamidomethyl)PPU(Iodo-APB)PPSLTLSAAC(Carbamidomethyl)PTVTTAPWDSAR	4	b	2	12	noloss
1933.3969	731.34711	79.250443	1.659604	1	AAPPGLPTCPPUPPSLTLSAACPTVTTAPWDSAR	NCBI:NM_001243812_1	AAPPGLPTC(Carbamidomethyl)PPU(Iodo-APB)PPSLTLSAACPTVTTAPWDSAR	2	y	1	6	noloss
1933.3969	865.42365	79.250443	1.659604	0.006751291	AAPPGLPTCPPUPPSLTLSAACPTVTTAPWDSAR	NCBI:NM_001243812_1	AAPPGLPTC(Carbamidomethyl)PPU(Iodo-APB)PPSLTLSAACPTVTTAPWDSAR	2	b	1	9	noloss
1289.267	731.34711	79.250443	1.2798353	1	AAPPGLPTCPPUPPSLTLSAACPTVTTAPWDSAR	NCBI:NM_001243812_1	AAPPGLPTC(Carbamidomethyl)PPU(Iodo-APB)PPSLTLSAACPTVTTAPWDSAR	3	y	1	6	noloss
1289.267	1004.4796	79.250443	1.2798353	0.2873005	AAPPGLPTCPPUPPSLTLSAACPTVTTAPWDSAR	NCBI:NM_001243812_1	AAPPGLPTC(Carbamidomethyl)PPU(Iodo-APB)PPSLTLSAACPTVTTAPWDSAR	3	y	1	9	noloss
1289.267	802.38422	79.250443	1.2798353	0.24679598	AAPPGLPTCPPUPPSLTLSAACPTVTTAPWDSAR	NCBI:NM_001243812_1	AAPPGLPTC(Carbamidomethyl)PPU(Iodo-APB)PPSLTLSAACPTVTTAPWDSAR	3	y	1	7	noloss
1289.267	507.29257	79.250443	1.2798353	0.095404781	AAPPGLPTCPPUPPSLTLSAACPTVTTAPWDSAR	NCBI:NM_001243812_1	AAPPGLPTC(Carbamidomethyl)PPU(Iodo-APB)PPSLTLSAACPTVTTAPWDSAR	3	b	1	6	noloss
1289.267	865.42365	79.250443	1.2798353	0.09332405	AAPPGLPTCPPUPPSLTLSAACPTVTTAPWDSAR	NCBI:NM_001243812_1	AAPPGLPTC(Carbamidomethyl)PPU(Iodo-APB)PPSLTLSAACPTVTTAPWDSAR	3	b	1	9	noloss
1289.267	903.43188	79.250443	1.2798353	0.034996528	AAPPGLPTCPPUPPSLTLSAACPTVTTAPWDSAR	NCBI:NM_001243812_1	AAPPGLPTC(Carbamidomethyl)PPU(Iodo-APB)PPSLTLSAACPTVTTAPWDSAR	3	y	1	8	noloss
967.20209	731.34711	79.250443	1.1506801	1	AAPPGLPTCPPUPPSLTLSAACPTVTTAPWDSAR	NCBI:NM_001243812_1	AAPPGLPTC(Carbamidomethyl)PPU(Iodo-APB)PPSLTLSAACPTVTTAPWDSAR	4	y	1	6	noloss
967.20209	802.38422	79.250443	1.1506801	0.2283136	AAPPGLPTCPPUPPSLTLSAACPTVTTAPWDSAR	NCBI:NM_001243812_1	AAPPGLPTC(Carbamidomethyl)PPU(Iodo-APB)PPSLTLSAACPTVTTAPWDSAR	4	y	1	7	noloss
967.20209	1004.4796	79.250443	1.1506801	0.21381834	AAPPGLPTCPPUPPSLTLSAACPTVTTAPWDSAR	NCBI:NM_001243812_1	AAPPGLPTC(Carbamidomethyl)PPU(Iodo-APB)PPSLTLSAACPTVTTAPWDSAR	4	y	1	9	noloss
967.20209	507.29257	79.250443	1.1506801	0.19506617	AAPPGLPTCPPUPPSLTLSAACPTVTTAPWDSAR	NCBI:NM_001243812_1	AAPPGLPTC(Carbamidomethyl)PPU(Iodo-APB)PPSLTLSAACPTVTTAPWDSAR	4	b	1	6	noloss
967.20209	903.43188	79.250443	1.1506801	0.15313229	AAPPGLPTCPPUPPSLTLSAACPTVTTAPWDSAR	NCBI:NM_001243812_1	AAPPGLPTC(Carbamidomethyl)PPU(Iodo-APB)PPSLTLSAACPTVTTAPWDSAR	4	y	1	8	noloss
967.20209	865.42365	79.250443	1.1506801	0.076718561	AAPPGLPTCPPUPPSLTLSAACPTVTTAPWDSAR	NCBI:NM_001243812_1	AAPPGLPTC(Carbamidomethyl)PPU(Iodo-APB)PPSLTLSAACPTVTTAPWDSAR	4	b	1	9	noloss
1408.3245	731.34711	85.326363	1.2386594	1	AAPPGLPTCPPUPPSLTLSAACPTVTTAPWDSAR	NCBI:NM_001243812_1	AAPPGLPTCPPU(Iodo-APB)PPSLTLSAAC(Iodo-APB)PTVTTAPWDSAR	3	y	1	6	noloss
1056.4951	731.34711	85.326363	1.1380281	1	AAPPGLPTCPPUPPSLTLSAACPTVTTAPWDSAR	NCBI:NM_001243812_1	AAPPGLPTCPPU(Iodo-APB)PPSLTLSAAC(Iodo-APB)PTVTTAPWDSAR	4	y	1	6	noloss
1056.4951	1004.4796	85.326363	1.1380281	0.67252862	AAPPGLPTCPPUPPSLTLSAACPTVTTAPWDSAR	NCBI:NM_001243812_1	AAPPGLPTCPPU(Iodo-APB)PPSLTLSAAC(Iodo-APB)PTVTTAPWDSAR	4	y	1	9	noloss
1056.4951	802.38422	85.326363	1.1380281	0.29716608	AAPPGLPTCPPUPPSLTLSAACPTVTTAPWDSAR	NCBI:NM_001243812_1	AAPPGLPTCPPU(Iodo-APB)PPSLTLSAAC(Iodo-APB)PTVTTAPWDSAR	4	y	1	7	noloss
1933.3969	1813.8334	80.74958	1.6543368	1	AAPPGLPTCPPUPPSLTLSAACPTVTTAPWDSAR	NCBI:NM_001243812_1	AAPPGLPTCPPU(Iodo-APB)PPSLTLSAAC(Carbamidomethyl)PTVTTAPWDSAR	2	y	2	31	noloss
1933.3969	1765.307	80.74958	1.6543368	0.99876004	AAPPGLPTCPPUPPSLTLSAACPTVTTAPWDSAR	NCBI:NM_001243812_1	AAPPGLPTCPPU(Iodo-APB)PPSLTLSAAC(Carbamidomethyl)PTVTTAPWDSAR	2	y	2	30	noloss
1933.3969	1481.1731	80.74958	1.6543368	0.9970032	AAPPGLPTCPPUPPSLTLSAACPTVTTAPWDSAR	NCBI:NM_001243812_1	AAPPGLPTCPPU(Iodo-APB)PPSLTLSAAC(Carbamidomethyl)PTVTTAPWDSAR	2	y	2	24	noloss
1933.3969	1897.8783	80.74958	1.6543368	0.98545694	AAPPGLPTCPPUPPSLTLSAACPTVTTAPWDSAR	NCBI:NM_001243812_1	AAPPGLPTCPPU(Iodo-APB)PPSLTLSAAC(Carbamidomethyl)PTVTTAPWDSAR	2	y	2	33	noloss
1933.3969	1736.7963	80.74958	1.6543368	0.98523712	AAPPGLPTCPPUPPSLTLSAACPTVTTAPWDSAR	NCBI:NM_001243812_1	AAPPGLPTCPPU(Iodo-APB)PPSLTLSAAC(Carbamidomethyl)PTVTTAPWDSAR	2	y	2	29	noloss
1933.3969	1432.6466	80.74958	1.6543368	0.98103857	AAPPGLPTCPPUPPSLTLSAACPTVTTAPWDSAR	NCBI:NM_001243812_1	AAPPGLPTCPPU(Iodo-APB)PPSLTLSAAC(Carbamidomethyl)PTVTTAPWDSAR	2	y	2	23	noloss
1933.3969	1631.7279	80.74958	1.6543368	0.9759506	AAPPGLPTCPPUPPSLTLSAACPTVTTAPWDSAR	NCBI:NM_001243812_1	AAPPGLPTCPPU(Iodo-APB)PPSLTLSAAC(Carbamidomethyl)PTVTTAPWDSAR	2	y	2	27	noloss
1933.3969	1053.0203	80.74958	1.6543368	0.97376418	AAPPGLPTCPPUPPSLTLSAACPTVTTAPWDSAR	NCBI:NM_001243812_1	AAPPGLPTCPPU(Iodo-APB)PPSLTLSAAC(Carbamidomethyl)PTVTTAPWDSAR	2	y	2	20	noloss
1933.3969	1101.5466	80.74958	1.6543368	0.97161865	AAPPGLPTCPPUPPSLTLSAACPTVTTAPWDSAR	NCBI:NM_001243812_1	AAPPGLPTCPPU(Iodo-APB)PPSLTLSAAC(Carbamidomethyl)PTVTTAPWDSAR	2	y	2	21	noloss
1933.3969	602.80145	80.74958	1.6543368	0.97029954	AAPPGLPTCPPUPPSLTLSAACPTVTTAPWDSAR	NCBI:NM_001243812_1	AAPPGLPTCPPU(Iodo-APB)PPSLTLSAAC(Carbamidomethyl)PTVTTAPWDSAR	2	y	2	11	noloss
1933.3969	1862.3597	80.74958	1.6543368	0.96952808	AAPPGLPTCPPUPPSLTLSAACPTVTTAPWDSAR	NCBI:NM_001243812_1	AAPPGLPTCPPU(Iodo-APB)PPSLTLSAAC(Carbamidomethyl)PTVTTAPWDSAR	2	y	2	32	noloss
1933.3969	317.65082	80.74958	1.6543368	0.96849924	AAPPGLPTCPPUPPSLTLSAACPTVTTAPWDSAR	NCBI:NM_001243812_1	AAPPGLPTCPPU(Iodo-APB)PPSLTLSAAC(Carbamidomethyl)PTVTTAPWDSAR	2	y	2	5	noloss
1933.3969	1581.204	80.74958	1.6543368	0.96825171	AAPPGLPTCPPUPPSLTLSAACPTVTTAPWDSAR	NCBI:NM_001243812_1	AAPPGLPTCPPU(Iodo-APB)PPSLTLSAAC(Carbamidomethyl)PTVTTAPWDSAR	2	y	2	26	noloss
1933.3969	1680.2543	80.74958	1.6543368	0.96766686	AAPPGLPTCPPUPPSLTLSAACPTVTTAPWDSAR	NCBI:NM_001243812_1	AAPPGLPTCPPU(Iodo-APB)PPSLTLSAAC(Carbamidomethyl)PTVTTAPWDSAR	2	y	2	28	noloss
1933.3969	1009.5042	80.74958	1.6543368	0.96530849	AAPPGLPTCPPUPPSLTLSAACPTVTTAPWDSAR	NCBI:NM_001243812_1	AAPPGLPTCPPU(Iodo-APB)PPSLTLSAAC(Carbamidomethyl)PTVTTAPWDSAR	2	y	2	19	noloss
1933.3969	224.61116	80.74958	1.6543368	0.96090961	AAPPGLPTCPPUPPSLTLSAACPTVTTAPWDSAR	NCBI:NM_001243812_1	AAPPGLPTCPPU(Iodo-APB)PPSLTLSAAC(Carbamidomethyl)PTVTTAPWDSAR	2	y	2	4	noloss
1289.267	731.34711	80.74958	1.271165	1	AAPPGLPTCPPUPPSLTLSAACPTVTTAPWDSAR	NCBI:NM_001243812_1	AAPPGLPTCPPU(Iodo-APB)PPSLTLSAAC(Carbamidomethyl)PTVTTAPWDSAR	3	y	1	6	noloss
967.20209	731.34711	80.74958	1.0945933	1	AAPPGLPTCPPUPPSLTLSAACPTVTTAPWDSAR	NCBI:NM_001243812_1	AAPPGLPTCPPU(Iodo-APB)PPSLTLSAAC(Carbamidomethyl)PTVTTAPWDSAR	4	y	1	6	noloss
967.20209	802.38422	80.74958	1.0945933	0.57215792	AAPPGLPTCPPUPPSLTLSAACPTVTTAPWDSAR	NCBI:NM_001243812_1	AAPPGLPTCPPU(Iodo-APB)PPSLTLSAAC(Carbamidomethyl)PTVTTAPWDSAR	4	y	1	7	noloss
967.20209	1004.4796	80.74958	1.0945933	0.49357581	AAPPGLPTCPPUPPSLTLSAACPTVTTAPWDSAR	NCBI:NM_001243812_1	AAPPGLPTCPPU(Iodo-APB)PPSLTLSAAC(Carbamidomethyl)PTVTTAPWDSAR	4	y	1	9	noloss
967.20209	903.43188	80.74958	1.0945933	0.28722158	AAPPGLPTCPPUPPSLTLSAACPTVTTAPWDSAR	NCBI:NM_001243812_1	AAPPGLPTCPPU(Iodo-APB)PPSLTLSAAC(Carbamidomethyl)PTVTTAPWDSAR	4	y	1	8	noloss
1904.8861	1452.6624	81.593834	1.647382	1	AAPPGLPTCPPUPPSLTLSAACPTVTTAPWDSAR	NCBI:NM_001243812_1	AAPPGLPTCPPU(Iodo-APB)PPSLTLSAACPTVTTAPWDSAR	2	y	2	24	noloss
1904.8861	1785.3226	81.593834	1.647382	0.99603665	AAPPGLPTCPPUPPSLTLSAACPTVTTAPWDSAR	NCBI:NM_001243812_1	AAPPGLPTCPPU(Iodo-APB)PPSLTLSAACPTVTTAPWDSAR	2	y	2	31	noloss
1904.8861	1736.7963	81.593834	1.647382	0.99579388	AAPPGLPTCPPUPPSLTLSAACPTVTTAPWDSAR	NCBI:NM_001243812_1	AAPPGLPTCPPU(Iodo-APB)PPSLTLSAACPTVTTAPWDSAR	2	y	2	30	noloss
1904.8861	1869.3676	81.593834	1.647382	0.98574203	AAPPGLPTCPPUPPSLTLSAACPTVTTAPWDSAR	NCBI:NM_001243812_1	AAPPGLPTCPPU(Iodo-APB)PPSLTLSAACPTVTTAPWDSAR	2	y	2	33	noloss
1904.8861	1708.2855	81.593834	1.647382	0.98422867	AAPPGLPTCPPUPPSLTLSAACPTVTTAPWDSAR	NCBI:NM_001243812_1	AAPPGLPTCPPU(Iodo-APB)PPSLTLSAACPTVTTAPWDSAR	2	y	2	29	noloss
1904.8861	1404.1359	81.593834	1.647382	0.98196495	AAPPGLPTCPPUPPSLTLSAACPTVTTAPWDSAR	NCBI:NM_001243812_1	AAPPGLPTCPPU(Iodo-APB)PPSLTLSAACPTVTTAPWDSAR	2	y	2	23	noloss
1904.8861	602.80145	81.593834	1.647382	0.97689664	AAPPGLPTCPPUPPSLTLSAACPTVTTAPWDSAR	NCBI:NM_001243812_1	AAPPGLPTCPPU(Iodo-APB)PPSLTLSAACPTVTTAPWDSAR	2	y	2	11	noloss
1904.8861	1024.5095	81.593834	1.647382	0.97632813	AAPPGLPTCPPUPPSLTLSAACPTVTTAPWDSAR	NCBI:NM_001243812_1	AAPPGLPTCPPU(Iodo-APB)PPSLTLSAACPTVTTAPWDSAR	2	y	2	20	noloss
1904.8861	1603.2172	81.593834	1.647382	0.97482181	AAPPGLPTCPPUPPSLTLSAACPTVTTAPWDSAR	NCBI:NM_001243812_1	AAPPGLPTCPPU(Iodo-APB)PPSLTLSAACPTVTTAPWDSAR	2	y	2	27	noloss
1904.8861	1073.0359	81.593834	1.647382	0.9745248	AAPPGLPTCPPUPPSLTLSAACPTVTTAPWDSAR	NCBI:NM_001243812_1	AAPPGLPTCPPU(Iodo-APB)PPSLTLSAACPTVTTAPWDSAR	2	y	2	21	noloss
1904.8861	317.65082	81.593834	1.647382	0.97340351	AAPPGLPTCPPUPPSLTLSAACPTVTTAPWDSAR	NCBI:NM_001243812_1	AAPPGLPTCPPU(Iodo-APB)PPSLTLSAACPTVTTAPWDSAR	2	y	2	5	noloss
1904.8861	980.99347	81.593834	1.647382	0.96914607	AAPPGLPTCPPUPPSLTLSAACPTVTTAPWDSAR	NCBI:NM_001243812_1	AAPPGLPTCPPU(Iodo-APB)PPSLTLSAACPTVTTAPWDSAR	2	y	2	19	noloss
1904.8861	1552.6932	81.593834	1.647382	0.96849722	AAPPGLPTCPPUPPSLTLSAACPTVTTAPWDSAR	NCBI:NM_001243812_1	AAPPGLPTCPPU(Iodo-APB)PPSLTLSAACPTVTTAPWDSAR	2	y	2	26	noloss
1904.8861	224.61116	81.593834	1.647382	0.96790379	AAPPGLPTCPPUPPSLTLSAACPTVTTAPWDSAR	NCBI:NM_001243812_1	AAPPGLPTCPPU(Iodo-APB)PPSLTLSAACPTVTTAPWDSAR	2	y	2	4	noloss
1904.8861	873.92761	81.593834	1.647382	0.96375954	AAPPGLPTCPPUPPSLTLSAACPTVTTAPWDSAR	NCBI:NM_001243812_1	AAPPGLPTCPPU(Iodo-APB)PPSLTLSAACPTVTTAPWDSAR	2	y	2	17	noloss
1904.8861	1833.849	81.593834	1.647382	0.96225077	AAPPGLPTCPPUPPSLTLSAACPTVTTAPWDSAR	NCBI:NM_001243812_1	AAPPGLPTCPPU(Iodo-APB)PPSLTLSAACPTVTTAPWDSAR	2	y	2	32	noloss
1270.2599	1452.6624	81.593834	1.2807056	1	AAPPGLPTCPPUPPSLTLSAACPTVTTAPWDSAR	NCBI:NM_001243812_1	AAPPGLPTCPPU(Iodo-APB)PPSLTLSAACPTVTTAPWDSAR	3	y	2	24	noloss
1270.2599	1736.7963	81.593834	1.2807056	0.98946524	AAPPGLPTCPPUPPSLTLSAACPTVTTAPWDSAR	NCBI:NM_001243812_1	AAPPGLPTCPPU(Iodo-APB)PPSLTLSAACPTVTTAPWDSAR	3	y	2	30	noloss
1270.2599	1785.3226	81.593834	1.2807056	0.98709553	AAPPGLPTCPPUPPSLTLSAACPTVTTAPWDSAR	NCBI:NM_001243812_1	AAPPGLPTCPPU(Iodo-APB)PPSLTLSAACPTVTTAPWDSAR	3	y	2	31	noloss
1270.2599	602.80145	81.593834	1.2807056	0.98485523	AAPPGLPTCPPUPPSLTLSAACPTVTTAPWDSAR	NCBI:NM_001243812_1	AAPPGLPTCPPU(Iodo-APB)PPSLTLSAACPTVTTAPWDSAR	3	y	2	11	noloss
1270.2599	1869.3676	81.593834	1.2807056	0.98146713	AAPPGLPTCPPUPPSLTLSAACPTVTTAPWDSAR	NCBI:NM_001243812_1	AAPPGLPTCPPU(Iodo-APB)PPSLTLSAACPTVTTAPWDSAR	3	y	2	33	noloss
1270.2599	224.61116	81.593834	1.2807056	0.9795559	AAPPGLPTCPPUPPSLTLSAACPTVTTAPWDSAR	NCBI:NM_001243812_1	AAPPGLPTCPPU(Iodo-APB)PPSLTLSAACPTVTTAPWDSAR	3	y	2	4	noloss
1270.2599	1073.0359	81.593834	1.2807056	0.97933477	AAPPGLPTCPPUPPSLTLSAACPTVTTAPWDSAR	NCBI:NM_001243812_1	AAPPGLPTCPPU(Iodo-APB)PPSLTLSAACPTVTTAPWDSAR	3	y	2	21	noloss
1270.2599	1708.2855	81.593834	1.2807056	0.97917324	AAPPGLPTCPPUPPSLTLSAACPTVTTAPWDSAR	NCBI:NM_001243812_1	AAPPGLPTCPPU(Iodo-APB)PPSLTLSAACPTVTTAPWDSAR	3	y	2	29	noloss
1270.2599	552.27765	81.593834	1.2807056	0.97781283	AAPPGLPTCPPUPPSLTLSAACPTVTTAPWDSAR	NCBI:NM_001243812_1	AAPPGLPTCPPU(Iodo-APB)PPSLTLSAACPTVTTAPWDSAR	3	y	2	10	noloss
1270.2599	1024.5095	81.593834	1.2807056	0.97734058	AAPPGLPTCPPUPPSLTLSAACPTVTTAPWDSAR	NCBI:NM_001243812_1	AAPPGLPTCPPU(Iodo-APB)PPSLTLSAACPTVTTAPWDSAR	3	y	2	20	noloss
1270.2599	317.65082	81.593834	1.2807056	0.97548199	AAPPGLPTCPPUPPSLTLSAACPTVTTAPWDSAR	NCBI:NM_001243812_1	AAPPGLPTCPPU(Iodo-APB)PPSLTLSAACPTVTTAPWDSAR	3	y	2	5	noloss
1270.2599	980.99347	81.593834	1.2807056	0.97369009	AAPPGLPTCPPUPPSLTLSAACPTVTTAPWDSAR	NCBI:NM_001243812_1	AAPPGLPTCPPU(Iodo-APB)PPSLTLSAACPTVTTAPWDSAR	3	y	2	19	noloss
1270.2599	773.86957	81.593834	1.2807056	0.97219503	AAPPGLPTCPPUPPSLTLSAACPTVTTAPWDSAR	NCBI:NM_001243812_1	AAPPGLPTCPPU(Iodo-APB)PPSLTLSAACPTVTTAPWDSAR	3	y	2	15	noloss
1270.2599	1404.1359	81.593834	1.2807056	0.9713403	AAPPGLPTCPPUPPSLTLSAACPTVTTAPWDSAR	NCBI:NM_001243812_1	AAPPGLPTCPPU(Iodo-APB)PPSLTLSAACPTVTTAPWDSAR	3	y	2	23	noloss
1270.2599	1121.5623	81.593834	1.2807056	0.97051674	AAPPGLPTCPPUPPSLTLSAACPTVTTAPWDSAR	NCBI:NM_001243812_1	AAPPGLPTCPPU(Iodo-APB)PPSLTLSAACPTVTTAPWDSAR	3	y	2	22	noloss
1270.2599	873.92761	81.593834	1.2807056	0.97006166	AAPPGLPTCPPUPPSLTLSAACPTVTTAPWDSAR	NCBI:NM_001243812_1	AAPPGLPTCPPU(Iodo-APB)PPSLTLSAACPTVTTAPWDSAR	3	y	2	17	noloss
952.94672	731.34711	81.593834	1.1465244	1	AAPPGLPTCPPUPPSLTLSAACPTVTTAPWDSAR	NCBI:NM_001243812_1	AAPPGLPTCPPU(Iodo-APB)PPSLTLSAACPTVTTAPWDSAR	4	y	1	6	noloss
1027.9575	1224.4944	35.662647	1.2486597	1	AASSLTASAASSAAUAPR	NCBI:NM_080625_1	AASSLTASAASSAAU(Iodo-APB)APR	2	y	1	8	noloss
1027.9575	979.39325	35.662647	1.2486597	0.82129377	AASSLTASAASSAAUAPR	NCBI:NM_080625_1	AASSLTASAASSAAU(Iodo-APB)APR	2	y	1	5	noloss
1027.9575	1295.5315	35.662647	1.2486597	0.75617743	AASSLTASAASSAAUAPR	NCBI:NM_080625_1	AASSLTASAASSAAU(Iodo-APB)APR	2	y	1	9	noloss
1027.9575	908.35614	35.662647	1.2486597	0.74300069	AASSLTASAASSAAUAPR	NCBI:NM_080625_1	AASSLTASAASSAAU(Iodo-APB)APR	2	y	1	4	noloss
1027.9575	831.42065	35.662647	1.2486597	0.73428237	AASSLTASAASSAAUAPR	NCBI:NM_080625_1	AASSLTASAASSAAU(Iodo-APB)APR	2	b	1	10	noloss
1027.9575	1137.4624	35.662647	1.2486597	0.60860097	AASSLTASAASSAAUAPR	NCBI:NM_080625_1	AASSLTASAASSAAU(Iodo-APB)APR	2	y	1	7	noloss
1027.9575	602.31439	35.662647	1.2486597	0.59004015	AASSLTASAASSAAUAPR	NCBI:NM_080625_1	AASSLTASAASSAAU(Iodo-APB)APR	2	b	1	7	noloss
1027.9575	1050.4304	35.662647	1.2486597	0.5316146	AASSLTASAASSAAUAPR	NCBI:NM_080625_1	AASSLTASAASSAAU(Iodo-APB)APR	2	y	1	6	noloss
1027.9575	760.38354	35.662647	1.2486597	0.51590151	AASSLTASAASSAAUAPR	NCBI:NM_080625_1	AASSLTASAASSAAU(Iodo-APB)APR	2	b	1	9	noloss
1027.9575	343.20883	35.662647	1.2486597	0.49390715	AASSLTASAASSAAUAPR	NCBI:NM_080625_1	AASSLTASAASSAAU(Iodo-APB)APR	2	y	1	3	noloss
1027.9575	531.27728	35.662647	1.2486597	0.48171932	AASSLTASAASSAAUAPR	NCBI:NM_080625_1	AASSLTASAASSAAU(Iodo-APB)APR	2	b	1	6	noloss
1027.9575	689.34644	35.662647	1.2486597	0.45033807	AASSLTASAASSAAUAPR	NCBI:NM_080625_1	AASSLTASAASSAAU(Iodo-APB)APR	2	b	1	8	noloss
1027.9575	1453.6007	35.662647	1.2486597	0.36668321	AASSLTASAASSAAUAPR	NCBI:NM_080625_1	AASSLTASAASSAAU(Iodo-APB)APR	2	y	1	11	noloss
1027.9575	1366.5687	35.662647	1.2486597	0.32791242	AASSLTASAASSAAUAPR	NCBI:NM_080625_1	AASSLTASAASSAAU(Iodo-APB)APR	2	y	1	10	noloss
685.64081	979.39325	35.662647	0.9879815	1	AASSLTASAASSAAUAPR	NCBI:NM_080625_1	AASSLTASAASSAAU(Iodo-APB)APR	3	y	1	5	noloss
685.64081	908.35614	35.662647	0.9879815	0.97946119	AASSLTASAASSAAUAPR	NCBI:NM_080625_1	AASSLTASAASSAAU(Iodo-APB)APR	3	y	1	4	noloss
685.64081	343.20883	35.662647	0.9879815	0.4374823	AASSLTASAASSAAUAPR	NCBI:NM_080625_1	AASSLTASAASSAAU(Iodo-APB)APR	3	y	1	3	noloss
685.64081	1050.4304	35.662647	0.9879815	0.43330747	AASSLTASAASSAAUAPR	NCBI:NM_080625_1	AASSLTASAASSAAU(Iodo-APB)APR	3	y	1	6	noloss
685.64081	1224.4944	35.662647	0.9879815	0.3978591	AASSLTASAASSAAUAPR	NCBI:NM_080625_1	AASSLTASAASSAAU(Iodo-APB)APR	3	y	1	8	noloss
685.64081	1137.4624	35.662647	0.9879815	0.36586076	AASSLTASAASSAAUAPR	NCBI:NM_080625_1	AASSLTASAASSAAU(Iodo-APB)APR	3	y	1	7	noloss
685.64081	1295.5315	35.662647	0.9879815	0.20298459	AASSLTASAASSAAUAPR	NCBI:NM_080625_1	AASSLTASAASSAAU(Iodo-APB)APR	3	y	1	9	noloss
685.64081	490.20029	35.662647	0.9879815	0.17986365	AASSLTASAASSAAUAPR	NCBI:NM_080625_1	AASSLTASAASSAAU(Iodo-APB)APR	3	y	2	5	noloss
685.64081	531.27728	35.662647	0.9879815	0.15536152	AASSLTASAASSAAUAPR	NCBI:NM_080625_1	AASSLTASAASSAAU(Iodo-APB)APR	3	b	1	6	noloss
685.64081	612.75085	35.662647	0.9879815	0.15135559	AASSLTASAASSAAUAPR	NCBI:NM_080625_1	AASSLTASAASSAAU(Iodo-APB)APR	3	y	2	8	noloss
685.64081	648.26941	35.662647	0.9879815	0.14201936	AASSLTASAASSAAUAPR	NCBI:NM_080625_1	AASSLTASAASSAAU(Iodo-APB)APR	3	y	2	9	noloss
685.64081	569.23486	35.662647	0.9879815	0.12878817	AASSLTASAASSAAUAPR	NCBI:NM_080625_1	AASSLTASAASSAAU(Iodo-APB)APR	3	y	2	7	noloss
685.64081	727.30402	35.662647	0.9879815	0.12858129	AASSLTASAASSAAUAPR	NCBI:NM_080625_1	AASSLTASAASSAAU(Iodo-APB)APR	3	y	2	11	noloss
685.64081	813.34637	35.662647	0.9879815	0.1274125	AASSLTASAASSAAUAPR	NCBI:NM_080625_1	AASSLTASAASSAAU(Iodo-APB)APR	3	y	2	13	noloss
514.48242	908.35614	35.662647	0.86921626	1	AASSLTASAASSAAUAPR	NCBI:NM_080625_1	AASSLTASAASSAAU(Iodo-APB)APR	4	y	1	4	noloss
514.48242	979.39325	35.662647	0.86921626	0.82538688	AASSLTASAASSAAUAPR	NCBI:NM_080625_1	AASSLTASAASSAAU(Iodo-APB)APR	4	y	1	5	noloss
514.48242	343.20883	35.662647	0.86921626	0.49510202	AASSLTASAASSAAUAPR	NCBI:NM_080625_1	AASSLTASAASSAAU(Iodo-APB)APR	4	y	1	3	noloss
514.48242	1050.4304	35.662647	0.86921626	0.35501209	AASSLTASAASSAAUAPR	NCBI:NM_080625_1	AASSLTASAASSAAU(Iodo-APB)APR	4	y	1	6	noloss
514.48242	1137.4624	35.662647	0.86921626	0.22078559	AASSLTASAASSAAUAPR	NCBI:NM_080625_1	AASSLTASAASSAAU(Iodo-APB)APR	4	y	1	7	noloss
514.48242	1224.4944	35.662647	0.86921626	0.13839579	AASSLTASAASSAAUAPR	NCBI:NM_080625_1	AASSLTASAASSAAU(Iodo-APB)APR	4	y	1	8	noloss
514.48242	490.20029	35.662647	0.86921626	0.13524866	AASSLTASAASSAAUAPR	NCBI:NM_080625_1	AASSLTASAASSAAU(Iodo-APB)APR	4	y	2	5	noloss
514.48242	525.71881	35.662647	0.86921626	0.09978912	AASSLTASAASSAAUAPR	NCBI:NM_080625_1	AASSLTASAASSAAU(Iodo-APB)APR	4	y	2	6	noloss
514.48242	569.23486	35.662647	0.86921626	0.065911911	AASSLTASAASSAAUAPR	NCBI:NM_080625_1	AASSLTASAASSAAU(Iodo-APB)APR	4	y	2	7	noloss
514.48242	531.27728	35.662647	0.86921626	0.052124865	AASSLTASAASSAAUAPR	NCBI:NM_080625_1	AASSLTASAASSAAU(Iodo-APB)APR	4	b	1	6	noloss
514.48242	612.75085	35.662647	0.86921626	0.03359032	AASSLTASAASSAAUAPR	NCBI:NM_080625_1	AASSLTASAASSAAU(Iodo-APB)APR	4	y	2	8	noloss
1907.9277	593.34058	75.706276	1.6449703	1	AATVHLMQUASLAASTLQNLSGGVTASSQLLHR	NCBI:NM_017931_1	AATVHLM(Oxidation)QU(Iodo-APB)ASLAASTLQNLSGGVTASSQLLHR	2	b	1	6	noloss
1907.9277	740.37598	75.706276	1.6449703	0.90397811	AATVHLMQUASLAASTLQNLSGGVTASSQLLHR	NCBI:NM_017931_1	AATVHLM(Oxidation)QU(Iodo-APB)ASLAASTLQNLSGGVTASSQLLHR	2	b	1	7	noloss
1907.9277	1012.5534	75.706276	1.6449703	0.87560821	AATVHLMQUASLAASTLQNLSGGVTASSQLLHR	NCBI:NM_017931_1	AATVHLM(Oxidation)QU(Iodo-APB)ASLAASTLQNLSGGVTASSQLLHR	2	y	1	9	noloss
1907.9277	480.2565	75.706276	1.6449703	0.85638815	AATVHLMQUASLAASTLQNLSGGVTASSQLLHR	NCBI:NM_017931_1	AATVHLM(Oxidation)QU(Iodo-APB)ASLAASTLQNLSGGVTASSQLLHR	2	b	1	5	noloss
1907.9277	840.46863	75.706276	1.6449703	0.82035381	AATVHLMQUASLAASTLQNLSGGVTASSQLLHR	NCBI:NM_017931_1	AATVHLM(Oxidation)QU(Iodo-APB)ASLAASTLQNLSGGVTASSQLLHR	2	y	1	7	noloss
1907.9277	868.43457	75.706276	1.6449703	0.75352722	AATVHLMQUASLAASTLQNLSGGVTASSQLLHR	NCBI:NM_017931_1	AATVHLM(Oxidation)QU(Iodo-APB)ASLAASTLQNLSGGVTASSQLLHR	2	b	1	8	noloss
1907.9277	753.43658	75.706276	1.6449703	0.36269614	AATVHLMQUASLAASTLQNLSGGVTASSQLLHR	NCBI:NM_017931_1	AATVHLM(Oxidation)QU(Iodo-APB)ASLAASTLQNLSGGVTASSQLLHR	2	y	1	6	noloss
1907.9277	425.26193	75.706276	1.6449703	0.35506478	AATVHLMQUASLAASTLQNLSGGVTASSQLLHR	NCBI:NM_017931_1	AATVHLM(Oxidation)QU(Iodo-APB)ASLAASTLQNLSGGVTASSQLLHR	2	y	1	3	noloss
1907.9277	538.34601	75.706276	1.6449703	0.05691117	AATVHLMQUASLAASTLQNLSGGVTASSQLLHR	NCBI:NM_017931_1	AATVHLM(Oxidation)QU(Iodo-APB)ASLAASTLQNLSGGVTASSQLLHR	2	y	1	4	noloss
1907.9277	1504.619	75.706276	1.6449703	0.044343345	AATVHLMQUASLAASTLQNLSGGVTASSQLLHR	NCBI:NM_017931_1	AATVHLM(Oxidation)QU(Iodo-APB)ASLAASTLQNLSGGVTASSQLLHR	2	b	1	10	noloss
1272.2876	1012.5534	75.706276	1.3983386	1	AATVHLMQUASLAASTLQNLSGGVTASSQLLHR	NCBI:NM_017931_1	AATVHLM(Oxidation)QU(Iodo-APB)ASLAASTLQNLSGGVTASSQLLHR	3	y	1	9	noloss
1272.2876	593.34058	75.706276	1.3983386	0.72433698	AATVHLMQUASLAASTLQNLSGGVTASSQLLHR	NCBI:NM_017931_1	AATVHLM(Oxidation)QU(Iodo-APB)ASLAASTLQNLSGGVTASSQLLHR	3	b	1	6	noloss
1272.2876	840.46863	75.706276	1.3983386	0.71207565	AATVHLMQUASLAASTLQNLSGGVTASSQLLHR	NCBI:NM_017931_1	AATVHLM(Oxidation)QU(Iodo-APB)ASLAASTLQNLSGGVTASSQLLHR	3	y	1	7	noloss
1272.2876	1252.083	75.706276	1.3983386	0.6989823	AATVHLMQUASLAASTLQNLSGGVTASSQLLHR	NCBI:NM_017931_1	AATVHLM(Oxidation)QU(Iodo-APB)ASLAASTLQNLSGGVTASSQLLHR	3	b	2	20	noloss
1272.2876	480.2565	75.706276	1.3983386	0.60635871	AATVHLMQUASLAASTLQNLSGGVTASSQLLHR	NCBI:NM_017931_1	AATVHLM(Oxidation)QU(Iodo-APB)ASLAASTLQNLSGGVTASSQLLHR	3	b	1	5	noloss
1272.2876	911.50574	75.706276	1.3983386	0.57326531	AATVHLMQUASLAASTLQNLSGGVTASSQLLHR	NCBI:NM_017931_1	AATVHLM(Oxidation)QU(Iodo-APB)ASLAASTLQNLSGGVTASSQLLHR	3	y	1	8	noloss
1272.2876	425.26193	75.706276	1.3983386	0.4701429	AATVHLMQUASLAASTLQNLSGGVTASSQLLHR	NCBI:NM_017931_1	AATVHLM(Oxidation)QU(Iodo-APB)ASLAASTLQNLSGGVTASSQLLHR	3	y	1	3	noloss
1272.2876	753.43658	75.706276	1.3983386	0.46983829	AATVHLMQUASLAASTLQNLSGGVTASSQLLHR	NCBI:NM_017931_1	AATVHLM(Oxidation)QU(Iodo-APB)ASLAASTLQNLSGGVTASSQLLHR	3	y	1	6	noloss
1272.2876	740.37598	75.706276	1.3983386	0.41624877	AATVHLMQUASLAASTLQNLSGGVTASSQLLHR	NCBI:NM_017931_1	AATVHLM(Oxidation)QU(Iodo-APB)ASLAASTLQNLSGGVTASSQLLHR	3	b	1	7	noloss
1272.2876	1225.6648	75.706276	1.3983386	0.37437022	AATVHLMQUASLAASTLQNLSGGVTASSQLLHR	NCBI:NM_017931_1	AATVHLM(Oxidation)QU(Iodo-APB)ASLAASTLQNLSGGVTASSQLLHR	3	y	1	12	noloss
1272.2876	1312.6968	75.706276	1.3983386	0.34471065	AATVHLMQUASLAASTLQNLSGGVTASSQLLHR	NCBI:NM_017931_1	AATVHLM(Oxidation)QU(Iodo-APB)ASLAASTLQNLSGGVTASSQLLHR	3	y	1	13	noloss
1272.2876	538.34601	75.706276	1.3983386	0.33817521	AATVHLMQUASLAASTLQNLSGGVTASSQLLHR	NCBI:NM_017931_1	AATVHLM(Oxidation)QU(Iodo-APB)ASLAASTLQNLSGGVTASSQLLHR	3	y	1	4	noloss
1272.2876	868.43457	75.706276	1.3983386	0.31146148	AATVHLMQUASLAASTLQNLSGGVTASSQLLHR	NCBI:NM_017931_1	AATVHLM(Oxidation)QU(Iodo-APB)ASLAASTLQNLSGGVTASSQLLHR	3	b	1	8	noloss
1272.2876	770.41553	75.706276	1.3983386	0.24966624	AATVHLMQUASLAASTLQNLSGGVTASSQLLHR	NCBI:NM_017931_1	AATVHLM(Oxidation)QU(Iodo-APB)ASLAASTLQNLSGGVTASSQLLHR	3	y	2	15	noloss
954.46747	1056.0638	75.706276	1.2051316	1	AATVHLMQUASLAASTLQNLSGGVTASSQLLHR	NCBI:NM_017931_1	AATVHLM(Oxidation)QU(Iodo-APB)ASLAASTLQNLSGGVTASSQLLHR	4	y	2	21	noloss
954.46747	1020.5453	75.706276	1.2051316	0.93647277	AATVHLMQUASLAASTLQNLSGGVTASSQLLHR	NCBI:NM_017931_1	AATVHLM(Oxidation)QU(Iodo-APB)ASLAASTLQNLSGGVTASSQLLHR	4	y	2	20	noloss
954.46747	985.02667	75.706276	1.2051316	0.79246277	AATVHLMQUASLAASTLQNLSGGVTASSQLLHR	NCBI:NM_017931_1	AATVHLM(Oxidation)QU(Iodo-APB)ASLAASTLQNLSGGVTASSQLLHR	4	y	2	19	noloss
954.46747	796.32916	75.706276	1.2051316	0.52983707	AATVHLMQUASLAASTLQNLSGGVTASSQLLHR	NCBI:NM_017931_1	AATVHLM(Oxidation)QU(Iodo-APB)ASLAASTLQNLSGGVTASSQLLHR	4	b	2	11	noloss
954.46747	888.38971	75.706276	1.2051316	0.51172286	AATVHLMQUASLAASTLQNLSGGVTASSQLLHR	NCBI:NM_017931_1	AATVHLM(Oxidation)QU(Iodo-APB)ASLAASTLQNLSGGVTASSQLLHR	4	b	2	13	noloss
954.46747	834.44482	75.706276	1.2051316	0.50966293	AATVHLMQUASLAASTLQNLSGGVTASSQLLHR	NCBI:NM_017931_1	AATVHLM(Oxidation)QU(Iodo-APB)ASLAASTLQNLSGGVTASSQLLHR	4	y	2	16	noloss
954.46747	890.98688	75.706276	1.2051316	0.39846608	AATVHLMQUASLAASTLQNLSGGVTASSQLLHR	NCBI:NM_017931_1	AATVHLM(Oxidation)QU(Iodo-APB)ASLAASTLQNLSGGVTASSQLLHR	4	y	2	17	noloss
954.46747	752.81311	75.706276	1.2051316	0.36893654	AATVHLMQUASLAASTLQNLSGGVTASSQLLHR	NCBI:NM_017931_1	AATVHLM(Oxidation)QU(Iodo-APB)ASLAASTLQNLSGGVTASSQLLHR	4	b	2	10	noloss
954.46747	941.51068	75.706276	1.2051316	0.344699	AATVHLMQUASLAASTLQNLSGGVTASSQLLHR	NCBI:NM_017931_1	AATVHLM(Oxidation)QU(Iodo-APB)ASLAASTLQNLSGGVTASSQLLHR	4	y	2	18	noloss
954.46747	770.41553	75.706276	1.2051316	0.33022818	AATVHLMQUASLAASTLQNLSGGVTASSQLLHR	NCBI:NM_017931_1	AATVHLM(Oxidation)QU(Iodo-APB)ASLAASTLQNLSGGVTASSQLLHR	4	y	2	15	noloss
954.46747	1012.5534	75.706276	1.2051316	0.32834429	AATVHLMQUASLAASTLQNLSGGVTASSQLLHR	NCBI:NM_017931_1	AATVHLM(Oxidation)QU(Iodo-APB)ASLAASTLQNLSGGVTASSQLLHR	4	y	1	9	noloss
954.46747	717.29456	75.706276	1.2051316	0.32268146	AATVHLMQUASLAASTLQNLSGGVTASSQLLHR	NCBI:NM_017931_1	AATVHLM(Oxidation)QU(Iodo-APB)ASLAASTLQNLSGGVTASSQLLHR	4	b	2	9	noloss
954.46747	868.43457	75.706276	1.2051316	0.31848535	AATVHLMQUASLAASTLQNLSGGVTASSQLLHR	NCBI:NM_017931_1	AATVHLM(Oxidation)QU(Iodo-APB)ASLAASTLQNLSGGVTASSQLLHR	4	b	1	8	noloss
954.46747	1156.1218	75.706276	1.2051316	0.31189325	AATVHLMQUASLAASTLQNLSGGVTASSQLLHR	NCBI:NM_017931_1	AATVHLM(Oxidation)QU(Iodo-APB)ASLAASTLQNLSGGVTASSQLLHR	4	y	2	23	noloss
954.46747	923.90826	75.706276	1.2051316	0.28325409	AATVHLMQUASLAASTLQNLSGGVTASSQLLHR	NCBI:NM_017931_1	AATVHLM(Oxidation)QU(Iodo-APB)ASLAASTLQNLSGGVTASSQLLHR	4	b	2	14	noloss
954.46747	840.46863	75.706276	1.2051316	0.28187674	AATVHLMQUASLAASTLQNLSGGVTASSQLLHR	NCBI:NM_017931_1	AATVHLM(Oxidation)QU(Iodo-APB)ASLAASTLQNLSGGVTASSQLLHR	4	y	1	7	noloss
1899.9303	593.34058	80.057915	1.6464893	1	AATVHLMQUASLAASTLQNLSGGVTASSQLLHR	NCBI:NM_017931_1	AATVHLMQU(Iodo-APB)ASLAASTLQNLSGGVTASSQLLHR	2	b	1	6	noloss
1899.9303	480.2565	80.057915	1.6464893	0.70037949	AATVHLMQUASLAASTLQNLSGGVTASSQLLHR	NCBI:NM_017931_1	AATVHLMQU(Iodo-APB)ASLAASTLQNLSGGVTASSQLLHR	2	b	1	5	noloss
1899.9303	724.38104	80.057915	1.6464893	0.55154425	AATVHLMQUASLAASTLQNLSGGVTASSQLLHR	NCBI:NM_017931_1	AATVHLMQU(Iodo-APB)ASLAASTLQNLSGGVTASSQLLHR	2	b	1	7	noloss
1899.9303	1012.5534	80.057915	1.6464893	0.53561956	AATVHLMQUASLAASTLQNLSGGVTASSQLLHR	NCBI:NM_017931_1	AATVHLMQU(Iodo-APB)ASLAASTLQNLSGGVTASSQLLHR	2	y	1	9	noloss
1899.9303	840.46863	80.057915	1.6464893	0.50459868	AATVHLMQUASLAASTLQNLSGGVTASSQLLHR	NCBI:NM_017931_1	AATVHLMQU(Iodo-APB)ASLAASTLQNLSGGVTASSQLLHR	2	y	1	7	noloss
1899.9303	852.43964	80.057915	1.6464893	0.49533567	AATVHLMQUASLAASTLQNLSGGVTASSQLLHR	NCBI:NM_017931_1	AATVHLMQU(Iodo-APB)ASLAASTLQNLSGGVTASSQLLHR	2	b	1	8	noloss
1899.9303	425.26193	80.057915	1.6464893	0.10870682	AATVHLMQUASLAASTLQNLSGGVTASSQLLHR	NCBI:NM_017931_1	AATVHLMQU(Iodo-APB)ASLAASTLQNLSGGVTASSQLLHR	2	y	1	3	noloss
1899.9303	753.43658	80.057915	1.6464893	0.077627435	AATVHLMQUASLAASTLQNLSGGVTASSQLLHR	NCBI:NM_017931_1	AATVHLMQU(Iodo-APB)ASLAASTLQNLSGGVTASSQLLHR	2	y	1	6	noloss
1899.9303	1488.624	80.057915	1.6464893	0.032842614	AATVHLMQUASLAASTLQNLSGGVTASSQLLHR	NCBI:NM_017931_1	AATVHLMQU(Iodo-APB)ASLAASTLQNLSGGVTASSQLLHR	2	b	1	10	noloss
1266.9559	593.34058	80.057915	1.4016352	1	AATVHLMQUASLAASTLQNLSGGVTASSQLLHR	NCBI:NM_017931_1	AATVHLMQU(Iodo-APB)ASLAASTLQNLSGGVTASSQLLHR	3	b	1	6	noloss
1266.9559	1012.5534	80.057915	1.4016352	0.82978714	AATVHLMQUASLAASTLQNLSGGVTASSQLLHR	NCBI:NM_017931_1	AATVHLMQU(Iodo-APB)ASLAASTLQNLSGGVTASSQLLHR	3	y	1	9	noloss
1266.9559	480.2565	80.057915	1.4016352	0.72799772	AATVHLMQUASLAASTLQNLSGGVTASSQLLHR	NCBI:NM_017931_1	AATVHLMQU(Iodo-APB)ASLAASTLQNLSGGVTASSQLLHR	3	b	1	5	noloss
1266.9559	724.38104	80.057915	1.4016352	0.64914274	AATVHLMQUASLAASTLQNLSGGVTASSQLLHR	NCBI:NM_017931_1	AATVHLMQU(Iodo-APB)ASLAASTLQNLSGGVTASSQLLHR	3	b	1	7	noloss
1266.9559	840.46863	80.057915	1.4016352	0.58940083	AATVHLMQUASLAASTLQNLSGGVTASSQLLHR	NCBI:NM_017931_1	AATVHLMQU(Iodo-APB)ASLAASTLQNLSGGVTASSQLLHR	3	y	1	7	noloss
1266.9559	1244.0854	80.057915	1.4016352	0.58658117	AATVHLMQUASLAASTLQNLSGGVTASSQLLHR	NCBI:NM_017931_1	AATVHLMQU(Iodo-APB)ASLAASTLQNLSGGVTASSQLLHR	3	b	2	20	noloss
1266.9559	911.50574	80.057915	1.4016352	0.47985378	AATVHLMQUASLAASTLQNLSGGVTASSQLLHR	NCBI:NM_017931_1	AATVHLMQU(Iodo-APB)ASLAASTLQNLSGGVTASSQLLHR	3	y	1	8	noloss
1266.9559	852.43964	80.057915	1.4016352	0.40082407	AATVHLMQUASLAASTLQNLSGGVTASSQLLHR	NCBI:NM_017931_1	AATVHLMQU(Iodo-APB)ASLAASTLQNLSGGVTASSQLLHR	3	b	1	8	noloss
1266.9559	753.43658	80.057915	1.4016352	0.3909024	AATVHLMQUASLAASTLQNLSGGVTASSQLLHR	NCBI:NM_017931_1	AATVHLMQU(Iodo-APB)ASLAASTLQNLSGGVTASSQLLHR	3	y	1	6	noloss
1266.9559	425.26193	80.057915	1.4016352	0.37999743	AATVHLMQUASLAASTLQNLSGGVTASSQLLHR	NCBI:NM_017931_1	AATVHLMQU(Iodo-APB)ASLAASTLQNLSGGVTASSQLLHR	3	y	1	3	noloss
1266.9559	1225.6648	80.057915	1.4016352	0.3225809	AATVHLMQUASLAASTLQNLSGGVTASSQLLHR	NCBI:NM_017931_1	AATVHLMQU(Iodo-APB)ASLAASTLQNLSGGVTASSQLLHR	3	y	1	12	noloss
1266.9559	1312.6968	80.057915	1.4016352	0.30091813	AATVHLMQUASLAASTLQNLSGGVTASSQLLHR	NCBI:NM_017931_1	AATVHLMQU(Iodo-APB)ASLAASTLQNLSGGVTASSQLLHR	3	y	1	13	noloss
1266.9559	538.34601	80.057915	1.4016352	0.28092688	AATVHLMQUASLAASTLQNLSGGVTASSQLLHR	NCBI:NM_017931_1	AATVHLMQU(Iodo-APB)ASLAASTLQNLSGGVTASSQLLHR	3	y	1	4	noloss
1266.9559	915.91083	80.057915	1.4016352	0.26062077	AATVHLMQUASLAASTLQNLSGGVTASSQLLHR	NCBI:NM_017931_1	AATVHLMQU(Iodo-APB)ASLAASTLQNLSGGVTASSQLLHR	3	b	2	14	noloss
950.46875	1056.0638	80.057915	1.2075093	1	AATVHLMQUASLAASTLQNLSGGVTASSQLLHR	NCBI:NM_017931_1	AATVHLMQU(Iodo-APB)ASLAASTLQNLSGGVTASSQLLHR	4	y	2	21	noloss
950.46875	1020.5453	80.057915	1.2075093	0.97141653	AATVHLMQUASLAASTLQNLSGGVTASSQLLHR	NCBI:NM_017931_1	AATVHLMQU(Iodo-APB)ASLAASTLQNLSGGVTASSQLLHR	4	y	2	20	noloss
950.46875	985.02667	80.057915	1.2075093	0.82126564	AATVHLMQUASLAASTLQNLSGGVTASSQLLHR	NCBI:NM_017931_1	AATVHLMQU(Iodo-APB)ASLAASTLQNLSGGVTASSQLLHR	4	y	2	19	noloss
950.46875	788.33167	80.057915	1.2075093	0.55229533	AATVHLMQUASLAASTLQNLSGGVTASSQLLHR	NCBI:NM_017931_1	AATVHLMQU(Iodo-APB)ASLAASTLQNLSGGVTASSQLLHR	4	b	2	11	noloss
950.46875	852.43964	80.057915	1.2075093	0.53398269	AATVHLMQUASLAASTLQNLSGGVTASSQLLHR	NCBI:NM_017931_1	AATVHLMQU(Iodo-APB)ASLAASTLQNLSGGVTASSQLLHR	4	b	1	8	noloss
950.46875	834.44482	80.057915	1.2075093	0.52479988	AATVHLMQUASLAASTLQNLSGGVTASSQLLHR	NCBI:NM_017931_1	AATVHLMQU(Iodo-APB)ASLAASTLQNLSGGVTASSQLLHR	4	y	2	16	noloss
950.46875	880.39227	80.057915	1.2075093	0.48939732	AATVHLMQUASLAASTLQNLSGGVTASSQLLHR	NCBI:NM_017931_1	AATVHLMQU(Iodo-APB)ASLAASTLQNLSGGVTASSQLLHR	4	b	2	13	noloss
950.46875	890.98688	80.057915	1.2075093	0.41057172	AATVHLMQUASLAASTLQNLSGGVTASSQLLHR	NCBI:NM_017931_1	AATVHLMQU(Iodo-APB)ASLAASTLQNLSGGVTASSQLLHR	4	y	2	17	noloss
950.46875	744.81567	80.057915	1.2075093	0.3929989	AATVHLMQUASLAASTLQNLSGGVTASSQLLHR	NCBI:NM_017931_1	AATVHLMQU(Iodo-APB)ASLAASTLQNLSGGVTASSQLLHR	4	b	2	10	noloss
950.46875	724.38104	80.057915	1.2075093	0.38225365	AATVHLMQUASLAASTLQNLSGGVTASSQLLHR	NCBI:NM_017931_1	AATVHLMQU(Iodo-APB)ASLAASTLQNLSGGVTASSQLLHR	4	b	1	7	noloss
950.46875	709.29712	80.057915	1.2075093	0.38175282	AATVHLMQUASLAASTLQNLSGGVTASSQLLHR	NCBI:NM_017931_1	AATVHLMQU(Iodo-APB)ASLAASTLQNLSGGVTASSQLLHR	4	b	2	9	noloss
950.46875	941.51068	80.057915	1.2075093	0.35607594	AATVHLMQUASLAASTLQNLSGGVTASSQLLHR	NCBI:NM_017931_1	AATVHLMQU(Iodo-APB)ASLAASTLQNLSGGVTASSQLLHR	4	y	2	18	noloss
950.46875	770.41553	80.057915	1.2075093	0.3370561	AATVHLMQUASLAASTLQNLSGGVTASSQLLHR	NCBI:NM_017931_1	AATVHLMQU(Iodo-APB)ASLAASTLQNLSGGVTASSQLLHR	4	y	2	15	noloss
950.46875	1012.5534	80.057915	1.2075093	0.31025675	AATVHLMQUASLAASTLQNLSGGVTASSQLLHR	NCBI:NM_017931_1	AATVHLMQU(Iodo-APB)ASLAASTLQNLSGGVTASSQLLHR	4	y	1	9	noloss
950.46875	1156.1218	80.057915	1.2075093	0.28373525	AATVHLMQUASLAASTLQNLSGGVTASSQLLHR	NCBI:NM_017931_1	AATVHLMQU(Iodo-APB)ASLAASTLQNLSGGVTASSQLLHR	4	y	2	23	noloss
950.46875	840.46863	80.057915	1.2075093	0.27306432	AATVHLMQUASLAASTLQNLSGGVTASSQLLHR	NCBI:NM_017931_1	AATVHLMQU(Iodo-APB)ASLAASTLQNLSGGVTASSQLLHR	4	y	1	7	noloss
1416.1327	595.30994	59.57436	1.4677861	1	ACVIVGEDTQQULPWHR	NCBI:NM_018142_1	AC(Iodo-APB)VIVGEDTQQU(Iodo-APB)LPWHR	2	y	1	4	noloss
1416.1327	688.31567	59.57436	1.4677861	0.38375977	ACVIVGEDTQQULPWHR	NCBI:NM_018142_1	AC(Iodo-APB)VIVGEDTQQU(Iodo-APB)LPWHR	2	b	1	3	noloss
1416.1327	801.39972	59.57436	1.4677861	0.38185418	ACVIVGEDTQQULPWHR	NCBI:NM_018142_1	AC(Iodo-APB)VIVGEDTQQU(Iodo-APB)LPWHR	2	b	1	4	noloss
1416.1327	900.46814	59.57436	1.4677861	0.31318945	ACVIVGEDTQQULPWHR	NCBI:NM_018142_1	AC(Iodo-APB)VIVGEDTQQU(Iodo-APB)LPWHR	2	b	1	5	noloss
1416.1327	708.39398	59.57436	1.4677861	0.28564668	ACVIVGEDTQQULPWHR	NCBI:NM_018142_1	AC(Iodo-APB)VIVGEDTQQU(Iodo-APB)LPWHR	2	y	1	5	noloss
1416.1327	1201.5592	59.57436	1.4677861	0.18047248	ACVIVGEDTQQULPWHR	NCBI:NM_018142_1	AC(Iodo-APB)VIVGEDTQQU(Iodo-APB)LPWHR	2	b	1	8	noloss
1416.1327	1086.5322	59.57436	1.4677861	0.0996489	ACVIVGEDTQQULPWHR	NCBI:NM_018142_1	AC(Iodo-APB)VIVGEDTQQU(Iodo-APB)LPWHR	2	b	1	7	noloss
1416.1327	498.25717	59.57436	1.4677861	0.079298578	ACVIVGEDTQQULPWHR	NCBI:NM_018142_1	AC(Iodo-APB)VIVGEDTQQU(Iodo-APB)LPWHR	2	y	1	3	noloss
1416.1327	1273.5414	59.57436	1.4677861	0.068866439	ACVIVGEDTQQULPWHR	NCBI:NM_018142_1	AC(Iodo-APB)VIVGEDTQQU(Iodo-APB)LPWHR	2	y	1	6	noloss
1416.1327	957.48962	59.57436	1.4677861	0.025100512	ACVIVGEDTQQULPWHR	NCBI:NM_018142_1	AC(Iodo-APB)VIVGEDTQQU(Iodo-APB)LPWHR	2	b	1	6	noloss
944.42419	595.30994	59.57436	1.1429323	1	ACVIVGEDTQQULPWHR	NCBI:NM_018142_1	AC(Iodo-APB)VIVGEDTQQU(Iodo-APB)LPWHR	3	y	1	4	noloss
944.42419	966.40222	59.57436	1.1429323	0.5489853	ACVIVGEDTQQULPWHR	NCBI:NM_018142_1	AC(Iodo-APB)VIVGEDTQQU(Iodo-APB)LPWHR	3	y	2	12	noloss
944.42419	688.31567	59.57436	1.1429323	0.53720391	ACVIVGEDTQQULPWHR	NCBI:NM_018142_1	AC(Iodo-APB)VIVGEDTQQU(Iodo-APB)LPWHR	3	b	1	3	noloss
944.42419	1122.0127	59.57436	1.1429323	0.49790329	ACVIVGEDTQQULPWHR	NCBI:NM_018142_1	AC(Iodo-APB)VIVGEDTQQU(Iodo-APB)LPWHR	3	y	2	15	noloss
944.42419	1072.4785	59.57436	1.1429323	0.43797609	ACVIVGEDTQQULPWHR	NCBI:NM_018142_1	AC(Iodo-APB)VIVGEDTQQU(Iodo-APB)LPWHR	3	y	2	14	noloss
944.42419	801.39972	59.57436	1.1429323	0.4342812	ACVIVGEDTQQULPWHR	NCBI:NM_018142_1	AC(Iodo-APB)VIVGEDTQQU(Iodo-APB)LPWHR	3	b	1	4	noloss
944.42419	1015.9364	59.57436	1.1429323	0.42403346	ACVIVGEDTQQULPWHR	NCBI:NM_018142_1	AC(Iodo-APB)VIVGEDTQQU(Iodo-APB)LPWHR	3	y	2	13	noloss
944.42419	900.46814	59.57436	1.1429323	0.40504819	ACVIVGEDTQQULPWHR	NCBI:NM_018142_1	AC(Iodo-APB)VIVGEDTQQU(Iodo-APB)LPWHR	3	b	1	5	noloss
944.42419	708.39398	59.57436	1.1429323	0.20447057	ACVIVGEDTQQULPWHR	NCBI:NM_018142_1	AC(Iodo-APB)VIVGEDTQQU(Iodo-APB)LPWHR	3	y	1	5	noloss
944.42419	815.85675	59.57436	1.1429323	0.13649461	ACVIVGEDTQQULPWHR	NCBI:NM_018142_1	AC(Iodo-APB)VIVGEDTQQU(Iodo-APB)LPWHR	3	y	2	9	noloss
944.42419	701.30359	59.57436	1.1429323	0.11856102	ACVIVGEDTQQULPWHR	NCBI:NM_018142_1	AC(Iodo-APB)VIVGEDTQQU(Iodo-APB)LPWHR	3	y	2	7	noloss
944.42419	637.27429	59.57436	1.1429323	0.11728648	ACVIVGEDTQQULPWHR	NCBI:NM_018142_1	AC(Iodo-APB)VIVGEDTQQU(Iodo-APB)LPWHR	3	y	2	6	noloss
944.42419	873.37018	59.57436	1.1429323	0.10823034	ACVIVGEDTQQULPWHR	NCBI:NM_018142_1	AC(Iodo-APB)VIVGEDTQQU(Iodo-APB)LPWHR	3	y	2	10	noloss
708.56995	595.30994	59.57436	0.95494044	1	ACVIVGEDTQQULPWHR	NCBI:NM_018142_1	AC(Iodo-APB)VIVGEDTQQU(Iodo-APB)LPWHR	4	y	1	4	noloss
708.56995	688.31567	59.57436	0.95494044	0.92326725	ACVIVGEDTQQULPWHR	NCBI:NM_018142_1	AC(Iodo-APB)VIVGEDTQQU(Iodo-APB)LPWHR	4	b	1	3	noloss
708.56995	966.40222	59.57436	0.95494044	0.79233831	ACVIVGEDTQQULPWHR	NCBI:NM_018142_1	AC(Iodo-APB)VIVGEDTQQU(Iodo-APB)LPWHR	4	y	2	12	noloss
708.56995	1015.9364	59.57436	0.95494044	0.63349271	ACVIVGEDTQQULPWHR	NCBI:NM_018142_1	AC(Iodo-APB)VIVGEDTQQU(Iodo-APB)LPWHR	4	y	2	13	noloss
708.56995	801.39972	59.57436	0.95494044	0.53261667	ACVIVGEDTQQULPWHR	NCBI:NM_018142_1	AC(Iodo-APB)VIVGEDTQQU(Iodo-APB)LPWHR	4	b	1	4	noloss
708.56995	873.37018	59.57436	0.95494044	0.21520346	ACVIVGEDTQQULPWHR	NCBI:NM_018142_1	AC(Iodo-APB)VIVGEDTQQU(Iodo-APB)LPWHR	4	y	2	10	noloss
708.56995	708.39398	59.57436	0.95494044	0.21480617	ACVIVGEDTQQULPWHR	NCBI:NM_018142_1	AC(Iodo-APB)VIVGEDTQQU(Iodo-APB)LPWHR	4	y	1	5	noloss
708.56995	1072.4785	59.57436	0.95494044	0.1547239	ACVIVGEDTQQULPWHR	NCBI:NM_018142_1	AC(Iodo-APB)VIVGEDTQQU(Iodo-APB)LPWHR	4	y	2	14	noloss
708.56995	815.85675	59.57436	0.95494044	0.13995579	ACVIVGEDTQQULPWHR	NCBI:NM_018142_1	AC(Iodo-APB)VIVGEDTQQU(Iodo-APB)LPWHR	4	y	2	9	noloss
708.56995	900.46814	59.57436	0.95494044	0.13658348	ACVIVGEDTQQULPWHR	NCBI:NM_018142_1	AC(Iodo-APB)VIVGEDTQQU(Iodo-APB)LPWHR	4	b	1	5	noloss
708.56995	701.30359	59.57436	0.95494044	0.12821577	ACVIVGEDTQQULPWHR	NCBI:NM_018142_1	AC(Iodo-APB)VIVGEDTQQU(Iodo-APB)LPWHR	4	y	2	7	noloss
708.56995	937.89148	59.57436	0.95494044	0.12345841	ACVIVGEDTQQULPWHR	NCBI:NM_018142_1	AC(Iodo-APB)VIVGEDTQQU(Iodo-APB)LPWHR	4	y	2	11	noloss
708.56995	765.33289	59.57436	0.95494044	0.11125141	ACVIVGEDTQQULPWHR	NCBI:NM_018142_1	AC(Iodo-APB)VIVGEDTQQU(Iodo-APB)LPWHR	4	y	2	8	noloss
1237.5465	595.30994	52.033974	1.4096223	1	ACVIVGEDTQQULPWHR	NCBI:NM_018142_1	AC(Carbamidomethyl)VIVGEDTQQU(Iodo-APB)LPWHR	2	y	1	4	noloss
1237.5465	444.22751	52.033974	1.4096223	0.32765037	ACVIVGEDTQQULPWHR	NCBI:NM_018142_1	AC(Carbamidomethyl)VIVGEDTQQU(Iodo-APB)LPWHR	2	b	1	4	noloss
1237.5465	708.39398	52.033974	1.4096223	0.26833776	ACVIVGEDTQQULPWHR	NCBI:NM_018142_1	AC(Carbamidomethyl)VIVGEDTQQU(Iodo-APB)LPWHR	2	y	1	5	noloss
1237.5465	543.29596	52.033974	1.4096223	0.26199868	ACVIVGEDTQQULPWHR	NCBI:NM_018142_1	AC(Carbamidomethyl)VIVGEDTQQU(Iodo-APB)LPWHR	2	b	1	5	noloss
1237.5465	331.14346	52.033974	1.4096223	0.25479811	ACVIVGEDTQQULPWHR	NCBI:NM_018142_1	AC(Carbamidomethyl)VIVGEDTQQU(Iodo-APB)LPWHR	2	b	1	3	noloss
1237.5465	844.3869	52.033974	1.4096223	0.18295181	ACVIVGEDTQQULPWHR	NCBI:NM_018142_1	AC(Carbamidomethyl)VIVGEDTQQU(Iodo-APB)LPWHR	2	b	1	8	noloss
1237.5465	729.35999	52.033974	1.4096223	0.15551619	ACVIVGEDTQQULPWHR	NCBI:NM_018142_1	AC(Carbamidomethyl)VIVGEDTQQU(Iodo-APB)LPWHR	2	b	1	7	noloss
1237.5465	966.40222	52.033974	1.4096223	0.12725984	ACVIVGEDTQQULPWHR	NCBI:NM_018142_1	AC(Carbamidomethyl)VIVGEDTQQU(Iodo-APB)LPWHR	2	y	2	12	noloss
1237.5465	1015.9364	52.033974	1.4096223	0.12697914	ACVIVGEDTQQULPWHR	NCBI:NM_018142_1	AC(Carbamidomethyl)VIVGEDTQQU(Iodo-APB)LPWHR	2	y	2	13	noloss
1237.5465	498.25717	52.033974	1.4096223	0.11820441	ACVIVGEDTQQULPWHR	NCBI:NM_018142_1	AC(Carbamidomethyl)VIVGEDTQQU(Iodo-APB)LPWHR	2	y	1	3	noloss
1237.5465	1273.5414	52.033974	1.4096223	0.10931953	ACVIVGEDTQQULPWHR	NCBI:NM_018142_1	AC(Carbamidomethyl)VIVGEDTQQU(Iodo-APB)LPWHR	2	y	1	6	noloss
1237.5465	1072.4785	52.033974	1.4096223	0.1064329	ACVIVGEDTQQULPWHR	NCBI:NM_018142_1	AC(Carbamidomethyl)VIVGEDTQQU(Iodo-APB)LPWHR	2	y	2	14	noloss
1237.5465	600.31738	52.033974	1.4096223	0.10224725	ACVIVGEDTQQULPWHR	NCBI:NM_018142_1	AC(Carbamidomethyl)VIVGEDTQQU(Iodo-APB)LPWHR	2	b	1	6	noloss
1237.5465	945.43463	52.033974	1.4096223	0.085575141	ACVIVGEDTQQULPWHR	NCBI:NM_018142_1	AC(Carbamidomethyl)VIVGEDTQQU(Iodo-APB)LPWHR	2	b	1	9	noloss
825.36676	966.40222	52.033974	1.0566518	1	ACVIVGEDTQQULPWHR	NCBI:NM_018142_1	AC(Carbamidomethyl)VIVGEDTQQU(Iodo-APB)LPWHR	3	y	2	12	noloss
825.36676	1015.9364	52.033974	1.0566518	0.93312436	ACVIVGEDTQQULPWHR	NCBI:NM_018142_1	AC(Carbamidomethyl)VIVGEDTQQU(Iodo-APB)LPWHR	3	y	2	13	noloss
825.36676	1072.4785	52.033974	1.0566518	0.73092484	ACVIVGEDTQQULPWHR	NCBI:NM_018142_1	AC(Carbamidomethyl)VIVGEDTQQU(Iodo-APB)LPWHR	3	y	2	14	noloss
825.36676	331.14346	52.033974	1.0566518	0.65110832	ACVIVGEDTQQULPWHR	NCBI:NM_018142_1	AC(Carbamidomethyl)VIVGEDTQQU(Iodo-APB)LPWHR	3	b	1	3	noloss
825.36676	444.22751	52.033974	1.0566518	0.57443142	ACVIVGEDTQQULPWHR	NCBI:NM_018142_1	AC(Carbamidomethyl)VIVGEDTQQU(Iodo-APB)LPWHR	3	b	1	4	noloss
825.36676	1122.0127	52.033974	1.0566518	0.46906555	ACVIVGEDTQQULPWHR	NCBI:NM_018142_1	AC(Carbamidomethyl)VIVGEDTQQU(Iodo-APB)LPWHR	3	y	2	15	noloss
825.36676	543.29596	52.033974	1.0566518	0.30575472	ACVIVGEDTQQULPWHR	NCBI:NM_018142_1	AC(Carbamidomethyl)VIVGEDTQQU(Iodo-APB)LPWHR	3	b	1	5	noloss
825.36676	595.30994	52.033974	1.0566518	0.29177919	ACVIVGEDTQQULPWHR	NCBI:NM_018142_1	AC(Carbamidomethyl)VIVGEDTQQU(Iodo-APB)LPWHR	3	y	1	4	noloss
825.36676	937.89148	52.033974	1.0566518	0.1164761	ACVIVGEDTQQULPWHR	NCBI:NM_018142_1	AC(Carbamidomethyl)VIVGEDTQQU(Iodo-APB)LPWHR	3	y	2	11	noloss
825.36676	873.37018	52.033974	1.0566518	0.090789214	ACVIVGEDTQQULPWHR	NCBI:NM_018142_1	AC(Carbamidomethyl)VIVGEDTQQU(Iodo-APB)LPWHR	3	y	2	10	noloss
825.36676	708.39398	52.033974	1.0566518	0.066874765	ACVIVGEDTQQULPWHR	NCBI:NM_018142_1	AC(Carbamidomethyl)VIVGEDTQQU(Iodo-APB)LPWHR	3	y	1	5	noloss
825.36676	600.31738	52.033974	1.0566518	0.062750675	ACVIVGEDTQQULPWHR	NCBI:NM_018142_1	AC(Carbamidomethyl)VIVGEDTQQU(Iodo-APB)LPWHR	3	b	1	6	noloss
825.36676	815.85675	52.033974	1.0566518	0.061501347	ACVIVGEDTQQULPWHR	NCBI:NM_018142_1	AC(Carbamidomethyl)VIVGEDTQQU(Iodo-APB)LPWHR	3	y	2	9	noloss
619.27692	595.30994	52.033974	0.8881582	1	ACVIVGEDTQQULPWHR	NCBI:NM_018142_1	AC(Carbamidomethyl)VIVGEDTQQU(Iodo-APB)LPWHR	4	y	1	4	noloss
619.27692	966.40222	52.033974	0.8881582	0.49027106	ACVIVGEDTQQULPWHR	NCBI:NM_018142_1	AC(Carbamidomethyl)VIVGEDTQQU(Iodo-APB)LPWHR	4	y	2	12	noloss
619.27692	331.14346	52.033974	0.8881582	0.30728188	ACVIVGEDTQQULPWHR	NCBI:NM_018142_1	AC(Carbamidomethyl)VIVGEDTQQU(Iodo-APB)LPWHR	4	b	1	3	noloss
619.27692	1015.9364	52.033974	0.8881582	0.27815506	ACVIVGEDTQQULPWHR	NCBI:NM_018142_1	AC(Carbamidomethyl)VIVGEDTQQU(Iodo-APB)LPWHR	4	y	2	13	noloss
619.27692	444.22751	52.033974	0.8881582	0.23800792	ACVIVGEDTQQULPWHR	NCBI:NM_018142_1	AC(Carbamidomethyl)VIVGEDTQQU(Iodo-APB)LPWHR	4	b	1	4	noloss
619.27692	701.30359	52.033974	0.8881582	0.21201259	ACVIVGEDTQQULPWHR	NCBI:NM_018142_1	AC(Carbamidomethyl)VIVGEDTQQU(Iodo-APB)LPWHR	4	y	2	7	noloss
619.27692	708.39398	52.033974	0.8881582	0.21052136	ACVIVGEDTQQULPWHR	NCBI:NM_018142_1	AC(Carbamidomethyl)VIVGEDTQQU(Iodo-APB)LPWHR	4	y	1	5	noloss
619.27692	873.37018	52.033974	0.8881582	0.19945732	ACVIVGEDTQQULPWHR	NCBI:NM_018142_1	AC(Carbamidomethyl)VIVGEDTQQU(Iodo-APB)LPWHR	4	y	2	10	noloss
619.27692	765.33289	52.033974	0.8881582	0.14838322	ACVIVGEDTQQULPWHR	NCBI:NM_018142_1	AC(Carbamidomethyl)VIVGEDTQQU(Iodo-APB)LPWHR	4	y	2	8	noloss
619.27692	637.27429	52.033974	0.8881582	0.14709415	ACVIVGEDTQQULPWHR	NCBI:NM_018142_1	AC(Carbamidomethyl)VIVGEDTQQU(Iodo-APB)LPWHR	4	y	2	6	noloss
619.27692	815.85675	52.033974	0.8881582	0.13738145	ACVIVGEDTQQULPWHR	NCBI:NM_018142_1	AC(Carbamidomethyl)VIVGEDTQQU(Iodo-APB)LPWHR	4	y	2	9	noloss
619.27692	498.25717	52.033974	0.8881582	0.10926606	ACVIVGEDTQQULPWHR	NCBI:NM_018142_1	AC(Carbamidomethyl)VIVGEDTQQU(Iodo-APB)LPWHR	4	y	1	3	noloss
619.27692	543.29596	52.033974	0.8881582	0.10881057	ACVIVGEDTQQULPWHR	NCBI:NM_018142_1	AC(Carbamidomethyl)VIVGEDTQQU(Iodo-APB)LPWHR	4	b	1	5	noloss
1209.0358	595.30994	53.010109	1.4122231	1	ACVIVGEDTQQULPWHR	NCBI:NM_018142_1	ACVIVGEDTQQU(Iodo-APB)LPWHR	2	y	1	4	noloss
806.35962	595.30994	53.010109	1.0443165	1	ACVIVGEDTQQULPWHR	NCBI:NM_018142_1	ACVIVGEDTQQU(Iodo-APB)LPWHR	3	y	1	4	noloss
605.02155	595.30994	53.010109	0.91108209	1	ACVIVGEDTQQULPWHR	NCBI:NM_018142_1	ACVIVGEDTQQU(Iodo-APB)LPWHR	4	y	1	4	noloss
605.02155	708.39398	53.010109	0.91108209	0.11077649	ACVIVGEDTQQULPWHR	NCBI:NM_018142_1	ACVIVGEDTQQU(Iodo-APB)LPWHR	4	y	1	5	noloss
605.02155	498.25717	53.010109	0.91108209	0.012116148	ACVIVGEDTQQULPWHR	NCBI:NM_018142_1	ACVIVGEDTQQU(Iodo-APB)LPWHR	4	y	1	3	noloss
1060.4364	672.28351	40.941666	1.2410408	1	AEDEVQIUNHWDAK	NCBI:NM_017639_1	AEDEVQIU(Iodo-APB)NHWDAK	2	b	1	6	noloss
1060.4364	544.22491	40.941666	1.2410408	0.92995876	AEDEVQIUNHWDAK	NCBI:NM_017639_1	AEDEVQIU(Iodo-APB)NHWDAK	2	b	1	5	noloss
1060.4364	445.15652	40.941666	1.2410408	0.81143296	AEDEVQIUNHWDAK	NCBI:NM_017639_1	AEDEVQIU(Iodo-APB)NHWDAK	2	b	1	4	noloss
1060.4364	785.36755	40.941666	1.2410408	0.76653737	AEDEVQIUNHWDAK	NCBI:NM_017639_1	AEDEVQIU(Iodo-APB)NHWDAK	2	b	1	7	noloss
1060.4364	519.25616	40.941666	1.2410408	0.75411415	AEDEVQIUNHWDAK	NCBI:NM_017639_1	AEDEVQIU(Iodo-APB)NHWDAK	2	y	1	4	noloss
1060.4364	770.35803	40.941666	1.2410408	0.56991851	AEDEVQIUNHWDAK	NCBI:NM_017639_1	AEDEVQIU(Iodo-APB)NHWDAK	2	y	1	6	noloss
1060.4364	656.31506	40.941666	1.2410408	0.52535576	AEDEVQIUNHWDAK	NCBI:NM_017639_1	AEDEVQIU(Iodo-APB)NHWDAK	2	y	1	5	noloss
1060.4364	788.82764	40.941666	1.2410408	0.4901486	AEDEVQIUNHWDAK	NCBI:NM_017639_1	AEDEVQIU(Iodo-APB)NHWDAK	2	y	2	9	noloss
1060.4364	960.39661	40.941666	1.2410408	0.48831761	AEDEVQIUNHWDAK	NCBI:NM_017639_1	AEDEVQIU(Iodo-APB)NHWDAK	2	y	2	12	noloss
1060.4364	1335.5054	40.941666	1.2410408	0.48102862	AEDEVQIUNHWDAK	NCBI:NM_017639_1	AEDEVQIU(Iodo-APB)NHWDAK	2	y	1	7	noloss
1060.4364	333.17685	40.941666	1.2410408	0.48059621	AEDEVQIUNHWDAK	NCBI:NM_017639_1	AEDEVQIU(Iodo-APB)NHWDAK	2	y	1	3	noloss
1060.4364	902.88312	40.941666	1.2410408	0.47368863	AEDEVQIUNHWDAK	NCBI:NM_017639_1	AEDEVQIU(Iodo-APB)NHWDAK	2	y	2	11	noloss
1060.4364	838.36182	40.941666	1.2410408	0.47365955	AEDEVQIUNHWDAK	NCBI:NM_017639_1	AEDEVQIU(Iodo-APB)NHWDAK	2	y	2	10	noloss
1060.4364	987.38367	40.941666	1.2410408	0.30363223	AEDEVQIUNHWDAK	NCBI:NM_017639_1	AEDEVQIU(Iodo-APB)NHWDAK	2	b	2	13	noloss
707.2934	960.39661	40.941666	0.9357577	1	AEDEVQIUNHWDAK	NCBI:NM_017639_1	AEDEVQIU(Iodo-APB)NHWDAK	3	y	2	12	noloss
707.2934	788.82764	40.941666	0.9357577	0.37312204	AEDEVQIUNHWDAK	NCBI:NM_017639_1	AEDEVQIU(Iodo-APB)NHWDAK	3	y	2	9	noloss
707.2934	838.36182	40.941666	0.9357577	0.36172217	AEDEVQIUNHWDAK	NCBI:NM_017639_1	AEDEVQIU(Iodo-APB)NHWDAK	3	y	2	10	noloss
707.2934	724.79834	40.941666	0.9357577	0.27270868	AEDEVQIUNHWDAK	NCBI:NM_017639_1	AEDEVQIU(Iodo-APB)NHWDAK	3	y	2	8	noloss
707.2934	445.15652	40.941666	0.9357577	0.22466379	AEDEVQIUNHWDAK	NCBI:NM_017639_1	AEDEVQIU(Iodo-APB)NHWDAK	3	b	1	4	noloss
707.2934	902.88312	40.941666	0.9357577	0.20825934	AEDEVQIUNHWDAK	NCBI:NM_017639_1	AEDEVQIU(Iodo-APB)NHWDAK	3	y	2	11	noloss
707.2934	668.25629	40.941666	0.9357577	0.20435724	AEDEVQIUNHWDAK	NCBI:NM_017639_1	AEDEVQIU(Iodo-APB)NHWDAK	3	y	2	7	noloss
707.2934	316.11392	40.941666	0.9357577	0.18380557	AEDEVQIUNHWDAK	NCBI:NM_017639_1	AEDEVQIU(Iodo-APB)NHWDAK	3	b	1	3	noloss
707.2934	519.25616	40.941666	0.9357577	0.15839718	AEDEVQIUNHWDAK	NCBI:NM_017639_1	AEDEVQIU(Iodo-APB)NHWDAK	3	y	1	4	noloss
707.2934	544.22491	40.941666	0.9357577	0.15468562	AEDEVQIUNHWDAK	NCBI:NM_017639_1	AEDEVQIU(Iodo-APB)NHWDAK	3	b	1	5	noloss
707.2934	1024.9178	40.941666	0.9357577	0.12967385	AEDEVQIUNHWDAK	NCBI:NM_017639_1	AEDEVQIU(Iodo-APB)NHWDAK	3	y	2	13	noloss
707.2934	770.35803	40.941666	0.9357577	0.11774932	AEDEVQIUNHWDAK	NCBI:NM_017639_1	AEDEVQIU(Iodo-APB)NHWDAK	3	y	1	6	noloss
707.2934	656.31506	40.941666	0.9357577	0.10617936	AEDEVQIUNHWDAK	NCBI:NM_017639_1	AEDEVQIU(Iodo-APB)NHWDAK	3	y	1	5	noloss
707.2934	333.17685	40.941666	0.9357577	0.085069604	AEDEVQIUNHWDAK	NCBI:NM_017639_1	AEDEVQIU(Iodo-APB)NHWDAK	3	y	1	3	noloss
530.72186	724.79834	40.941666	0.81917197	1	AEDEVQIUNHWDAK	NCBI:NM_017639_1	AEDEVQIU(Iodo-APB)NHWDAK	4	y	2	8	noloss
530.72186	668.25629	40.941666	0.81917197	0.92387885	AEDEVQIUNHWDAK	NCBI:NM_017639_1	AEDEVQIU(Iodo-APB)NHWDAK	4	y	2	7	noloss
530.72186	519.25616	40.941666	0.81917197	0.79929727	AEDEVQIUNHWDAK	NCBI:NM_017639_1	AEDEVQIU(Iodo-APB)NHWDAK	4	y	1	4	noloss
530.72186	445.15652	40.941666	0.81917197	0.76969177	AEDEVQIUNHWDAK	NCBI:NM_017639_1	AEDEVQIU(Iodo-APB)NHWDAK	4	b	1	4	noloss
530.72186	770.35803	40.941666	0.81917197	0.56007075	AEDEVQIUNHWDAK	NCBI:NM_017639_1	AEDEVQIU(Iodo-APB)NHWDAK	4	y	1	6	noloss
530.72186	656.31506	40.941666	0.81917197	0.53546357	AEDEVQIUNHWDAK	NCBI:NM_017639_1	AEDEVQIU(Iodo-APB)NHWDAK	4	y	1	5	noloss
530.72186	316.11392	40.941666	0.81917197	0.42673293	AEDEVQIUNHWDAK	NCBI:NM_017639_1	AEDEVQIU(Iodo-APB)NHWDAK	4	b	1	3	noloss
530.72186	788.82764	40.941666	0.81917197	0.38580278	AEDEVQIUNHWDAK	NCBI:NM_017639_1	AEDEVQIU(Iodo-APB)NHWDAK	4	y	2	9	noloss
530.72186	333.17685	40.941666	0.81917197	0.33618069	AEDEVQIUNHWDAK	NCBI:NM_017639_1	AEDEVQIU(Iodo-APB)NHWDAK	4	y	1	3	noloss
530.72186	544.22491	40.941666	0.81917197	0.28523344	AEDEVQIUNHWDAK	NCBI:NM_017639_1	AEDEVQIU(Iodo-APB)NHWDAK	4	b	1	5	noloss
530.72186	838.36182	40.941666	0.81917197	0.2826629	AEDEVQIUNHWDAK	NCBI:NM_017639_1	AEDEVQIU(Iodo-APB)NHWDAK	4	y	2	10	noloss
530.72186	672.28351	40.941666	0.81917197	0.14717714	AEDEVQIUNHWDAK	NCBI:NM_017639_1	AEDEVQIU(Iodo-APB)NHWDAK	4	b	1	6	noloss
530.72186	1335.5054	40.941666	0.81917197	0.14420287	AEDEVQIUNHWDAK	NCBI:NM_017639_1	AEDEVQIU(Iodo-APB)NHWDAK	4	y	1	7	noloss
530.72186	385.68265	40.941666	0.81917197	0.08446274	AEDEVQIUNHWDAK	NCBI:NM_017639_1	AEDEVQIU(Iodo-APB)NHWDAK	4	y	2	6	noloss
1641.3064	532.28381	94.697502	1.2825979	1	AEEFLTASQEALUPLTFLPQGHSPHSPGTLPWPSILCSLLAVLGEGSASLATQGR	NCBI:NM_006245_1;NCBI:NM_180976_1;NCBI:NM_180977_1	AEEFLTASQEALU(Iodo-APB)PLTFLPQGHSPHSPGTLPWPSILC(Iodo-APB)SLLAVLGEGSASLATQGR	4	y	1	5	noloss
1641.3064	732.3999	94.697502	1.2825979	0.7816689	AEEFLTASQEALUPLTFLPQGHSPHSPGTLPWPSILCSLLAVLGEGSASLATQGR	NCBI:NM_006245_1;NCBI:NM_180976_1;NCBI:NM_180977_1	AEEFLTASQEALU(Iodo-APB)PLTFLPQGHSPHSPGTLPWPSILC(Iodo-APB)SLLAVLGEGSASLATQGR	4	y	1	7	noloss
1641.3064	461.24667	94.697502	1.2825979	0.65070683	AEEFLTASQEALUPLTFLPQGHSPHSPGTLPWPSILCSLLAVLGEGSASLATQGR	NCBI:NM_006245_1;NCBI:NM_180976_1;NCBI:NM_180977_1	AEEFLTASQEALU(Iodo-APB)PLTFLPQGHSPHSPGTLPWPSILC(Iodo-APB)SLLAVLGEGSASLATQGR	4	y	1	4	noloss
1641.3064	762.36682	94.697502	1.2825979	0.45665154	AEEFLTASQEALUPLTFLPQGHSPHSPGTLPWPSILCSLLAVLGEGSASLATQGR	NCBI:NM_006245_1;NCBI:NM_180976_1;NCBI:NM_180977_1	AEEFLTASQEALU(Iodo-APB)PLTFLPQGHSPHSPGTLPWPSILC(Iodo-APB)SLLAVLGEGSASLATQGR	4	b	1	7	noloss
1641.3064	1133.5546	94.697502	1.2825979	0.3468608	AEEFLTASQEALUPLTFLPQGHSPHSPGTLPWPSILCSLLAVLGEGSASLATQGR	NCBI:NM_006245_1;NCBI:NM_180976_1;NCBI:NM_180977_1	AEEFLTASQEALU(Iodo-APB)PLTFLPQGHSPHSPGTLPWPSILC(Iodo-APB)SLLAVLGEGSASLATQGR	4	y	1	12	noloss
1641.3064	1106.5	94.697502	1.2825979	0.28286371	AEEFLTASQEALUPLTFLPQGHSPHSPGTLPWPSILCSLLAVLGEGSASLATQGR	NCBI:NM_006245_1;NCBI:NM_180976_1;NCBI:NM_180977_1	AEEFLTASQEALU(Iodo-APB)PLTFLPQGHSPHSPGTLPWPSILC(Iodo-APB)SLLAVLGEGSASLATQGR	4	b	1	10	noloss
1641.3064	691.32971	94.697502	1.2825979	0.26402053	AEEFLTASQEALUPLTFLPQGHSPHSPGTLPWPSILCSLLAVLGEGSASLATQGR	NCBI:NM_006245_1;NCBI:NM_180976_1;NCBI:NM_180977_1	AEEFLTASQEALU(Iodo-APB)PLTFLPQGHSPHSPGTLPWPSILC(Iodo-APB)SLLAVLGEGSASLATQGR	4	b	1	6	noloss
1641.3064	590.28204	94.697502	1.2825979	0.25128791	AEEFLTASQEALUPLTFLPQGHSPHSPGTLPWPSILCSLLAVLGEGSASLATQGR	NCBI:NM_006245_1;NCBI:NM_180976_1;NCBI:NM_180977_1	AEEFLTASQEALU(Iodo-APB)PLTFLPQGHSPHSPGTLPWPSILC(Iodo-APB)SLLAVLGEGSASLATQGR	4	b	1	5	noloss
1641.3064	1290.6212	94.697502	1.2825979	0.2279177	AEEFLTASQEALUPLTFLPQGHSPHSPGTLPWPSILCSLLAVLGEGSASLATQGR	NCBI:NM_006245_1;NCBI:NM_180976_1;NCBI:NM_180977_1	AEEFLTASQEALU(Iodo-APB)PLTFLPQGHSPHSPGTLPWPSILC(Iodo-APB)SLLAVLGEGSASLATQGR	4	b	1	12	noloss
1641.3064	977.45746	94.697502	1.2825979	0.19521961	AEEFLTASQEALUPLTFLPQGHSPHSPGTLPWPSILCSLLAVLGEGSASLATQGR	NCBI:NM_006245_1;NCBI:NM_180976_1;NCBI:NM_180977_1	AEEFLTASQEALU(Iodo-APB)PLTFLPQGHSPHSPGTLPWPSILC(Iodo-APB)SLLAVLGEGSASLATQGR	4	b	1	9	noloss
1641.3064	849.39886	94.697502	1.2825979	0.15884313	AEEFLTASQEALUPLTFLPQGHSPHSPGTLPWPSILCSLLAVLGEGSASLATQGR	NCBI:NM_006245_1;NCBI:NM_180976_1;NCBI:NM_180977_1	AEEFLTASQEALU(Iodo-APB)PLTFLPQGHSPHSPGTLPWPSILC(Iodo-APB)SLLAVLGEGSASLATQGR	4	b	1	8	noloss
1641.3064	947.49048	94.697502	1.2825979	0.13055976	AEEFLTASQEALUPLTFLPQGHSPHSPGTLPWPSILCSLLAVLGEGSASLATQGR	NCBI:NM_006245_1;NCBI:NM_180976_1;NCBI:NM_180977_1	AEEFLTASQEALU(Iodo-APB)PLTFLPQGHSPHSPGTLPWPSILC(Iodo-APB)SLLAVLGEGSASLATQGR	4	y	1	10	noloss
1641.3064	645.36786	94.697502	1.2825979	0.061258297	AEEFLTASQEALUPLTFLPQGHSPHSPGTLPWPSILCSLLAVLGEGSASLATQGR	NCBI:NM_006245_1;NCBI:NM_180976_1;NCBI:NM_180977_1	AEEFLTASQEALU(Iodo-APB)PLTFLPQGHSPHSPGTLPWPSILC(Iodo-APB)SLLAVLGEGSASLATQGR	4	y	1	6	noloss
1641.3064	803.43701	94.697502	1.2825979	0.016741619	AEEFLTASQEALUPLTFLPQGHSPHSPGTLPWPSILCSLLAVLGEGSASLATQGR	NCBI:NM_006245_1;NCBI:NM_180976_1;NCBI:NM_180977_1	AEEFLTASQEALU(Iodo-APB)PLTFLPQGHSPHSPGTLPWPSILC(Iodo-APB)SLLAVLGEGSASLATQGR	4	y	1	8	noloss
1552.0133	532.28381	94.434219	1.2691705	1	AEEFLTASQEALUPLTFLPQGHSPHSPGTLPWPSILCSLLAVLGEGSASLATQGR	NCBI:NM_006245_1;NCBI:NM_180976_1;NCBI:NM_180977_1	AEEFLTASQEALU(Iodo-APB)PLTFLPQGHSPHSPGTLPWPSILC(Carbamidomethyl)SLLAVLGEGSASLATQGR	4	y	1	5	noloss
1552.0133	461.24667	94.434219	1.2691705	0.61925662	AEEFLTASQEALUPLTFLPQGHSPHSPGTLPWPSILCSLLAVLGEGSASLATQGR	NCBI:NM_006245_1;NCBI:NM_180976_1;NCBI:NM_180977_1	AEEFLTASQEALU(Iodo-APB)PLTFLPQGHSPHSPGTLPWPSILC(Carbamidomethyl)SLLAVLGEGSASLATQGR	4	y	1	4	noloss
1552.0133	732.3999	94.434219	1.2691705	0.51466811	AEEFLTASQEALUPLTFLPQGHSPHSPGTLPWPSILCSLLAVLGEGSASLATQGR	NCBI:NM_006245_1;NCBI:NM_180976_1;NCBI:NM_180977_1	AEEFLTASQEALU(Iodo-APB)PLTFLPQGHSPHSPGTLPWPSILC(Carbamidomethyl)SLLAVLGEGSASLATQGR	4	y	1	7	noloss
1552.0133	360.19901	94.434219	1.2691705	0.32901469	AEEFLTASQEALUPLTFLPQGHSPHSPGTLPWPSILCSLLAVLGEGSASLATQGR	NCBI:NM_006245_1;NCBI:NM_180976_1;NCBI:NM_180977_1	AEEFLTASQEALU(Iodo-APB)PLTFLPQGHSPHSPGTLPWPSILC(Carbamidomethyl)SLLAVLGEGSASLATQGR	4	y	1	3	noloss
1552.0133	762.36682	94.434219	1.2691705	0.30279037	AEEFLTASQEALUPLTFLPQGHSPHSPGTLPWPSILCSLLAVLGEGSASLATQGR	NCBI:NM_006245_1;NCBI:NM_180976_1;NCBI:NM_180977_1	AEEFLTASQEALU(Iodo-APB)PLTFLPQGHSPHSPGTLPWPSILC(Carbamidomethyl)SLLAVLGEGSASLATQGR	4	b	1	7	noloss
1552.0133	1133.5546	94.434219	1.2691705	0.29326013	AEEFLTASQEALUPLTFLPQGHSPHSPGTLPWPSILCSLLAVLGEGSASLATQGR	NCBI:NM_006245_1;NCBI:NM_180976_1;NCBI:NM_180977_1	AEEFLTASQEALU(Iodo-APB)PLTFLPQGHSPHSPGTLPWPSILC(Carbamidomethyl)SLLAVLGEGSASLATQGR	4	y	1	12	noloss
1552.0133	947.49048	94.434219	1.2691705	0.27782589	AEEFLTASQEALUPLTFLPQGHSPHSPGTLPWPSILCSLLAVLGEGSASLATQGR	NCBI:NM_006245_1;NCBI:NM_180976_1;NCBI:NM_180977_1	AEEFLTASQEALU(Iodo-APB)PLTFLPQGHSPHSPGTLPWPSILC(Carbamidomethyl)SLLAVLGEGSASLATQGR	4	y	1	10	noloss
1552.0133	1106.5	94.434219	1.2691705	0.19329059	AEEFLTASQEALUPLTFLPQGHSPHSPGTLPWPSILCSLLAVLGEGSASLATQGR	NCBI:NM_006245_1;NCBI:NM_180976_1;NCBI:NM_180977_1	AEEFLTASQEALU(Iodo-APB)PLTFLPQGHSPHSPGTLPWPSILC(Carbamidomethyl)SLLAVLGEGSASLATQGR	4	b	1	10	noloss
1552.0133	645.36786	94.434219	1.2691705	0.18899043	AEEFLTASQEALUPLTFLPQGHSPHSPGTLPWPSILCSLLAVLGEGSASLATQGR	NCBI:NM_006245_1;NCBI:NM_180976_1;NCBI:NM_180977_1	AEEFLTASQEALU(Iodo-APB)PLTFLPQGHSPHSPGTLPWPSILC(Carbamidomethyl)SLLAVLGEGSASLATQGR	4	y	1	6	noloss
1552.0133	691.32971	94.434219	1.2691705	0.18144037	AEEFLTASQEALUPLTFLPQGHSPHSPGTLPWPSILCSLLAVLGEGSASLATQGR	NCBI:NM_006245_1;NCBI:NM_180976_1;NCBI:NM_180977_1	AEEFLTASQEALU(Iodo-APB)PLTFLPQGHSPHSPGTLPWPSILC(Carbamidomethyl)SLLAVLGEGSASLATQGR	4	b	1	6	noloss
1552.0133	1290.6212	94.434219	1.2691705	0.18115611	AEEFLTASQEALUPLTFLPQGHSPHSPGTLPWPSILCSLLAVLGEGSASLATQGR	NCBI:NM_006245_1;NCBI:NM_180976_1;NCBI:NM_180977_1	AEEFLTASQEALU(Iodo-APB)PLTFLPQGHSPHSPGTLPWPSILC(Carbamidomethyl)SLLAVLGEGSASLATQGR	4	b	1	12	noloss
1552.0133	590.28204	94.434219	1.2691705	0.16271186	AEEFLTASQEALUPLTFLPQGHSPHSPGTLPWPSILCSLLAVLGEGSASLATQGR	NCBI:NM_006245_1;NCBI:NM_180976_1;NCBI:NM_180977_1	AEEFLTASQEALU(Iodo-APB)PLTFLPQGHSPHSPGTLPWPSILC(Carbamidomethyl)SLLAVLGEGSASLATQGR	4	b	1	5	noloss
1552.0133	977.45746	94.434219	1.2691705	0.13823378	AEEFLTASQEALUPLTFLPQGHSPHSPGTLPWPSILCSLLAVLGEGSASLATQGR	NCBI:NM_006245_1;NCBI:NM_180976_1;NCBI:NM_180977_1	AEEFLTASQEALU(Iodo-APB)PLTFLPQGHSPHSPGTLPWPSILC(Carbamidomethyl)SLLAVLGEGSASLATQGR	4	b	1	9	noloss
1552.0133	849.39886	94.434219	1.2691705	0.12811485	AEEFLTASQEALUPLTFLPQGHSPHSPGTLPWPSILCSLLAVLGEGSASLATQGR	NCBI:NM_006245_1;NCBI:NM_180976_1;NCBI:NM_180977_1	AEEFLTASQEALU(Iodo-APB)PLTFLPQGHSPHSPGTLPWPSILC(Carbamidomethyl)SLLAVLGEGSASLATQGR	4	b	1	8	noloss
1537.7579	532.28381	93.966522	1.3011748	1	AEEFLTASQEALUPLTFLPQGHSPHSPGTLPWPSILCSLLAVLGEGSASLATQGR	NCBI:NM_006245_1;NCBI:NM_180976_1;NCBI:NM_180977_1	AEEFLTASQEALU(Iodo-APB)PLTFLPQGHSPHSPGTLPWPSILCSLLAVLGEGSASLATQGR	4	y	1	5	noloss
1537.7579	461.24667	93.966522	1.3011748	0.74718374	AEEFLTASQEALUPLTFLPQGHSPHSPGTLPWPSILCSLLAVLGEGSASLATQGR	NCBI:NM_006245_1;NCBI:NM_180976_1;NCBI:NM_180977_1	AEEFLTASQEALU(Iodo-APB)PLTFLPQGHSPHSPGTLPWPSILCSLLAVLGEGSASLATQGR	4	y	1	4	noloss
1537.7579	732.3999	93.966522	1.3011748	0.30259112	AEEFLTASQEALUPLTFLPQGHSPHSPGTLPWPSILCSLLAVLGEGSASLATQGR	NCBI:NM_006245_1;NCBI:NM_180976_1;NCBI:NM_180977_1	AEEFLTASQEALU(Iodo-APB)PLTFLPQGHSPHSPGTLPWPSILCSLLAVLGEGSASLATQGR	4	y	1	7	noloss
1537.7579	762.36682	93.966522	1.3011748	0.1290907	AEEFLTASQEALUPLTFLPQGHSPHSPGTLPWPSILCSLLAVLGEGSASLATQGR	NCBI:NM_006245_1;NCBI:NM_180976_1;NCBI:NM_180977_1	AEEFLTASQEALU(Iodo-APB)PLTFLPQGHSPHSPGTLPWPSILCSLLAVLGEGSASLATQGR	4	b	1	7	noloss
1537.7579	1106.5	93.966522	1.3011748	0.051110096	AEEFLTASQEALUPLTFLPQGHSPHSPGTLPWPSILCSLLAVLGEGSASLATQGR	NCBI:NM_006245_1;NCBI:NM_180976_1;NCBI:NM_180977_1	AEEFLTASQEALU(Iodo-APB)PLTFLPQGHSPHSPGTLPWPSILCSLLAVLGEGSASLATQGR	4	b	1	10	noloss
1537.7579	1133.5546	93.966522	1.3011748	0.047166366	AEEFLTASQEALUPLTFLPQGHSPHSPGTLPWPSILCSLLAVLGEGSASLATQGR	NCBI:NM_006245_1;NCBI:NM_180976_1;NCBI:NM_180977_1	AEEFLTASQEALU(Iodo-APB)PLTFLPQGHSPHSPGTLPWPSILCSLLAVLGEGSASLATQGR	4	y	1	12	noloss
1537.7579	947.49048	93.966522	1.3011748	0.044077575	AEEFLTASQEALUPLTFLPQGHSPHSPGTLPWPSILCSLLAVLGEGSASLATQGR	NCBI:NM_006245_1;NCBI:NM_180976_1;NCBI:NM_180977_1	AEEFLTASQEALU(Iodo-APB)PLTFLPQGHSPHSPGTLPWPSILCSLLAVLGEGSASLATQGR	4	y	1	10	noloss
1537.7579	590.28204	93.966522	1.3011748	0.041605268	AEEFLTASQEALUPLTFLPQGHSPHSPGTLPWPSILCSLLAVLGEGSASLATQGR	NCBI:NM_006245_1;NCBI:NM_180976_1;NCBI:NM_180977_1	AEEFLTASQEALU(Iodo-APB)PLTFLPQGHSPHSPGTLPWPSILCSLLAVLGEGSASLATQGR	4	b	1	5	noloss
1537.7579	691.32971	93.966522	1.3011748	0.035165936	AEEFLTASQEALUPLTFLPQGHSPHSPGTLPWPSILCSLLAVLGEGSASLATQGR	NCBI:NM_006245_1;NCBI:NM_180976_1;NCBI:NM_180977_1	AEEFLTASQEALU(Iodo-APB)PLTFLPQGHSPHSPGTLPWPSILCSLLAVLGEGSASLATQGR	4	b	1	6	noloss
1537.7579	360.19901	93.966522	1.3011748	0.004214588	AEEFLTASQEALUPLTFLPQGHSPHSPGTLPWPSILCSLLAVLGEGSASLATQGR	NCBI:NM_006245_1;NCBI:NM_180976_1;NCBI:NM_180977_1	AEEFLTASQEALU(Iodo-APB)PLTFLPQGHSPHSPGTLPWPSILCSLLAVLGEGSASLATQGR	4	y	1	3	noloss
1129.9532	557.25659	31.66905	1.2292156	1	AEENITESCQUR	NCBI:NM_001093726_1;NCBI:NM_001085486_1;NCBI:NM_005410_1	AEENITESC(Iodo-APB)QU(Iodo-APB)R	2	b	1	5	noloss
1129.9532	658.30426	31.66905	1.2292156	0.4457055	AEENITESCQUR	NCBI:NM_001093726_1;NCBI:NM_001085486_1;NCBI:NM_005410_1	AEENITESC(Iodo-APB)QU(Iodo-APB)R	2	b	1	6	noloss
1129.9532	787.34686	31.66905	1.2292156	0.44409111	AEENITESCQUR	NCBI:NM_001093726_1;NCBI:NM_001085486_1;NCBI:NM_005410_1	AEENITESC(Iodo-APB)QU(Iodo-APB)R	2	b	1	7	noloss
1129.9532	444.17252	31.66905	1.2292156	0.3948442	AEENITESCQUR	NCBI:NM_001093726_1;NCBI:NM_001085486_1;NCBI:NM_005410_1	AEENITESC(Iodo-APB)QU(Iodo-APB)R	2	b	1	4	noloss
1129.9532	868.32483	31.66905	1.2292156	0.29959297	AEENITESCQUR	NCBI:NM_001093726_1;NCBI:NM_001085486_1;NCBI:NM_005410_1	AEENITESC(Iodo-APB)QU(Iodo-APB)R	2	y	1	3	noloss
1129.9532	1472.5598	31.66905	1.2292156	0.29801103	AEENITESCQUR	NCBI:NM_001093726_1;NCBI:NM_001085486_1;NCBI:NM_005410_1	AEENITESC(Iodo-APB)QU(Iodo-APB)R	2	y	1	5	noloss
1129.9532	1029.9135	31.66905	1.2292156	0.2324784	AEENITESCQUR	NCBI:NM_001093726_1;NCBI:NM_001085486_1;NCBI:NM_005410_1	AEENITESC(Iodo-APB)QU(Iodo-APB)R	2	y	2	10	noloss
1129.9532	874.37885	31.66905	1.2292156	0.22804727	AEENITESCQUR	NCBI:NM_001093726_1;NCBI:NM_001085486_1;NCBI:NM_005410_1	AEENITESC(Iodo-APB)QU(Iodo-APB)R	2	b	1	8	noloss
1129.9532	965.39215	31.66905	1.2292156	0.21517228	AEENITESCQUR	NCBI:NM_001093726_1;NCBI:NM_001085486_1;NCBI:NM_005410_1	AEENITESC(Iodo-APB)QU(Iodo-APB)R	2	y	2	9	noloss
1129.9532	1702.65	31.66905	1.2292156	0.1956602	AEENITESCQUR	NCBI:NM_001093726_1;NCBI:NM_001085486_1;NCBI:NM_005410_1	AEENITESC(Iodo-APB)QU(Iodo-APB)R	2	y	1	7	noloss
1129.9532	851.82867	31.66905	1.2292156	0.15957014	AEENITESCQUR	NCBI:NM_001093726_1;NCBI:NM_001085486_1;NCBI:NM_005410_1	AEENITESC(Iodo-APB)QU(Iodo-APB)R	2	y	2	7	noloss
1129.9532	1385.5277	31.66905	1.2292156	0.15512191	AEENITESCQUR	NCBI:NM_001093726_1;NCBI:NM_001085486_1;NCBI:NM_005410_1	AEENITESC(Iodo-APB)QU(Iodo-APB)R	2	y	1	4	noloss
1129.9532	908.37067	31.66905	1.2292156	0.14814085	AEENITESCQUR	NCBI:NM_001093726_1;NCBI:NM_001085486_1;NCBI:NM_005410_1	AEENITESC(Iodo-APB)QU(Iodo-APB)R	2	y	2	8	noloss
1129.9532	1601.6023	31.66905	1.2292156	0.13650501	AEENITESCQUR	NCBI:NM_001093726_1;NCBI:NM_001085486_1;NCBI:NM_005410_1	AEENITESC(Iodo-APB)QU(Iodo-APB)R	2	y	1	6	noloss
753.63794	851.82867	31.66905	0.95396847	1	AEENITESCQUR	NCBI:NM_001093726_1;NCBI:NM_001085486_1;NCBI:NM_005410_1	AEENITESC(Iodo-APB)QU(Iodo-APB)R	3	y	2	7	noloss
753.63794	736.78351	31.66905	0.95396847	0.54463124	AEENITESCQUR	NCBI:NM_001093726_1;NCBI:NM_001085486_1;NCBI:NM_005410_1	AEENITESC(Iodo-APB)QU(Iodo-APB)R	3	y	2	5	noloss
753.63794	557.25659	31.66905	0.95396847	0.50990993	AEENITESCQUR	NCBI:NM_001093726_1;NCBI:NM_001085486_1;NCBI:NM_005410_1	AEENITESC(Iodo-APB)QU(Iodo-APB)R	3	b	1	5	noloss
753.63794	444.17252	31.66905	0.95396847	0.3577235	AEENITESCQUR	NCBI:NM_001093726_1;NCBI:NM_001085486_1;NCBI:NM_005410_1	AEENITESC(Iodo-APB)QU(Iodo-APB)R	3	b	1	4	noloss
753.63794	801.30481	31.66905	0.95396847	0.28383079	AEENITESCQUR	NCBI:NM_001093726_1;NCBI:NM_001085486_1;NCBI:NM_005410_1	AEENITESC(Iodo-APB)QU(Iodo-APB)R	3	y	2	6	noloss
753.63794	693.26752	31.66905	0.95396847	0.2589303	AEENITESCQUR	NCBI:NM_001093726_1;NCBI:NM_001085486_1;NCBI:NM_005410_1	AEENITESC(Iodo-APB)QU(Iodo-APB)R	3	y	2	4	noloss
753.63794	868.32483	31.66905	0.95396847	0.25545046	AEENITESCQUR	NCBI:NM_001093726_1;NCBI:NM_001085486_1;NCBI:NM_005410_1	AEENITESC(Iodo-APB)QU(Iodo-APB)R	3	y	1	3	noloss
753.63794	908.37067	31.66905	0.95396847	0.20237109	AEENITESCQUR	NCBI:NM_001093726_1;NCBI:NM_001085486_1;NCBI:NM_005410_1	AEENITESC(Iodo-APB)QU(Iodo-APB)R	3	y	2	8	noloss
753.63794	1029.9135	31.66905	0.95396847	0.19779819	AEENITESCQUR	NCBI:NM_001093726_1;NCBI:NM_001085486_1;NCBI:NM_005410_1	AEENITESC(Iodo-APB)QU(Iodo-APB)R	3	y	2	10	noloss
753.63794	965.39215	31.66905	0.95396847	0.15716366	AEENITESCQUR	NCBI:NM_001093726_1;NCBI:NM_001085486_1;NCBI:NM_005410_1	AEENITESC(Iodo-APB)QU(Iodo-APB)R	3	y	2	9	noloss
753.63794	658.30426	31.66905	0.95396847	0.15695998	AEENITESCQUR	NCBI:NM_001093726_1;NCBI:NM_001085486_1;NCBI:NM_005410_1	AEENITESC(Iodo-APB)QU(Iodo-APB)R	3	b	1	6	noloss
753.63794	330.12958	31.66905	0.95396847	0.15082596	AEENITESCQUR	NCBI:NM_001093726_1;NCBI:NM_001085486_1;NCBI:NM_005410_1	AEENITESC(Iodo-APB)QU(Iodo-APB)R	3	b	1	3	noloss
753.63794	1472.5598	31.66905	0.95396847	0.092550151	AEENITESCQUR	NCBI:NM_001093726_1;NCBI:NM_001085486_1;NCBI:NM_005410_1	AEENITESC(Iodo-APB)QU(Iodo-APB)R	3	y	1	5	noloss
753.63794	787.34686	31.66905	0.95396847	0.086795442	AEENITESCQUR	NCBI:NM_001093726_1;NCBI:NM_001085486_1;NCBI:NM_005410_1	AEENITESC(Iodo-APB)QU(Iodo-APB)R	3	b	1	7	noloss
565.48029	736.78351	31.66905	0.8499983	1	AEENITESCQUR	NCBI:NM_001093726_1;NCBI:NM_001085486_1;NCBI:NM_005410_1	AEENITESC(Iodo-APB)QU(Iodo-APB)R	4	y	2	5	noloss
565.48029	868.32483	31.66905	0.8499983	0.89632362	AEENITESCQUR	NCBI:NM_001093726_1;NCBI:NM_001085486_1;NCBI:NM_005410_1	AEENITESC(Iodo-APB)QU(Iodo-APB)R	4	y	1	3	noloss
565.48029	444.17252	31.66905	0.8499983	0.75492203	AEENITESCQUR	NCBI:NM_001093726_1;NCBI:NM_001085486_1;NCBI:NM_005410_1	AEENITESC(Iodo-APB)QU(Iodo-APB)R	4	b	1	4	noloss
565.48029	693.26752	31.66905	0.8499983	0.51880485	AEENITESCQUR	NCBI:NM_001093726_1;NCBI:NM_001085486_1;NCBI:NM_005410_1	AEENITESC(Iodo-APB)QU(Iodo-APB)R	4	y	2	4	noloss
565.48029	557.25659	31.66905	0.8499983	0.48404858	AEENITESCQUR	NCBI:NM_001093726_1;NCBI:NM_001085486_1;NCBI:NM_005410_1	AEENITESC(Iodo-APB)QU(Iodo-APB)R	4	b	1	5	noloss
565.48029	851.82867	31.66905	0.8499983	0.4117032	AEENITESCQUR	NCBI:NM_001093726_1;NCBI:NM_001085486_1;NCBI:NM_005410_1	AEENITESC(Iodo-APB)QU(Iodo-APB)R	4	y	2	7	noloss
565.48029	330.12958	31.66905	0.8499983	0.32863814	AEENITESCQUR	NCBI:NM_001093726_1;NCBI:NM_001085486_1;NCBI:NM_005410_1	AEENITESC(Iodo-APB)QU(Iodo-APB)R	4	b	1	3	noloss
565.48029	801.30481	31.66905	0.8499983	0.27678588	AEENITESCQUR	NCBI:NM_001093726_1;NCBI:NM_001085486_1;NCBI:NM_005410_1	AEENITESC(Iodo-APB)QU(Iodo-APB)R	4	y	2	6	noloss
565.48029	658.30426	31.66905	0.8499983	0.070133746	AEENITESCQUR	NCBI:NM_001093726_1;NCBI:NM_001085486_1;NCBI:NM_005410_1	AEENITESC(Iodo-APB)QU(Iodo-APB)R	4	b	1	6	noloss
951.36719	557.25659	24.248474	1.1343176	1	AEENITESCQUR	NCBI:NM_001093726_1;NCBI:NM_001085486_1;NCBI:NM_005410_1	AEENITESC(Carbamidomethyl)QU(Iodo-APB)R	2	b	1	5	noloss
951.36719	1115.3876	24.248474	1.1343176	0.56748116	AEENITESCQUR	NCBI:NM_001093726_1;NCBI:NM_001085486_1;NCBI:NM_005410_1	AEENITESC(Carbamidomethyl)QU(Iodo-APB)R	2	y	1	5	noloss
951.36719	1345.4778	24.248474	1.1343176	0.44726416	AEENITESCQUR	NCBI:NM_001093726_1;NCBI:NM_001085486_1;NCBI:NM_005410_1	AEENITESC(Carbamidomethyl)QU(Iodo-APB)R	2	y	1	7	noloss
951.36719	444.17252	24.248474	1.1343176	0.42443344	AEENITESCQUR	NCBI:NM_001093726_1;NCBI:NM_001085486_1;NCBI:NM_005410_1	AEENITESC(Carbamidomethyl)QU(Iodo-APB)R	2	b	1	4	noloss
951.36719	658.30426	24.248474	1.1343176	0.39675003	AEENITESCQUR	NCBI:NM_001093726_1;NCBI:NM_001085486_1;NCBI:NM_005410_1	AEENITESC(Carbamidomethyl)QU(Iodo-APB)R	2	b	1	6	noloss
951.36719	787.34686	24.248474	1.1343176	0.36928418	AEENITESCQUR	NCBI:NM_001093726_1;NCBI:NM_001085486_1;NCBI:NM_005410_1	AEENITESC(Carbamidomethyl)QU(Iodo-APB)R	2	b	1	7	noloss
951.36719	1028.3555	24.248474	1.1343176	0.29050043	AEENITESCQUR	NCBI:NM_001093726_1;NCBI:NM_001085486_1;NCBI:NM_005410_1	AEENITESC(Carbamidomethyl)QU(Iodo-APB)R	2	y	1	4	noloss
951.36719	1244.4302	24.248474	1.1343176	0.27883163	AEENITESCQUR	NCBI:NM_001093726_1;NCBI:NM_001085486_1;NCBI:NM_005410_1	AEENITESC(Carbamidomethyl)QU(Iodo-APB)R	2	y	1	6	noloss
951.36719	868.32483	24.248474	1.1343176	0.24667571	AEENITESCQUR	NCBI:NM_001093726_1;NCBI:NM_001085486_1;NCBI:NM_005410_1	AEENITESC(Carbamidomethyl)QU(Iodo-APB)R	2	y	1	3	noloss
951.36719	851.32733	24.248474	1.1343176	0.23625077	AEENITESCQUR	NCBI:NM_001093726_1;NCBI:NM_001085486_1;NCBI:NM_005410_1	AEENITESC(Carbamidomethyl)QU(Iodo-APB)R	2	y	2	10	noloss
951.36719	874.37885	24.248474	1.1343176	0.20201015	AEENITESCQUR	NCBI:NM_001093726_1;NCBI:NM_001085486_1;NCBI:NM_005410_1	AEENITESC(Carbamidomethyl)QU(Iodo-APB)R	2	b	1	8	noloss
951.36719	786.80603	24.248474	1.1343176	0.18673085	AEENITESCQUR	NCBI:NM_001093726_1;NCBI:NM_001085486_1;NCBI:NM_005410_1	AEENITESC(Carbamidomethyl)QU(Iodo-APB)R	2	y	2	9	noloss
951.36719	330.12958	24.248474	1.1343176	0.10659418	AEENITESCQUR	NCBI:NM_001093726_1;NCBI:NM_001085486_1;NCBI:NM_005410_1	AEENITESC(Carbamidomethyl)QU(Iodo-APB)R	2	b	1	3	noloss
951.36719	729.78455	24.248474	1.1343176	0.10503867	AEENITESCQUR	NCBI:NM_001093726_1;NCBI:NM_001085486_1;NCBI:NM_005410_1	AEENITESC(Carbamidomethyl)QU(Iodo-APB)R	2	y	2	8	noloss
634.58057	673.24255	24.248474	0.85152328	1	AEENITESCQUR	NCBI:NM_001093726_1;NCBI:NM_001085486_1;NCBI:NM_005410_1	AEENITESC(Carbamidomethyl)QU(Iodo-APB)R	3	y	2	7	noloss
634.58057	1115.3876	24.248474	0.85152328	0.4963094	AEENITESCQUR	NCBI:NM_001093726_1;NCBI:NM_001085486_1;NCBI:NM_005410_1	AEENITESC(Carbamidomethyl)QU(Iodo-APB)R	3	y	1	5	noloss
634.58057	558.19739	24.248474	0.85152328	0.3808127	AEENITESCQUR	NCBI:NM_001093726_1;NCBI:NM_001085486_1;NCBI:NM_005410_1	AEENITESC(Carbamidomethyl)QU(Iodo-APB)R	3	y	2	5	noloss
634.58057	868.32483	24.248474	0.85152328	0.37720415	AEENITESCQUR	NCBI:NM_001093726_1;NCBI:NM_001085486_1;NCBI:NM_005410_1	AEENITESC(Carbamidomethyl)QU(Iodo-APB)R	3	y	1	3	noloss
634.58057	557.25659	24.248474	0.85152328	0.34701815	AEENITESCQUR	NCBI:NM_001093726_1;NCBI:NM_001085486_1;NCBI:NM_005410_1	AEENITESC(Carbamidomethyl)QU(Iodo-APB)R	3	b	1	5	noloss
634.58057	1028.3555	24.248474	0.85152328	0.268949	AEENITESCQUR	NCBI:NM_001093726_1;NCBI:NM_001085486_1;NCBI:NM_005410_1	AEENITESC(Carbamidomethyl)QU(Iodo-APB)R	3	y	1	4	noloss
634.58057	444.17252	24.248474	0.85152328	0.26586449	AEENITESCQUR	NCBI:NM_001093726_1;NCBI:NM_001085486_1;NCBI:NM_005410_1	AEENITESC(Carbamidomethyl)QU(Iodo-APB)R	3	b	1	4	noloss
634.58057	622.71869	24.248474	0.85152328	0.21385038	AEENITESCQUR	NCBI:NM_001093726_1;NCBI:NM_001085486_1;NCBI:NM_005410_1	AEENITESC(Carbamidomethyl)QU(Iodo-APB)R	3	y	2	6	noloss
634.58057	729.78455	24.248474	0.85152328	0.17795716	AEENITESCQUR	NCBI:NM_001093726_1;NCBI:NM_001085486_1;NCBI:NM_005410_1	AEENITESC(Carbamidomethyl)QU(Iodo-APB)R	3	y	2	8	noloss
634.58057	1345.4778	24.248474	0.85152328	0.15819035	AEENITESCQUR	NCBI:NM_001093726_1;NCBI:NM_001085486_1;NCBI:NM_005410_1	AEENITESC(Carbamidomethyl)QU(Iodo-APB)R	3	y	1	7	noloss
634.58057	1244.4302	24.248474	0.85152328	0.15615144	AEENITESCQUR	NCBI:NM_001093726_1;NCBI:NM_001085486_1;NCBI:NM_005410_1	AEENITESC(Carbamidomethyl)QU(Iodo-APB)R	3	y	1	6	noloss
634.58057	514.6814	24.248474	0.85152328	0.15609899	AEENITESCQUR	NCBI:NM_001093726_1;NCBI:NM_001085486_1;NCBI:NM_005410_1	AEENITESC(Carbamidomethyl)QU(Iodo-APB)R	3	y	2	4	noloss
634.58057	330.12958	24.248474	0.85152328	0.13705502	AEENITESCQUR	NCBI:NM_001093726_1;NCBI:NM_001085486_1;NCBI:NM_005410_1	AEENITESC(Carbamidomethyl)QU(Iodo-APB)R	3	b	1	3	noloss
634.58057	786.80603	24.248474	0.85152328	0.13176166	AEENITESCQUR	NCBI:NM_001093726_1;NCBI:NM_001085486_1;NCBI:NM_005410_1	AEENITESC(Carbamidomethyl)QU(Iodo-APB)R	3	y	2	9	noloss
476.18723	868.32483	24.248474	0.74738234	1	AEENITESCQUR	NCBI:NM_001093726_1;NCBI:NM_001085486_1;NCBI:NM_005410_1	AEENITESC(Carbamidomethyl)QU(Iodo-APB)R	4	y	1	3	noloss
476.18723	558.19739	24.248474	0.74738234	0.64484817	AEENITESCQUR	NCBI:NM_001093726_1;NCBI:NM_001085486_1;NCBI:NM_005410_1	AEENITESC(Carbamidomethyl)QU(Iodo-APB)R	4	y	2	5	noloss
476.18723	444.17252	24.248474	0.74738234	0.59555984	AEENITESCQUR	NCBI:NM_001093726_1;NCBI:NM_001085486_1;NCBI:NM_005410_1	AEENITESC(Carbamidomethyl)QU(Iodo-APB)R	4	b	1	4	noloss
476.18723	1115.3876	24.248474	0.74738234	0.52927208	AEENITESCQUR	NCBI:NM_001093726_1;NCBI:NM_001085486_1;NCBI:NM_005410_1	AEENITESC(Carbamidomethyl)QU(Iodo-APB)R	4	y	1	5	noloss
476.18723	1028.3555	24.248474	0.74738234	0.401481	AEENITESCQUR	NCBI:NM_001093726_1;NCBI:NM_001085486_1;NCBI:NM_005410_1	AEENITESC(Carbamidomethyl)QU(Iodo-APB)R	4	y	1	4	noloss
476.18723	557.25659	24.248474	0.74738234	0.30063349	AEENITESCQUR	NCBI:NM_001093726_1;NCBI:NM_001085486_1;NCBI:NM_005410_1	AEENITESC(Carbamidomethyl)QU(Iodo-APB)R	4	b	1	5	noloss
476.18723	330.12958	24.248474	0.74738234	0.27012992	AEENITESCQUR	NCBI:NM_001093726_1;NCBI:NM_001085486_1;NCBI:NM_005410_1	AEENITESC(Carbamidomethyl)QU(Iodo-APB)R	4	b	1	3	noloss
476.18723	514.6814	24.248474	0.74738234	0.23029728	AEENITESCQUR	NCBI:NM_001093726_1;NCBI:NM_001085486_1;NCBI:NM_005410_1	AEENITESC(Carbamidomethyl)QU(Iodo-APB)R	4	y	2	4	noloss
476.18723	673.24255	24.248474	0.74738234	0.1328911	AEENITESCQUR	NCBI:NM_001093726_1;NCBI:NM_001085486_1;NCBI:NM_005410_1	AEENITESC(Carbamidomethyl)QU(Iodo-APB)R	4	y	2	7	noloss
476.18723	622.71869	24.248474	0.74738234	0.10754126	AEENITESCQUR	NCBI:NM_001093726_1;NCBI:NM_001085486_1;NCBI:NM_005410_1	AEENITESC(Carbamidomethyl)QU(Iodo-APB)R	4	y	2	6	noloss
922.85645	868.32483	26.610483	1.124354	1	AEENITESCQUR	NCBI:NM_001093726_1;NCBI:NM_001085486_1;NCBI:NM_005410_1	AEENITESCQU(Iodo-APB)R	2	y	1	3	noloss
922.85645	887.33789	26.610483	1.124354	0.97829729	AEENITESCQUR	NCBI:NM_001093726_1;NCBI:NM_001085486_1;NCBI:NM_005410_1	AEENITESCQU(Iodo-APB)R	2	y	2	11	noloss
922.85645	758.29529	26.610483	1.124354	0.9581663	AEENITESCQUR	NCBI:NM_001093726_1;NCBI:NM_001085486_1;NCBI:NM_005410_1	AEENITESCQU(Iodo-APB)R	2	y	2	9	noloss
922.85645	822.81659	26.610483	1.124354	0.9527657	AEENITESCQUR	NCBI:NM_001093726_1;NCBI:NM_001085486_1;NCBI:NM_005410_1	AEENITESCQU(Iodo-APB)R	2	y	2	10	noloss
922.85645	701.27386	26.610483	1.124354	0.95031863	AEENITESCQUR	NCBI:NM_001093726_1;NCBI:NM_001085486_1;NCBI:NM_005410_1	AEENITESCQU(Iodo-APB)R	2	y	2	8	noloss
922.85645	644.73181	26.610483	1.124354	0.94699228	AEENITESCQUR	NCBI:NM_001093726_1;NCBI:NM_001085486_1;NCBI:NM_005410_1	AEENITESCQU(Iodo-APB)R	2	y	2	7	noloss
922.85645	434.66608	26.610483	1.124354	0.94038814	AEENITESCQUR	NCBI:NM_001093726_1;NCBI:NM_001085486_1;NCBI:NM_005410_1	AEENITESCQU(Iodo-APB)R	2	y	2	3	noloss
922.85645	594.20795	26.610483	1.124354	0.9375	AEENITESCQUR	NCBI:NM_001093726_1;NCBI:NM_001085486_1;NCBI:NM_005410_1	AEENITESCQU(Iodo-APB)R	2	y	2	6	noloss
922.85645	529.68665	26.610483	1.124354	0.92637056	AEENITESCQUR	NCBI:NM_001093726_1;NCBI:NM_001085486_1;NCBI:NM_005410_1	AEENITESCQU(Iodo-APB)R	2	y	2	5	noloss
922.85645	486.17065	26.610483	1.124354	0.92603081	AEENITESCQUR	NCBI:NM_001093726_1;NCBI:NM_001085486_1;NCBI:NM_005410_1	AEENITESCQU(Iodo-APB)R	2	y	2	4	noloss
922.85645	1288.4563	26.610483	1.124354	0.51777893	AEENITESCQUR	NCBI:NM_001093726_1;NCBI:NM_001085486_1;NCBI:NM_005410_1	AEENITESCQU(Iodo-APB)R	2	y	1	7	noloss
922.85645	971.33405	26.610483	1.124354	0.5048424	AEENITESCQUR	NCBI:NM_001093726_1;NCBI:NM_001085486_1;NCBI:NM_005410_1	AEENITESCQU(Iodo-APB)R	2	y	1	4	noloss
922.85645	1187.4087	26.610483	1.124354	0.46643898	AEENITESCQUR	NCBI:NM_001093726_1;NCBI:NM_001085486_1;NCBI:NM_005410_1	AEENITESCQU(Iodo-APB)R	2	y	1	6	noloss
615.57343	887.33789	26.610483	0.86553383	1	AEENITESCQUR	NCBI:NM_001093726_1;NCBI:NM_001085486_1;NCBI:NM_005410_1	AEENITESCQU(Iodo-APB)R	3	y	2	11	noloss
615.57343	822.81659	26.610483	0.86553383	0.97963381	AEENITESCQUR	NCBI:NM_001093726_1;NCBI:NM_001085486_1;NCBI:NM_005410_1	AEENITESCQU(Iodo-APB)R	3	y	2	10	noloss
615.57343	644.73181	26.610483	0.86553383	0.97714746	AEENITESCQUR	NCBI:NM_001093726_1;NCBI:NM_001085486_1;NCBI:NM_005410_1	AEENITESCQU(Iodo-APB)R	3	y	2	7	noloss
615.57343	758.29529	26.610483	0.86553383	0.97519284	AEENITESCQUR	NCBI:NM_001093726_1;NCBI:NM_001085486_1;NCBI:NM_005410_1	AEENITESCQU(Iodo-APB)R	3	y	2	9	noloss
615.57343	434.66608	26.610483	0.86553383	0.96713448	AEENITESCQUR	NCBI:NM_001093726_1;NCBI:NM_001085486_1;NCBI:NM_005410_1	AEENITESCQU(Iodo-APB)R	3	y	2	3	noloss
615.57343	868.32483	26.610483	0.86553383	0.96672255	AEENITESCQUR	NCBI:NM_001093726_1;NCBI:NM_001085486_1;NCBI:NM_005410_1	AEENITESCQU(Iodo-APB)R	3	y	1	3	noloss
615.57343	594.20795	26.610483	0.86553383	0.96188933	AEENITESCQUR	NCBI:NM_001093726_1;NCBI:NM_001085486_1;NCBI:NM_005410_1	AEENITESCQU(Iodo-APB)R	3	y	2	6	noloss
615.57343	701.27386	26.610483	0.86553383	0.95856631	AEENITESCQUR	NCBI:NM_001093726_1;NCBI:NM_001085486_1;NCBI:NM_005410_1	AEENITESCQU(Iodo-APB)R	3	y	2	8	noloss
615.57343	486.17065	26.610483	0.86553383	0.94370466	AEENITESCQUR	NCBI:NM_001093726_1;NCBI:NM_001085486_1;NCBI:NM_005410_1	AEENITESCQU(Iodo-APB)R	3	y	2	4	noloss
615.57343	529.68665	26.610483	0.86553383	0.92333037	AEENITESCQUR	NCBI:NM_001093726_1;NCBI:NM_001085486_1;NCBI:NM_005410_1	AEENITESCQU(Iodo-APB)R	3	y	2	5	noloss
615.57343	1288.4563	26.610483	0.86553383	0.53508049	AEENITESCQUR	NCBI:NM_001093726_1;NCBI:NM_001085486_1;NCBI:NM_005410_1	AEENITESCQU(Iodo-APB)R	3	y	1	7	noloss
615.57343	971.33405	26.610483	0.86553383	0.46607134	AEENITESCQUR	NCBI:NM_001093726_1;NCBI:NM_001085486_1;NCBI:NM_005410_1	AEENITESCQU(Iodo-APB)R	3	y	1	4	noloss
615.57343	1773.6686	26.610483	0.86553383	0.41274288	AEENITESCQUR	NCBI:NM_001093726_1;NCBI:NM_001085486_1;NCBI:NM_005410_1	AEENITESCQU(Iodo-APB)R	3	y	1	11	noloss
461.93185	887.33789	26.610483	0.84115016	1	AEENITESCQUR	NCBI:NM_001093726_1;NCBI:NM_001085486_1;NCBI:NM_005410_1	AEENITESCQU(Iodo-APB)R	4	y	2	11	noloss
461.93185	434.66608	26.610483	0.84115016	0.98528719	AEENITESCQUR	NCBI:NM_001093726_1;NCBI:NM_001085486_1;NCBI:NM_005410_1	AEENITESCQU(Iodo-APB)R	4	y	2	3	noloss
461.93185	758.29529	26.610483	0.84115016	0.9768768	AEENITESCQUR	NCBI:NM_001093726_1;NCBI:NM_001085486_1;NCBI:NM_005410_1	AEENITESCQU(Iodo-APB)R	4	y	2	9	noloss
461.93185	644.73181	26.610483	0.84115016	0.97516584	AEENITESCQUR	NCBI:NM_001093726_1;NCBI:NM_001085486_1;NCBI:NM_005410_1	AEENITESCQU(Iodo-APB)R	4	y	2	7	noloss
461.93185	701.27386	26.610483	0.84115016	0.97196597	AEENITESCQUR	NCBI:NM_001093726_1;NCBI:NM_001085486_1;NCBI:NM_005410_1	AEENITESCQU(Iodo-APB)R	4	y	2	8	noloss
461.93185	822.81659	26.610483	0.84115016	0.96622992	AEENITESCQUR	NCBI:NM_001093726_1;NCBI:NM_001085486_1;NCBI:NM_005410_1	AEENITESCQU(Iodo-APB)R	4	y	2	10	noloss
461.93185	594.20795	26.610483	0.84115016	0.95917255	AEENITESCQUR	NCBI:NM_001093726_1;NCBI:NM_001085486_1;NCBI:NM_005410_1	AEENITESCQU(Iodo-APB)R	4	y	2	6	noloss
461.93185	486.17065	26.610483	0.84115016	0.94779587	AEENITESCQUR	NCBI:NM_001093726_1;NCBI:NM_001085486_1;NCBI:NM_005410_1	AEENITESCQU(Iodo-APB)R	4	y	2	4	noloss
461.93185	529.68665	26.610483	0.84115016	0.93461621	AEENITESCQUR	NCBI:NM_001093726_1;NCBI:NM_001085486_1;NCBI:NM_005410_1	AEENITESCQU(Iodo-APB)R	4	y	2	5	noloss
461.93185	868.32483	26.610483	0.84115016	0.8990972	AEENITESCQUR	NCBI:NM_001093726_1;NCBI:NM_001085486_1;NCBI:NM_005410_1	AEENITESCQU(Iodo-APB)R	4	y	1	3	noloss
461.93185	1773.6686	26.610483	0.84115016	0.47924858	AEENITESCQUR	NCBI:NM_001093726_1;NCBI:NM_001085486_1;NCBI:NM_005410_1	AEENITESCQU(Iodo-APB)R	4	y	1	11	noloss
461.93185	1288.4563	26.610483	0.84115016	0.379132	AEENITESCQUR	NCBI:NM_001093726_1;NCBI:NM_001085486_1;NCBI:NM_005410_1	AEENITESCQU(Iodo-APB)R	4	y	1	7	noloss
461.93185	971.33405	26.610483	0.84115016	0.37772325	AEENITESCQUR	NCBI:NM_001093726_1;NCBI:NM_001085486_1;NCBI:NM_005410_1	AEENITESCQU(Iodo-APB)R	4	y	1	4	noloss
1216.5079	958.3606	78.666924	1.3315399	1	AENESEALCIUFLN	NCBI:NM_006232_1	AENESEALC(Iodo-APB)IU(Iodo-APB)FLN	2	y	1	4	noloss
1216.5079	844.36829	78.666924	1.3315399	0.99999815	AENESEALCIUFLN	NCBI:NM_006232_1	AENESEALC(Iodo-APB)IU(Iodo-APB)FLN	2	b	1	8	noloss
1216.5079	731.28424	78.666924	1.3315399	0.70735681	AENESEALCIUFLN	NCBI:NM_006232_1	AENESEALC(Iodo-APB)IU(Iodo-APB)FLN	2	b	1	7	noloss
1216.5079	1150.4812	78.666924	1.3315399	0.41570622	AENESEALCIUFLN	NCBI:NM_006232_1	AENESEALC(Iodo-APB)IU(Iodo-APB)FLN	2	b	2	13	noloss
1216.5079	660.24713	78.666924	1.3315399	0.38144097	AENESEALCIUFLN	NCBI:NM_006232_1	AENESEALC(Iodo-APB)IU(Iodo-APB)FLN	2	b	1	6	noloss
1216.5079	1071.4446	78.666924	1.3315399	0.32431522	AENESEALCIUFLN	NCBI:NM_006232_1	AENESEALC(Iodo-APB)IU(Iodo-APB)FLN	2	y	1	5	noloss
1216.5079	393.21326	78.666924	1.3315399	0.24701038	AENESEALCIUFLN	NCBI:NM_006232_1	AENESEALC(Iodo-APB)IU(Iodo-APB)FLN	2	y	1	3	noloss
1216.5079	444.17252	78.666924	1.3315399	0.22124265	AENESEALCIUFLN	NCBI:NM_006232_1	AENESEALC(Iodo-APB)IU(Iodo-APB)FLN	2	b	1	4	noloss
1216.5079	1588.6475	78.666924	1.3315399	0.20943558	AENESEALCIUFLN	NCBI:NM_006232_1	AENESEALC(Iodo-APB)IU(Iodo-APB)FLN	2	y	1	6	noloss
1216.5079	1093.9391	78.666924	1.3315399	0.20549405	AENESEALCIUFLN	NCBI:NM_006232_1	AENESEALC(Iodo-APB)IU(Iodo-APB)FLN	2	b	2	12	noloss
1216.5079	1361.5712	78.666924	1.3315399	0.18344346	AENESEALCIUFLN	NCBI:NM_006232_1	AENESEALC(Iodo-APB)IU(Iodo-APB)FLN	2	b	1	9	noloss
1216.5079	531.20453	78.666924	1.3315399	0.18304168	AENESEALCIUFLN	NCBI:NM_006232_1	AENESEALC(Iodo-APB)IU(Iodo-APB)FLN	2	b	1	5	noloss
1216.5079	1474.6553	78.666924	1.3315399	0.17075895	AENESEALCIUFLN	NCBI:NM_006232_1	AENESEALC(Iodo-APB)IU(Iodo-APB)FLN	2	b	1	10	noloss
1216.5079	1020.4049	78.666924	1.3315399	0.16637625	AENESEALCIUFLN	NCBI:NM_006232_1	AENESEALC(Iodo-APB)IU(Iodo-APB)FLN	2	b	2	11	noloss
811.341	731.28424	78.666924	0.98039502	1	AENESEALCIUFLN	NCBI:NM_006232_1	AENESEALC(Iodo-APB)IU(Iodo-APB)FLN	3	b	1	7	noloss
811.341	844.36829	78.666924	0.98039502	0.97840255	AENESEALCIUFLN	NCBI:NM_006232_1	AENESEALC(Iodo-APB)IU(Iodo-APB)FLN	3	b	1	8	noloss
811.341	958.3606	78.666924	0.98039502	0.766846	AENESEALCIUFLN	NCBI:NM_006232_1	AENESEALC(Iodo-APB)IU(Iodo-APB)FLN	3	y	1	4	noloss
811.341	444.17252	78.666924	0.98039502	0.61852258	AENESEALCIUFLN	NCBI:NM_006232_1	AENESEALC(Iodo-APB)IU(Iodo-APB)FLN	3	b	1	4	noloss
811.341	660.24713	78.666924	0.98039502	0.50745165	AENESEALCIUFLN	NCBI:NM_006232_1	AENESEALC(Iodo-APB)IU(Iodo-APB)FLN	3	b	1	6	noloss
811.341	531.20453	78.666924	0.98039502	0.28026137	AENESEALCIUFLN	NCBI:NM_006232_1	AENESEALC(Iodo-APB)IU(Iodo-APB)FLN	3	b	1	5	noloss
811.341	315.12991	78.666924	0.98039502	0.26480693	AENESEALCIUFLN	NCBI:NM_006232_1	AENESEALC(Iodo-APB)IU(Iodo-APB)FLN	3	b	1	3	noloss
811.341	393.21326	78.666924	0.98039502	0.25964969	AENESEALCIUFLN	NCBI:NM_006232_1	AENESEALC(Iodo-APB)IU(Iodo-APB)FLN	3	y	1	3	noloss
811.341	1071.4446	78.666924	0.98039502	0.25551286	AENESEALCIUFLN	NCBI:NM_006232_1	AENESEALC(Iodo-APB)IU(Iodo-APB)FLN	3	y	1	5	noloss
811.341	794.82739	78.666924	0.98039502	0.24535824	AENESEALCIUFLN	NCBI:NM_006232_1	AENESEALC(Iodo-APB)IU(Iodo-APB)FLN	3	y	2	6	noloss
811.341	681.28925	78.666924	0.98039502	0.12664327	AENESEALCIUFLN	NCBI:NM_006232_1	AENESEALC(Iodo-APB)IU(Iodo-APB)FLN	3	b	2	9	noloss
811.341	851.36945	78.666924	0.98039502	0.12136709	AENESEALCIUFLN	NCBI:NM_006232_1	AENESEALC(Iodo-APB)IU(Iodo-APB)FLN	3	y	2	7	noloss
811.341	1020.4049	78.666924	0.98039502	0.10258904	AENESEALCIUFLN	NCBI:NM_006232_1	AENESEALC(Iodo-APB)IU(Iodo-APB)FLN	3	b	2	11	noloss
811.341	886.888	78.666924	0.98039502	0.084148467	AENESEALCIUFLN	NCBI:NM_006232_1	AENESEALC(Iodo-APB)IU(Iodo-APB)FLN	3	y	2	8	noloss
608.75757	444.17252	78.666924	0.85936153	1	AENESEALCIUFLN	NCBI:NM_006232_1	AENESEALC(Iodo-APB)IU(Iodo-APB)FLN	4	b	1	4	noloss
608.75757	731.28424	78.666924	0.85936153	0.87018812	AENESEALCIUFLN	NCBI:NM_006232_1	AENESEALC(Iodo-APB)IU(Iodo-APB)FLN	4	b	1	7	noloss
608.75757	660.24713	78.666924	0.85936153	0.78811401	AENESEALCIUFLN	NCBI:NM_006232_1	AENESEALC(Iodo-APB)IU(Iodo-APB)FLN	4	b	1	6	noloss
608.75757	315.12991	78.666924	0.85936153	0.5739969	AENESEALCIUFLN	NCBI:NM_006232_1	AENESEALC(Iodo-APB)IU(Iodo-APB)FLN	4	b	1	3	noloss
608.75757	531.20453	78.666924	0.85936153	0.42199495	AENESEALCIUFLN	NCBI:NM_006232_1	AENESEALC(Iodo-APB)IU(Iodo-APB)FLN	4	b	1	5	noloss
608.75757	958.3606	78.666924	0.85936153	0.24552248	AENESEALCIUFLN	NCBI:NM_006232_1	AENESEALC(Iodo-APB)IU(Iodo-APB)FLN	4	y	1	4	noloss
608.75757	844.36829	78.666924	0.85936153	0.22374584	AENESEALCIUFLN	NCBI:NM_006232_1	AENESEALC(Iodo-APB)IU(Iodo-APB)FLN	4	b	1	8	noloss
608.75757	393.21326	78.666924	0.85936153	0.1465645	AENESEALCIUFLN	NCBI:NM_006232_1	AENESEALC(Iodo-APB)IU(Iodo-APB)FLN	4	y	1	3	noloss
608.75757	1071.4446	78.666924	0.85936153	0.006008026	AENESEALCIUFLN	NCBI:NM_006232_1	AENESEALC(Iodo-APB)IU(Iodo-APB)FLN	4	y	1	5	noloss
1037.9218	844.36829	76.5616	1.190484	1	AENESEALCIUFLN	NCBI:NM_006232_1	AENESEALC(Carbamidomethyl)IU(Iodo-APB)FLN	2	b	1	8	noloss
1037.9218	958.3606	76.5616	1.190484	0.99999338	AENESEALCIUFLN	NCBI:NM_006232_1	AENESEALC(Carbamidomethyl)IU(Iodo-APB)FLN	2	y	1	4	noloss
1037.9218	731.28424	76.5616	1.190484	0.71059096	AENESEALCIUFLN	NCBI:NM_006232_1	AENESEALC(Carbamidomethyl)IU(Iodo-APB)FLN	2	b	1	7	noloss
1037.9218	660.24713	76.5616	1.190484	0.38312212	AENESEALCIUFLN	NCBI:NM_006232_1	AENESEALC(Carbamidomethyl)IU(Iodo-APB)FLN	2	b	1	6	noloss
1037.9218	1231.4753	76.5616	1.190484	0.31496239	AENESEALCIUFLN	NCBI:NM_006232_1	AENESEALC(Carbamidomethyl)IU(Iodo-APB)FLN	2	y	1	6	noloss
1037.9218	1117.483	76.5616	1.190484	0.25924364	AENESEALCIUFLN	NCBI:NM_006232_1	AENESEALC(Carbamidomethyl)IU(Iodo-APB)FLN	2	b	1	10	noloss
1037.9218	971.89502	76.5616	1.190484	0.25113037	AENESEALCIUFLN	NCBI:NM_006232_1	AENESEALC(Carbamidomethyl)IU(Iodo-APB)FLN	2	b	2	13	noloss
1037.9218	1004.3989	76.5616	1.190484	0.24518494	AENESEALCIUFLN	NCBI:NM_006232_1	AENESEALC(Carbamidomethyl)IU(Iodo-APB)FLN	2	b	1	9	noloss
1037.9218	1071.4446	76.5616	1.190484	0.24171646	AENESEALCIUFLN	NCBI:NM_006232_1	AENESEALC(Carbamidomethyl)IU(Iodo-APB)FLN	2	y	1	5	noloss
1037.9218	444.17252	76.5616	1.190484	0.23709135	AENESEALCIUFLN	NCBI:NM_006232_1	AENESEALC(Carbamidomethyl)IU(Iodo-APB)FLN	2	b	1	4	noloss
1037.9218	531.20453	76.5616	1.190484	0.19364786	AENESEALCIUFLN	NCBI:NM_006232_1	AENESEALC(Carbamidomethyl)IU(Iodo-APB)FLN	2	b	1	5	noloss
1037.9218	393.21326	76.5616	1.190484	0.17676449	AENESEALCIUFLN	NCBI:NM_006232_1	AENESEALC(Carbamidomethyl)IU(Iodo-APB)FLN	2	y	1	3	noloss
1037.9218	915.35303	76.5616	1.190484	0.15505768	AENESEALCIUFLN	NCBI:NM_006232_1	AENESEALC(Carbamidomethyl)IU(Iodo-APB)FLN	2	b	2	12	noloss
1037.9218	841.81879	76.5616	1.190484	0.14192559	AENESEALCIUFLN	NCBI:NM_006232_1	AENESEALC(Carbamidomethyl)IU(Iodo-APB)FLN	2	b	2	11	noloss
1037.9218	315.12991	76.5616	1.190484	0.084181741	AENESEALCIUFLN	NCBI:NM_006232_1	AENESEALC(Carbamidomethyl)IU(Iodo-APB)FLN	2	b	1	3	noloss
1037.9218	1344.5593	76.5616	1.190484	0.084170602	AENESEALCIUFLN	NCBI:NM_006232_1	AENESEALC(Carbamidomethyl)IU(Iodo-APB)FLN	2	y	1	7	noloss
692.28363	731.28424	76.5616	0.89297718	1	AENESEALCIUFLN	NCBI:NM_006232_1	AENESEALC(Carbamidomethyl)IU(Iodo-APB)FLN	3	b	1	7	noloss
692.28363	958.3606	76.5616	0.89297718	0.56223327	AENESEALCIUFLN	NCBI:NM_006232_1	AENESEALC(Carbamidomethyl)IU(Iodo-APB)FLN	3	y	1	4	noloss
692.28363	844.36829	76.5616	0.89297718	0.52335882	AENESEALCIUFLN	NCBI:NM_006232_1	AENESEALC(Carbamidomethyl)IU(Iodo-APB)FLN	3	b	1	8	noloss
692.28363	660.24713	76.5616	0.89297718	0.42940027	AENESEALCIUFLN	NCBI:NM_006232_1	AENESEALC(Carbamidomethyl)IU(Iodo-APB)FLN	3	b	1	6	noloss
692.28363	444.17252	76.5616	0.89297718	0.39240903	AENESEALCIUFLN	NCBI:NM_006232_1	AENESEALC(Carbamidomethyl)IU(Iodo-APB)FLN	3	b	1	4	noloss
692.28363	531.20453	76.5616	0.89297718	0.22425127	AENESEALCIUFLN	NCBI:NM_006232_1	AENESEALC(Carbamidomethyl)IU(Iodo-APB)FLN	3	b	1	5	noloss
692.28363	315.12991	76.5616	0.89297718	0.20813523	AENESEALCIUFLN	NCBI:NM_006232_1	AENESEALC(Carbamidomethyl)IU(Iodo-APB)FLN	3	b	1	3	noloss
692.28363	1071.4446	76.5616	0.89297718	0.15419263	AENESEALCIUFLN	NCBI:NM_006232_1	AENESEALC(Carbamidomethyl)IU(Iodo-APB)FLN	3	y	1	5	noloss
692.28363	1231.4753	76.5616	0.89297718	0.15313931	AENESEALCIUFLN	NCBI:NM_006232_1	AENESEALC(Carbamidomethyl)IU(Iodo-APB)FLN	3	y	1	6	noloss
692.28363	393.21326	76.5616	0.89297718	0.15305868	AENESEALCIUFLN	NCBI:NM_006232_1	AENESEALC(Carbamidomethyl)IU(Iodo-APB)FLN	3	y	1	3	noloss
692.28363	1004.3989	76.5616	0.89297718	0.14628923	AENESEALCIUFLN	NCBI:NM_006232_1	AENESEALC(Carbamidomethyl)IU(Iodo-APB)FLN	3	b	1	9	noloss
692.28363	1117.483	76.5616	0.89297718	0.11474787	AENESEALCIUFLN	NCBI:NM_006232_1	AENESEALC(Carbamidomethyl)IU(Iodo-APB)FLN	3	b	1	10	noloss
692.28363	616.24127	76.5616	0.89297718	0.05504553	AENESEALCIUFLN	NCBI:NM_006232_1	AENESEALC(Carbamidomethyl)IU(Iodo-APB)FLN	3	y	2	6	noloss
692.28363	672.78333	76.5616	0.89297718	0.048260793	AENESEALCIUFLN	NCBI:NM_006232_1	AENESEALC(Carbamidomethyl)IU(Iodo-APB)FLN	3	y	2	7	noloss
519.46454	444.17252	76.5616	0.82450038	1	AENESEALCIUFLN	NCBI:NM_006232_1	AENESEALC(Carbamidomethyl)IU(Iodo-APB)FLN	4	b	1	4	noloss
519.46454	660.24713	76.5616	0.82450038	0.92536122	AENESEALCIUFLN	NCBI:NM_006232_1	AENESEALC(Carbamidomethyl)IU(Iodo-APB)FLN	4	b	1	6	noloss
519.46454	731.28424	76.5616	0.82450038	0.76098275	AENESEALCIUFLN	NCBI:NM_006232_1	AENESEALC(Carbamidomethyl)IU(Iodo-APB)FLN	4	b	1	7	noloss
519.46454	315.12991	76.5616	0.82450038	0.64464819	AENESEALCIUFLN	NCBI:NM_006232_1	AENESEALC(Carbamidomethyl)IU(Iodo-APB)FLN	4	b	1	3	noloss
519.46454	531.20453	76.5616	0.82450038	0.62446654	AENESEALCIUFLN	NCBI:NM_006232_1	AENESEALC(Carbamidomethyl)IU(Iodo-APB)FLN	4	b	1	5	noloss
519.46454	958.3606	76.5616	0.82450038	0.61614001	AENESEALCIUFLN	NCBI:NM_006232_1	AENESEALC(Carbamidomethyl)IU(Iodo-APB)FLN	4	y	1	4	noloss
519.46454	844.36829	76.5616	0.82450038	0.12040099	AENESEALCIUFLN	NCBI:NM_006232_1	AENESEALC(Carbamidomethyl)IU(Iodo-APB)FLN	4	b	1	8	noloss
519.46454	393.21326	76.5616	0.82450038	0.092628352	AENESEALCIUFLN	NCBI:NM_006232_1	AENESEALC(Carbamidomethyl)IU(Iodo-APB)FLN	4	y	1	3	noloss
1009.4111	958.3606	79.180634	1.1982107	1	AENESEALCIUFLN	NCBI:NM_006232_1	AENESEALCIU(Iodo-APB)FLN	2	y	1	4	noloss
1009.4111	844.36829	79.180634	1.1982107	0.85793751	AENESEALCIUFLN	NCBI:NM_006232_1	AENESEALCIU(Iodo-APB)FLN	2	b	1	8	noloss
1009.4111	660.24713	79.180634	1.1982107	0.33912382	AENESEALCIUFLN	NCBI:NM_006232_1	AENESEALCIU(Iodo-APB)FLN	2	b	1	6	noloss
1009.4111	731.28424	79.180634	1.1982107	0.19200456	AENESEALCIUFLN	NCBI:NM_006232_1	AENESEALCIU(Iodo-APB)FLN	2	b	1	7	noloss
1009.4111	1071.4446	79.180634	1.1982107	0.17526068	AENESEALCIUFLN	NCBI:NM_006232_1	AENESEALCIU(Iodo-APB)FLN	2	y	1	5	noloss
1009.4111	1174.4539	79.180634	1.1982107	0.17493905	AENESEALCIUFLN	NCBI:NM_006232_1	AENESEALCIU(Iodo-APB)FLN	2	y	1	6	noloss
1009.4111	393.21326	79.180634	1.1982107	0.13658848	AENESEALCIUFLN	NCBI:NM_006232_1	AENESEALCIU(Iodo-APB)FLN	2	y	1	3	noloss
1009.4111	444.17252	79.180634	1.1982107	0.053997248	AENESEALCIUFLN	NCBI:NM_006232_1	AENESEALCIU(Iodo-APB)FLN	2	b	1	4	noloss
1009.4111	531.20453	79.180634	1.1982107	0.023146184	AENESEALCIUFLN	NCBI:NM_006232_1	AENESEALCIU(Iodo-APB)FLN	2	b	1	5	noloss
673.27649	958.3606	79.180634	0.92079395	1	AENESEALCIUFLN	NCBI:NM_006232_1	AENESEALCIU(Iodo-APB)FLN	3	y	1	4	noloss
673.27649	444.17252	79.180634	0.92079395	0.27034026	AENESEALCIUFLN	NCBI:NM_006232_1	AENESEALCIU(Iodo-APB)FLN	3	b	1	4	noloss
673.27649	660.24713	79.180634	0.92079395	0.24858488	AENESEALCIUFLN	NCBI:NM_006232_1	AENESEALCIU(Iodo-APB)FLN	3	b	1	6	noloss
505.20917	973.89252	79.180634	0.82798594	1	AENESEALCIUFLN	NCBI:NM_006232_1	AENESEALCIU(Iodo-APB)FLN	4	y	2	13	noloss
505.20917	536.22595	79.180634	0.82798594	0.98717558	AENESEALCIUFLN	NCBI:NM_006232_1	AENESEALCIU(Iodo-APB)FLN	4	y	2	5	noloss
505.20917	587.73053	79.180634	0.82798594	0.96251458	AENESEALCIUFLN	NCBI:NM_006232_1	AENESEALCIU(Iodo-APB)FLN	4	y	2	6	noloss
505.20917	744.31244	79.180634	0.82798594	0.96204132	AENESEALCIUFLN	NCBI:NM_006232_1	AENESEALCIU(Iodo-APB)FLN	4	y	2	9	noloss
505.20917	852.34973	79.180634	0.82798594	0.95929331	AENESEALCIUFLN	NCBI:NM_006232_1	AENESEALCIU(Iodo-APB)FLN	4	y	2	11	noloss
505.20917	787.82843	79.180634	0.82798594	0.95134139	AENESEALCIUFLN	NCBI:NM_006232_1	AENESEALCIU(Iodo-APB)FLN	4	y	2	10	noloss
505.20917	644.27258	79.180634	0.82798594	0.94883764	AENESEALCIUFLN	NCBI:NM_006232_1	AENESEALCIU(Iodo-APB)FLN	4	y	2	7	noloss
505.20917	909.37122	79.180634	0.82798594	0.93907243	AENESEALCIUFLN	NCBI:NM_006232_1	AENESEALCIU(Iodo-APB)FLN	4	y	2	12	noloss
505.20917	679.79114	79.180634	0.82798594	0.93694109	AENESEALCIUFLN	NCBI:NM_006232_1	AENESEALCIU(Iodo-APB)FLN	4	y	2	8	noloss
505.20917	479.68393	79.180634	0.82798594	0.91834223	AENESEALCIUFLN	NCBI:NM_006232_1	AENESEALCIU(Iodo-APB)FLN	4	y	2	4	noloss
505.20917	1071.4446	79.180634	0.82798594	0.8570739	AENESEALCIUFLN	NCBI:NM_006232_1	AENESEALCIU(Iodo-APB)FLN	4	y	1	5	noloss
505.20917	1946.7777	79.180634	0.82798594	0.47884214	AENESEALCIUFLN	NCBI:NM_006232_1	AENESEALCIU(Iodo-APB)FLN	4	y	1	13	noloss
505.20917	393.21326	79.180634	0.82798594	0.45777866	AENESEALCIUFLN	NCBI:NM_006232_1	AENESEALCIU(Iodo-APB)FLN	4	y	1	3	noloss
505.20917	958.3606	79.180634	0.82798594	0.4456082	AENESEALCIUFLN	NCBI:NM_006232_1	AENESEALCIU(Iodo-APB)FLN	4	y	1	4	noloss
1105.4584	487.26233	44.739807	1.2276194	1	AFCUHGLDSPAGR	NCBI:NM_007365_1	AFC(Iodo-APB)U(Iodo-APB)HGLDSPAGR	2	y	1	5	noloss
1105.4584	772.39478	44.739807	1.2276194	0.46562153	AFCUHGLDSPAGR	NCBI:NM_007365_1	AFC(Iodo-APB)U(Iodo-APB)HGLDSPAGR	2	y	1	8	noloss
1105.4584	400.23029	44.739807	1.2276194	0.35438088	AFCUHGLDSPAGR	NCBI:NM_007365_1	AFC(Iodo-APB)U(Iodo-APB)HGLDSPAGR	2	y	1	4	noloss
1105.4584	602.28925	44.739807	1.2276194	0.31019408	AFCUHGLDSPAGR	NCBI:NM_007365_1	AFC(Iodo-APB)U(Iodo-APB)HGLDSPAGR	2	y	1	6	noloss
1105.4584	909.45367	44.739807	1.2276194	0.26807931	AFCUHGLDSPAGR	NCBI:NM_007365_1	AFC(Iodo-APB)U(Iodo-APB)HGLDSPAGR	2	y	1	9	noloss
1105.4584	996.40558	44.739807	1.2276194	0.24804568	AFCUHGLDSPAGR	NCBI:NM_007365_1	AFC(Iodo-APB)U(Iodo-APB)HGLDSPAGR	2	y	2	11	noloss
1105.4584	736.31567	44.739807	1.2276194	0.1949341	AFCUHGLDSPAGR	NCBI:NM_007365_1	AFC(Iodo-APB)U(Iodo-APB)HGLDSPAGR	2	b	1	3	noloss
1105.4584	715.37335	44.739807	1.2276194	0.15202513	AFCUHGLDSPAGR	NCBI:NM_007365_1	AFC(Iodo-APB)U(Iodo-APB)HGLDSPAGR	2	y	1	7	noloss
1105.4584	1438.522	44.739807	1.2276194	0.10799132	AFCUHGLDSPAGR	NCBI:NM_007365_1	AFC(Iodo-APB)U(Iodo-APB)HGLDSPAGR	2	b	1	5	noloss
1105.4584	1723.6544	44.739807	1.2276194	0.097003646	AFCUHGLDSPAGR	NCBI:NM_007365_1	AFC(Iodo-APB)U(Iodo-APB)HGLDSPAGR	2	b	1	8	noloss
1105.4584	1474.6011	44.739807	1.2276194	0.056966051	AFCUHGLDSPAGR	NCBI:NM_007365_1	AFC(Iodo-APB)U(Iodo-APB)HGLDSPAGR	2	y	1	10	noloss
1105.4584	1069.9398	44.739807	1.2276194	0.052293215	AFCUHGLDSPAGR	NCBI:NM_007365_1	AFC(Iodo-APB)U(Iodo-APB)HGLDSPAGR	2	y	2	12	noloss
1105.4584	1301.463	44.739807	1.2276194	0.0020397	AFCUHGLDSPAGR	NCBI:NM_007365_1	AFC(Iodo-APB)U(Iodo-APB)HGLDSPAGR	2	b	1	4	noloss
737.30798	772.39478	44.739807	0.98216569	1	AFCUHGLDSPAGR	NCBI:NM_007365_1	AFC(Iodo-APB)U(Iodo-APB)HGLDSPAGR	3	y	1	8	noloss
737.30798	487.26233	44.739807	0.98216569	0.62832576	AFCUHGLDSPAGR	NCBI:NM_007365_1	AFC(Iodo-APB)U(Iodo-APB)HGLDSPAGR	3	y	1	5	noloss
737.30798	602.28925	44.739807	0.98216569	0.49234849	AFCUHGLDSPAGR	NCBI:NM_007365_1	AFC(Iodo-APB)U(Iodo-APB)HGLDSPAGR	3	y	1	6	noloss
737.30798	737.80414	44.739807	0.98216569	0.30387348	AFCUHGLDSPAGR	NCBI:NM_007365_1	AFC(Iodo-APB)U(Iodo-APB)HGLDSPAGR	3	y	2	10	noloss
737.30798	715.37335	44.739807	0.98216569	0.28795308	AFCUHGLDSPAGR	NCBI:NM_007365_1	AFC(Iodo-APB)U(Iodo-APB)HGLDSPAGR	3	y	1	7	noloss
737.30798	996.40558	44.739807	0.98216569	0.26163343	AFCUHGLDSPAGR	NCBI:NM_007365_1	AFC(Iodo-APB)U(Iodo-APB)HGLDSPAGR	3	y	2	11	noloss
737.30798	909.45367	44.739807	0.98216569	0.25570235	AFCUHGLDSPAGR	NCBI:NM_007365_1	AFC(Iodo-APB)U(Iodo-APB)HGLDSPAGR	3	y	1	9	noloss
737.30798	400.23029	44.739807	0.98216569	0.230526	AFCUHGLDSPAGR	NCBI:NM_007365_1	AFC(Iodo-APB)U(Iodo-APB)HGLDSPAGR	3	y	1	4	noloss
737.30798	862.33081	44.739807	0.98216569	0.20349528	AFCUHGLDSPAGR	NCBI:NM_007365_1	AFC(Iodo-APB)U(Iodo-APB)HGLDSPAGR	3	b	2	8	noloss
737.30798	719.76459	44.739807	0.98216569	0.19879951	AFCUHGLDSPAGR	NCBI:NM_007365_1	AFC(Iodo-APB)U(Iodo-APB)HGLDSPAGR	3	b	2	5	noloss
737.30798	455.2305	44.739807	0.98216569	0.18895745	AFCUHGLDSPAGR	NCBI:NM_007365_1	AFC(Iodo-APB)U(Iodo-APB)HGLDSPAGR	3	y	2	9	noloss
737.30798	748.27533	44.739807	0.98216569	0.18163225	AFCUHGLDSPAGR	NCBI:NM_007365_1	AFC(Iodo-APB)U(Iodo-APB)HGLDSPAGR	3	b	2	6	noloss
737.30798	736.31567	44.739807	0.98216569	0.17750497	AFCUHGLDSPAGR	NCBI:NM_007365_1	AFC(Iodo-APB)U(Iodo-APB)HGLDSPAGR	3	b	1	3	noloss
737.30798	804.81738	44.739807	0.98216569	0.15264276	AFCUHGLDSPAGR	NCBI:NM_007365_1	AFC(Iodo-APB)U(Iodo-APB)HGLDSPAGR	3	b	2	7	noloss
737.30798	905.84686	44.739807	0.98216569	0.11434976	AFCUHGLDSPAGR	NCBI:NM_007365_1	AFC(Iodo-APB)U(Iodo-APB)HGLDSPAGR	3	b	2	9	noloss
737.30798	989.89178	44.739807	0.98216569	0.05757999	AFCUHGLDSPAGR	NCBI:NM_007365_1	AFC(Iodo-APB)U(Iodo-APB)HGLDSPAGR	3	b	2	11	noloss
553.23279	400.23029	44.739807	0.81834251	1	AFCUHGLDSPAGR	NCBI:NM_007365_1	AFC(Iodo-APB)U(Iodo-APB)HGLDSPAGR	4	y	1	4	noloss
553.23279	487.26233	44.739807	0.81834251	0.8730253	AFCUHGLDSPAGR	NCBI:NM_007365_1	AFC(Iodo-APB)U(Iodo-APB)HGLDSPAGR	4	y	1	5	noloss
553.23279	602.28925	44.739807	0.81834251	0.77235848	AFCUHGLDSPAGR	NCBI:NM_007365_1	AFC(Iodo-APB)U(Iodo-APB)HGLDSPAGR	4	y	1	6	noloss
553.23279	772.39478	44.739807	0.81834251	0.76644796	AFCUHGLDSPAGR	NCBI:NM_007365_1	AFC(Iodo-APB)U(Iodo-APB)HGLDSPAGR	4	y	1	8	noloss
553.23279	303.17752	44.739807	0.81834251	0.32243836	AFCUHGLDSPAGR	NCBI:NM_007365_1	AFC(Iodo-APB)U(Iodo-APB)HGLDSPAGR	4	y	1	3	noloss
553.23279	715.37335	44.739807	0.81834251	0.25121129	AFCUHGLDSPAGR	NCBI:NM_007365_1	AFC(Iodo-APB)U(Iodo-APB)HGLDSPAGR	4	y	1	7	noloss
553.23279	909.45367	44.739807	0.81834251	0.16401869	AFCUHGLDSPAGR	NCBI:NM_007365_1	AFC(Iodo-APB)U(Iodo-APB)HGLDSPAGR	4	y	1	9	noloss
553.23279	737.80414	44.739807	0.81834251	0.14457178	AFCUHGLDSPAGR	NCBI:NM_007365_1	AFC(Iodo-APB)U(Iodo-APB)HGLDSPAGR	4	y	2	10	noloss
553.23279	455.2305	44.739807	0.81834251	0.14368764	AFCUHGLDSPAGR	NCBI:NM_007365_1	AFC(Iodo-APB)U(Iodo-APB)HGLDSPAGR	4	y	2	9	noloss
553.23279	862.33081	44.739807	0.81834251	0.099077292	AFCUHGLDSPAGR	NCBI:NM_007365_1	AFC(Iodo-APB)U(Iodo-APB)HGLDSPAGR	4	b	2	8	noloss
553.23279	748.27533	44.739807	0.81834251	0.098119862	AFCUHGLDSPAGR	NCBI:NM_007365_1	AFC(Iodo-APB)U(Iodo-APB)HGLDSPAGR	4	b	2	6	noloss
553.23279	200.61879	44.739807	0.81834251	0.088680305	AFCUHGLDSPAGR	NCBI:NM_007365_1	AFC(Iodo-APB)U(Iodo-APB)HGLDSPAGR	4	y	2	4	noloss
553.23279	736.31567	44.739807	0.81834251	0.068862036	AFCUHGLDSPAGR	NCBI:NM_007365_1	AFC(Iodo-APB)U(Iodo-APB)HGLDSPAGR	4	b	1	3	noloss
553.23279	905.84686	44.739807	0.81834251	0.055119589	AFCUHGLDSPAGR	NCBI:NM_007365_1	AFC(Iodo-APB)U(Iodo-APB)HGLDSPAGR	4	b	2	9	noloss
926.87225	487.26233	31.714273	1.1434901	1	AFCUHGLDSPAGR	NCBI:NM_007365_1	AFC(Carbamidomethyl)U(Iodo-APB)HGLDSPAGR	2	y	1	5	noloss
926.87225	772.39478	31.714273	1.1434901	0.56233048	AFCUHGLDSPAGR	NCBI:NM_007365_1	AFC(Carbamidomethyl)U(Iodo-APB)HGLDSPAGR	2	y	1	8	noloss
926.87225	400.23029	31.714273	1.1434901	0.34110561	AFCUHGLDSPAGR	NCBI:NM_007365_1	AFC(Carbamidomethyl)U(Iodo-APB)HGLDSPAGR	2	y	1	4	noloss
926.87225	602.28925	31.714273	1.1434901	0.32786393	AFCUHGLDSPAGR	NCBI:NM_007365_1	AFC(Carbamidomethyl)U(Iodo-APB)HGLDSPAGR	2	y	1	6	noloss
926.87225	817.81946	31.714273	1.1434901	0.3113147	AFCUHGLDSPAGR	NCBI:NM_007365_1	AFC(Carbamidomethyl)U(Iodo-APB)HGLDSPAGR	2	y	2	11	noloss
926.87225	909.45367	31.714273	1.1434901	0.2878477	AFCUHGLDSPAGR	NCBI:NM_007365_1	AFC(Carbamidomethyl)U(Iodo-APB)HGLDSPAGR	2	y	1	9	noloss
926.87225	1366.4822	31.714273	1.1434901	0.19518137	AFCUHGLDSPAGR	NCBI:NM_007365_1	AFC(Carbamidomethyl)U(Iodo-APB)HGLDSPAGR	2	b	1	8	noloss
926.87225	1081.3497	31.714273	1.1434901	0.18264788	AFCUHGLDSPAGR	NCBI:NM_007365_1	AFC(Carbamidomethyl)U(Iodo-APB)HGLDSPAGR	2	b	1	5	noloss
926.87225	737.80414	31.714273	1.1434901	0.16997315	AFCUHGLDSPAGR	NCBI:NM_007365_1	AFC(Carbamidomethyl)U(Iodo-APB)HGLDSPAGR	2	y	2	10	noloss
926.87225	715.37335	31.714273	1.1434901	0.15806367	AFCUHGLDSPAGR	NCBI:NM_007365_1	AFC(Carbamidomethyl)U(Iodo-APB)HGLDSPAGR	2	y	1	7	noloss
926.87225	891.3537	31.714273	1.1434901	0.12344801	AFCUHGLDSPAGR	NCBI:NM_007365_1	AFC(Carbamidomethyl)U(Iodo-APB)HGLDSPAGR	2	y	2	12	noloss
926.87225	944.29077	31.714273	1.1434901	0.095985375	AFCUHGLDSPAGR	NCBI:NM_007365_1	AFC(Carbamidomethyl)U(Iodo-APB)HGLDSPAGR	2	b	1	4	noloss
926.87225	1251.4552	31.714273	1.1434901	0.084712736	AFCUHGLDSPAGR	NCBI:NM_007365_1	AFC(Carbamidomethyl)U(Iodo-APB)HGLDSPAGR	2	b	1	7	noloss
926.87225	1138.3712	31.714273	1.1434901	0.064404108	AFCUHGLDSPAGR	NCBI:NM_007365_1	AFC(Carbamidomethyl)U(Iodo-APB)HGLDSPAGR	2	b	1	6	noloss
926.87225	379.14346	31.714273	1.1434901	0.0492393	AFCUHGLDSPAGR	NCBI:NM_007365_1	AFC(Carbamidomethyl)U(Iodo-APB)HGLDSPAGR	2	b	1	3	noloss
926.87225	1453.5142	31.714273	1.1434901	0.044029303	AFCUHGLDSPAGR	NCBI:NM_007365_1	AFC(Carbamidomethyl)U(Iodo-APB)HGLDSPAGR	2	b	1	9	noloss
618.25061	772.39478	31.714273	0.85826504	1	AFCUHGLDSPAGR	NCBI:NM_007365_1	AFC(Carbamidomethyl)U(Iodo-APB)HGLDSPAGR	3	y	1	8	noloss
618.25061	817.81946	31.714273	0.85826504	0.70418596	AFCUHGLDSPAGR	NCBI:NM_007365_1	AFC(Carbamidomethyl)U(Iodo-APB)HGLDSPAGR	3	y	2	11	noloss
618.25061	602.28925	31.714273	0.85826504	0.65012431	AFCUHGLDSPAGR	NCBI:NM_007365_1	AFC(Carbamidomethyl)U(Iodo-APB)HGLDSPAGR	3	y	1	6	noloss
618.25061	487.26233	31.714273	0.85826504	0.64201546	AFCUHGLDSPAGR	NCBI:NM_007365_1	AFC(Carbamidomethyl)U(Iodo-APB)HGLDSPAGR	3	y	1	5	noloss
618.25061	737.80414	31.714273	0.85826504	0.32085538	AFCUHGLDSPAGR	NCBI:NM_007365_1	AFC(Carbamidomethyl)U(Iodo-APB)HGLDSPAGR	3	y	2	10	noloss
618.25061	715.37335	31.714273	0.85826504	0.30145028	AFCUHGLDSPAGR	NCBI:NM_007365_1	AFC(Carbamidomethyl)U(Iodo-APB)HGLDSPAGR	3	y	1	7	noloss
618.25061	400.23029	31.714273	0.85826504	0.28601187	AFCUHGLDSPAGR	NCBI:NM_007365_1	AFC(Carbamidomethyl)U(Iodo-APB)HGLDSPAGR	3	y	1	4	noloss
618.25061	909.45367	31.714273	0.85826504	0.27516398	AFCUHGLDSPAGR	NCBI:NM_007365_1	AFC(Carbamidomethyl)U(Iodo-APB)HGLDSPAGR	3	y	1	9	noloss
618.25061	455.2305	31.714273	0.85826504	0.19860248	AFCUHGLDSPAGR	NCBI:NM_007365_1	AFC(Carbamidomethyl)U(Iodo-APB)HGLDSPAGR	3	y	2	9	noloss
618.25061	569.68921	31.714273	0.85826504	0.17928094	AFCUHGLDSPAGR	NCBI:NM_007365_1	AFC(Carbamidomethyl)U(Iodo-APB)HGLDSPAGR	3	b	2	6	noloss
618.25061	683.74469	31.714273	0.85826504	0.17839885	AFCUHGLDSPAGR	NCBI:NM_007365_1	AFC(Carbamidomethyl)U(Iodo-APB)HGLDSPAGR	3	b	2	8	noloss
618.25061	541.17847	31.714273	0.85826504	0.16644293	AFCUHGLDSPAGR	NCBI:NM_007365_1	AFC(Carbamidomethyl)U(Iodo-APB)HGLDSPAGR	3	b	2	5	noloss
618.25061	626.23126	31.714273	0.85826504	0.14432798	AFCUHGLDSPAGR	NCBI:NM_007365_1	AFC(Carbamidomethyl)U(Iodo-APB)HGLDSPAGR	3	b	2	7	noloss
618.25061	891.3537	31.714273	0.85826504	0.12947118	AFCUHGLDSPAGR	NCBI:NM_007365_1	AFC(Carbamidomethyl)U(Iodo-APB)HGLDSPAGR	3	y	2	12	noloss
618.25061	727.26074	31.714273	0.85826504	0.11242284	AFCUHGLDSPAGR	NCBI:NM_007365_1	AFC(Carbamidomethyl)U(Iodo-APB)HGLDSPAGR	3	b	2	9	noloss
618.25061	379.14346	31.714273	0.85826504	0.099426948	AFCUHGLDSPAGR	NCBI:NM_007365_1	AFC(Carbamidomethyl)U(Iodo-APB)HGLDSPAGR	3	b	1	3	noloss
463.93976	400.23029	31.714273	0.79727733	1	AFCUHGLDSPAGR	NCBI:NM_007365_1	AFC(Carbamidomethyl)U(Iodo-APB)HGLDSPAGR	4	y	1	4	noloss
463.93976	303.17752	31.714273	0.79727733	0.7231952	AFCUHGLDSPAGR	NCBI:NM_007365_1	AFC(Carbamidomethyl)U(Iodo-APB)HGLDSPAGR	4	y	1	3	noloss
463.93976	487.26233	31.714273	0.79727733	0.63466048	AFCUHGLDSPAGR	NCBI:NM_007365_1	AFC(Carbamidomethyl)U(Iodo-APB)HGLDSPAGR	4	y	1	5	noloss
463.93976	602.28925	31.714273	0.79727733	0.41269642	AFCUHGLDSPAGR	NCBI:NM_007365_1	AFC(Carbamidomethyl)U(Iodo-APB)HGLDSPAGR	4	y	1	6	noloss
463.93976	772.39478	31.714273	0.79727733	0.31725082	AFCUHGLDSPAGR	NCBI:NM_007365_1	AFC(Carbamidomethyl)U(Iodo-APB)HGLDSPAGR	4	y	1	8	noloss
463.93976	715.37335	31.714273	0.79727733	0.16367841	AFCUHGLDSPAGR	NCBI:NM_007365_1	AFC(Carbamidomethyl)U(Iodo-APB)HGLDSPAGR	4	y	1	7	noloss
463.93976	909.45367	31.714273	0.79727733	0.11674612	AFCUHGLDSPAGR	NCBI:NM_007365_1	AFC(Carbamidomethyl)U(Iodo-APB)HGLDSPAGR	4	y	1	9	noloss
463.93976	569.68921	31.714273	0.79727733	0.095732667	AFCUHGLDSPAGR	NCBI:NM_007365_1	AFC(Carbamidomethyl)U(Iodo-APB)HGLDSPAGR	4	b	2	6	noloss
463.93976	683.74469	31.714273	0.79727733	0.086641304	AFCUHGLDSPAGR	NCBI:NM_007365_1	AFC(Carbamidomethyl)U(Iodo-APB)HGLDSPAGR	4	b	2	8	noloss
463.93976	455.2305	31.714273	0.79727733	0.078269072	AFCUHGLDSPAGR	NCBI:NM_007365_1	AFC(Carbamidomethyl)U(Iodo-APB)HGLDSPAGR	4	y	2	9	noloss
463.93976	200.61879	31.714273	0.79727733	0.070317455	AFCUHGLDSPAGR	NCBI:NM_007365_1	AFC(Carbamidomethyl)U(Iodo-APB)HGLDSPAGR	4	y	2	4	noloss
463.93976	541.17847	31.714273	0.79727733	0.031295042	AFCUHGLDSPAGR	NCBI:NM_007365_1	AFC(Carbamidomethyl)U(Iodo-APB)HGLDSPAGR	4	b	2	5	noloss
463.93976	626.23126	31.714273	0.79727733	0.029811759	AFCUHGLDSPAGR	NCBI:NM_007365_1	AFC(Carbamidomethyl)U(Iodo-APB)HGLDSPAGR	4	b	2	7	noloss
463.93976	737.80414	31.714273	0.79727733	0.027722845	AFCUHGLDSPAGR	NCBI:NM_007365_1	AFC(Carbamidomethyl)U(Iodo-APB)HGLDSPAGR	4	y	2	10	noloss
898.36151	487.26233	30.762991	1.1387763	1	AFCUHGLDSPAGR	NCBI:NM_007365_1	AFCU(Iodo-APB)HGLDSPAGR	2	y	1	5	noloss
898.36151	772.39478	30.762991	1.1387763	0.47005436	AFCUHGLDSPAGR	NCBI:NM_007365_1	AFCU(Iodo-APB)HGLDSPAGR	2	y	1	8	noloss
898.36151	602.28925	30.762991	1.1387763	0.28430107	AFCUHGLDSPAGR	NCBI:NM_007365_1	AFCU(Iodo-APB)HGLDSPAGR	2	y	1	6	noloss
898.36151	400.23029	30.762991	1.1387763	0.24288961	AFCUHGLDSPAGR	NCBI:NM_007365_1	AFCU(Iodo-APB)HGLDSPAGR	2	y	1	4	noloss
898.36151	909.45367	30.762991	1.1387763	0.13809228	AFCUHGLDSPAGR	NCBI:NM_007365_1	AFCU(Iodo-APB)HGLDSPAGR	2	y	1	9	noloss
599.24341	772.39478	30.762991	0.87153548	1	AFCUHGLDSPAGR	NCBI:NM_007365_1	AFCU(Iodo-APB)HGLDSPAGR	3	y	1	8	noloss
599.24341	789.30878	30.762991	0.87153548	0.57111967	AFCUHGLDSPAGR	NCBI:NM_007365_1	AFCU(Iodo-APB)HGLDSPAGR	3	y	2	11	noloss
599.24341	602.28925	30.762991	0.87153548	0.40458423	AFCUHGLDSPAGR	NCBI:NM_007365_1	AFCU(Iodo-APB)HGLDSPAGR	3	y	1	6	noloss
599.24341	487.26233	30.762991	0.87153548	0.39326724	AFCUHGLDSPAGR	NCBI:NM_007365_1	AFCU(Iodo-APB)HGLDSPAGR	3	y	1	5	noloss
599.24341	715.37335	30.762991	0.87153548	0.22238123	AFCUHGLDSPAGR	NCBI:NM_007365_1	AFCU(Iodo-APB)HGLDSPAGR	3	y	1	7	noloss
599.24341	909.45367	30.762991	0.87153548	0.20569344	AFCUHGLDSPAGR	NCBI:NM_007365_1	AFCU(Iodo-APB)HGLDSPAGR	3	y	1	9	noloss
599.24341	400.23029	30.762991	0.87153548	0.14585631	AFCUHGLDSPAGR	NCBI:NM_007365_1	AFCU(Iodo-APB)HGLDSPAGR	3	y	1	4	noloss
449.68439	400.23029	30.762991	0.81635451	1	AFCUHGLDSPAGR	NCBI:NM_007365_1	AFCU(Iodo-APB)HGLDSPAGR	4	y	1	4	noloss
449.68439	487.26233	30.762991	0.81635451	0.64838994	AFCUHGLDSPAGR	NCBI:NM_007365_1	AFCU(Iodo-APB)HGLDSPAGR	4	y	1	5	noloss
449.68439	303.17752	30.762991	0.81635451	0.60822266	AFCUHGLDSPAGR	NCBI:NM_007365_1	AFCU(Iodo-APB)HGLDSPAGR	4	y	1	3	noloss
449.68439	602.28925	30.762991	0.81635451	0.45231476	AFCUHGLDSPAGR	NCBI:NM_007365_1	AFCU(Iodo-APB)HGLDSPAGR	4	y	1	6	noloss
449.68439	772.39478	30.762991	0.81635451	0.3858085	AFCUHGLDSPAGR	NCBI:NM_007365_1	AFCU(Iodo-APB)HGLDSPAGR	4	y	1	8	noloss
449.68439	909.45367	30.762991	0.81635451	0.10874196	AFCUHGLDSPAGR	NCBI:NM_007365_1	AFCU(Iodo-APB)HGLDSPAGR	4	y	1	9	noloss
449.68439	715.37335	30.762991	0.81635451	0.087108903	AFCUHGLDSPAGR	NCBI:NM_007365_1	AFCU(Iodo-APB)HGLDSPAGR	4	y	1	7	noloss
772.30365	559.27222	26.491718	1.0600102	1	AFSNUPADEK	NCBI:NM_001172420_1;NCBI:NM_018100_1	AFSNU(Iodo-APB)PADEK	2	y	1	5	noloss
772.30365	663.25092	26.491718	1.0600102	0.5252136	AFSNUPADEK	NCBI:NM_001172420_1;NCBI:NM_018100_1	AFSNU(Iodo-APB)PADEK	2	y	2	8	noloss
772.30365	985.33508	26.491718	1.0600102	0.18235011	AFSNUPADEK	NCBI:NM_001172420_1;NCBI:NM_018100_1	AFSNU(Iodo-APB)PADEK	2	b	1	5	noloss
772.30365	391.18234	26.491718	1.0600102	0.17748018	AFSNUPADEK	NCBI:NM_001172420_1;NCBI:NM_018100_1	AFSNU(Iodo-APB)PADEK	2	y	1	3	noloss
772.30365	619.73486	26.491718	1.0600102	0.15705697	AFSNUPADEK	NCBI:NM_001172420_1;NCBI:NM_018100_1	AFSNU(Iodo-APB)PADEK	2	y	2	7	noloss
772.30365	736.7851	26.491718	1.0600102	0.15053283	AFSNUPADEK	NCBI:NM_001172420_1;NCBI:NM_018100_1	AFSNU(Iodo-APB)PADEK	2	y	2	9	noloss
772.30365	1124.4196	26.491718	1.0600102	0.14177498	AFSNUPADEK	NCBI:NM_001172420_1;NCBI:NM_018100_1	AFSNU(Iodo-APB)PADEK	2	y	1	6	noloss
772.30365	1325.4945	26.491718	1.0600102	0.10961905	AFSNUPADEK	NCBI:NM_001172420_1;NCBI:NM_018100_1	AFSNU(Iodo-APB)PADEK	2	y	1	8	noloss
772.30365	562.71344	26.491718	1.0600102	0.087608986	AFSNUPADEK	NCBI:NM_001172420_1;NCBI:NM_018100_1	AFSNU(Iodo-APB)PADEK	2	y	2	6	noloss
772.30365	462.21945	26.491718	1.0600102	0.079273708	AFSNUPADEK	NCBI:NM_001172420_1;NCBI:NM_018100_1	AFSNU(Iodo-APB)PADEK	2	y	1	4	noloss
772.30365	420.18777	26.491718	1.0600102	0.067327119	AFSNUPADEK	NCBI:NM_001172420_1;NCBI:NM_018100_1	AFSNU(Iodo-APB)PADEK	2	b	1	4	noloss
772.30365	1238.4625	26.491718	1.0600102	0.063809179	AFSNUPADEK	NCBI:NM_001172420_1;NCBI:NM_018100_1	AFSNU(Iodo-APB)PADEK	2	y	1	7	noloss
772.30365	306.14484	26.491718	1.0600102	0.051793166	AFSNUPADEK	NCBI:NM_001172420_1;NCBI:NM_018100_1	AFSNU(Iodo-APB)PADEK	2	b	1	3	noloss
515.20483	559.27222	26.491718	0.82528645	1	AFSNUPADEK	NCBI:NM_001172420_1;NCBI:NM_018100_1	AFSNU(Iodo-APB)PADEK	3	y	1	5	noloss
515.20483	391.18234	26.491718	0.82528645	0.14969875	AFSNUPADEK	NCBI:NM_001172420_1;NCBI:NM_018100_1	AFSNU(Iodo-APB)PADEK	3	y	1	3	noloss
515.20483	562.71344	26.491718	0.82528645	0.13143568	AFSNUPADEK	NCBI:NM_001172420_1;NCBI:NM_018100_1	AFSNU(Iodo-APB)PADEK	3	y	2	6	noloss
515.20483	462.21945	26.491718	0.82528645	0.12665559	AFSNUPADEK	NCBI:NM_001172420_1;NCBI:NM_018100_1	AFSNU(Iodo-APB)PADEK	3	y	1	4	noloss
515.20483	663.25092	26.491718	0.82528645	0.10956542	AFSNUPADEK	NCBI:NM_001172420_1;NCBI:NM_018100_1	AFSNU(Iodo-APB)PADEK	3	y	2	8	noloss
515.20483	619.73486	26.491718	0.82528645	0.063159101	AFSNUPADEK	NCBI:NM_001172420_1;NCBI:NM_018100_1	AFSNU(Iodo-APB)PADEK	3	y	2	7	noloss
515.20483	1124.4196	26.491718	0.82528645	0.048325326	AFSNUPADEK	NCBI:NM_001172420_1;NCBI:NM_018100_1	AFSNU(Iodo-APB)PADEK	3	y	1	6	noloss
515.20483	420.18777	26.491718	0.82528645	0.03733914	AFSNUPADEK	NCBI:NM_001172420_1;NCBI:NM_018100_1	AFSNU(Iodo-APB)PADEK	3	b	1	4	noloss
515.20483	306.14484	26.491718	0.82528645	0.026035806	AFSNUPADEK	NCBI:NM_001172420_1;NCBI:NM_018100_1	AFSNU(Iodo-APB)PADEK	3	b	1	3	noloss
515.20483	736.7851	26.491718	0.82528645	0.018867789	AFSNUPADEK	NCBI:NM_001172420_1;NCBI:NM_018100_1	AFSNU(Iodo-APB)PADEK	3	y	2	9	noloss
515.20483	985.33508	26.491718	0.82528645	0.012006092	AFSNUPADEK	NCBI:NM_001172420_1;NCBI:NM_018100_1	AFSNU(Iodo-APB)PADEK	3	b	1	5	noloss
515.20483	280.13974	26.491718	0.82528645	0.005677534	AFSNUPADEK	NCBI:NM_001172420_1;NCBI:NM_018100_1	AFSNU(Iodo-APB)PADEK	3	y	2	5	noloss
386.65546	559.27222	26.491718	0.68906093	1	AFSNUPADEK	NCBI:NM_001172420_1;NCBI:NM_018100_1	AFSNU(Iodo-APB)PADEK	4	y	1	5	noloss
386.65546	462.21945	26.491718	0.68906093	0.32387513	AFSNUPADEK	NCBI:NM_001172420_1;NCBI:NM_018100_1	AFSNU(Iodo-APB)PADEK	4	y	1	4	noloss
386.65546	391.18234	26.491718	0.68906093	0.28940848	AFSNUPADEK	NCBI:NM_001172420_1;NCBI:NM_018100_1	AFSNU(Iodo-APB)PADEK	4	y	1	3	noloss
830.35181	697.79303	19.691004	1.091197	1	AGHHFUGAELR	NCBI:NM_030927_1;NCBI:NM_001128309_1	AGHHFU(Iodo-APB)GAELR	2	y	2	8	noloss
830.35181	766.32251	19.691004	1.091197	0.95103449	AGHHFUGAELR	NCBI:NM_030927_1;NCBI:NM_001128309_1	AGHHFU(Iodo-APB)GAELR	2	y	2	9	noloss
830.35181	403.18369	19.691004	1.091197	0.53927243	AGHHFUGAELR	NCBI:NM_030927_1;NCBI:NM_001128309_1	AGHHFU(Iodo-APB)GAELR	2	b	1	4	noloss
830.35181	550.25208	19.691004	1.091197	0.4982504	AGHHFUGAELR	NCBI:NM_030927_1;NCBI:NM_001128309_1	AGHHFU(Iodo-APB)GAELR	2	b	1	5	noloss
830.35181	545.3042	19.691004	1.091197	0.4651022	AGHHFUGAELR	NCBI:NM_030927_1;NCBI:NM_001128309_1	AGHHFU(Iodo-APB)GAELR	2	y	1	5	noloss
830.35181	1257.5199	19.691004	1.091197	0.4109998	AGHHFUGAELR	NCBI:NM_030927_1;NCBI:NM_001128309_1	AGHHFU(Iodo-APB)GAELR	2	y	1	7	noloss
830.35181	1110.4515	19.691004	1.091197	0.34960955	AGHHFUGAELR	NCBI:NM_030927_1;NCBI:NM_001128309_1	AGHHFU(Iodo-APB)GAELR	2	y	1	6	noloss
830.35181	266.12476	19.691004	1.091197	0.28874731	AGHHFUGAELR	NCBI:NM_030927_1;NCBI:NM_001128309_1	AGHHFU(Iodo-APB)GAELR	2	b	1	3	noloss
830.35181	794.83325	19.691004	1.091197	0.21657683	AGHHFUGAELR	NCBI:NM_030927_1;NCBI:NM_001128309_1	AGHHFU(Iodo-APB)GAELR	2	y	2	10	noloss
830.35181	1394.5789	19.691004	1.091197	0.19430481	AGHHFUGAELR	NCBI:NM_030927_1;NCBI:NM_001128309_1	AGHHFU(Iodo-APB)GAELR	2	y	1	8	noloss
830.35181	417.24561	19.691004	1.091197	0.19377472	AGHHFUGAELR	NCBI:NM_030927_1;NCBI:NM_001128309_1	AGHHFU(Iodo-APB)GAELR	2	y	1	3	noloss
830.35181	1372.5006	19.691004	1.091197	0.15517473	AGHHFUGAELR	NCBI:NM_030927_1;NCBI:NM_001128309_1	AGHHFU(Iodo-APB)GAELR	2	b	1	9	noloss
830.35181	1115.3994	19.691004	1.091197	0.15032884	AGHHFUGAELR	NCBI:NM_030927_1;NCBI:NM_001128309_1	AGHHFU(Iodo-APB)GAELR	2	b	1	6	noloss
830.35181	488.28271	19.691004	1.091197	0.14582324	AGHHFUGAELR	NCBI:NM_030927_1;NCBI:NM_001128309_1	AGHHFU(Iodo-APB)GAELR	2	y	1	4	noloss
553.90363	545.3042	19.691004	0.81558025	1	AGHHFUGAELR	NCBI:NM_030927_1;NCBI:NM_001128309_1	AGHHFU(Iodo-APB)GAELR	3	y	1	5	noloss
553.90363	697.79303	19.691004	0.81558025	0.7963959	AGHHFUGAELR	NCBI:NM_030927_1;NCBI:NM_001128309_1	AGHHFU(Iodo-APB)GAELR	3	y	2	8	noloss
553.90363	629.26361	19.691004	0.81558025	0.4378987	AGHHFUGAELR	NCBI:NM_030927_1;NCBI:NM_001128309_1	AGHHFU(Iodo-APB)GAELR	3	y	2	7	noloss
553.90363	555.72937	19.691004	0.81558025	0.43349385	AGHHFUGAELR	NCBI:NM_030927_1;NCBI:NM_001128309_1	AGHHFU(Iodo-APB)GAELR	3	y	2	6	noloss
553.90363	550.25208	19.691004	0.81558025	0.32008576	AGHHFUGAELR	NCBI:NM_030927_1;NCBI:NM_001128309_1	AGHHFU(Iodo-APB)GAELR	3	b	1	5	noloss
553.90363	403.18369	19.691004	0.81558025	0.31079945	AGHHFUGAELR	NCBI:NM_030927_1;NCBI:NM_001128309_1	AGHHFU(Iodo-APB)GAELR	3	b	1	4	noloss
553.90363	417.24561	19.691004	0.81558025	0.25911918	AGHHFUGAELR	NCBI:NM_030927_1;NCBI:NM_001128309_1	AGHHFU(Iodo-APB)GAELR	3	y	1	3	noloss
553.90363	266.12476	19.691004	0.81558025	0.24641648	AGHHFUGAELR	NCBI:NM_030927_1;NCBI:NM_001128309_1	AGHHFU(Iodo-APB)GAELR	3	b	1	3	noloss
553.90363	488.28271	19.691004	0.81558025	0.2405934	AGHHFUGAELR	NCBI:NM_030927_1;NCBI:NM_001128309_1	AGHHFU(Iodo-APB)GAELR	3	y	1	4	noloss
553.90363	686.75391	19.691004	0.81558025	0.22241928	AGHHFUGAELR	NCBI:NM_030927_1;NCBI:NM_001128309_1	AGHHFU(Iodo-APB)GAELR	3	b	2	9	noloss
553.90363	1110.4515	19.691004	0.81558025	0.19185324	AGHHFUGAELR	NCBI:NM_030927_1;NCBI:NM_001128309_1	AGHHFU(Iodo-APB)GAELR	3	y	1	6	noloss
553.90363	766.32251	19.691004	0.81558025	0.184471	AGHHFUGAELR	NCBI:NM_030927_1;NCBI:NM_001128309_1	AGHHFU(Iodo-APB)GAELR	3	y	2	9	noloss
553.90363	622.23267	19.691004	0.81558025	0.17244181	AGHHFUGAELR	NCBI:NM_030927_1;NCBI:NM_001128309_1	AGHHFU(Iodo-APB)GAELR	3	b	2	8	noloss
553.90363	558.20337	19.691004	0.81558025	0.16628315	AGHHFUGAELR	NCBI:NM_030927_1;NCBI:NM_001128309_1	AGHHFU(Iodo-APB)GAELR	3	b	2	6	noloss
415.67953	545.3042	19.691004	0.74108428	1	AGHHFUGAELR	NCBI:NM_030927_1;NCBI:NM_001128309_1	AGHHFU(Iodo-APB)GAELR	4	y	1	5	noloss
415.67953	417.24561	19.691004	0.74108428	0.45911473	AGHHFUGAELR	NCBI:NM_030927_1;NCBI:NM_001128309_1	AGHHFU(Iodo-APB)GAELR	4	y	1	3	noloss
415.67953	488.28271	19.691004	0.74108428	0.30190513	AGHHFUGAELR	NCBI:NM_030927_1;NCBI:NM_001128309_1	AGHHFU(Iodo-APB)GAELR	4	y	1	4	noloss
415.67953	403.18369	19.691004	0.74108428	0.1584501	AGHHFUGAELR	NCBI:NM_030927_1;NCBI:NM_001128309_1	AGHHFU(Iodo-APB)GAELR	4	b	1	4	noloss
415.67953	550.25208	19.691004	0.74108428	0.14097655	AGHHFUGAELR	NCBI:NM_030927_1;NCBI:NM_001128309_1	AGHHFU(Iodo-APB)GAELR	4	b	1	5	noloss
415.67953	266.12476	19.691004	0.74108428	0.10940453	AGHHFUGAELR	NCBI:NM_030927_1;NCBI:NM_001128309_1	AGHHFU(Iodo-APB)GAELR	4	b	1	3	noloss
415.67953	697.79303	19.691004	0.74108428	0.085782848	AGHHFUGAELR	NCBI:NM_030927_1;NCBI:NM_001128309_1	AGHHFU(Iodo-APB)GAELR	4	y	2	8	noloss
415.67953	555.72937	19.691004	0.74108428	0.082798168	AGHHFUGAELR	NCBI:NM_030927_1;NCBI:NM_001128309_1	AGHHFU(Iodo-APB)GAELR	4	y	2	6	noloss
415.67953	1110.4515	19.691004	0.74108428	0.073866665	AGHHFUGAELR	NCBI:NM_030927_1;NCBI:NM_001128309_1	AGHHFU(Iodo-APB)GAELR	4	y	1	6	noloss
415.67953	586.71405	19.691004	0.74108428	0.059446786	AGHHFUGAELR	NCBI:NM_030927_1;NCBI:NM_001128309_1	AGHHFU(Iodo-APB)GAELR	4	b	2	7	noloss
415.67953	629.26361	19.691004	0.74108428	0.042617291	AGHHFUGAELR	NCBI:NM_030927_1;NCBI:NM_001128309_1	AGHHFU(Iodo-APB)GAELR	4	y	2	7	noloss
1521.0221	717.42938	88.356064	1.2378423	1	AGHPPCSPSSVEVUUIEVGPLCQLVPFVLNK	NCBI:NM_025256_1;NCBI:NM_006709_2_1;NCBI:NM_006709_5_1;NCBI:NM_025256_1_1;NCBI:NM_025256_6_1;NCBI:NM_006709_3_1;NCBI:NM_006709_6_1;NCBI:NM_025256_2_1;NCBI:NM_006709_1;NCBI:NM_025256_4_1;NCBI:NM_006709_1_1;NCBI:NM_025256_5_1	AGHPPC(Iodo-APB)SPSSVEVU(Iodo-APB)U(Iodo-APB)IEVGPLCQLVPFVLNK	3	y	1	6	noloss
1141.0184	717.42938	88.356064	1.1232755	1	AGHPPCSPSSVEVUUIEVGPLCQLVPFVLNK	NCBI:NM_025256_1;NCBI:NM_006709_2_1;NCBI:NM_006709_5_1;NCBI:NM_025256_1_1;NCBI:NM_025256_6_1;NCBI:NM_006709_3_1;NCBI:NM_006709_6_1;NCBI:NM_025256_2_1;NCBI:NM_006709_1;NCBI:NM_025256_4_1;NCBI:NM_006709_1_1;NCBI:NM_025256_5_1	AGHPPC(Iodo-APB)SPSSVEVU(Iodo-APB)U(Iodo-APB)IEVGPLCQLVPFVLNK	4	y	1	6	noloss
1141.0184	816.4978	88.356064	1.1232755	0.18126908	AGHPPCSPSSVEVUUIEVGPLCQLVPFVLNK	NCBI:NM_025256_1;NCBI:NM_006709_2_1;NCBI:NM_006709_5_1;NCBI:NM_025256_1_1;NCBI:NM_025256_6_1;NCBI:NM_006709_3_1;NCBI:NM_006709_6_1;NCBI:NM_025256_2_1;NCBI:NM_006709_1;NCBI:NM_025256_4_1;NCBI:NM_006709_1_1;NCBI:NM_025256_5_1	AGHPPC(Iodo-APB)SPSSVEVU(Iodo-APB)U(Iodo-APB)IEVGPLCQLVPFVLNK	4	y	1	7	noloss
1141.0184	374.23981	88.356064	1.1232755	0.014808699	AGHPPCSPSSVEVUUIEVGPLCQLVPFVLNK	NCBI:NM_025256_1;NCBI:NM_006709_2_1;NCBI:NM_006709_5_1;NCBI:NM_025256_1_1;NCBI:NM_025256_6_1;NCBI:NM_006709_3_1;NCBI:NM_006709_6_1;NCBI:NM_025256_2_1;NCBI:NM_006709_1;NCBI:NM_025256_4_1;NCBI:NM_006709_1_1;NCBI:NM_025256_5_1	AGHPPC(Iodo-APB)SPSSVEVU(Iodo-APB)U(Iodo-APB)IEVGPLCQLVPFVLNK	4	y	1	3	noloss
1521.0221	717.42938	92.681992	1.2698219	1	AGHPPCSPSSVEVUUIEVGPLCQLVPFVLNK	NCBI:NM_025256_1;NCBI:NM_006709_2_1;NCBI:NM_006709_5_1;NCBI:NM_025256_1_1;NCBI:NM_025256_6_1;NCBI:NM_006709_3_1;NCBI:NM_006709_6_1;NCBI:NM_025256_2_1;NCBI:NM_006709_1;NCBI:NM_025256_4_1;NCBI:NM_006709_1_1;NCBI:NM_025256_5_1	AGHPPC(Iodo-APB)SPSSVEVU(Iodo-APB)UIEVGPLC(Iodo-APB)QLVPFVLNK	3	y	1	6	noloss
1521.0221	374.23981	92.681992	1.2698219	0.14007653	AGHPPCSPSSVEVUUIEVGPLCQLVPFVLNK	NCBI:NM_025256_1;NCBI:NM_006709_2_1;NCBI:NM_006709_5_1;NCBI:NM_025256_1_1;NCBI:NM_025256_6_1;NCBI:NM_006709_3_1;NCBI:NM_006709_6_1;NCBI:NM_025256_2_1;NCBI:NM_006709_1;NCBI:NM_025256_4_1;NCBI:NM_006709_1_1;NCBI:NM_025256_5_1	AGHPPC(Iodo-APB)SPSSVEVU(Iodo-APB)UIEVGPLC(Iodo-APB)QLVPFVLNK	3	y	1	3	noloss
1521.0221	816.4978	92.681992	1.2698219	0.10643899	AGHPPCSPSSVEVUUIEVGPLCQLVPFVLNK	NCBI:NM_025256_1;NCBI:NM_006709_2_1;NCBI:NM_006709_5_1;NCBI:NM_025256_1_1;NCBI:NM_025256_6_1;NCBI:NM_006709_3_1;NCBI:NM_006709_6_1;NCBI:NM_025256_2_1;NCBI:NM_006709_1;NCBI:NM_025256_4_1;NCBI:NM_006709_1_1;NCBI:NM_025256_5_1	AGHPPC(Iodo-APB)SPSSVEVU(Iodo-APB)UIEVGPLC(Iodo-APB)QLVPFVLNK	3	y	1	7	noloss
[truncated: 600,809 more rows]
