# Supplementary material for: DeepSecMS Advances DIA‐Based Selenoproteome Profiling Through Cys‐to‐Sec Proxy Training
Source: Adv Sci (Weinh). 2025 Jul 22;12(38):e04109. doi: 10.1002/advs.202504109 (PMC12520545; doi:10.1002/advs.202504109)
Supplement: Supplementary file 5 — Supplementary Table 4 [file ADVS-12-e04109-s005.xlsx]

## Sheet: HEK 293T cell
DDA
Identified known selenoprotein	Identified known selenopeptide
C11orf31	LANGGEGMEEATVVIEHC(Carbamidomethyl)TSU(Iodo-APB)R, LANGGEGM(Oxidation)EEATVVIEHC(Carbamidomethyl)TSU(Iodo-APB)R, EKLANGGEGMEEATVVIEHC(Carbamidomethyl)TSU(Iodo-APB)R
GPX1	VLLIENVASLU(Iodo-APB)GTTVR
GPX4	GFVC(Carbamidomethyl)IVTNVASQU(Iodo-APB)GK, GFVC(Carbamidomethyl)IVTNVASQU(Iodo-APB)GKTEVNYTQLVDLHAR
SELI	KPNSDU(Iodo-APB)LGM(Oxidation)EEK, KPNSDU(Iodo-APB)LGMEEK
SELM	VETC(Carbamidomethyl)GGU(Iodo-APB)QLNR
SELO	SYSSKPPLWAAELC(Carbamidomethyl)VTU(Iodo-APB)SS
SELS	RGPSSGGU(Iodo-APB)G, GPSSGGU(Iodo-APB)G
SELT	FQIC(Carbamidomethyl)VSU(Iodo-APB)GYR
SEP15	LYAGAILEVC(Carbamidomethyl)GU(Iodo-APB)K, KLYAGAILEVC(Carbamidomethyl)GU(Iodo-APB)K
SEPHS2	GATAAVLAPDSSNASSEPSSU(Iodo-APB)DER
SEPN1	LVHSILLWGALDDQSC(Carbamidomethyl)U(Iodo-APB)GSGR
SEPW1	VVYC(Carbamidomethyl)GAU(Iodo-APB)GYK
SEPX1	FU(Iodo-APB)IFSSSLK
TXNRD1	RSGASILQAGC(Carbamidomethyl)U(Iodo-APB)G, SGASILQAGC(Carbamidomethyl)U(Iodo-APB)G, RSGLDPTVTGC(Carbamidomethyl)U(Iodo-APB)G, SGLDPTVTGC(Carbamidomethyl)U(Iodo-APB)G
TXNRD2	RSGLDPTVTGC(Carbamidomethyl)U(Iodo-APB)G
DeepSecMS
Identified known selenoprotein	Identified known selenopeptide
C11orf31	LANGGEGM(Oxidation)EEATVVIEHC(Iodo-APB)TSU(Iodo-APB)R, LANGGEGM(Oxidation)EEATVVIEHC(Carbamidomethyl)TSU(Iodo-APB)R, LANGGEGM(Oxidation)EEATVVIEHCTSU(Iodo-APB)R, LANGGEGMEEATVVIEHC(Iodo-APB)TSU(Iodo-APB)R, LANGGEGMEEATVVIEHCTSU(Iodo-APB)R
DIO1	PLVLNFGSC(Iodo-APB)TU(Iodo-APB)PSFMFK, PLVLNFGSC(Carbamidomethyl)TU(Iodo-APB)PSFM(Oxidation)FK, PLVLNFGSCTU(Iodo-APB)PSFM(Oxidation)FK
DIO2	DGHILU(Iodo-APB)LVYEAYK, PLVVNFGSATU(Iodo-APB)PPFTSQLPAFR
DIO3	PLVLNFGSC(Iodo-APB)TU(Iodo-APB)PPFMAR, PLVLNFGSC(Carbamidomethyl)TU(Iodo-APB)PPFM(Oxidation)AR, PLVLNFGSC(Carbamidomethyl)TU(Iodo-APB)PPFMAR, PLVLNFGSCTU(Iodo-APB)PPFM(Oxidation)AR
GPX1	VLLIENVASLU(Iodo-APB)GTTVR
GPX2	AVLIENVASLU(Iodo-APB)GTTTR
GPX3	YVLFVNVASYU(Iodo-APB)GLTGQYIELNALQEELAPFGLVILGFPCNQFGK
GPX4	GFVC(Iodo-APB)IVTNVASQU(Iodo-APB)GK, GFVC(Carbamidomethyl)IVTNVASQU(Iodo-APB)GK
SELI	PNSDU(Iodo-APB)LGM(Oxidation)EEK, PNSDU(Iodo-APB)LGMEEK
SELK	GPSPPPMAGGU(Iodo-APB)GR
SELM	VETC(Iodo-APB)GGU(Iodo-APB)QLNR, VETCGGU(Iodo-APB)QLNR
SELO	PPLWAAELC(Iodo-APB)VTU(Iodo-APB)SS, PPLWAAELC(Carbamidomethyl)VTU(Iodo-APB)SS, PPLWAAELCVTU(Iodo-APB)SS
SELS	GPSSGGU(Iodo-APB)G
SELT	FQIC(Carbamidomethyl)VSU(Iodo-APB)GYR
SELV	VTYC(Iodo-APB)GLU(Iodo-APB)SYSLR, VTYC(Carbamidomethyl)GLU(Iodo-APB)SYSLR, VTYCGLU(Iodo-APB)SYSLR
SEP15	LYAGAILEVC(Iodo-APB)GU(Iodo-APB)K, LYAGAILEVC(Carbamidomethyl)GU(Iodo-APB)K, QWEHC(Iodo-APB)U(Iodo-APB)R, QWEHC(Carbamidomethyl)U(Iodo-APB)R, QWEHCU(Iodo-APB)R
SEPHS2	GATAAVLAPDSSNASSEPSSU(Iodo-APB)DER
SEPN1	LTGSC(Iodo-APB)SVTQTGVQWC(Carbamidomethyl)SHSSLQPQLPWLNU(Iodo-APB)SSCLSLLR, LTGSC(Iodo-APB)SVTQTGVQWCSHSSLQPQLPWLNU(Iodo-APB)SSC(Iodo-APB)LSLLR, LTGSC(Iodo-APB)SVTQTGVQWCSHSSLQPQLPWLNU(Iodo-APB)SSCLSLLR, LTGSC(Carbamidomethyl)SVTQTGVQWC(Carbamidomethyl)SHSSLQPQLPWLNU(Iodo-APB)SSCLSLLR, LTGSC(Carbamidomethyl)SVTQTGVQWCSHSSLQPQLPWLNU(Iodo-APB)SSC(Carbamidomethyl)LSLLR, LTGSCSVTQTGVQWC(Iodo-APB)SHSS…
SEPP1	AEENITESC(Iodo-APB)QU(Iodo-APB)R, AEENITESC(Carbamidomethyl)QU(Iodo-APB)R, AEENITESCQU(Iodo-APB)R, DQDPMLNSNGSVTVVALLQASU(Iodo-APB)YLC(Iodo-APB)ILQASK, DQDPMLNSNGSVTVVALLQASU(Iodo-APB)YLC(Carbamidomethyl)ILQASK, DQDPMLNSNGSVTVVALLQASU(Iodo-APB)YLCILQASK, ENLPSLC(Iodo-APB)SU(Iodo-APB)QGLR, ENLPSLC(Carbamidomethyl)SU(Iodo-APB)QGLR, ENLPSLCSU(Iodo-APB)QGLR, LPPAAU(Iodo-APB)QISQQLIPTEASASU(Iodo-APB)R…
SEPW1	VVYC(Iodo-APB)GAU(Iodo-APB)GYK, VVYC(Carbamidomethyl)GAU(Iodo-APB)GYK, VVYCGAU(Iodo-APB)GYK
SEPX1	FU(Iodo-APB)IFSSSLK
TXNRD1	SGASILQAGC(Iodo-APB)U(Iodo-APB)G, SGASILQAGC(Carbamidomethyl)U(Iodo-APB)G
TXNRD2	SGLDPTVTGC(Iodo-APB)U(Iodo-APB)G, SGLDPTVTGC(Carbamidomethyl)U(Iodo-APB)G, SGLDPTVTGCU(Iodo-APB)G
DeepSecMS
Identified new selenoprotein	Identified new selenopeptide
ADCK1	GPQPQSHC(Iodo-APB)PCHHPSPPLESSPHTVALVSGPTSU(Iodo-APB)TVA
AMACR	C(Carbamidomethyl)LC(Carbamidomethyl)DSGSDFU(Iodo-APB)GGCSSUSQQGTGLVYHQUGAGR, CLC(Carbamidomethyl)DSGSDFUGGCSSUSQQGTGLVYHQU(Iodo-APB)GAGR
CHRNA10	SU(Iodo-APB)DTU(Iodo-APB)LHNPQGSTHCLHTLTK
GJA5	SDDLSVU(Iodo-APB)PSFM(Oxidation)GGSGPGGNK
HES5	PWU(Iodo-APB)PGGTC(Iodo-APB)GR
HTATIP2	PU(Iodo-APB)PHWR
PRMT2	U(Iodo-APB)TFTPHUPLPSLAGDVR
PTCD3	SSNGSHHSC(Carbamidomethyl)WNHTU(Iodo-APB)ELR
RAB20	M(Oxidation)TPAAECWSGNDGWLU(Iodo-APB)R
RAB24	PNPYFYSC(Iodo-APB)CHHU(Iodo-APB)VSTHLAWGN, PNPYFYSCC(Iodo-APB)HHU(Iodo-APB)VSTHLAWGN
RASSF1	ASGAC(Carbamidomethyl)GMSVHGGPPVLGEU(Iodo-APB)AQR
RUVBL2	GETM(Oxidation)DTSU(Iodo-APB)VGC(Iodo-APB)HPPTPPCFPPEFUHCDSV, GETMDTSU(Iodo-APB)VGC(Carbamidomethyl)HPPTPPC(Carbamidomethyl)FPPEFUHCDSV, GETMDTSU(Iodo-APB)VGC(Carbamidomethyl)HPPTPPCFPPEFUHC(Carbamidomethyl)DSV, GETMDTSU(Iodo-APB)VGCHPPTPPC(Carbamidomethyl)FPPEFUHC(Carbamidomethyl)DSV, GETMDTSU(Iodo-APB)VGCHPPTPPCFPPEFUHC(Iodo-APB)DSV
SCARB1	NEFYHLU(Iodo-APB)K
SESN1	YMTU(Iodo-APB)C(Carbamidomethyl)LSFIK
SULT1C2	M(Oxidation)EGTSINFCMELU(Iodo-APB)AR
THAP6	LDTFC(Iodo-APB)WDCCQESIEQDYISU(Iodo-APB)NNFM(Oxidation)LR, LDTFC(Iodo-APB)WDCCQESIEQDYISU(Iodo-APB)NNFMLR
TMEM51	PPDU(Iodo-APB)M(Oxidation)APLEPR
TOE1	LTWGSSU(Iodo-APB)CNFHLALR
TTC38	AATVHLM(Oxidation)QU(Iodo-APB)ASLAASTLQNLSGGVTASSQLLHR
UHRF2	U(Iodo-APB)SAC(Carbamidomethyl)FHCVVHGGFLDNK
VTI1B	SHU(Iodo-APB)TSIGK

## Sheet: A549 cell
DDA
Identified known selenoprotein	Identified known selenopeptide
SELS	RGPSSGGU(Iodo-APB)G
SEP15	LYAGAILEVC(Carbamidomethyl)GU(Iodo-APB)K, KLYAGAILEVC(Carbamidomethyl)GU(Iodo-APB)K
GPX4	GFVC(Carbamidomethyl)IVTNVASQU(Iodo-APB)GK
GPX2	AVLIENVASLU(Iodo-APB)GTTTR
GPX1	VLLIENVASLU(Iodo-APB)GTTVR
SELM	VETC(Carbamidomethyl)GGU(Iodo-APB)QLNR
SELI	KPNSDU(Iodo-APB)LGMEEK
SELK	GPSPPPMAGGU(Iodo-APB)GR
TXNRD1	RSGASILQAGC(Carbamidomethyl)U(Iodo-APB)G, SGASILQAGC(Carbamidomethyl)U(Iodo-APB)G
TXNRD2	SGLDPTVTGC(Carbamidomethyl)U(Iodo-APB)G
SELT	FQIC(Carbamidomethyl)VSU(Iodo-APB)GYR
C11orf31	LANGGEGMEEATVVIEHC(Carbamidomethyl)TSU(Iodo-APB)R
SEPN1	LVHSILLWGALDDQSC(Carbamidomethyl)U(Iodo-APB)GSGR
DeepSecMS
Identified known selenoprotein	Identified known selenopeptide
C11orf31	LANGGEGM(Oxidation)EEATVVIEHC(Iodo-APB)TSU(Iodo-APB)R, LANGGEGM(Oxidation)EEATVVIEHC(Carbamidomethyl)TSU(Iodo-APB)R, LANGGEGM(Oxidation)EEATVVIEHCTSU(Iodo-APB)R, LANGGEGMEEATVVIEHC(Carbamidomethyl)TSU(Iodo-APB)R, LANGGEGMEEATVVIEHCTSU(Iodo-APB)R
DIO1	PLVLNFGSC(Carbamidomethyl)TU(Iodo-APB)PSFM(Oxidation)FK, PLVLNFGSC(Carbamidomethyl)TU(Iodo-APB)PSFMFK, PLVLNFGSCTU(Iodo-APB)PSFMFK
DIO3	PLVLNFGSC(Carbamidomethyl)TU(Iodo-APB)PPFM(Oxidation)AR, PLVLNFGSCTU(Iodo-APB)PPFM(Oxidation)AR
GPX1	VLLIENVASLU(Iodo-APB)GTTVR
GPX2	AVLIENVASLU(Iodo-APB)GTTTR
GPX4	GFVC(Carbamidomethyl)IVTNVASQU(Iodo-APB)GK
SELI	PNSDU(Iodo-APB)LGM(Oxidation)EEK, PNSDU(Iodo-APB)LGMEEK
SELK	GPSPPPM(Oxidation)AGGU(Iodo-APB)GR, GPSPPPMAGGU(Iodo-APB)GR
SELM	VETC(Iodo-APB)GGU(Iodo-APB)QLNR, VETCGGU(Iodo-APB)QLNR
SELO	PPLWAAELC(Iodo-APB)VTU(Iodo-APB)SS, PPLWAAELC(Carbamidomethyl)VTU(Iodo-APB)SS
SELT	FQIC(Iodo-APB)VSU(Iodo-APB)GYR
SELV	VTYC(Carbamidomethyl)GLU(Iodo-APB)SYSLR, VTYCGLU(Iodo-APB)SYSLR
SEP15	LYAGAILEVC(Carbamidomethyl)GU(Iodo-APB)K, QWEHC(Iodo-APB)U(Iodo-APB)R, QWEHC(Carbamidomethyl)U(Iodo-APB)R
SEPHS2	GATAAVLAPDSSNASSEPSSU(Iodo-APB)DER
SEPN1	LVHSILLWGALDDQSC(Iodo-APB)U(Iodo-APB)GSGR, LVHSILLWGALDDQSC(Carbamidomethyl)U(Iodo-APB)GSGR
SEPP1	AEENITESC(Iodo-APB)QU(Iodo-APB)R, AEENITESC(Carbamidomethyl)QU(Iodo-APB)R, AEENITESCQU(Iodo-APB)R, ENLPSLC(Iodo-APB)SU(Iodo-APB)QGLR, ENLPSLCSU(Iodo-APB)QGLR, LPPAAU(Iodo-APB)QISQQLIPTEASASUR, SU(Iodo-APB)C(Iodo-APB)CHCR, SU(Iodo-APB)C(Carbamidomethyl)CHC(Iodo-APB)R, SU(Iodo-APB)CC(Iodo-APB)HCR, SU(Iodo-APB)CC(Carbamidomethyl)HC(Carbamidomethyl)R, SU(Iodo-APB)CC(Carbamidomethyl)HCR, SU(Iodo-APB)C…
SEPW1	VVYC(Carbamidomethyl)GAU(Iodo-APB)GYK, VVYCGAU(Iodo-APB)GYK
SEPX1	FU(Iodo-APB)IFSSSLK
TXNRD1	SGASILQAGC(Iodo-APB)U(Iodo-APB)G, SGASILQAGCU(Iodo-APB)G
TXNRD2	SGLDPTVTGC(Carbamidomethyl)U(Iodo-APB)G, SGLDPTVTGCU(Iodo-APB)G
DeepSecMS
Identified new selenoprotein	Identified new selenopeptide
ADAMTS6	TC(Iodo-APB)QGHU(Iodo-APB)PTESQR
APLN	GPMPFU(Iodo-APB)SR
BLOC1S2	PESUGUU(Iodo-APB)IVK
C9orf91	SLFDISC(Carbamidomethyl)U(Iodo-APB)PPGLC(Carbamidomethyl)R
CTGF	DINSLDWNLNU(Iodo-APB)FTSHFSVK
FAM117A	TPPSEEPVLFQSSLMVU(Iodo-APB)GSHPC(Carbamidomethyl)PTLP
GMDS	TNPNAU(Iodo-APB)AAPR
INPP5A	CC(Iodo-APB)VVQU(Iodo-APB)R
KCMF1	GNEPPPPPLU(Iodo-APB)UHPNSQTM(Oxidation)SSVLYLPMK
KCTD5	M(Oxidation)U(Iodo-APB)GTQYUQLK, MUGTQYU(Iodo-APB)QLK
KIAA0226	AGSHLLQNUATLU(Iodo-APB)R
MMD2	U(Iodo-APB)GDPDLR
MT1G	CSCC(Iodo-APB)AU(Iodo-APB)CR
NDUFS2	U(Iodo-APB)AGEQR
P4HA3	PCSSSPEDU(Iodo-APB)TVGR
PTCD3	SSNGSHHSCWNHTU(Iodo-APB)ELR
RAB11A	QQC(Carbamidomethyl)GSYSCSTNHU(Iodo-APB)K, QQCGSYSC(Carbamidomethyl)STNHU(Iodo-APB)K, QQCGSYSCSTNHU(Iodo-APB)K
RAB5B	SQC(Carbamidomethyl)C(Iodo-APB)SNU(Iodo-APB)GGG
RAD51AP1	PLHPNATSTU(Iodo-APB)VWYR
SLC2A8	U(Iodo-APB)QPLTR
SP110	DVLGFHEANDGGFWTLPU(Iodo-APB)PCSVK
TMCC1	VEU(Iodo-APB)IC(Iodo-APB)LHLE
TOE1	LLYPSVU(Iodo-APB)GTSK
TSPAN14	AGHHFU(Iodo-APB)GAELR
ZNF75D	EACLVSPNU(Iodo-APB)GK
ZNF776	STLIQHSU(Iodo-APB)DHTGK

## Sheet: HepG2 cell
DDA
Identified known selenoprotein	Identified known selenopeptide
SELS	RGPSSGGU(Iodo-APB)G
SEP15	LYAGAILEVC(Carbamidomethyl)GU(Iodo-APB)K, KLYAGAILEVC(Carbamidomethyl)GU(Iodo-APB)K
GPX4	GFVC(Carbamidomethyl)IVTNVASQU(Iodo-APB)GK, GFVC(Iodo-APB)IVTNVASQU(Iodo-APB)GK
GPX2	AVLIENVASLU(Iodo-APB)GTTTR
GPX1	VLLIENVASLU(Iodo-APB)GTTVR
SEPP1	TGSAITU(Iodo-APB)QC(Carbamidomethyl)K, AEENITESC(Carbamidomethyl)QU(Iodo-APB)R, SU(Iodo-APB)C(Carbamidomethyl)C(Carbamidomethyl)HC(Carbamidomethyl)R, ENLPSLC(Carbamidomethyl)SU(Iodo-APB)QGLR
SELM	VETC(Carbamidomethyl)GGU(Iodo-APB)QLNR
SELK	GPSPPPMAGGU(Iodo-APB)GR, GPSPPPM(Oxidation)AGGU(Iodo-APB)GR
TXNRD1	RSGASILQAGC(Carbamidomethyl)U(Iodo-APB)G, SGASILQAGC(Carbamidomethyl)U(Iodo-APB)G
TXNRD2	SGLDPTVTGC(Carbamidomethyl)U(Iodo-APB)G
SELT	FQIC(Carbamidomethyl)VSU(Iodo-APB)GYR
C11orf31	LANGGEGMEEATVVIEHC(Carbamidomethyl)TSU(Iodo-APB)R
SEPN1	LVHSILLWGALDDQSC(Carbamidomethyl)U(Iodo-APB)GSGR
DeepSecMS
Identified known selenoprotein	Identified known selenopeptide
C11orf31	LANGGEGM(Oxidation)EEATVVIEHC(Carbamidomethyl)TSU(Iodo-APB)R, LANGGEGMEEATVVIEHC(Iodo-APB)TSU(Iodo-APB)R
DIO1	PLVLNFGSC(Iodo-APB)TU(Iodo-APB)PSFMFK, PLVLNFGSC(Carbamidomethyl)TU(Iodo-APB)PSFMFK
DIO2	PLVVNFGSATU(Iodo-APB)PPFTSQLPAFR
DIO3	PLVLNFGSC(Iodo-APB)TU(Iodo-APB)PPFMAR, PLVLNFGSCTU(Iodo-APB)PPFMAR
GPX1	VLLIENVASLU(Iodo-APB)GTTVR
GPX2	AVLIENVASLU(Iodo-APB)GTTTR
GPX4	GFVC(Iodo-APB)IVTNVASQU(Iodo-APB)GK, GFVC(Carbamidomethyl)IVTNVASQU(Iodo-APB)GK, GFVCIVTNVASQU(Iodo-APB)GK
GPX6	HVLFVNVAAYU(Iodo-APB)GLAAQYPELNALQEELK
SELI	PNSDU(Iodo-APB)LGM(Oxidation)EEK
SELK	GPSPPPM(Oxidation)AGGU(Iodo-APB)GR, GPSPPPMAGGU(Iodo-APB)GR
SELM	VETC(Iodo-APB)GGU(Iodo-APB)QLNR, VETC(Carbamidomethyl)GGU(Iodo-APB)QLNR
SELO	PPLWAAELC(Iodo-APB)VTU(Iodo-APB)SS
SELV	VTYC(Iodo-APB)GLU(Iodo-APB)SYSLR, VTYC(Carbamidomethyl)GLU(Iodo-APB)SYSLR, VTYCGLU(Iodo-APB)SYSLR
SEP15	LYAGAILEVC(Carbamidomethyl)GU(Iodo-APB)K, QWEHC(Iodo-APB)U(Iodo-APB)R, QWEHC(Carbamidomethyl)U(Iodo-APB)R, QWEHCU(Iodo-APB)R
SEPN1	LTGSC(Carbamidomethyl)SVTQTGVQWC(Carbamidomethyl)SHSSLQPQLPWLNU(Iodo-APB)SSCLSLLR, LTGSC(Carbamidomethyl)SVTQTGVQWCSHSSLQPQLPWLNU(Iodo-APB)SSCLSLLR
SEPP1	AEENITESC(Iodo-APB)QU(Iodo-APB)R, AEENITESC(Carbamidomethyl)QU(Iodo-APB)R, AEENITESCQU(Iodo-APB)R, ENLPSLC(Iodo-APB)SU(Iodo-APB)QGLR, ENLPSLC(Carbamidomethyl)SU(Iodo-APB)QGLR, LPPAAUQISQQLIPTEASASU(Iodo-APB)R, SU(Iodo-APB)C(Iodo-APB)C(Iodo-APB)HCR, SU(Iodo-APB)C(Iodo-APB)CHC(Iodo-APB)R, SU(Iodo-APB)C(Iodo-APB)CHCR, SU(Iodo-APB)C(Carbamidomethyl)CHC(Iodo-APB)R, SU(Iodo-APB)CC(Carbamidomethyl)HCR, …
SEPW1	VVYC(Iodo-APB)GAU(Iodo-APB)GYK, VVYC(Carbamidomethyl)GAU(Iodo-APB)GYK
SEPX1	FU(Iodo-APB)IFSSSLK
TXNRD1	SGASILQAGC(Iodo-APB)U(Iodo-APB)G, SGASILQAGC(Carbamidomethyl)U(Iodo-APB)G, SGASILQAGCU(Iodo-APB)G
TXNRD2	SGLDPTVTGC(Iodo-APB)U(Iodo-APB)G
DeepSecMS
Identified new selenoprotein	Identified new selenopeptide
TSPAN14	AGHHFU(Iodo-APB)GAELR
KIAA0226	AGSHLLQNU(Iodo-APB)ATLU(Iodo-APB)R
CNP	ALCLILVLU(Iodo-APB)HFFFFFFYSK
MPPE1	AQEMELWAEIMLESSGUUDQLQAVSLHSTEILNHU(Iodo-APB)NE
GPR162	AU(Iodo-APB)VSNTSFWPR
MT1G	C(Iodo-APB)SCCAU(Iodo-APB)CR
OIP5	C(Iodo-APB)SFYLPLGU(Iodo-APB)FSK
GLT25D1	DELU(Iodo-APB)GVAAR
LCN15	EAPU(Iodo-APB)HLR
DFNA5	EHSU(Iodo-APB)C(Iodo-APB)HMUTR, EHSU(Iodo-APB)C(Carbamidomethyl)HMU(Iodo-APB)TR, EHSUC(Iodo-APB)HM(Oxidation)U(Iodo-APB)TR, EHSUC(Iodo-APB)HMU(Iodo-APB)TR
ATP6V0A1	FEEU(Iodo-APB)VPVR
CYP26A1	FTHFHGEIU(Iodo-APB)U(Iodo-APB)AU(Iodo-APB)MFK, FTHFHGEIUU(Iodo-APB)AU(Iodo-APB)M(Oxidation)FK, FTHFHGEIUU(Iodo-APB)AUM(Oxidation)FK
THAP11	HGM(Oxidation)U(Iodo-APB)TGAPAAC(Carbamidomethyl)WTPR
ABCD4	HIDPVQEPHGSC(Carbamidomethyl)AGPLAVVGU(Iodo-APB)AQV
NCK1	HLSUYC(Iodo-APB)U(Iodo-APB)PEVTAV
CYTH1	HU(Iodo-APB)AC(Carbamidomethyl)SQGR
OTUB2	HU(Iodo-APB)LILGHAVEPVT
GXYLT2	HVIIHVGPNQMHU(Iodo-APB)IFC(Carbamidomethyl)LVASQLGVLU(Iodo-APB)PR
DYNC2LI1	IILUINYC(Carbamidomethyl)GNMU(Iodo-APB)R
GMPPB	IIM(Oxidation)U(Iodo-APB)GDAVGLAEPR
E2F2	LC(Carbamidomethyl)GEIU(Iodo-APB)M(Oxidation)VR
LGMN	LSMDHVC(Carbamidomethyl)LGHYU(Iodo-APB)R
OBFC1	LU(Iodo-APB)LSASC(Iodo-APB)R
C6orf120	LVLEILFU(Iodo-APB)VVDHTLGYK
EIF3F	LVNLU(Iodo-APB)MDPK
XRCC6	MC(Iodo-APB)FSU(Iodo-APB)AR
MCM2	MILQQFU(Iodo-APB)GPMPSIR
RGL2	NPALWELVSYNQVGYLC(Iodo-APB)IASHLPU(Iodo-APB)VQHTGSAGK
ABHD6	PQPU(Iodo-APB)NLPUSLQVHVTEK
HTATIP2	PU(Iodo-APB)PHWR
FAM18B1	QNTGDDQTSU(Iodo-APB)IEK
WIPI1	QSU(Iodo-APB)U(Iodo-APB)EAHLR
RAB20	SGC(Iodo-APB)C(Carbamidomethyl)AU(Iodo-APB)LSR
ADAMTS6	TC(Carbamidomethyl)QGHU(Iodo-APB)PTESQR
DHX29	TENNU(Iodo-APB)NU(Iodo-APB)NSWSTALK
UGT8	U(Iodo-APB)ANSPGDR
ZFYVE19	U(Iodo-APB)EAU(Iodo-APB)WGETR
NT5DC2	U(Iodo-APB)GHLYC(Iodo-APB)LGQALSPSCPIHPDK
ADAP2	U(Iodo-APB)PINUGTGC(Iodo-APB)HUTPGTPC(Carbamidomethyl)GK, U(Iodo-APB)PINUGTGC(Carbamidomethyl)HUTPGTPC(Iodo-APB)GK, U(Iodo-APB)PINUGTGC(Carbamidomethyl)HUTPGTPC(Carbamidomethyl)GK, UPINUGTGC(Carbamidomethyl)HU(Iodo-APB)TPGTPC(Carbamidomethyl)GK
WDR24	WLEGSSHCPAGC(Carbamidomethyl)GHLCEYSU(Iodo-APB)R
PADI3	WWNM(Oxidation)VPU(Iodo-APB)DSSHPPSC(Carbamidomethyl)PPGAGIGPGGGDR
STXBP5L	WYQFU(Iodo-APB)LLK

## Sheet: MCF7 cell
DDA
Identified known selenoprotein	Identified known selenopeptide
SELS	RGPSSGGU(Iodo-APB)G
SEP15	LYAGAILEVC(Carbamidomethyl)GU(Iodo-APB)K, KLYAGAILEVC(Carbamidomethyl)GU(Iodo-APB)K
GPX4	GFVC(Carbamidomethyl)IVTNVASQU(Iodo-APB)GK
SEPN1	LVHSILLWGALDDQSC(Carbamidomethyl)U(Iodo-APB)GSGR
GPX1	VLLIENVASLU(Iodo-APB)GTTVR
SELM	VETC(Carbamidomethyl)GGU(Iodo-APB)QLNR
SEPW1	VVYC(Carbamidomethyl)GAU(Iodo-APB)GYK
TXNRD1	RSGASILQAGC(Carbamidomethyl)U(Iodo-APB)G, SGASILQAGC(Carbamidomethyl)U(Iodo-APB)G
TXNRD2	SGLDPTVTGC(Carbamidomethyl)U(Iodo-APB)G
SELT	FQIC(Carbamidomethyl)VSU(Iodo-APB)GYR
SELO	SYSSKPPLWAAELC(Carbamidomethyl)VTU(Iodo-APB)SS
DeepSecMS
Identified known selenoprotein	Identified known selenopeptide
C11orf31	LANGGEGM(Oxidation)EEATVVIEHC(Carbamidomethyl)TSU(Iodo-APB)R, LANGGEGMEEATVVIEHCTSU(Iodo-APB)R
DIO1	PLVLNFGSC(Iodo-APB)TU(Iodo-APB)PSFM(Oxidation)FK, PLVLNFGSC(Iodo-APB)TU(Iodo-APB)PSFMFK, PLVLNFGSC(Carbamidomethyl)TU(Iodo-APB)PSFMFK, PLVLNFGSCTU(Iodo-APB)PSFMFK
DIO3	PLVLNFGSC(Iodo-APB)TU(Iodo-APB)PPFM(Oxidation)AR, PLVLNFGSC(Carbamidomethyl)TU(Iodo-APB)PPFMAR
GPX2	AVLIENVASLU(Iodo-APB)GTTTR
GPX4	GFVC(Iodo-APB)IVTNVASQU(Iodo-APB)GK, GFVC(Carbamidomethyl)IVTNVASQU(Iodo-APB)GK
GPX6	HVLFVNVAAYU(Iodo-APB)GLAAQYPELNALQEELK
SELI	PNSDU(Iodo-APB)LGM(Oxidation)EEK, PNSDU(Iodo-APB)LGMEEK
SELK	GPSPPPM(Oxidation)AGGU(Iodo-APB)GR
SELM	VETC(Iodo-APB)GGU(Iodo-APB)QLNR, VETCGGU(Iodo-APB)QLNR
SELO	PPLWAAELC(Iodo-APB)VTU(Iodo-APB)SS
SELS	GPSSGGU(Iodo-APB)G
SELT	FQIC(Carbamidomethyl)VSU(Iodo-APB)GYR
SELV	VTYC(Carbamidomethyl)GLU(Iodo-APB)SYSLR
SEP15	LYAGAILEVC(Carbamidomethyl)GU(Iodo-APB)K, QWEHC(Iodo-APB)U(Iodo-APB)R, QWEHC(Carbamidomethyl)U(Iodo-APB)R, QWEHCU(Iodo-APB)R
SEPP1	AEENITESC(Carbamidomethyl)QU(Iodo-APB)R, DQDPM(Oxidation)LNSNGSVTVVALLQASU(Iodo-APB)YLC(Carbamidomethyl)ILQASK, ENLPSLC(Iodo-APB)SU(Iodo-APB)QGLR, ENLPSLC(Carbamidomethyl)SU(Iodo-APB)QGLR, ENLPSLCSU(Iodo-APB)QGLR, LPPAAU(Iodo-APB)QISQQLIPTEASASU(Iodo-APB)R, LPPAAU(Iodo-APB)QISQQLIPTEASASUR, SU(Iodo-APB)C(Carbamidomethyl)CHCR, SU(Iodo-APB)CC(Iodo-APB)HCR, SU(Iodo-APB)CCHC(Iodo-APB)R, SU(Iodo-APB)C…
SEPW1	VVYC(Carbamidomethyl)GAU(Iodo-APB)GYK
SEPX1	FU(Iodo-APB)IFSSSLK
TXNRD1	SGASILQAGC(Iodo-APB)U(Iodo-APB)G, SGASILQAGC(Carbamidomethyl)U(Iodo-APB)G, SGASILQAGCU(Iodo-APB)G
TXNRD2	SGLDPTVTGC(Carbamidomethyl)U(Iodo-APB)G
DeepSecMS
Identified new selenoprotein	Identified new selenopeptide
TSPAN14	AGHHFU(Iodo-APB)GAELR
HES5	AHLLPSVU(Iodo-APB)PHGVVLCLHLSK, PWU(Iodo-APB)PGGTC(Carbamidomethyl)GR
TDP1	APDTHGNMWVPSUESU(Iodo-APB)GTVK
INPP5A	C(Iodo-APB)CVVQU(Iodo-APB)R
MYO19	C(Carbamidomethyl)TU(Iodo-APB)TTVTAPAFDPEPR
MT1G	CSC(Iodo-APB)CAU(Iodo-APB)C(Carbamidomethyl)R
C11orf75	CSC(Carbamidomethyl)CU(Iodo-APB)AVSR
ZNF434	DALU(Iodo-APB)VCR
SOWAHB	EEYSDU(Iodo-APB)GGSLC(Carbamidomethyl)PTC(Carbamidomethyl)R
DFNA5	EHSUC(Iodo-APB)HMU(Iodo-APB)TR
AQP3	EQIU(Iodo-APB)VGR, GHLPTPLPWPU(Iodo-APB)ASTDCPR
RASL11B	EVLFUAGGQDU(Iodo-APB)UGLK
SLC25A19	FSLHU(Iodo-APB)EVPSGPSLQASC(Carbamidomethyl)PK
CYP26A1	FTHFHGEIU(Iodo-APB)U(Iodo-APB)AU(Iodo-APB)MFK, FTHFHGEIUU(Iodo-APB)AU(Iodo-APB)MFK
LZTR1	GC(Iodo-APB)GAPNSLIHU(Iodo-APB)R
B3GAT1	GFTDPSVEIU(Iodo-APB)ASGC(Iodo-APB)R
PVRL4	GHLVU(Iodo-APB)PR
RALGDS	GIFU(Iodo-APB)GHPPR
KCMF1	GNEPPPPPLU(Iodo-APB)UHPNSQTMSSVLYLPM(Oxidation)K
GPATCH4	GU(Iodo-APB)EGWR
L3MBTL4	GU(Iodo-APB)MGSLNFLWHQDLR
ZNF829	HEGIHTGU(Iodo-APB)MTVK
NCK1	HLSU(Iodo-APB)YC(Carbamidomethyl)U(Iodo-APB)PEVTAV, HLSU(Iodo-APB)YC(Carbamidomethyl)UPEVTAV
FST	HSGSCNU(Iodo-APB)ICP
CYTH1	HU(Iodo-APB)AC(Iodo-APB)SQGR
RNF34	HWSM(Oxidation)PU(Iodo-APB)AC(Carbamidomethyl)LPVDTUASR
POLR2H	LAFU(Iodo-APB)TSPEASLSAK
PPP3CB	LEGPGTC(Iodo-APB)AIU(Iodo-APB)
LGMN	LFQVU(Iodo-APB)APHR
SUMF1	LPTMDU(Iodo-APB)QPR, VU(Iodo-APB)PTLGFSQNFER
KCTD5	M(Oxidation)UGTQYU(Iodo-APB)QLK
STXBP5L	MFHLQSIU(Iodo-APB)NFHK
MCM2	MILQQFU(Iodo-APB)GPM(Oxidation)PSIR
SNX33	MYDNLU(Iodo-APB)PR
CTGF	MYGDM(Oxidation)AU(Iodo-APB)SQR
SCARB1	NEFYHLU(Iodo-APB)K
FAHD2B	PDIGU(Iodo-APB)GHLLPLSLAQGK
OIP5	PENU(Iodo-APB)SC(Iodo-APB)TK
BLOC1S2	PESU(Iodo-APB)GU(Iodo-APB)UIVK, PESU(Iodo-APB)GUU(Iodo-APB)IVK, LEDC(Carbamidomethyl)GYSU(Iodo-APB)TFFETESLR
RAD51AP1	PLHPNATSTU(Iodo-APB)VWYR
CDCA4	SDLGELDHVVEILVETU(Iodo-APB)AGALSAHSR
SPTBN5	SDPU(Iodo-APB)GEPQC(Iodo-APB)NTK
ADAMTS6	TC(Iodo-APB)QGHU(Iodo-APB)PTESQR, TCQGHU(Iodo-APB)PTESQR
NT5DC2	U(Iodo-APB)GHLYC(Iodo-APB)LGQALSPSCPIHPDK
ADAP2	UPINU(Iodo-APB)GTGC(Iodo-APB)HUTPGTPC(Carbamidomethyl)GK, UPINUGTGC(Iodo-APB)HU(Iodo-APB)TPGTPC(Carbamidomethyl)GK
RMND1	VFFU(Iodo-APB)SSDNQSVTAR
AMACR	VUUTSQSDEHGU(Iodo-APB)LAR
FAM86C1	WQSU(Iodo-APB)TSHC(Iodo-APB)R
PADI3	WWNMVPU(Iodo-APB)DSSHPPSCPPGAGIGPGGGDR
SPSB2	YLLYQUALU(Iodo-APB)YHR
