# Supplementary material for: DeepSecMS Advances DIA‐Based Selenoproteome Profiling Through Cys‐to‐Sec Proxy Training
Source: Adv Sci (Weinh). 2025 Jul 22;12(38):e04109. doi: 10.1002/advs.202504109 (PMC12520545; doi:10.1002/advs.202504109)
Supplement: Supplementary file 6 — Supplementary Table 5 [file ADVS-12-e04109-s003.zip]

Archive with 1 entries (1 files):
- Table S5.txt
