# Supplementary material for: DeepSecMS Advances DIA‐Based Selenoproteome Profiling Through Cys‐to‐Sec Proxy Training
Source: Adv Sci (Weinh). 2025 Jul 22;12(38):e04109. doi: 10.1002/advs.202504109 (PMC12520545; doi:10.1002/advs.202504109)
Supplement: Supplementary file 7 — Supplementary Table 6 [file ADVS-12-e04109-s004.xlsx]

## Sheet: Brain
DDA
Identified known selenoprotein	Identified known selenopeptide
GPX1	VLLIENVASLU(Iodo-APB)GTTIR
GPX	GFVC(Carbamidomethyl)IVTNVASQU(Iodo-APB)GK
SEL15	KLYAGAILEVC(Carbamidomethyl)GU(Iodo-APB)K, LYAGAILEVC(Carbamidomethyl)GU(Iodo-APB)K
SELH	LAEGATVVIEHC(Carbamidomethyl)TSU(Iodo-APB)R
SELK	GPSPPPMAGGU(Iodo-APB)GR
SELM	GRVETC(Carbamidomethyl)GGU(Iodo-APB)QLNR, VETC(Carbamidomethyl)GGU(Iodo-APB)QLNR
SELN	LVHSILLWGALDDQSC(Carbamidomethyl)U(Iodo-APB)GSGR
SELO	STEEQSSYSNRPPLWAAELC(Carbamidomethyl)VTU(Iodo-APB)SS
SELP	QGHLESU(Iodo-APB)DTTASEGLHLSLAQR, VTVVALLQASU(Iodo-APB)YLC(Carbamidomethyl)LLQASR
SELR1	FU(Iodo-APB)IFSSSLK
SELT	FQIC(Carbamidomethyl)VSU(Iodo-APB)GYR
SELW	VVYC(Carbamidomethyl)GAU(Iodo-APB)GYKPK, VVYC(Carbamidomethyl)GAU(Iodo-APB)GYK
TR1	RSGGDILQSGC(Carbamidomethyl)U(Iodo-APB)G, SGGDILQSGC(Carbamidomethyl)U(Iodo-APB)G
TR2	RSGLEPTVTGC(Carbamidomethyl)U(Iodo-APB)G, SGLEPTVTGC(Carbamidomethyl)U(Iodo-APB)G
DeepSecMS
Identified known selenoprotein	Identified known selenopeptide
DI1	PLVLNFGSC(Iodo-APB)TU(Iodo-APB)PSFLLK, PLVLNFGSC(Carbamidomethyl)TU(Iodo-APB)PSFLLK, PLVLNFGSCTU(Iodo-APB)PSFLLK
DI2	PLVVNFGSATU(Iodo-APB)PPFTR
DI3	PLVLNFGSC(Iodo-APB)TU(Iodo-APB)PPFM(Oxidation)AR, PLVLNFGSC(Iodo-APB)TU(Iodo-APB)PPFMAR, PLVLNFGSC(Carbamidomethyl)TU(Iodo-APB)PPFM(Oxidation)AR, PLVLNFGSC(Carbamidomethyl)TU(Iodo-APB)PPFMAR, PLVLNFGSCTU(Iodo-APB)PPFM(Oxidation)AR
GPX	GFVC(Iodo-APB)IVTNVASQU(Iodo-APB)GK, GFVC(Carbamidomethyl)IVTNVASQU(Iodo-APB)GKTDVNYTQLVDLHAR, GFVCIVTNVASQU(Iodo-APB)GK
GPX1	GKVLLIENVASLU(Iodo-APB)GTTIR, VLLIENVASLU(Iodo-APB)GTTIR, VLLIENVASLU(Iodo-APB)GTTIRDYTEM(Oxidation)NDLQK, VLLIENVASLU(Iodo-APB)GTTIRDYTEMNDLQK
GPX2	AVLIENVASLU(Iodo-APB)GTTTR
SEL15	KLYAGAILEVC(Carbamidomethyl)GU(Iodo-APB)K, LYAGAILEVC(Iodo-APB)GU(Iodo-APB)K, LYAGAILEVC(Carbamidomethyl)GU(Iodo-APB)K
SELH	LAEGATVVIEHC(Iodo-APB)TSU(Iodo-APB)R, LAEGATVVIEHC(Carbamidomethyl)TSU(Iodo-APB)R
SELI	KPNSDU(Iodo-APB)LGMEEQNIGL
SELK	GPSPPPM(Oxidation)AGGU(Iodo-APB)GR, GPSPPPMAGGU(Iodo-APB)GR
SELM	GRVETC(Carbamidomethyl)GGU(Iodo-APB)QLNR, VETC(Iodo-APB)GGU(Iodo-APB)QLNR
SELN	LVHSILLWGALDDQSC(Iodo-APB)U(Iodo-APB)GSGR, LVHSILLWGALDDQSCU(Iodo-APB)GSGR
SELO	PPLWAAELC(Iodo-APB)VTU(Iodo-APB)SS, PPLWAAELCVTU(Iodo-APB)SS, STEEQSSYSNRPPLWAAELC(Carbamidomethyl)VTU(Iodo-APB)SS
SELP	SGSAIAU(Iodo-APB)QC(Iodo-APB)AENLPSLC(Iodo-APB)SUQGLFAEEK, SGSAIAU(Iodo-APB)QC(Iodo-APB)AENLPSLCSUQGLFAEEK, SGSAIAU(Iodo-APB)QC(Carbamidomethyl)AENLPSLC(Iodo-APB)SUQGLFAEEK, SGSAIAU(Iodo-APB)QC(Carbamidomethyl)AENLPSLC(Carbamidomethyl)SU(Carbamidomethyl)QGLFAEEK, SGSAIAU(Iodo-APB)QC(Carbamidomethyl)AENLPSLC(Carbamidomethyl)SUQGLFAEEK, SGSAIAU(Iodo-APB)QC(Carbamidomethyl)AENLPSLCSU(Iodo-APB)QGLFAE…
SELS	GPSSGGU(Iodo-APB)N
SELT	FQIC(Iodo-APB)VSU(Iodo-APB)GYR, FQIC(Carbamidomethyl)VSU(Iodo-APB)GYR
SELW	AALAQC(Iodo-APB)QU(Iodo-APB)ALEAGSU(Iodo-APB)K, AALAQC(Iodo-APB)QU(Iodo-APB)ALEAGSUK, AALAQC(Carbamidomethyl)QU(Iodo-APB)ALEAGSU(Iodo-APB)K, AALAQC(Carbamidomethyl)QUALEAGSU(Iodo-APB)K, DU(Iodo-APB)NVLDLWSFLDVPAATK, VVYC(Iodo-APB)GAU(Iodo-APB)GYK, VVYC(Carbamidomethyl)GAU(Iodo-APB)GYK, VVYCGAU(Iodo-APB)GYK
SELV	VM(Oxidation)YC(Iodo-APB)GLU(Iodo-APB)SYGLR, VM(Oxidation)YC(Carbamidomethyl)GLU(Iodo-APB)SYGLR, VM(Oxidation)YCGLU(Iodo-APB)SYGLR, VMYC(Iodo-APB)GLU(Iodo-APB)SYGLR, VMYC(Carbamidomethyl)GLU(Iodo-APB)SYGLR
SPS2	DFFFFFFLHU(Iodo-APB)VDSFLHR
TR1	SGGDILQSGC(Carbamidomethyl)U(Iodo-APB)G, SGGDILQSGCU(Iodo-APB)G

## Sheet: Heart
DDA
Identified known selenoprotein	Identified known selenopeptide
GPX1	VLLIENVASLU(Iodo-APB)GTTIR
GPX	GFVC(Carbamidomethyl)IVTNVASQU(Iodo-APB)GK, YRGFVC(Iodo-APB)IVTNVASQU(Iodo-APB)GK
SEL15	LYAGAILEVC(Carbamidomethyl)GU(Iodo-APB)K, KLYAGAILEVC(Carbamidomethyl)GU(Iodo-APB)K
SELH	LAEGATVVIEHC(Carbamidomethyl)TSU(Iodo-APB)R
SELK	GPSPPPMAGGU(Iodo-APB)GR
SELM	VETC(Carbamidomethyl)GGU(Iodo-APB)QLNR
SELO	STEEQSSYSNRPPLWAAELC(Carbamidomethyl)VTU(Iodo-APB)SS
SELP	QGHLESU(Iodo-APB)DTTASEGLHLSLAQR, VTVVALLQASU(Iodo-APB)YLC(Carbamidomethyl)LLQASR, SPPAAU(Iodo-APB)QNQPMNPMEANPNU(Carbamidomethyl)SU(Carbamidomethyl)DNQTR
SELR1	FU(Iodo-APB)IFSSSLK
SELT	FQIC(Carbamidomethyl)VSU(Iodo-APB)GYR
SELW	VVYC(Carbamidomethyl)GAU(Iodo-APB)GYKPK, VVYC(Carbamidomethyl)GAU(Iodo-APB)GYK
TR1	RSGGDILQSGC(Carbamidomethyl)U(Iodo-APB)G, SGGDILQSGC(Carbamidomethyl)U(Iodo-APB)G
TR2	RSGLEPTVTGC(Carbamidomethyl)U(Iodo-APB)G, SGLEPTVTGC(Carbamidomethyl)U(Iodo-APB)G
DeepSecMS
Identified known selenoprotein	Identified known selenopeptide
DI1	PLVLNFGSC(Iodo-APB)TU(Iodo-APB)PSFLLK, PLVLNFGSC(Carbamidomethyl)TU(Iodo-APB)PSFLLK, PLVLNFGSCTU(Iodo-APB)PSFLLK
DI2	PLVVNFGSATU(Iodo-APB)PPFTR
DI3	PLVLNFGSC(Iodo-APB)TU(Iodo-APB)PPFM(Oxidation)AR, PLVLNFGSC(Carbamidomethyl)TU(Iodo-APB)PPFM(Oxidation)AR, PLVLNFGSC(Carbamidomethyl)TU(Iodo-APB)PPFMAR, PLVLNFGSCTU(Iodo-APB)PPFM(Oxidation)AR
GPX	GFVC(Iodo-APB)IVTNVASQU(Iodo-APB)GK, GFVC(Carbamidomethyl)IVTNVASQU(Iodo-APB)GK, GFVC(Carbamidomethyl)IVTNVASQU(Iodo-APB)GKTDVNYTQLVDLHAR, GFVCIVTNVASQU(Iodo-APB)GK, YRGFVC(Iodo-APB)IVTNVASQU(Iodo-APB)GK
GPX1	VLLIENVASLU(Iodo-APB)GTTIR, VLLIENVASLU(Iodo-APB)GTTIRDYTEMNDLQK
GPX2	AVLIENVASLU(Iodo-APB)GTTTR
SEL15	KLYAGAILEVC(Carbamidomethyl)GU(Iodo-APB)K, LYAGAILEVC(Iodo-APB)GU(Iodo-APB)K, LYAGAILEVC(Carbamidomethyl)GU(Iodo-APB)K
SELH	LAEGATVVIEHC(Carbamidomethyl)TSU(Iodo-APB)R, LAEGATVVIEHCTSU(Iodo-APB)R
SELI	KPNSDU(Iodo-APB)LGMEEQNIGL, PNSDU(Iodo-APB)LGMEEQNIGL
SELK	GPSPPPM(Oxidation)AGGU(Iodo-APB)GR, GPSPPPMAGGU(Iodo-APB)GR
SELM	GRVETC(Carbamidomethyl)GGU(Iodo-APB)QLNR, VETC(Iodo-APB)GGU(Iodo-APB)QLNR, VETC(Carbamidomethyl)GGU(Iodo-APB)QLNR
SELN	LVHSILLWGALDDQSC(Carbamidomethyl)U(Iodo-APB)GSGR
SELO	PPLWAAELC(Iodo-APB)VTU(Iodo-APB)SS, PPLWAAELC(Carbamidomethyl)VTU(Iodo-APB)SS, STEEQSSYSNRPPLWAAELC(Carbamidomethyl)VTU(Iodo-APB)SS
SELP	QGHLESU(Iodo-APB)DTTASEGLHLSLAQR, SGSAIAU(Iodo-APB)QC(Iodo-APB)AENLPSLCSU(Iodo-APB)QGLFAEEK, SGSAIAU(Iodo-APB)QC(Iodo-APB)AENLPSLCSUQGLFAEEK, SGSAIAU(Iodo-APB)QC(Carbamidomethyl)AENLPSLC(Carbamidomethyl)SU(Carbamidomethyl)QGLFAEEK, SGSAIAU(Iodo-APB)QC(Carbamidomethyl)AENLPSLC(Carbamidomethyl)SUQGLFAEEK, SGSAIAU(Iodo-APB)QCAENLPSLC(Iodo-APB)SU(Iodo-APB)QGLFAEEK, SGSAIAU(Iodo-APB)QCAENLPSLC(Iodo-AP…
SELT	FQIC(Iodo-APB)VSU(Iodo-APB)GYR, FQIC(Carbamidomethyl)VSU(Iodo-APB)GYR
SELV	VM(Oxidation)YC(Iodo-APB)GLU(Iodo-APB)SYGLR, VM(Oxidation)YC(Carbamidomethyl)GLU(Iodo-APB)SYGLR, VMYC(Iodo-APB)GLU(Iodo-APB)SYGLR
SELW	AALAQC(Iodo-APB)QU(Iodo-APB)ALEAGSU(Iodo-APB)K, AALAQC(Iodo-APB)QU(Iodo-APB)ALEAGSUK, AALAQC(Iodo-APB)QUALEAGSU(Iodo-APB)K, AALAQC(Carbamidomethyl)QUALEAGSU(Iodo-APB)K, AALAQCQU(Iodo-APB)ALEAGSU(Iodo-APB)K, DU(Iodo-APB)NVLDLWSFLDVPAATK, VVYC(Iodo-APB)GAU(Iodo-APB)GYK, VVYC(Carbamidomethyl)GAU(Iodo-APB)GYK, VVYC(Carbamidomethyl)GAU(Iodo-APB)GYKPK
SPS2	DFFFFFFLHU(Iodo-APB)VDSFLHR
TR1	SGGDILQSGC(Iodo-APB)U(Iodo-APB)G, SGGDILQSGC(Carbamidomethyl)U(Iodo-APB)G
TR2	SGLEPTVTGC(Carbamidomethyl)U(Iodo-APB)G

## Sheet: Kidney
DDA
Identified known selenoprotein	Identified known selenopeptide
DI1	PLVLNFGSC(Carbamidomethyl)TU(Iodo-APB)PSFLLK
GPX1	VLLIENVASLU(Iodo-APB)GTTIR, VLLIENVASLU(Iodo-APB)GTTIRDYTEMNDLQK, GKVLLIENVASLU(Iodo-APB)GTTIR
GPX	GFVC(Carbamidomethyl)IVTNVASQU(Iodo-APB)GK
SEL15	LYAGAILEVC(Carbamidomethyl)GU(Iodo-APB)K, KLYAGAILEVC(Carbamidomethyl)GU(Iodo-APB)K
SELH	LAEGATVVIEHC(Carbamidomethyl)TSU(Iodo-APB)R
SELK	GPSPPPMAGGU(Iodo-APB)GR
SELM	VETC(Carbamidomethyl)GGU(Iodo-APB)QLNR
SELO	STEEQSSYSNRPPLWAAELC(Carbamidomethyl)VTU(Iodo-APB)SS
SELP	QGHLESU(Iodo-APB)DTTASEGLHLSLAQR, VTVVALLQASU(Iodo-APB)YLC(Carbamidomethyl)LLQASR
SELR1	FU(Iodo-APB)IFSSSLK
SELT	FQIC(Carbamidomethyl)VSU(Iodo-APB)GYR
SELW	VVYC(Carbamidomethyl)GAU(Iodo-APB)GYKPK, VVYC(Carbamidomethyl)GAU(Iodo-APB)GYK
TR1	RSGGDILQSGC(Carbamidomethyl)U(Iodo-APB)G, SGGDILQSGC(Carbamidomethyl)U(Iodo-APB)G
TR2	RSGLEPTVTGC(Carbamidomethyl)U(Iodo-APB)G, SGLEPTVTGC(Carbamidomethyl)U(Iodo-APB)G
DeepSecMS
Identified known selenoprotein	Identified known selenopeptide
DI1	PLVLNFGSC(Carbamidomethyl)TU(Iodo-APB)PSFLLK
DI2	PLVVNFGSATU(Iodo-APB)PPFTR
DI3	PLVLNFGSC(Carbamidomethyl)TU(Iodo-APB)PPFM(Oxidation)AR, PLVLNFGSC(Carbamidomethyl)TU(Iodo-APB)PPFMAR, PLVLNFGSCTU(Iodo-APB)PPFM(Oxidation)AR
GPX	GFVC(Iodo-APB)IVTNVASQU(Iodo-APB)GK, GFVC(Carbamidomethyl)IVTNVASQU(Iodo-APB)GK, GFVC(Carbamidomethyl)IVTNVASQU(Iodo-APB)GKTDVNYTQLVDLHAR, GFVCIVTNVASQU(Iodo-APB)GK
GPX1	GKVLLIENVASLU(Iodo-APB)GTTIR, VLLIENVASLU(Iodo-APB)GTTIR, VLLIENVASLU(Iodo-APB)GTTIRDYTEM(Oxidation)NDLQK
GPX2	AVLIENVASLU(Iodo-APB)GTTTR
GPX3	YILFVNVASYU(Iodo-APB)GLTDQYLELNALQEELGPFGLVILGFPSNQFGK
SEL15	KLYAGAILEVC(Carbamidomethyl)GU(Iodo-APB)K, LYAGAILEVC(Iodo-APB)GU(Iodo-APB)K, LYAGAILEVC(Carbamidomethyl)GU(Iodo-APB)K
SELH	LAEGATVVIEHC(Iodo-APB)TSU(Iodo-APB)R, LAEGATVVIEHC(Carbamidomethyl)TSU(Iodo-APB)R, LAEGATVVIEHCTSU(Iodo-APB)R
SELI	PNSDU(Iodo-APB)LGMEEQNIGL
SELK	GPSPPPM(Oxidation)AGGU(Iodo-APB)GR, GPSPPPMAGGU(Iodo-APB)GR
SELM	GRVETC(Carbamidomethyl)GGU(Iodo-APB)QLNR, VETC(Iodo-APB)GGU(Iodo-APB)QLNR, VETC(Carbamidomethyl)GGU(Iodo-APB)QLNR
SELN	LVHSILLWGALDDQSC(Iodo-APB)U(Iodo-APB)GSGR, LVHSILLWGALDDQSC(Carbamidomethyl)U(Iodo-APB)GSGR, LVHSILLWGALDDQSCU(Iodo-APB)GSGR
SELO	PPLWAAELC(Iodo-APB)VTU(Iodo-APB)SS, STEEQSSYSNRPPLWAAELC(Carbamidomethyl)VTU(Iodo-APB)SS
SELP	SGSAIAU(Iodo-APB)QC(Iodo-APB)AENLPSLC(Iodo-APB)SUQGLFAEEK, SGSAIAU(Iodo-APB)QC(Iodo-APB)AENLPSLC(Carbamidomethyl)SUQGLFAEEK, SGSAIAU(Iodo-APB)QC(Iodo-APB)AENLPSLCSUQGLFAEEK, SGSAIAU(Iodo-APB)QC(Carbamidomethyl)AENLPSLC(Iodo-APB)SUQGLFAEEK, SGSAIAU(Iodo-APB)QC(Carbamidomethyl)AENLPSLC(Carbamidomethyl)SU(Carbamidomethyl)QGLFAEEK, SGSAIAU(Iodo-APB)QC(Carbamidomethyl)AENLPSLC(Carbamidomethyl)SUQGLFAE…
SELT	FQIC(Iodo-APB)VSU(Iodo-APB)GYR, FQIC(Carbamidomethyl)VSU(Iodo-APB)GYR
SELV	VM(Oxidation)YC(Iodo-APB)GLU(Iodo-APB)SYGLR, VM(Oxidation)YC(Carbamidomethyl)GLU(Iodo-APB)SYGLR, VMYC(Iodo-APB)GLU(Iodo-APB)SYGLR, VMYC(Carbamidomethyl)GLU(Iodo-APB)SYGLR, VMYCGLU(Iodo-APB)SYGLR
SELW	AALAQC(Iodo-APB)QU(Iodo-APB)ALEAGSUK, AALAQC(Iodo-APB)QUALEAGSU(Iodo-APB)K, AALAQC(Carbamidomethyl)QU(Iodo-APB)ALEAGSU(Iodo-APB)K, AALAQC(Carbamidomethyl)QUALEAGSU(Iodo-APB)K, DU(Iodo-APB)NVLDLWSFLDVPAATK, VVYC(Iodo-APB)GAU(Iodo-APB)GYK, VVYC(Carbamidomethyl)GAU(Iodo-APB)GYK, VVYC(Carbamidomethyl)GAU(Iodo-APB)GYKPK, VVYCGAU(Iodo-APB)GYK
SPS2	GASAAAAAAPDNSNAASEPSSU(Iodo-APB)NGIAVVGNSEPFYPLR
TR1	SGGDILQSGC(Iodo-APB)U(Iodo-APB)G
TR2	SGLEPTVTGCU(Iodo-APB)G, SGLEPTVTGC(Carbamidomethyl)U(Iodo-APB)G, SGLEPTVTGC(Iodo-APB)U(Iodo-APB)G

## Sheet: Liver
DDA
Identified known selenoprotein	Identified known selenopeptide
DI1	PLVLNFGSC(Carbamidomethyl)TU(Iodo-APB)PSFLLK
GPX1	VLLIENVASLU(Iodo-APB)GTTIR, GKVLLIENVASLU(Iodo-APB)GTTIR, VLLIENVASLU(Iodo-APB)GTTIRDYTEMNDLQK
GPX	GFVC(Carbamidomethyl)IVTNVASQU(Iodo-APB)GK, GFVC(Iodo-APB)IVTNVASQU(Iodo-APB)GK
SEL15	KLYAGAILEVC(Carbamidomethyl)GU(Iodo-APB)K, LYAGAILEVC(Carbamidomethyl)GU(Iodo-APB)K
SELH	LAEGATVVIEHC(Carbamidomethyl)TSU(Iodo-APB)R
SELK	GPSPPPM(Oxidation)AGGU(Iodo-APB)GR, GPSPPPMAGGU(Iodo-APB)GR
SELM	VETC(Carbamidomethyl)GGU(Iodo-APB)QLNR
SELO	STEEQSSYSNRPPLWAAELC(Carbamidomethyl)VTU(Iodo-APB)SS
SELP	QGHLESU(Iodo-APB)DTTASEGLHLSLAQR, VTVVALLQASU(Iodo-APB)YLC(Carbamidomethyl)LLQASR
SELR1	FU(Iodo-APB)IFSSSLK
SELT	FQIC(Carbamidomethyl)VSU(Iodo-APB)GYR
SELW	VVYC(Carbamidomethyl)GAU(Iodo-APB)GYKPK, VVYC(Carbamidomethyl)GAU(Iodo-APB)GYK
TR1	RSGGDILQSGC(Carbamidomethyl)U(Iodo-APB)G, SGGDILQSGC(Carbamidomethyl)U(Iodo-APB)G
TR2	RSGLEPTVTGC(Carbamidomethyl)U(Iodo-APB)G, SGLEPTVTGC(Carbamidomethyl)U(Iodo-APB)G
DeepSecMS
Identified known selenoprotein	Identified known selenopeptide
DI1	PLVLNFGSCTU(Iodo-APB)PSFLLK
DI2	PLVVNFGSATU(Iodo-APB)PPFTR
DI3	PLVLNFGSC(Iodo-APB)TU(Iodo-APB)PPFM(Oxidation)AR, PLVLNFGSC(Iodo-APB)TU(Iodo-APB)PPFMAR, PLVLNFGSC(Carbamidomethyl)TU(Iodo-APB)PPFM(Oxidation)AR, PLVLNFGSC(Carbamidomethyl)TU(Iodo-APB)PPFMAR
GPX	GFVC(Iodo-APB)IVTNVASQU(Iodo-APB)GK, GFVC(Carbamidomethyl)IVTNVASQU(Iodo-APB)GK, GFVC(Carbamidomethyl)IVTNVASQU(Iodo-APB)GKTDVNYTQLVDLHAR, GFVCIVTNVASQU(Iodo-APB)GK
GPX1	GKVLLIENVASLU(Iodo-APB)GTTIR, VLLIENVASLU(Iodo-APB)GTTIRDYTEM(Oxidation)NDLQK
GPX2	AVLIENVASLU(Iodo-APB)GTTTR
SEL15	KLYAGAILEVC(Carbamidomethyl)GU(Iodo-APB)K, LYAGAILEVC(Iodo-APB)GU(Iodo-APB)K, LYAGAILEVC(Carbamidomethyl)GU(Iodo-APB)K
SELH	LAEGATVVIEHC(Iodo-APB)TSU(Iodo-APB)R, LAEGATVVIEHC(Carbamidomethyl)TSU(Iodo-APB)R
SELI	KPNSDU(Iodo-APB)LGMEEQNIGL
SELK	GPSPPPM(Oxidation)AGGU(Iodo-APB)GR, GPSPPPMAGGU(Iodo-APB)GR
SELM	GRVETC(Carbamidomethyl)GGU(Iodo-APB)QLNR, VETC(Iodo-APB)GGU(Iodo-APB)QLNR
SELN	LVHSILLWGALDDQSC(Carbamidomethyl)U(Iodo-APB)GSGR, LVHSILLWGALDDQSCU(Iodo-APB)GSGR
SELO	PPLWAAELC(Iodo-APB)VTU(Iodo-APB)SS
SELP	SGSAIAU(Iodo-APB)QC(Iodo-APB)AENLPSLC(Iodo-APB)SUQGLFAEEK, SGSAIAU(Iodo-APB)QC(Iodo-APB)AENLPSLC(Carbamidomethyl)SUQGLFAEEK, SGSAIAU(Iodo-APB)QC(Carbamidomethyl)AENLPSLC(Carbamidomethyl)SU(Carbamidomethyl)QGLFAEEK, SGSAIAU(Iodo-APB)QC(Carbamidomethyl)AENLPSLC(Carbamidomethyl)SUQGLFAEEK, SGSAIAU(Iodo-APB)QCAENLPSLC(Iodo-APB)SUQGLFAEEK, SGSAIAU(Iodo-APB)QCAENLPSLC(Carbamidomethyl)SUQGLFAEEK, SGSAIA…
SELT	FQIC(Iodo-APB)VSU(Iodo-APB)GYR, FQIC(Carbamidomethyl)VSU(Iodo-APB)GYR
SELV	VM(Oxidation)YC(Iodo-APB)GLU(Iodo-APB)SYGLR, VM(Oxidation)YC(Carbamidomethyl)GLU(Iodo-APB)SYGLR, VMYC(Iodo-APB)GLU(Iodo-APB)SYGLR, VMYC(Carbamidomethyl)GLU(Iodo-APB)SYGLR, VMYCGLU(Iodo-APB)SYGLR
SELW	AALAQC(Iodo-APB)QU(Iodo-APB)ALEAGSUK, AALAQC(Carbamidomethyl)QU(Iodo-APB)ALEAGSUK, AALAQC(Carbamidomethyl)QUALEAGSU(Iodo-APB)K, AALAQCQU(Iodo-APB)ALEAGSU(Iodo-APB)K, DU(Iodo-APB)NVLDLWSFLDVPAATK
SPS2	DFFFFFFLHU(Iodo-APB)VDSFLHR
TR1	SGGDILQSGC(Iodo-APB)U(Iodo-APB)G, SGGDILQSGC(Carbamidomethyl)U(Iodo-APB)G, SGGDILQSGC(Iodo-APB)U(Iodo-APB)G, SGGDILQSGC(Carbamidomethyl)U(Iodo-APB)G, SGGDILQSGCU(Iodo-APB)G
TR2	SGLEPTVTGCU(Iodo-APB)G

## Sheet: Lung
DDA
Identified known selenoprotein	Identified known selenopeptide
GPX1	VLLIENVASLU(Iodo-APB)GTTIR, VLLIENVASLU(Iodo-APB)GTTIRDYTEMNDLQK
GPX2	AVLIENVASLU(Iodo-APB)GTTTR
GPX	GFVC(Carbamidomethyl)IVTNVASQU(Iodo-APB)GK
SEL15	KLYAGAILEVC(Carbamidomethyl)GU(Iodo-APB)K, LYAGAILEVC(Carbamidomethyl)GU(Iodo-APB)K, LYAGAILEVC(Iodo-APB)GU(Iodo-APB)K
SELH	LAEGATVVIEHC(Carbamidomethyl)TSU(Iodo-APB)R
SELK	GPSPPPMAGGU(Iodo-APB)GR
SELM	GRVETC(Carbamidomethyl)GGU(Iodo-APB)QLNR, VETC(Carbamidomethyl)GGU(Iodo-APB)QLNR
SELN	LVHSILLWGALDDQSC(Carbamidomethyl)U(Iodo-APB)GSGR
SELP	QGHLESU(Iodo-APB)DTTASEGLHLSLAQR, SGSAIAU(Iodo-APB)QC(Carbamidomethyl)AENLPSLC(Carbamidomethyl)SU(Deselenization)QGLFAEEK, SGSAIAU(Iodo-APB)QC(Carbamidomethyl)AENLPSLC(Carbamidomethyl)SU(Iodo-APB)QGLFAEEK, VTVVALLQASU(Iodo-APB)YLC(Carbamidomethyl)LLQASR, SPPAAU(Iodo-APB)QNQPMNPMEANPNUSUDNQTRK, SGSAIAU(Iodo-APB)QC(Carbamidomethyl)AENLPSLC(Carbamidomethyl)SU(Carbamidomethyl)QGLFAEEK, SPPAAU(Iodo-AP…
SELR1	FU(Iodo-APB)IFSSSLK
SELT	FQIC(Carbamidomethyl)VSU(Iodo-APB)GYR
SELW	VVYC(Carbamidomethyl)GAU(Iodo-APB)GYKPK, VVYC(Carbamidomethyl)GAU(Iodo-APB)GYK
TR1	RSGGDILQSGC(Carbamidomethyl)U(Iodo-APB)G, SGGDILQSGC(Carbamidomethyl)U(Iodo-APB)G
TR2	RSGLEPTVTGC(Carbamidomethyl)U(Iodo-APB)G, SGLEPTVTGC(Carbamidomethyl)U(Iodo-APB)G
DeepSecMS
Identified known selenoprotein	Identified known selenopeptide
DI1	PLVLNFGSC(Carbamidomethyl)TU(Iodo-APB)PSFLLK
DI2	PLVVNFGSATU(Iodo-APB)PPFTR
DI3	PLVLNFGSC(Iodo-APB)TU(Iodo-APB)PPFM(Oxidation)AR, PLVLNFGSC(Iodo-APB)TU(Iodo-APB)PPFMAR, PLVLNFGSC(Carbamidomethyl)TU(Iodo-APB)PPFM(Oxidation)AR, PLVLNFGSC(Carbamidomethyl)TU(Iodo-APB)PPFMAR, PLVLNFGSCTU(Iodo-APB)PPFMAR
GPX	GFVC(Iodo-APB)IVTNVASQU(Iodo-APB)GK, GFVC(Carbamidomethyl)IVTNVASQU(Iodo-APB)GK, GFVCIVTNVASQU(Iodo-APB)GK, YRGFVC(Iodo-APB)IVTNVASQU(Iodo-APB)GK
GPX1	GKVLLIENVASLU(Iodo-APB)GTTIR, VLLIENVASLU(Iodo-APB)GTTIR, VLLIENVASLU(Iodo-APB)GTTIRDYTEM(Oxidation)NDLQK, VLLIENVASLU(Iodo-APB)GTTIRDYTEMNDLQK
GPX2	AVLIENVASLU(Iodo-APB)GTTTR
GPX3	YILFVNVASYU(Iodo-APB)GLTDQYLELNALQEELGPFGLVILGFPSNQFGK
SEL15	KLYAGAILEVC(Carbamidomethyl)GU(Iodo-APB)K, LYAGAILEVC(Iodo-APB)GU(Iodo-APB)K, LYAGAILEVC(Carbamidomethyl)GU(Iodo-APB)K
SELH	LAEGATVVIEHC(Iodo-APB)TSU(Iodo-APB)R, LAEGATVVIEHC(Carbamidomethyl)TSU(Iodo-APB)R, LAEGATVVIEHCTSU(Iodo-APB)R
SELI	PNSDU(Iodo-APB)LGMEEQNIGL
SELK	GPSPPPM(Oxidation)AGGU(Iodo-APB)GR, GPSPPPMAGGU(Iodo-APB)GR
SELM	GRVETC(Carbamidomethyl)GGU(Iodo-APB)QLNR, VETC(Carbamidomethyl)GGU(Iodo-APB)QLNR
SELN	LVHSILLWGALDDQSC(Carbamidomethyl)U(Iodo-APB)GSGR, LVHSILLWGALDDQSCU(Iodo-APB)GSGR
SELO	PPLWAAELC(Carbamidomethyl)VTU(Iodo-APB)SS, STEEQSSYSNRPPLWAAELC(Carbamidomethyl)VTU(Iodo-APB)SS
SELP	QGHLESU(Iodo-APB)DTTASEGLHLSLAQR, SGSAIAU(Iodo-APB)QC(Carbamidomethyl)AENLPSLC(Carbamidomethyl)SU(Carbamidomethyl)QGLFAEEK, SGSAIAU(Iodo-APB)QC(Carbamidomethyl)AENLPSLC(Carbamidomethyl)SUQGLFAEEK, SGSAIAU(Iodo-APB)QCAENLPSLC(Iodo-APB)SU(Iodo-APB)QGLFAEEK, SGSAIAU(Iodo-APB)QCAENLPSLC(Carbamidomethyl)SUQGLFAEEK, SGSAIAU(Iodo-APB)QCAENLPSLCSU(Iodo-APB)QGLFAEEK, SGSAIAU(Iodo-APB)QCAENLPSLCSUQGLFAEEK,…
SELR1	FU(Iodo-APB)IFSSSLK
SELT	FQIC(Iodo-APB)VSU(Iodo-APB)GYR, FQIC(Carbamidomethyl)VSU(Iodo-APB)GYR
SELV	VM(Oxidation)YC(Iodo-APB)GLU(Iodo-APB)SYGLR, VM(Oxidation)YC(Carbamidomethyl)GLU(Iodo-APB)SYGLR, VMYC(Iodo-APB)GLU(Iodo-APB)SYGLR, VMYC(Carbamidomethyl)GLU(Iodo-APB)SYGLR, VMYCGLU(Iodo-APB)SYGLR
SELW	AALAQC(Iodo-APB)QU(Iodo-APB)ALEAGSUK, AALAQC(Carbamidomethyl)QU(Iodo-APB)ALEAGSU(Iodo-APB)K, AALAQC(Carbamidomethyl)QUALEAGSU(Iodo-APB)K, AALAQCQU(Iodo-APB)ALEAGSU(Iodo-APB)K, AALAQCQU(Iodo-APB)ALEAGSUK, DU(Iodo-APB)NVLDLWSFLDVPAATK, VVYC(Carbamidomethyl)GAU(Iodo-APB)GYK, VVYC(Carbamidomethyl)GAU(Iodo-APB)GYKPK
TR1	RSGGDILQSGC(Carbamidomethyl)U(Iodo-APB)G, SGGDILQSGC(Carbamidomethyl)U(Iodo-APB)G, SGGDILQSGCU(Iodo-APB)G
TR2	RSGLEPTVTGC(Carbamidomethyl)U(Iodo-APB)G, SGLEPTVTGC(Carbamidomethyl)U(Iodo-APB)G, SGLEPTVTGCU(Iodo-APB)G

## Sheet: Muscle
DDA
Identified known selenoprotein	Identified known selenopeptide
GPX1	VLLIENVASLU(Iodo-APB)GTTIR
GPX	GFVC(Carbamidomethyl)IVTNVASQU(Iodo-APB)GK
SEL15	KLYAGAILEVC(Carbamidomethyl)GU(Iodo-APB)K, LYAGAILEVC(Carbamidomethyl)GU(Iodo-APB)K, LYAGAILEVC(Carbamidomethyl)GU(Iodo-APB)K
SELK	GPSPPPMAGGU(Iodo-APB)GR
SELM	VETC(Carbamidomethyl)GGU(Iodo-APB)QLNR
SELP	VTVVALLQASU(Iodo-APB)YLC(Carbamidomethyl)LLQASR, QGHLESU(Iodo-APB)DTTASEGLHLSLAQR
SELR1	FU(Iodo-APB)IFSSSLK
SELT	FQIC(Carbamidomethyl)VSU(Iodo-APB)GYR
SELW	VVYC(Carbamidomethyl)GAU(Iodo-APB)GYKPK, VVYC(Carbamidomethyl)GAU(Iodo-APB)GYK
TR1	RSGGDILQSGC(Carbamidomethyl)U(Iodo-APB)G, SGGDILQSGC(Carbamidomethyl)U(Iodo-APB)G
TR2	RSGLEPTVTGC(Carbamidomethyl)U(Iodo-APB)G, SGLEPTVTGC(Carbamidomethyl)U(Iodo-APB)G
DeepSecMS
Identified known selenoprotein	Identified known selenopeptide
DI1	PLVLNFGSC(Iodo-APB)TU(Iodo-APB)PSFLLK, PLVLNFGSC(Carbamidomethyl)TU(Iodo-APB)PSFLLK, PLVLNFGSCTU(Iodo-APB)PSFLLK
DI3	PLVLNFGSC(Iodo-APB)TU(Iodo-APB)PPFM(Oxidation)AR, PLVLNFGSC(Iodo-APB)TU(Iodo-APB)PPFMAR, PLVLNFGSC(Carbamidomethyl)TU(Iodo-APB)PPFMAR, PLVLNFGSCTU(Iodo-APB)PPFM(Oxidation)AR
GPX	GFVC(Iodo-APB)IVTNVASQU(Iodo-APB)GK, GFVC(Carbamidomethyl)IVTNVASQU(Iodo-APB)GK, GFVCIVTNVASQU(Iodo-APB)GK
GPX1	GKVLLIENVASLU(Iodo-APB)GTTIR, GKVLLIENVASLU(Iodo-APB)GTTIRDYTEMNDLQK, VLLIENVASLU(Iodo-APB)GTTIR, VLLIENVASLU(Iodo-APB)GTTIRDYTEMNDLQK
GPX2	AVLIENVASLU(Iodo-APB)GTTTR
SEL15	KLYAGAILEVC(Carbamidomethyl)GU(Iodo-APB)K, LYAGAILEVC(Iodo-APB)GU(Iodo-APB)K, LYAGAILEVC(Carbamidomethyl)GU(Iodo-APB)K
SELH	LAEGATVVIEHC(Carbamidomethyl)TSU(Iodo-APB)R
SELI	PNSDU(Iodo-APB)LGM(Oxidation)EEQNIGL
SELK	GPSPPPM(Oxidation)AGGU(Iodo-APB)GR, GPSPPPMAGGU(Iodo-APB)GR
SELM	VETC(Carbamidomethyl)GGU(Iodo-APB)QLNR
SELN	LVHSILLWGALDDQSC(Iodo-APB)U(Iodo-APB)GSGR
SELO	PPLWAAELC(Iodo-APB)VTU(Iodo-APB)SS, PPLWAAELCVTU(Iodo-APB)SS, STEEQSSYSNRPPLWAAELC(Carbamidomethyl)VTU(Iodo-APB)SS
SELP	QGHLESU(Iodo-APB)DTTASEGLHLSLAQR, SGSAIAU(Iodo-APB)QC(Iodo-APB)AENLPSLC(Iodo-APB)SUQGLFAEEK, SGSAIAU(Iodo-APB)QC(Carbamidomethyl)AENLPSLC(Carbamidomethyl)SU(Carbamidomethyl)QGLFAEEK, SGSAIAU(Iodo-APB)QC(Carbamidomethyl)AENLPSLC(Carbamidomethyl)SUQGLFAEEK, SGSAIAU(Iodo-APB)QC(Carbamidomethyl)AENLPSLCSU(Iodo-APB)QGLFAEEK, SGSAIAU(Iodo-APB)QCAENLPSLC(Iodo-APB)SU(Iodo-APB)QGLFAEEK, SGSAIAU(Iodo-APB)Q…
SELR1	FU(Iodo-APB)IFSSSLK
SELT	FQIC(Carbamidomethyl)VSU(Iodo-APB)GYR
SELV	VM(Oxidation)YC(Carbamidomethyl)GLU(Iodo-APB)SYGLR, VMYC(Carbamidomethyl)GLU(Iodo-APB)SYGLR
SELW	AALAQC(Iodo-APB)QU(Iodo-APB)ALEAGSUK, AALAQC(Iodo-APB)QUALEAGSU(Iodo-APB)K, VVYC(Carbamidomethyl)GAU(Iodo-APB)GYK, VVYC(Carbamidomethyl)GAU(Iodo-APB)GYKPK, VVYCGAU(Iodo-APB)GYK
TR1	SGGDILQSGC(Carbamidomethyl)U(Iodo-APB)G
TR2	RSGLEPTVTGC(Carbamidomethyl)U(Iodo-APB)G, SGLEPTVTGCU(Iodo-APB)G, SGLEPTVTGC(Carbamidomethyl)U(Iodo-APB)G

## Sheet: Pancreas
DDA
Identified known selenoprotein	Identified known selenopeptide
GPX1	VLLIENVASLU(Iodo-APB)GTTIR, VLLIENVASLU(Iodo-APB)GTTIRDYTEMNDLQK, VLLIENVASLU(Iodo-APB)GTTIRDYTEM(Oxidation)NDLQK, GKVLLIENVASLU(Iodo-APB)GTTIR, GKVLLIENVASLU(Iodo-APB)GTTIRDYTEMNDLQK
GPX	GFVC(Carbamidomethyl)IVTNVASQU(Iodo-APB)GK
SEL15	KLYAGAILEVC(Carbamidomethyl)GU(Iodo-APB)K, LYAGAILEVC(Carbamidomethyl)GU(Iodo-APB)K
SELH	LAEGATVVIEHC(Carbamidomethyl)TSU(Iodo-APB)R
SELM	VETC(Carbamidomethyl)GGU(Iodo-APB)QLNR, GRVETC(Carbamidomethyl)GGU(Iodo-APB)QLNR
SELN	LVHSILLWGALDDQSC(Carbamidomethyl)U(Iodo-APB)GSGR
SELP	QGHLESU(Iodo-APB)DTTASEGLHLSLAQR, SGSAIAU(Iodo-APB)QC(Carbamidomethyl)AENLPSLC(Carbamidomethyl)SU(Deselenization)QGLFAEEK, VTVVALLQASU(Iodo-APB)YLC(Carbamidomethyl)LLQASR
SELR1	FU(Iodo-APB)IFSSSLK
SELT	FQIC(Carbamidomethyl)VSU(Iodo-APB)GYR
SELW	VVYC(Carbamidomethyl)GAU(Iodo-APB)GYKPK, VVYC(Carbamidomethyl)GAU(Iodo-APB)GYK
TR1	SGGDILQSGC(Carbamidomethyl)U(Iodo-APB)G
TR2	RSGLEPTVTGC(Carbamidomethyl)U(Iodo-APB)G, SGLEPTVTGC(Carbamidomethyl)U(Iodo-APB)G
DeepSecMS
Identified known selenoprotein	Identified known selenopeptide
DI1	PLVLNFGSC(Carbamidomethyl)TU(Iodo-APB)PSFLLK
DI2	PLVVNFGSATU(Iodo-APB)PPFTR
GPX	GFVC(Carbamidomethyl)IVTNVASQU(Iodo-APB)GKTDVNYTQLVDLHAR
GPX1	GKVLLIENVASLU(Iodo-APB)GTTIR, VLLIENVASLU(Iodo-APB)GTTIR, VLLIENVASLU(Iodo-APB)GTTIRDYTEM(Oxidation)NDLQK, VLLIENVASLU(Iodo-APB)GTTIRDYTEMNDLQK
GPX2	AVLIENVASLU(Iodo-APB)GTTTR
SEL15	KLYAGAILEVC(Carbamidomethyl)GU(Iodo-APB)K, LYAGAILEVC(Carbamidomethyl)GU(Iodo-APB)K
SELH	LAEGATVVIEHC(Carbamidomethyl)TSU(Iodo-APB)R
SELK	GPSPPPM(Oxidation)AGGU(Iodo-APB)GR, GPSPPPMAGGU(Iodo-APB)GR
SELM	GRVETC(Carbamidomethyl)GGU(Iodo-APB)QLNR, VETC(Carbamidomethyl)GGU(Iodo-APB)QLNR
SELO	PPLWAAELC(Carbamidomethyl)VTU(Iodo-APB)SS
SELP	QGHLESU(Iodo-APB)DTTASEGLHLSLAQR, SGSAIAU(Iodo-APB)QC(Iodo-APB)AENLPSLC(Carbamidomethyl)SU(Carbamidomethyl)QGLFAEEK, SGSAIAU(Iodo-APB)QC(Carbamidomethyl)AENLPSLC(Iodo-APB)SUQGLFAEEK, SGSAIAU(Iodo-APB)QC(Carbamidomethyl)AENLPSLC(Carbamidomethyl)SU(Carbamidomethyl)QGLFAEEK, SGSAIAU(Iodo-APB)QCAENLPSLC(Carbamidomethyl)SU(Iodo-APB)QGLFAEEK, SGSAIAU(Iodo-APB)QCAENLPSLCSU(Iodo-APB)QGLFAEEK, SGSAIAUQC(I…
SELR1	FU(Iodo-APB)IFSSSLK
SELT	FQIC(Carbamidomethyl)VSU(Iodo-APB)GYR
SELV	VM(Oxidation)YCGLU(Iodo-APB)SYGLR, VMYC(Iodo-APB)GLU(Iodo-APB)SYGLR, VMYCGLU(Iodo-APB)SYGLR
SELW	AALAQC(Iodo-APB)QUALEAGSU(Iodo-APB)K, AALAQC(Carbamidomethyl)QUALEAGSU(Iodo-APB)K, VVYC(Iodo-APB)GAU(Iodo-APB)GYK, VVYC(Carbamidomethyl)GAU(Iodo-APB)GYKPK, VVYCGAU(Iodo-APB)GYK
TR1	SGGDILQSGC(Carbamidomethyl)U(Iodo-APB)G
TR2	RSGLEPTVTGC(Carbamidomethyl)U(Iodo-APB)G, SGLEPTVTGC(Iodo-APB)U(Iodo-APB)G, SGLEPTVTGC(Carbamidomethyl)U(Iodo-APB)G

## Sheet: Spleen
DDA
Identified known selenoprotein	Identified known selenopeptide
GPX1	VLLIENVASLU(Iodo-APB)GTTIR, VLLIENVASLU(Iodo-APB)GTTIRDYTEMNDLQK
GPX	GFVC(Carbamidomethyl)IVTNVASQU(Iodo-APB)GK, GFVC(Iodo-APB)IVTNVASQU(Iodo-APB)GK
SEL15	KLYAGAILEVC(Carbamidomethyl)GU(Iodo-APB)K, LYAGAILEVC(Carbamidomethyl)GU(Iodo-APB)K
SELH	LAEGATVVIEHC(Carbamidomethyl)TSU(Iodo-APB)R
SELK	GPSPPPM(Oxidation)AGGU(Iodo-APB)GR, GPSPPPMAGGU(Iodo-APB)GR
SELM	VETC(Carbamidomethyl)GGU(Iodo-APB)QLNR
SELN	LVHSILLWGALDDQSC(Carbamidomethyl)U(Iodo-APB)GSGR
SELO	STEEQSSYSNRPPLWAAELC(Carbamidomethyl)VTU(Iodo-APB)SS
SELP	QGHLESU(Iodo-APB)DTTASEGLHLSLAQR, VTVVALLQASU(Iodo-APB)YLC(Carbamidomethyl)LLQASR
SELR1	FU(Iodo-APB)IFSSSLK
SELT	FQIC(Carbamidomethyl)VSU(Iodo-APB)GYR
SELW	VVYC(Carbamidomethyl)GAU(Iodo-APB)GYKPK, VVYC(Carbamidomethyl)GAU(Iodo-APB)GYK
TR1	RSGGDILQSGC(Carbamidomethyl)U(Iodo-APB)G, SGGDILQSGC(Carbamidomethyl)U(Iodo-APB)G
TR2	SGLEPTVTGC(Carbamidomethyl)U(Iodo-APB)G
DeepSecMS
Identified known selenoprotein	Identified known selenopeptide
DI1	PLVLNFGSC(Iodo-APB)TU(Iodo-APB)PSFLLK, PLVLNFGSC(Carbamidomethyl)TU(Iodo-APB)PSFLLK
DI2	PLVVNFGSATU(Iodo-APB)PPFTR
DI3	PLVLNFGSC(Iodo-APB)TU(Iodo-APB)PPFM(Oxidation)AR, PLVLNFGSC(Iodo-APB)TU(Iodo-APB)PPFMAR, PLVLNFGSC(Carbamidomethyl)TU(Iodo-APB)PPFM(Oxidation)AR, PLVLNFGSC(Carbamidomethyl)TU(Iodo-APB)PPFMAR, PLVLNFGSCTU(Iodo-APB)PPFMAR
GPX	GFVC(Iodo-APB)IVTNVASQU(Iodo-APB)GK, GFVC(Carbamidomethyl)IVTNVASQU(Iodo-APB)GK, GFVC(Carbamidomethyl)IVTNVASQU(Iodo-APB)GKTDVNYTQLVDLHAR, GFVCIVTNVASQU(Iodo-APB)GK
GPX1	GKVLLIENVASLU(Iodo-APB)GTTIR, VLLIENVASLU(Iodo-APB)GTTIRDYTEM(Oxidation)NDLQK, VLLIENVASLU(Iodo-APB)GTTIRDYTEMNDLQK
GPX2	AVLIENVASLU(Iodo-APB)GTTTR
SEL15	KLYAGAILEVC(Carbamidomethyl)GU(Iodo-APB)K, LYAGAILEVC(Iodo-APB)GU(Iodo-APB)K, LYAGAILEVC(Carbamidomethyl)GU(Iodo-APB)K
SELH	LAEGATVVIEHC(Iodo-APB)TSU(Iodo-APB)R, LAEGATVVIEHC(Carbamidomethyl)TSU(Iodo-APB)R, LAEGATVVIEHCTSU(Iodo-APB)R
SELI	KPNSDU(Iodo-APB)LGMEEQNIGL
SELK	GPSPPPM(Oxidation)AGGU(Iodo-APB)GR, GPSPPPMAGGU(Iodo-APB)GR
SELM	GRVETC(Carbamidomethyl)GGU(Iodo-APB)QLNR, VETC(Iodo-APB)GGU(Iodo-APB)QLNR, VETC(Carbamidomethyl)GGU(Iodo-APB)QLNR
SELN	LVHSILLWGALDDQSCU(Iodo-APB)GSGR
SELO	PPLWAAELC(Iodo-APB)VTU(Iodo-APB)SS, PPLWAAELC(Carbamidomethyl)VTU(Iodo-APB)SS, PPLWAAELCVTU(Iodo-APB)SS
SELP	QGHLESU(Iodo-APB)DTTASEGLHLSLAQR, SGSAIAU(Iodo-APB)QC(Iodo-APB)AENLPSLC(Iodo-APB)SUQGLFAEEK, SGSAIAU(Iodo-APB)QC(Iodo-APB)AENLPSLC(Carbamidomethyl)SUQGLFAEEK, SGSAIAU(Iodo-APB)QC(Iodo-APB)AENLPSLCSUQGLFAEEK, SGSAIAU(Iodo-APB)QC(Carbamidomethyl)AENLPSLC(Carbamidomethyl)SU(Carbamidomethyl)QGLFAEEK, SGSAIAU(Iodo-APB)QCAENLPSLC(Iodo-APB)SU(Iodo-APB)QGLFAEEK, SGSAIAU(Iodo-APB)QCAENLPSLC(Iodo-APB)SUQGL…
SELS	GPSSGGU(Iodo-APB)N
SELT	FQIC(Iodo-APB)VSU(Iodo-APB)GYR, FQIC(Carbamidomethyl)VSU(Iodo-APB)GYR
SELV	VM(Oxidation)YC(Iodo-APB)GLU(Iodo-APB)SYGLR, VM(Oxidation)YC(Carbamidomethyl)GLU(Iodo-APB)SYGLR, VMYC(Iodo-APB)GLU(Iodo-APB)SYGLR, VMYC(Carbamidomethyl)GLU(Iodo-APB)SYGLR
SELW	AALAQC(Iodo-APB)QU(Iodo-APB)ALEAGSU(Iodo-APB)K, AALAQC(Iodo-APB)QUALEAGSU(Iodo-APB)K, AALAQC(Carbamidomethyl)QU(Iodo-APB)ALEAGSUK, AALAQC(Carbamidomethyl)QUALEAGSU(Iodo-APB)K, AALAQCQU(Iodo-APB)ALEAGSUK, DU(Iodo-APB)NVLDLWSFLDVPAATK, VVYC(Iodo-APB)GAU(Iodo-APB)GYK, VVYC(Carbamidomethyl)GAU(Iodo-APB)GYKPK, VVYCGAU(Iodo-APB)GYK
SPS2	DFFFFFFLHU(Iodo-APB)VDSFLHR
TR1	SGGDILQSGCU(Iodo-APB)G
TR2	SGLEPTVTGCU(Iodo-APB)G

## Sheet: Stomach
DDA
Identified known selenoprotein	Identified known selenopeptide
DI1	PLVLNFGSC(Carbamidomethyl)TU(Iodo-APB)PSFLLK
GPX1	VLLIENVASLU(Iodo-APB)GTTIR, VLLIENVASLU(Iodo-APB)GTTIRDYTEMNDLQK
GPX2	AVLIENVASLU(Iodo-APB)GTTTR
GPX	GFVC(Carbamidomethyl)IVTNVASQU(Iodo-APB)GK
SEL15	KLYAGAILEVC(Carbamidomethyl)GU(Iodo-APB)K, LYAGAILEVC(Carbamidomethyl)GU(Iodo-APB)K
SELH	LAEGATVVIEHC(Carbamidomethyl)TSU(Iodo-APB)R
SELI	KPNSDU(Iodo-APB)LGMEEQNIGL
SELK	GPSPPPM(Oxidation)AGGU(Iodo-APB)GR, GPSPPPMAGGU(Iodo-APB)GR
SELM	GRVETC(Carbamidomethyl)GGU(Iodo-APB)QLNR, VETC(Carbamidomethyl)GGU(Iodo-APB)QLNR
SELN	LVHSILLWGALDDQSC(Carbamidomethyl)U(Iodo-APB)GSGR
SELO	STEEQSSYSNRPPLWAAELC(Carbamidomethyl)VTU(Iodo-APB)SS
SELP	QGHLESU(Iodo-APB)DTTASEGLHLSLAQR, VTVVALLQASU(Iodo-APB)YLC(Carbamidomethyl)LLQASR, SGSAIAU(Carbamidomethyl)QC(Carbamidomethyl)AENLPSLC(Carbamidomethyl)SU(Iodo-APB)QGLFAEEK
SELR1	FU(Iodo-APB)IFSSSLK
SELS	RGPSSGGU(Iodo-APB)N
SELT	FQIC(Carbamidomethyl)VSU(Iodo-APB)GYR
SELW	VVYC(Carbamidomethyl)GAU(Iodo-APB)GYKPK, VVYC(Carbamidomethyl)GAU(Iodo-APB)GYK
TR1	RSGGDILQSGC(Carbamidomethyl)U(Iodo-APB)G, SGGDILQSGC(Carbamidomethyl)U(Iodo-APB)G
TR2	RSGLEPTVTGC(Carbamidomethyl)U(Iodo-APB)G, SGLEPTVTGC(Carbamidomethyl)U(Iodo-APB)G
DeepSecMS
Identified known selenoprotein	Identified known selenopeptide
DI1	PLVLNFGSCTU(Iodo-APB)PSFLLK
DI2	PLVVNFGSATU(Iodo-APB)PPFTR
DI3	PLVLNFGSC(Iodo-APB)TU(Iodo-APB)PPFM(Oxidation)AR, PLVLNFGSC(Carbamidomethyl)TU(Iodo-APB)PPFM(Oxidation)AR, PLVLNFGSCTU(Iodo-APB)PPFM(Oxidation)AR
GPX	GFVC(Iodo-APB)IVTNVASQU(Iodo-APB)GK, GFVC(Carbamidomethyl)IVTNVASQU(Iodo-APB)GK, GFVC(Carbamidomethyl)IVTNVASQU(Iodo-APB)GKTDVNYTQLVDLHAR, GFVCIVTNVASQU(Iodo-APB)GK
GPX1	GKVLLIENVASLU(Iodo-APB)GTTIR, GKVLLIENVASLU(Iodo-APB)GTTIRDYTEMNDLQK, VLLIENVASLU(Iodo-APB)GTTIR, VLLIENVASLU(Iodo-APB)GTTIRDYTEM(Oxidation)NDLQK, VLLIENVASLU(Iodo-APB)GTTIRDYTEMNDLQK
GPX2	AVLIENVASLU(Iodo-APB)GTTTR
SEL15	KLYAGAILEVC(Carbamidomethyl)GU(Iodo-APB)K, LYAGAILEVC(Iodo-APB)GU(Iodo-APB)K, LYAGAILEVC(Carbamidomethyl)GU(Iodo-APB)K
SELH	LAEGATVVIEHCTSU(Iodo-APB)R
SELK	GPSPPPM(Oxidation)AGGU(Iodo-APB)GR, GPSPPPMAGGU(Iodo-APB)GR
SELM	VETC(Iodo-APB)GGU(Iodo-APB)QLNR, VETC(Carbamidomethyl)GGU(Iodo-APB)QLNR, VETCGGU(Iodo-APB)QLNR
SELN	LVHSILLWGALDDQSC(Iodo-APB)U(Iodo-APB)GSGR, LVHSILLWGALDDQSCU(Iodo-APB)GSGR
SELO	PPLWAAELC(Iodo-APB)VTU(Iodo-APB)SS, PPLWAAELC(Carbamidomethyl)VTU(Iodo-APB)SS, PPLWAAELCVTU(Iodo-APB)SS
SELP	SGSAIAU(Iodo-APB)QC(Iodo-APB)AENLPSLC(Iodo-APB)SUQGLFAEEK, SGSAIAU(Iodo-APB)QC(Iodo-APB)AENLPSLC(Carbamidomethyl)SUQGLFAEEK, SGSAIAU(Iodo-APB)QC(Iodo-APB)AENLPSLCSU(Iodo-APB)QGLFAEEK, SGSAIAU(Iodo-APB)QC(Iodo-APB)AENLPSLCSUQGLFAEEK, SGSAIAU(Iodo-APB)QC(Carbamidomethyl)AENLPSLC(Carbamidomethyl)SU(Iodo-APB)QGLFAEEK, SGSAIAU(Iodo-APB)QC(Carbamidomethyl)AENLPSLC(Carbamidomethyl)SU(Carbamidomethyl)QGL…
SELT	FQIC(Carbamidomethyl)VSU(Iodo-APB)GYR
SELV	VM(Oxidation)YC(Iodo-APB)GLU(Iodo-APB)SYGLR, VM(Oxidation)YC(Carbamidomethyl)GLU(Iodo-APB)SYGLR, VMYC(Iodo-APB)GLU(Iodo-APB)SYGLR, VMYC(Carbamidomethyl)GLU(Iodo-APB)SYGLR
SELW	AALAQC(Iodo-APB)QU(Iodo-APB)ALEAGSU(Iodo-APB)K, AALAQC(Iodo-APB)QUALEAGSU(Iodo-APB)K, AALAQC(Carbamidomethyl)QU(Iodo-APB)ALEAGSU(Iodo-APB)K, AALAQC(Carbamidomethyl)QU(Iodo-APB)ALEAGSUK, AALAQC(Carbamidomethyl)QUALEAGSU(Iodo-APB)K, AALAQCQU(Iodo-APB)ALEAGSU(Iodo-APB)K, DU(Iodo-APB)NVLDLWSFLDVPAATK, VVYC(Iodo-APB)GAU(Iodo-APB)GYK, VVYC(Carbamidomethyl)GAU(Iodo-APB)GYK, VVYC(Carbamidomethyl)GAU(Iodo…
TR1	SGGDILQSGC(Iodo-APB)U(Iodo-APB)G
TR2	SGLEPTVTGC(Carbamidomethyl)U(Iodo-APB)G

## Sheet: Testis
DDA
Identified known selenoprotein	Identified known selenopeptide
GPX1	VLLIENVASLU(Iodo-APB)GTTIR, VLLIENVASLU(Iodo-APB)GTTIRDYTEMNDLQK
GPX	GFVCIVTNVASQU(Iodo-APB)GK, GFVC(Carbamidomethyl)IVTNVASQU(Iodo-APB)GK, GFVC(Iodo-APB)IVTNVASQU(Iodo-APB)GK, GFVC(Carbamidomethyl)IVTNVASQU(Iodo-APB)GKTDVNYTQLVDLHAR
SEL15	KLYAGAILEVC(Carbamidomethyl)GU(Iodo-APB)K, LYAGAILEVC(Carbamidomethyl)GU(Iodo-APB)K, LYAGAILEVC(Iodo-APB)GU(Iodo-APB)K
SELH	LAEGATVVIEHC(Carbamidomethyl)TSU(Iodo-APB)R
SELK	GPSPPPMAGGU(Iodo-APB)GR, GPSPPPM(Oxidation)AGGU(Iodo-APB)GR
SELM	VETC(Carbamidomethyl)GGU(Iodo-APB)QLNR, GRVETC(Carbamidomethyl)GGU(Iodo-APB)QLNR
SELN	LVHSILLWGALDDQSC(Carbamidomethyl)U(Iodo-APB)GSGR
SELO	STEEQSSYSNRPPLWAAELC(Carbamidomethyl)VTU(Iodo-APB)SS
SELP	QGHLESU(Iodo-APB)DTTASEGLHLSLAQR, VTVVALLQASU(Iodo-APB)YLC(Carbamidomethyl)LLQASR
SELR1	FU(Iodo-APB)IFSSSLK
SELT	FQIC(Carbamidomethyl)VSU(Iodo-APB)GYR
SELV	VM(Oxidation)YC(Carbamidomethyl)GLU(Iodo-APB)SYGLR, VMYC(Carbamidomethyl)GLU(Iodo-APB)SYGLR
SELW	VVYC(Carbamidomethyl)GAU(Iodo-APB)GYKPK, VVYC(Carbamidomethyl)GAU(Iodo-APB)GYK
TR1	RSGGDILQSGC(Carbamidomethyl)U(Iodo-APB)G, SGGDILQSGC(Carbamidomethyl)U(Iodo-APB)G
TR2	RSGLEPTVTGC(Carbamidomethyl)U(Iodo-APB)G, SGLEPTVTGC(Carbamidomethyl)U(Iodo-APB)G
DeepSecMS
Identified known selenoprotein	Identified known selenopeptide
DI1	PLVLNFGSC(Carbamidomethyl)TU(Iodo-APB)PSFLLK, PLVLNFGSCTU(Iodo-APB)PSFLLK
DI2	PLVVNFGSATU(Iodo-APB)PPFTR
DI3	PLVLNFGSC(Iodo-APB)TU(Iodo-APB)PPFM(Oxidation)AR, PLVLNFGSC(Iodo-APB)TU(Iodo-APB)PPFMAR, PLVLNFGSC(Carbamidomethyl)TU(Iodo-APB)PPFM(Oxidation)AR, PLVLNFGSC(Carbamidomethyl)TU(Iodo-APB)PPFMAR, PLVLNFGSCTU(Iodo-APB)PPFM(Oxidation)AR, PLVLNFGSCTU(Iodo-APB)PPFMAR
GPX	GFVC(Iodo-APB)IVTNVASQU(Iodo-APB)GK, GFVC(Carbamidomethyl)IVTNVASQU(Iodo-APB)GK, GFVC(Carbamidomethyl)IVTNVASQU(Iodo-APB)GKTDVNYTQLVDLHAR, GFVCIVTNVASQU(Iodo-APB)GK, YRGFVC(Iodo-APB)IVTNVASQU(Iodo-APB)GK
GPX1	GKVLLIENVASLU(Iodo-APB)GTTIR, GKVLLIENVASLU(Iodo-APB)GTTIRDYTEMNDLQK
GPX2	AVLIENVASLU(Iodo-APB)GTTTR
SEL15	KLYAGAILEVC(Carbamidomethyl)GU(Iodo-APB)K, LYAGAILEVC(Iodo-APB)GU(Iodo-APB)K, LYAGAILEVC(Carbamidomethyl)GU(Iodo-APB)K
SELH	LAEGATVVIEHCTSU(Iodo-APB)R, LAEGATVVIEHC(Carbamidomethyl)TSU(Iodo-APB)R
SELI	KPNSDU(Iodo-APB)LGMEEQNIGL, PNSDU(Iodo-APB)LGMEEQNIGL
SELK	GPSPPPM(Oxidation)AGGU(Iodo-APB)GR, GPSPPPMAGGU(Iodo-APB)GR
SELM	GRVETC(Carbamidomethyl)GGU(Iodo-APB)QLNR, VETC(Iodo-APB)GGU(Iodo-APB)QLNR, VETC(Carbamidomethyl)GGU(Iodo-APB)QLNR
SELO	PPLWAAELC(Iodo-APB)VTU(Iodo-APB)SS, PPLWAAELC(Carbamidomethyl)VTU(Iodo-APB)SS, PPLWAAELCVTU(Iodo-APB)SS
SELP	SGSAIAU(Iodo-APB)QC(Iodo-APB)AENLPSLCSU(Iodo-APB)QGLFAEEK, SGSAIAU(Iodo-APB)QC(Iodo-APB)AENLPSLCSUQGLFAEEK, SGSAIAU(Iodo-APB)QC(Carbamidomethyl)AENLPSLC(Carbamidomethyl)SU(Carbamidomethyl)QGLFAEEK, SGSAIAU(Iodo-APB)QC(Carbamidomethyl)AENLPSLC(Carbamidomethyl)SUQGLFAEEK, SGSAIAU(Iodo-APB)QC(Carbamidomethyl)AENLPSLCSU(Iodo-APB)QGLFAEEK, SGSAIAU(Iodo-APB)QCAENLPSLC(Iodo-APB)SUQGLFAEEK, SGSAIAU(Iodo-…
SELR1	FU(Iodo-APB)IFSSSLK
SELT	FQIC(Iodo-APB)VSU(Iodo-APB)GYR, FQIC(Carbamidomethyl)VSU(Iodo-APB)GYR
SELV	VM(Oxidation)YC(Carbamidomethyl)GLU(Iodo-APB)SYGLR, VM(Oxidation)YCGLU(Iodo-APB)SYGLR, VMYC(Carbamidomethyl)GLU(Iodo-APB)SYGLR, VMYCGLU(Iodo-APB)SYGLR
SELW	AALAQC(Iodo-APB)QU(Iodo-APB)ALEAGSU(Iodo-APB)K, AALAQC(Iodo-APB)QU(Iodo-APB)ALEAGSUK, AALAQC(Iodo-APB)QUALEAGSU(Iodo-APB)K, AALAQC(Carbamidomethyl)QU(Iodo-APB)ALEAGSU(Iodo-APB)K, AALAQC(Carbamidomethyl)QU(Iodo-APB)ALEAGSUK, AALAQCQUALEAGSU(Iodo-APB)K, DU(Iodo-APB)NVLDLWSFLDVPAATK, VVYC(Carbamidomethyl)GAU(Iodo-APB)GYK, VVYC(Carbamidomethyl)GAU(Iodo-APB)GYKPK
SPS2	DFFFFFFLHU(Iodo-APB)VDSFLHR, GASAAAAAAPDNSNAASEPSSU(Iodo-APB)NGIAVVGNSEPFYPLR
TR2	SGLEPTVTGC(Iodo-APB)U(Iodo-APB)G, SGLEPTVTGC(Carbamidomethyl)U(Iodo-APB)G, SGLEPTVTGCU(Iodo-APB)G
